# Supplementary material for: Genome-wide sequencing identified extrachromosomal circular DNA as a transcription factor-binding motif of the senescence genes that govern replicative senescence in human mesenchymal stem cells
Source: Front Cell Neurosci. 2024 Aug 2;18:1421342. doi: 10.3389/fncel.2024.1421342 (PMC11327076; doi:10.3389/fncel.2024.1421342)
Supplement: Supplementary file 2 [file Data_Sheet_2.ZIP]

Archive with 4 entries (4 files):
- BMSCp-151.ecc.seq
- BMSCp-152.ecc.seq
- BMSCp-51.ecc.seq
- BMSCp-52.ecc.seq
