# Supplementary material for: Genome-wide sequencing identified extrachromosomal circular DNA as a transcription factor-binding motif of the senescence genes that govern replicative senescence in human mesenchymal stem cells
Source: Front Cell Neurosci. 2024 Aug 2;18:1421342. doi: 10.3389/fncel.2024.1421342 (PMC11327076; doi:10.3389/fncel.2024.1421342)
Supplement: Supplementary file 2 [file Data_Sheet_2.ZIP › BMSCp-151.ecc.seq]

>chr1_1134485_1135420
AGGCCTCGCAGGGCCCTGGGTGTCTCCACCAGCTCCTCGGGGTCCGCTGTCCTGCTGAGGTGCCCGCAGGACCCTCAGTGGGATGGGCACCAGCCCTTTTCAGCGTTCCGC
CGAACAGGGGCCCAGAGTGCCTGAGAGGCGCCTGTGTTTGCACATTTGGAGGCCGGTGGGGGTCCGTGCAGGCGCAGAGCCCCACAGTAGCAGGTGGCCCCGTGGGGAGGC
TCCCCGATGGGTACATCCCGCAGCAGCATCTGACATCTGAGTCTGCAGCCCCTCTCAGGAGGGGGCACCGTGAGGGGTGTGGCTTCCTCGCCATCTGAGGCTGCAGCCCCT
CTCAGGAGGGGGACACCGTGAGGGGGTGGCTTACTCGCCAGGCTCCCTGGGGGCTGGGCAGCGATGGCTGGCTTCCCAGGGGCCTTCCTGAGTCACGGACCCATGGGGTCC
TGGCTGACTTTGCCTGCGGCGTCAAAGGGCTTGAATCTCCGTGTAGCCACCGAGGCCTCCACTCCTGGAGACCCCACCCGTGATCCCACCTCCCCCAGGCAGATATCTTGG
CTGCAGCCATTGTCCATCCCCCGGGGTCACCGTCCCCTCCCCGCCCCGATGCTCTGACCACCCGGGGGCTCCTCCCGTATCCTTTGGGCCTTCGGGAGACCCCACTCCACC
ACGGGGGCCTGGATACAGGGTCTTGCCACCTCCCTCCCCAGGGAGGGGCCTGGGAGAGTCTGGAATGGGATGGTCGCAGGCAGTGGGGGCCCTCAGGGTAGGGGCCTGATC
TGTGCATTTGGGCACAAATTCCCTGGGCGTAAATGTCACCGGAAAGGGATCCCAAAGAGGGCTCTTGGACCTCGAGCAAGAAACAGTTTGGGGGAGTCCACTGATAAACTG
AAAGCAAGTTTAATAGGAAAGTAAAGGAATAAGAGAAGGGCTGCCCCA
>chr1_1571893_1572346
CACGCCATTCTCCTGCCTCAGCCTCCTGAGCAGCTGGGACTACAGGCGCCCGTCACTATGCCGGGGTCATTTTTTTGTATTTTTTGTAGAGACGGGGTTTCACCATGTTAG
CCAAGATGGTCTCGATCTCCTGACCTCGTGATCCACCTGCCTCGGCCTCCCAAAGTGCTGGGATTACAGGCGTGAGCCACCGCGCCCAGCCCTAAATAGAATTTTTAAAAC
ATTTCCTTTTGTTAAGATTTCTACTCCATCTTGCCAGGCGCAGTAGCTCACGCCTATAATCCCAGCACTTTGGGAGGCCCACGCAGGCGGATCACGAGGTCAGGAGATCGA
GACCATCCTGGCTAACATGGTGAAACCCCGTCTCTACTAAAAATACAAAAAAATTAGCCGGGCGTGGTGGCGGGCGCCTGTAGTCCCAGCTACTCAGGAGGCTGAGGCAGG
AGAATAGTGT
>chr1_4209126_4209815
CATGGTTAACGAAATTTCACCTACTCCTTGAGACAGAGCCTCTGAATCAGAGGCCTCATGACTGGATTGTCTGTTACTGCATAAATACAGAGACCCACGGGGTGTCAAGTC
TTGTCTTAGATGCTGGGACCACAGAGTGTTGTGGCTGACTGTTTATTTGACACTCTCCTCCAGTGGATAGGCCATGAGGTGCTGGAAGTCAGGGACTGACTGGGGCATGTT
TTTCTCTCCTTGCTGTAGTAGTTGCTCAACAAATTCTAACTGAGTGAACAAATGCTCTGTCTTCTGCAAACCTTGGCTGTGCTGCCCCAGACTTCTCTGCCTTCTCTTCCT
TTCTGCCTGGAGAACCATTTGAACATCTCACTCTCTTCTGAAGCCCACCACAAAATCCTTCTGCCAACCTTGTTTTCACTGGGCATTTGCAAATGCCACTGTACTGTCTTT
CATAGTACGTAATTGTGTACATGATTTCTCCTTACTGAACTCCAACTTCCTCATGGGTAGCGTATTAGCCAGGGTTTCCTAAAGGAACAAAACAAATAGGATAGATGTATA
CATGAAGCAGAGTTTATTAGGAGAATTGATCACACGATCACAAGGTGAAGTCCCACAATAGACCATCTGCAAGCTGAGGAGCAAGGAAGCCAGTCAGAGTCCCAAAACCTC
AAAAGTAGGGAAGCCAGCAGTGCA
>chr1_4620568_4621566
TGGTGGTACATGGCTATAATCCCAACTACTCGGGAGACTGAGACAGGAGAATCACTCAAACCTGGGAGGCGGAGGTTGCAGTAAGACGAGATTGCGCCACCGCATGCCAGC
CTGGGGGACAAGAGGAAAACTCCGTCTCAAAAAAAATAAAATAAAATAAAATAAAATAAAATAAAGACAAAATCAGCTTTGTCACAAAGTGTTGTAATTCGGCTACTCCAA
CTGTATGCATATAAATATTTGTAAGTTTGTGCAACTACGACTTATATTGTTCGATTGTTAGATTATCCCAACTTGTTGGACACAAGTTTGAATGAAGGTGCCCTATAACCC
ATGCGTGGTTCATATTTGCTCCGTAGGTATCTTCATATAATAAGAACATCACTTCTACCCAGAAACTGTTATCTAGTATGTCCATATGTGACCACTACAATGAAACAAGGA
ATTTCATATTGAGTGTGGAACCTTTCTTTTTTCTTTTTTTTTTGAGACGGAGTTTCGCTCTTGTTGCCCAGGCTGGAGTGCAATGGCACGATCTTGGCTCACTGCAACCTC
TGCCTCCCAGGTTCAAGCAATTCTCCTGCCTCAGCCTCCCAAGTAGCTGAGATTACAGGCGTGCGCCACCAAGCCCAGCTAATTTTTGTATTTTTAGTAGAGACGGGGTTT
CACCATGTTGGCCGGGCTGGTCTCGAGTTCCTGACCTCAGGCGATCCCGCCTGCCTCAGCCTCCCAAAGTGCTGGGATTACAGGCGTGAGCCACTGCTCCCAGCCTCAGTG
TGGAACCTTTTAACTGAATTTGCAGTAGTCCTCATCAGAGTCTCAAATATCTCCCCTCAGACAGAATGAAATTTTTTTTTTTTTGGGAGACAGATTCTCAACTCCGTCACC
TAGGCTGGAGTGCAATGGCTCAATCTCAGCTCACTGCAACCTCTGCCTCACGGGTTCAAGTAATTCTCGTGCCTCAGCCCCCCAAGTAGCTGGGGCTACAGGCGTGCACCA
>chr1_4882264_4883104
ACCAGCTAGTGAAATGATGTCTTACTCATTGCTAGTGGCTATAGAAACTGATTTTTTTTTTTTGGTGAGGGGCACTATTTATCACAGATTTTGTAAAGCCTTTAAAAAAGA
ACAGTTAGCTTTTATCAGACATCAGGGCCAAATCTAAGTACTGTGGACTCATTGCTGTACACAACTCACAATGACCCTACCGGACAGGTATAGTATGATCTCCATCCTCCT
CTTCTGGGTGGAGGCACCAAAGGAGAAGGAGTTCATATACTCAGCCTGAGGTGATGCAGCCAGTAGTGATGGAGATAGACTCTGAATGCAAGACCTCCAGCCCCAACCACC
TCATTCTAGTGCCCTGCGGGTCCTCCTCATTTACTCCAGGGCTATGGAGGGGCCTAAATACACACCCACAAGAAATTTTTGACACTAAAATGATCAGCAGTTTGCTGAAAA
TTAACCAAATAACTTACAAGGCACTCAGTGAAATATGCTGTCATTTTAAGATGATACCTAGGATTTTAAGTTATTCATCTCAAAATGAATGCAAACATATTTATCTCCAGT
CCCCACCTGAACCCTACTAAAAAGGAGAGTAAATGAAAAAAAATTTTAAACAACATATAATATTTCAAGATCAGTGAGAACAGGAGAGGAGACAATAACATTATTTTGGAT
GCTGAGAAGCAGGACAAGTGTTTACAGACTCAGCTGACCCAAGAAAGCAGAGTCCAATCAGCAGTACAGAAAACATGGCAGACTGACCAGCCCTGCAGAATCTCCCAAGGG
CTTAGAACTTGGGGGCCCCTTACATTCTGGAAGCAAATGTGGAGGTACAGTAAAAACAGGAGGA
>chr1_5810961_5815334
GGCAGGTCACCTAACTTCTCTGAGCCCCAGTGTATTTCCCCAGCTTTGTCCTGGGCTTCTGAAACAATCAAATGGGAACAGGTCCAGGGGGCCCTCCTCAGTCATTGCTCA
ACTTTCCCGACAGGCAACCGACGCCTGTGCCCTTGGCCTCTCCGTGGAGAGCCCTGGTCCAGACCTTAGGCTGCTTTTCTGGGATGGCTACTTGCTGTGGTTTCCCCTGCT
GTGCACACACACGCATGCACACACTCACACTCCCATGCACACCTATGCCCACATCCAAAACTATACACGCTCACACAGGCTCACACGTTTACACACACCGTATGCACAATC
TCTCTGACAGTATCTTGTGTGCTCTAAGGTTCAGGAGTTGCTGCAGACTACCCCTCCAGAATTTGTAGCATCTGCCGGCACAGCCAGCTGTGAAGGTTTGCTGCATACCCC
CCACCCCCCGCCCATCAGCACCAGCACGCCTACCAGACGTTTCTGCCTAACAGGTCTTAAAACCACGACATCTGCTTTCTGATTGTACCACATTTGCAAAGGCTTTCCTCC
CTCTGGAGGGTAGACTGACCCTAAGACTAATCAGCTGGATTCTTGCCCAGCAGGGACAGGGGCTGGCTAGCAATCCAGAGAATCGCAGCTGCTTCATGGCCAGGCACAGGA
AGGAAGGAGGAACCCAACTCCCTCTCGGCCACTGACTCCAGAAGTACTCCTAACAGGTGTTGGGGAGCAGGTGGCCAGCCCGCGTCACAGCCTCCAGCAGGATCGGTGGAC
AGCGGCACAGCTGGCCCGGAGGCTCCGGACCTGTGCCATTGGCCACTTCAGAACTATTGCACTTCCCAAAATGCAAGCCCTCCTTCCGTGGGAGGCAAGTACACTCTGGAA
TCCTCCCTGAGTTGGAAATCTCTCATAAGCAGCAGACGGGAGGCATCTGCTACAGCAGTGATGCTCCTAGACATTTTCCACATGTATTTGCCTTCGCCCAGCCGTGCAGAA
CTACTCAACACCCACCTCAATAAAGAAGGATCCCCAGGGCTAGGCATGGTGGCTCACGCCTGTAATCCCAGCACTTTGGGAGGCTGAAGTAGGCAGATCATGAGGTCAGGA
AATGGAGACCATCCTGGCTAACACAGTGAAACCCCATCTCTACTAAAAATACAAAAAAATTAGTGGGGTGTCATGACACACACCTGTAGTCCCAGCTACTAGGGAGGCTGA
GGTGGGAGAATCACCTGAACCCGGGAGGCAGAGCTTGCAGTGAGCCGAGATTGCACCACTTTTCTCCAGCCTGGGCGACAGAGCGAGACTCCATCTCAAAAAAAAAAAAAA
GAAAGAAAAAAGAAGGAGCCCCAGGAGTCCTGGCAGGATCACCAGGACCAGAACCAGCCCCCATGAGGGAATTCCAATTCCACTAGCCTCCACTGGGTCAAAGAGGGTGGG
GACACCTTTTCGTAGGTTTGAGTTGGGGAAGTTATAGTCTTTAAGTGAAAGCAGCCCAAAAAGAGGTCAATCATTGCACAACTCTAAGCAGACACATCACACAACTGTGAG
TCTAGCCTGCCTCCCCAATACACAACCCCCATGCCATAAAATGAGCTCATTCAGCTGGACATGCCCTCCGGAGCCATTTTCAGATTGAGGTGGTATGGGGCATCAATCAGA
TCCACTAAAGACCTGAAACTCTGCTTCATCAACTCTGAATGTGAAATAAGATGAAAAGGAAGCAAGGAAAGAAACCAGCTCTAAAAATGAGCTAAAATCTTCCCTGGGAAA
AATTACATGTGAGATTGGCCGAGAGCAAACTCAGACTTCAGAATGGTGTTGCCCACAGGGGATTGTACGTTCTTCGTCAGTTGGGATAATCTGGTAATACTTCAGATCACC
AGAGCAGATGCCAAATTGAGGAACAGTTTACCCTGAATTCTGCAGAGCCCTCTGCTCTGATGCTTTTCTCACGCCCTGGCGTAGGCACCTAGAGGATCGACCAATAGTACA
CATTTACTCTTTCCATCAAAATTCCTCCCTGACATGCCCATATTAAAAGGATCAATATATCTAGCGTGGTGAAGAGAAGATACGCCGTGTGGTCAGACGGAGCTGGGTTCA
AAGTCCAGCCCAGCTCTCCCTACCTGTGTAAATCTTATTGAGCCCTAGTTTCCTCATCTGTAAAACAGATACTAATGCCCACACCTAGTCCGGTTGTGATGGAAATTGAAC
AAAGCAATGTGAGAAAGCATGTATCACAGTGCCTGACCACCTAAGTGCCAAATAAATATTAATTACTTGAATGAAGACAGCACCCCCCACAGTTCCTCCATCTTCATTAAC
AATGATTATTGGAGAGGGGTGTTTTCTGGCTAATGGGACCCTCTGGCTAAGTGGACATACGTGGGTAATGAACACTGGCTGCCACAAGAAACAATGCCAGGATCTCAGTGG
CTGAGCATGATCACAGTTTACACTCCTCTCATGCTATAGTCAATGTGGGCCAGGGGACCTTGTGGTTCTCCTCCAGTCGGTGACTCAGAACTCCAGGCTAGTACTATTCAG
CCATAAGAAAGTATGAAATCCTGTCATTTGCAACAACATGGATGGAACTGGAGGTTATTGTGTTAAGTGAAATACACCAGGCACAGAAAGAGACGGAGGAGGAGGAGGAGG
AGGAAGAGGAGGAGGAGGAGGACGAGGAGGATGAGGACGAGGACGAGGAGGAGGAGGAGGAGGATGAGGAGGAGGAGGAGGAGGACAAGGACGAGGAGGAGGACGAGGAGG
AGGGAGGAAGGAGGAAGGAGAACAGAGAAGGAAGGAGGAGGAAGAGAAAAGGAAAAACAAACCAAAACAAAGACTGCTCTCAGGTAAGAGCCAGCATTTGCTACAGTTAAA
AAAAGTCTGTTTTATCGTCATTAAGTTTTGTTGTTTTTTTTTTTACAAGTTACCTTCTATATTTGGAAAAGAAATATTTCTGGTATCTCATTTAGGACAATAATACATGTT
CCTTTTGAAATAAATGTACTTAGCTAAAAAGCTGGGTCCCTTTAAATAATGATAAGAATCACATGATACAAGCAGTAAGAGGGTGAGGCTGAAACCACGGGAGGATGAGGA
AGGACTAGGGTTTGGGCACAGCTGCCCTGAGGCGGGGGCTCCCTCTCCCCTCCCCTTCACCCTCAGGTGGGGGGCGGGACCCCGGGGAGCCTCGTTCATTCACACACTTTA
TGCCTCTGGCCACAAACATCCCTCCGAGGAAGCCCCCGCGCTCACTCCCACTCCCAGCGACACTGGCCGGCGTGGCTTTTGTCACACTCAAGTGCTAGGATCTGAGACTCA
GGGTTGGGGTTTGGGGCGAAGAGGGAGCTGTCAGCCTGCTGACCACAGCAGTGGCTTTCAATGAAGCCTGGTTCCGCTTGTCTCTGCCTCCTCCAAGCCTCTCCCCGATGG
CTTTGCAGGGGGCGGGTGGCAGGCTGGGCCAAGGCAGAAGGCAGGGCCTCCGGGCTCCCTGAGCAACACGGAGTCCTAAGAGCTCCCCATCCCCTGAACTTTCACACTGCG
TGACCCGCCAGGTGTTAGACGCCTTCGTGCACATCTCCATTAAACATGGCCAGATTCTCCAGAATGCGTTCAGGCGGCCTAGGCGTGCTGGGAAAGGGGCCGGTTTGGTTG
GCAAGTTGACCAGGAAAGAAGAAAGTTGAACCACATACCTCCTTCCTCTGCCAAGACCTTCTCTCCCCCGAGAGGTAGCCAGCACCAGCCACTCTAACCTATCAGAACCAG
GGGAGTTGTTAACTCTGCCCAGGGGTGACCGATGCAGGGTGCCCACCTACACAGAAGCCACCCTTTATATTCAGTTGATGCAAAAGTCATTGCAGTTGTTGCCATTACTTC
TAATGGGAAAAAAACACAATTACTTTTTTTTTTTTTTTTTTTGAGACGGAGTCTCGCTCTGTCGCCCAGGCTGGAGTGCAGTGGTGCGATCTCAGCTCACTGCAAACTCCA
CCTCCTGGGTTCCCGCCATTCTCCTGCCTCAGCCTCCTAAGTAGATGGGACTACAGGCGCCGGCCACCACGCCCAGCTAATTTTTTGTATTTTTAGTAGAGACAGGGTTTC
ACTGTGTTAGCCAGGATGGTCTCAATCTCCTGACCTCGTGATCCGCCTGCCTTGGCCTCCCAAAGTACAGGGATTATAGACGTGAGCCACCGCGCCCGGCCACACAATTAC
TTCTGCACTAACCTAATAGTACCTTCTCCCTTCTCTCCTGGGTAAGAGCAAATCCAGAAGCCCCAGGGCATGGGTTCCATGTGAAGGCAGCAAAATCAGCCGTCATCTCAT
AGGGTGTTTCCCCTATATCTTTAAGAGGAGTAGGAACTTCCTATA
>chr1_6633335_6633472
GCTGAGGCTGATTCTGGACGCTGTCCTTTCAGCACACGCAGAGCAAAGATCGTTGGAAGCCCCAGTGTGGGAGATGCTCCTCAGGGAGGAAGCCATGTGAGGGGGCTGGCT
CTGTGGCGGGTGAGTGGTCCCCTCCTC
>chr1_6633335_6633475
GCTGAGGCTGATTCTGGACGCTGTCCTTTCAGCACACGCAGAGCAAAGATCGTTGGAAGCCCCAGTGTGGGAGATGCTCCTCAGGGAGGAAGCCATGTGAGGGGGCTGGCT
CTGTGGCGGGTGAGTGGTCCCCTCCTCCAT
>chr1_6791620_6792380
TGTTATATATAGTACTGCCTTTAGTTTTTGGTGTGTTTGAGAGTGAGAGTGAGAAGCATTCTTGCTCTGCTACTTTGTCTGTGTAACTTGAATAAGAGTGTACGGTCATTC
ACTCTATTTTCCAGATAGTGTATAATCTTTCTTTTTATTTTTCTTGAATACCTAATCAGGTTCGAGCTAGAGGTTGATCCGACTATCATATCCTTTTATTTTGTGCCATCC
CTGGATATAGTGTCCCTTAGTCCTGTGATTAAGCCATGTTCCTATTTTGTCATTAGAGAGAGGGACTTACAAACATATAGATGGTCTCCCATGATAATTGTCATGCATTTA
TAAGGAAAGTGTTTCTTTTCTTTTTTTTTTTTTGAGGCTGAGTCTTGCTTTGTTGCCCAGGCACGATCTCCGCTCCCTGCAACCTCCGCCTTCCAGGTTCAAGCGATTGTC
CTGCTTCAGCCTCCAAAGTAGCTGGGATTACAGGCGTGCACCACCATGCCCGGCTAATTTTTTTTCGTATTTTTAGTAGAGACGGGGTTTCACCATGTTGGCCAGGTTGGT
CTTGAATTCCTGGCCTCAAGTGATCCGCCCACCTAGGCCTCCCAAAGTGCTGAGATTACAGGCATGAGCCAATGTGCCTGGCCGGAAGTGTTTCCTTGTATAAATTGACAA
TGGAGAGCAGTTCACGTGATGGGACAAAGTAAAGGGTGAGTAAAGGGTGGTTTTGGGTTTTTTTTTTTTTTTGCCATCAGTATGCTAGCTGTATA
>chr1_7788649_7792101
ATCCCAGCACTTTGGGAGGTTGAGGCAGGTGGATCACCTGAGGTCAGGAGTTCCAGACCAGCCTGGCCAACATGGTAAAACCCCATCTGTACTAAAAGTACAAAAATTAGT
CAGGCATGGTAGTGCATGCCTGTAATCCCAGCTACTCAGGAGGTTGAGGCACGAGAAGCACTTGAACCCGGGAGACAGAGGTTGCAGTGAGCCAAGATCACACCATTGCAC
TCCAGCCTGGGCGACAAGCGTGAAACTGTTTCTGGGGAAAAAAAAAAAAAAAAATTCAGATCATTAGCTCTCTTACAGTTTTTCTTGCCCCTGAAACTTATGAGTCTTATT
ACTTTGTTTTCCTTCTGGAATGCTTTTCTTTCATAATTCAAAGATGCCTATTGCAGTTTTCTTTGTGACATTCAGTCCTGTGTGATCTTAATTTATTTCTTTTTAGTCATC
CTTCATTATTTTATATTCTTTGTGAAGTGTCTCTTAAAGAGCTTTAAAATATATATATATATATATCAGCGTTCTCTTTGATTCCAAGCCCTTCTCTCTAATTAAAAAAAA
AATTCATTGTAGTAAAAAACACATACAGTTTACTATCTGATATAGTTTGGCTGTGTCCCCACCCAAATCTCATGTTGAATTGTAACTCCCACAATTCCCATGTGTCGTGGG
AGGAACCCAGTGGGAGATAATTGCATCATGAGGGCGTCTTTCCCATGCTGTTCTCGTGATAGTGGATAAGTCTCATGAGATCTGATTGCTTTAAAAATGGGAGTTTCTCTG
CACAAGCTCTCTCTCTTTGCCTGCTGCCGTCCATGTAAGATGTAACTTGCCCCTCCTTGCCTTCTGCCGTGATTGTGAGGCTTCCTCAGCCACGTGGAACTGTAAGTCCGT
TAAACCTCTTTCTTTTGTAAATTGCCCAATCTTGGGTCTGTCTTTATCAGCAGCATGCAAACGGACCTAATACACCATCTTAATCATTTTTAGGCATTCACTCCATTGCTG
TGAAGGATGTTTACATTGTTGTGAAACAGATCTCCATAACTTTTTCATCTTTATATCTGAAATTCTATCTACTATTTCTAATTTTTTACCCAGTAGTTAATTTAATGAAGG
GTAGCTTTGCGTGTTTCTTCTTCCAATTATAGATTGCCCCATCTTTTAAAAATATTTTTACATAAGCTCTAGAAAACATGCATGTCATCCCTGCTTGCTTCTAGCTCATCT
CTTTTCCCATCTTTCAAAAATACTGATTTTATTTCTCATCCCCTTTCCTAAATACACATTTTCAACCTTTGTCTGTATTTGTTTCTCTGCTTTTGTTAGCTGTTCATTCCG
TAAACATTTATTTAATAATCACGTGGGTCAAGAACTAGTCCGGATACAGATACAGCTGTGAACAGGACATACACAATATTGTCTGCCAGGTCTTTCCCATTTTTTCCCCAG
GTATTTTTCCTTCAGCACTGCCTGTGGCTTTTCAGCCTTTTCATTTTTGCTGATTACTGATTACTGCGATATTTCCCTTCTGTATTAGTCCATTCTTACGCTGCTATAAAG
AACTATCTGAGACTGGGTAATTAATAAAGGAAAGAAGTTTAATTGACTCACAGTTCCACATGACTGGGGAGGCCTCAGGAAACTTACAATCATGGCAGAAGGGGAAGCAAA
CATGTCTTTCTACACATGATGGCAGGAAGGAGAAGAATGGGAGCCGAGTGAAGGAGGAAGCCCTTTATAAAGCCATCAGATCTCTTGAGAACTTACTATCATGAGAACAGC
ATGGGGGAAACTGCCCCCATGATTCAATTACCTCCCTCCGGGTTCCTCCCACCACACATGGGGATTATGGGAACTATAATTCAAGATGAGATTTGGGTGGGGATACAGCCA
AACCATATCATTCTGCTCTTAAGCCCTCCCAAATCTCACGTCCTCACATTTCAAAATGCAATCATGCTTTTCCAACAGTCCCCCAAAGTCTTAGCTCATTCCAGCATTAGA
CCAAAAGTCCAAGTCCAAAGTCTCATATGTGACAAAGCAAGTCCCTTTCACCTATGAGCCTGTAAAATCCAAAGCAAGTTAGTTATCTCCTAGGTACAATAGACGTACAAG
CATTGGGTAAATACACCCATTTCAAATGGGAGAAATTGGCCAAAACAAAGGGGCTACAGGCCCCTTGCAAGTCTGAAATCCACTGAAGCAATAATTAAATATTAAAGCTCC
AAAATAATCTCCTTTGACTCCATGTCTCACATCCAGGTCATGCTGGTGCAAGAGGTGGGCTCCTACAGCCTTGGGCAGCTCTGCCCTTGTGGCTTTGCAGGGTACAGCCTC
CCTTATGGCTGGTTTCATGGGCTGGCATTGAGTGTCTGTGGCTTTTCTGGGCTCACAGTGCAAGCTTTTGGTGGATCTACCATTCTTAGGTCTGGAGGATGGTGGCCCTCT
TCTCACAGCTCCACTAGGCAGTGCCCCAGTGAAGACTGTGTGGGCTCCGAACCCAAATTTCCCTTACACATCTCTCTTAGCAGAGGTTCTCTATGAGGGCTCCGCCCCTGT
AGCAAACTTCTGCCTGGACATCCAGGCATTTCCGTACATCCTCTGAAATCTAGGCAGAGGTTTCCAAACCTCAGTTCTTGTCTTCTGCACACCTGCAGGACCAACACCATA
TGGAAGCTGCCAAGGAATAGGGCTTGCACCCTCTGAAGCTATGGCCTGAGCTGTACCTTGGTCCCTTTTAGCCATGGCTGGAGGTGAAGCAGCTGGAATGGAGGGCATCAT
GTCCCAAGGCTGCACAGAGCAGTGGGGGCCTGGACAGGCCCAGAAAACCATTTTTTCTCTCGTAGGCCTCAGCCTGTGATGGGAGGGGTTGCTGTGAAGTCTCTGACATGC
CCTGAAGACATTTTCCCCATTGTCTTGGTGATTAACATTTGGCTTCTTGTTACTTCTGCAAATTTCTGTAGCAGGCTTGAATTTCTCCCCAGAAAATGGGTTTTTCTTTTC
CATTGCATCTTCAGGCTACAAATTTTCCAAGTTGTTATGCTCTGCTTCCTCTTTAATGCTTTGCTGTTTAGAAATTTCTTCCGTCAGATACCTAAATCATCTCTCTCAAGT
TCAAAGTTCCACAGATCTCTAGGCCAGGAGCAAAAGTTGCCAGTCTCTTTGCATAGCAGAAGTGTCCTTTACTCCAGTCCCAACAAGTTCCTCATCTCTCTCTGAGACCAC
CTCAGCCTGCACTTCATTGTCCATATCACTATCAGCATTTTGGTCAAAGCCATTCAACAAGTCTCTAGGAAGTTCCAGACTTTCCCACATTTTCTTGTCTTCTTCTAAGCC
CTCCAAACTGTTCCAGTGTCTGCCTGTTACCCAGTTCCAAAGTCACTTCCACATTTTTGGGTATCTATGGCAGCACCCCACTCTTTGCAGTACAAGTTTACTGTATTAGTC
CATTCTCATGCT
>chr1_7892278_7893708
GCTAAGATCGAGCGGTCACCTGGGCTTCCTTCCCTTTGGAGGCTCCAGGGGAGCATCAGTGTTCTTGCCTTTTCCAGTTTCTAGGGGCCGCCTGCATTCGTGGGCTCTTGG
CCCTGCCTCCATCTGCAAAGCTTGCGATACAGCATCTTCAAGTCTCTCTCTGACTCTGACACTTGTTCTTCCTCATGCATGTTTTTTTTTTTTTTTTTTTTTTTTGAGACG
GAGTGTCACTCTGTCATCCAGGCTGGAGAGTGCAGTGGCGCAATCTCAGCTCACTGGAACCTCCACCTCCAAGGTTCAGGTGATTCTCCTGCCTCAGCCTCCTGAGTAGCT
GGGATTACGGGCACCCTGCCACCACGCCTGGCTAAGTTTTGTATTTTTAGTAGAGGCGGGGAGGCGGGATATTGCCATGTTGCCCAGACCGGTCTCAAACTCCTGAACTCA
AGCAATTCAGCGGCCTCGGTCTCCCAAAGTGCTGGGATTACAGCTGTGAGCCACCTCGCCCGGCCCCACCTTTGTCTTTCACTTAAAGGGACCCTTGTGATTACACCAGGC
CCACCCAGATAATCCAGGGAACTCTCCCATCTCAACGTCCTTAACTTAATCACATCTGAAAAGTCCTTTTTGCCATGAAAGGTAAAATATTCACAGTTTTTGGGGCATAGG
ACACGGACATCTTTAGAGGTTGTTATTCTGCCTGCGTTGTTTGGTTTAGTATTAATACTTGTGAAATCTCAGAGAAGAGGCTATGCTTTCTTTATCTTCATGCTCCTAGCT
CGTAGCACAAGGAGCTTAGTAAGTTTTTGTGGGCTGAATAAAGTGATAATGAATGTTATTAAATGTCTATACTATGCTTATTTACTTTTTCTCTCTTTTGGACAGTTTGTC
AAGATTTTGCAATCCTTGAACACAGAGACTGGCTCATAGTAGGAACAAAATATTAAGGGGATTTAGGCCGGGCGCAGTGGCTCACGCCTGTAATACCAGCACTTTGAGAGG
TAGATCACTTGAGCCAGGAGTTTGAGGTCAGCCTGGACAATGTGGTGAAACCCCATCTCTACTAAAAATGCAAAAATTAGCCAGTGCGGTGGCACCTGCTTGGAGCCCCGG
CTGCTCGGGAGGCTGAGGTGGGAGGATGACTTGATCCCACGTTGCAGTGAACTGAGGTTGTGCCACTGCACTCCAGCCTGGACGACAGAGCCAGACCCTGTCTCTAAATAA
ATAAATAAATAAATAAATAAAACAAACCAAACCTGGGGATTTAAATGCTTCCAGAAATACCAATTTTGCAAAAATAGGTGATGACACGTCACAGACCCCCAACAGCGTTGC
CATGTGGACGACAAACATCTTGTGAGGACTCTAAGACCATGAGCTGAATATTGACTGGCCTGGTCACCTCTGTGCCTGGTTTTACGCTGCTCCTGGAGG
>chr1_10372481_10372888
AGCCATGGTTGCACCATTGCACTCCAGCCTGGGTGACAGAGCAAGAAATCAGCCAGGCATAGGGGCATGTACCTGTAATCCCAGCTACTGGGGAGGCTGAGGCAGGAAGAT
TGGTTGAACCTGGGAGGCGGAGGTTGCAGTGAGCCGAGATTGCGCCGCTGCGCGCCAGCTTGGGTGACAGAGCTGTCACCCAAGCTGGCGCGCAGCGGCGCAATCTCGGCT
CACTGCAAGCTCCGCCTCCCAGGTTCACGCCATTCTCCTGCTTCAGCCTCCCGAGTAGCTGGGACTACAGGTGCCCGCCACCACACCCAGCTAATTTTTTATTTTATTTTA
TTTATTTATTTACTTTTGAGATGGAGTTTTGCTCTCGTTGCCCACGCCAGAGTGTAGTGGTGCAATCTTGGCTCA
>chr1_13768156_13770276
CAAGCTCCACCTCCCGGGTTCACGCCATTCTCCTGCCTCAGCCTCCCAAGTAGCTGGGACTATACTACAGGCGCCCACCACCACGCCCGGCTAATGCTTTTATGTTTTTAG
CAGAGACGGGGTTTCACCGCACTAGCCAGGATGGTCTCGATCTCCTGACCTCGTGATCTGCCCACCTTAGCCTCCCAAAGTGCTGGGATTACAGGCGTGAGCCACCGCGCC
CGGCCTTCTTTTTTTTTTTAAGATGGAGTTTTGCCCTTGTCATTCAGGCTGGAATGCAGTGGCACGATCTCGGCTCACTGCAGTCTCCACCTCCCGGGTTCAAGTGATTCT
CCTGCCTCAGCCTCCCAAGTAGCTGGGATTACAGGTGCCCTCCACCATGGCTGGCTAATTTTTGTATTTTTAGTAGAGATGGGGTTTCACCCACCATGTTGGCCAGGCTGG
TCTCGAACTCCTAACCTCAGGTGATCCACCTGCCTCGGCCTCCCAAAGTGCTGGGATTACAGGTGTGACCCACTGCTCCTGGCCCTTGAGTTTTCATTCTGGCTTTACAGC
TACTGTAGTCGTGTGTCATTGGGCAAGTTATTTCACATCTCTGCCCTTTGGGTGTCTACCTTGTAAAGTGATTTATGCGTTGGGACTTTGGGGGCTTCTAGCAAAATTGAT
CCATTAAGTGGCAGGGGCATCAGTTTTACAATAAGGGCGCACAGTACAGGCCCAAGAATGAATATACTACATTGGTCTTATTCTCAGCAACTAAGTACACAGTTAAACATT
ATTTTTGGCATGTGAGCACCTTGATGCAGTAGATAACTGCTGTTTTCCTTCTGTTGTATTCAATTTCTCATCTTGATGTATTCATTTCTTTTCCTCATGCACATAGTGTTG
TCCTGTCCCTCTGCTGTTCCTTGTCATCATTTCCATTTCACTTCCCTTGTGTTTCATTCCTCTTTCTTGTCTAGACCAAGCGGAGCAGCCAGCTGGCAGTAGCGCCCTGTA
GGACCCCCAGGACCCGATGGTAAGTGCACTTGTGTGCTTGCCAGGCCTCCCAGCGGCTCCTGCTCCTCTGCCTCACAGAGAGAAGCTCACAAATGCCATCTCCCCTCTGTA
AATGTCCTTATGGGTTTGGTTTTTTCTTTTAATTTGATGACATATAGGACAGAAATCAGGTGTCAGAAGAAATCAGTACTGGTTTAAGGAAATGTAGCAGGTTCCACCGCC
TGTTGCTGCAATATTTGGCGGTTGTGAGGGACACCAAGCCTGTGTATGTGTGGGCAGGACCCCTGGTTCTGCTTTCTGTTCTGCCATAGGCTAATTACTTCCCCTCTGGCG
CTGGCCTTCACTTTCTCCCACAAAATTGAAGGCAGGACAGGTGATTTCAATAGCCCCTTCATCTCTAGTCCAAGGCCCTCACGATGAGACGTAACTTAACTGATGGTTCTC
ATGAAGATTGAGAACATTGTTCCAGGTGTCAGATAATCTCAATTCCATGGATGAATGATATAGACTTGTGATAGACTCATTTCCTTGATAAACTAAGTGTGTTGGTATTCA
CCAAATTTAGTTTGGTGGTAAATTTAGTTCTTCATCTCTCCATTTTTAGAATTGGCTTATTAGTGTTATTCAAGTACTTTTTGTAGTTTTTAATACATGTATAGACCGTCG
AGTGTGATCCAGAAATGCATTGATCTAGTCCAGTGGTTCTTAACCTGGGGAAATCTTCTCCCCAGGGGACATCTGGCCATGTCTAGAGACTTTGGATTGTCACAATTAGAA
GGGGGGGTGCCACTAGCATCTAGTAAATAGTGGCTACAGGTGCAGTTAAACATCTTCCAGTGCATCAGACAGCCCACCCCACAGCCAAGGATGATCTGGCCCAGATGTCGT
TCATGCTGCGGTTGAGGCGCCTTGGTACCCTGTAGTGGTCTGTGGCGGGATCCCCTCCTTAGTCCTCTGATAAGATACTGGAGATGTACCTACTGCAAATGGCTTCTCCTC
ACAGTGGATTGGGTTTCCAGGGTCATGGCTTTTAAAGAGGACACCTGGAGAGAGAAAAGGGAGTTCTCGCTGATTAGGTTTTGTTTGTCCAATAAAGGACATTTGACATTT
AGTATCAGCTAG
>chr1_14457258_14460513
TTGCCTTACTAATAAATTTAAGCATCTCTTCATATGCATGTTAACCCTATAGAGTTTCTCTTCTCTAAAATACCTGTTCGTTCCTTTCCCAATTTCTCTACCAGGGTTGCC
TGTTTTCTTCTTGATTAGTAGAAGTTATTTGTACATCTATATTCTATATGTACAATTCAAGATATTTGCAGTTTTACTCAATACAAATTTCTTCTTTCTGTCATCTGCTAA
CTTTATTCATAATGTCCATTTTTGAACAGAAATAATTCATGCACGTGGCCCTTTCTATTTTATTTTATTGGTTTCATTGTTCTTGTACCTTACAGCTTTTATTATTTATTA
TAGTACATTTTAAATTTTTCAAGTAAGTTATCAAGTTCTTGGAAAAAAATCAAACTGAAATTTTTATTGGTTTTCAATGAATTTATAGATTAAGGAGGATTGTTATCACTA
TAAGATTAGTTCGGCCCAGCTAAGCATGGGACAGATCATATTGCATGTTCTTTAATTACAGCGTTTTTAAATTTTCTTCATGGAAGTGTAGAATATTCTTTTTTGTTGTTG
TTTTTTGTTTTGTTTTTTTTTTTGAAACGGAATCTCGCTGTGTCGCCCAGGCTGGAGTGCAGTGGTGCAATCTCGGCTCACTGCAAGCTCTGCCTCCCGTGTTCACGCCAT
TCTCCCGCCTCAGCCTCCCAAGTAGCTGGGACTACAGGTGCCCGCCACCATGCCTGGCTAATTTTTGTGTGTGTGTTTTTAGTAGAGTTATGGTTTCACTGCGTTAGCCAG
GATGGTCTCAATCTCCTAACCTCATGATCCCCCTGCCTTGGCCTCCCAAAGTGCTGGAATTACAGGTAGAGCCACCACGCCCAGTTGACGTATAGTATATTCTTAAACAAA
TTCTCAATTATGTTATAGTTTTTGTTGATATTTTGAATGACATCTTATTTTTTATAAAACTGTCTATTTGATTATTGATGCTATAAAAAATTCTAATGGTTGAGAGTTTAT
CATATTTCTAGCAACCTTGCTAAACTCTTTATTCATTGAGAGCTTACCATATTTCTAACAACTATGAAAAACTCTTCATTAGTTCTAATAGTTTGTTGATTATCATGGTCT
TTCTAGGTATAAAGTAATCTCTTCTGAAAGTAATCGCAGTTTTATTTTTTCCCTTTCAATTCTTCCATCTCTTCTTTCTTTCTTTTCCTTGTAATCTTGGCCAGTGCTATG
ACAAACAGCAATGGTAATGGTGGTTATTCTCGTCTTGTTCTTGTCTTAGAGATAGAATAAATTCTAGCCGCAGGATGGTCTGAGTAGCCCCTTTTCTCCGGGGAGGCTCTT
GAGGAGAGTCTGCTGCTGTAAAGGTGCTGGGACCTCCACTTATGGCTCATAATCTTTCTAAAAACTTCTGTTCAAACATGTTAATTTACATTTGCTGGTGGCGTTCAAGGG
TTCTCATTTTGTCAAGAACATTTGGAAGTGGCAGACACTTCATTTAAATTTGTTATTCATGGGGTCAGAGACTCCGTGCCCATGATGGGATATTTTAGCACAACGGGTGCC
ATGATTATGAAGAATTTAGGCAAAATGATACTTTTTTTCCATATTCAATAAATATTTGTTGAATGAATGAGTGAAGAAATAATCCTAGAAATACATCTAACTTAAAATTGG
ACTCAGTCTTTGGAGGGTCTTAAGTTAGCCAACTCTGAAAAAATCTCAACTTGAAGAAGAGGGAAGCTATGGCAACCCTTGTTTCCTTTTTGTTTGTCAAACTGGGTGGCC
CCGTTACTTGCTTCCTGCCTGGCAGCTTCAGTGATTGGACTCCCCCAAGCTTTGGCCCATTTCCTCAGCTTAAATCCAGAGAGAAATAGACACCACTGAACACGCAGGCTT
CCTGTGCTCACTAGGAGGGTATCTTCATATACTTTGCCATTTCCCCCTACCCTGTTATGTCAGACCTCCTGCTGGCCTAGGAGTTAAGATTCAAGGGGGATATGGTGTGTG
TGCGCGTGTGTGTGTGTGTGTGTGTGTATACATGCCCACACACATTTGCACAAGCCCATGTGTGTATGAATGCAGTTTCCAGCATCTTTTGCTTCTCCACAGTGAGCTAAG
GCTCTTTGTGTGATTAATGTGAGGCAGAAATTGTGGCCAAGGGGAAAAAAAAAAGGCAGCTCTGCACTCTTCCCCCAATCAGATTAACGTGGGGTAGAGAGGATTTAAATC
AAAGATGGCGCATCGTTTTTATCTATTATCCCAGTTGCAATCAATTGGTATTGGCTGCCTGGACTGCTGCGTCATGAAGGATTCTGAGGCTGGGTTCCAGCCTATCTGGAA
AGCATGCCACAACCAATTAACCATGTCTCCCCTGGGCACAGGACGGGTGAGTAGCAACTCACAAGCCAAATGTAAGCTGCAGCAGGAGATGTTGGTCCAGTATGCCTAGAG
CAATGGAAGAACTGGAATGTTCTAACCTCCGAGGGCAAACAAGGGCCCTTGTCTATTGCAAAAGAAACATATACTTAAATAGCATCTGTAAACAGAATCATTGGGTGGTAT
TTTCACAATAGAAAGGAAGAAAGGAAAGAAAGGCAAGATTTTGGCTGCTGTCACCCATGTTTTAATTTCTGTGGGATTTTTTTTCTCTTTCTTTCTTTCTTGCATTCATGT
GAGCCCATGGAAACCAAAGCCCCCTGAGTAATAAATACTTAACTAGTAGAGTAAGCTTTAGGCAGGTGATACCGTCAGAGCAGAAATAGCAAATCAGTATTCCCTTACCCA
CCAGCTCCAATCAATTAATAGAAGCTTATCTCCAGCTCCTGGATTTCTGATCCTGGAAGGTGTTTGGATGCCCAAGCCTGGGCCTGGTCGACTGGCACTGTGTCTATGCAT
TGGTGTAGCATCACCATTCTGACAGGTATCAAAGGGCACCTATAACCCACAAGACACCATCTGGCCAAGAACTCTGGGACACATAGTTCCCCTCTGACTTTTCTAACCAAC
TCCATGCTGGATGTCGGGCTTGGGCATCCCCACCAAGCTGCCCCCAAGGCACTGGGCATTGTCTGAGGCTTCCCTTATTCACATGGGCAAGTGTGCTAAGCCCAGCTGGCA
GGCCCTACACACAGCTTGGCAGCAGCCGGGAGCTTGAGCAAGGCGGTGAGGATCCAGGCTTGGGGCTGTTCACTCCCTGGGGATGTTGGCTTCTCTCTCTGGTTCTGCTCA
GCCTTCCAGGGCCACCAGCACCAGACTCATCTTAGAC
>chr1_15696588_15698088
TGATCCGCCCGCCTCGGCCTCCCAAAGTGTTGGGATTACAGGCATGAGCCACCGCGCCTGGGCACAAATATTTGTTGAGTGAGTATTATGTGCTGAGCACTCTTCTCGTCA
TAGGAATCAACAGTGAGCAAATCCTACCAAGCTCCTTCCCCCGTGGGGCAGACATTCTGGAAGAGGAGACAGACATCAAACAAATTGCAGTGGGATAGGTGTACACCCCAA
GTCCTCCCTAATGTCCTTTACTATCCATTATGGATTTGTAATCCAGGAAGGTCCATCATGCTTTCTAGCCTTGTATTTACGTTTTCAGCCTGTAGAATATCTGACTGTATT
GCACGGGCCTTGGAATGGCAGCAAGGGTCCCCCCAGGATCCCCCAGCCTAACATTGTGATTTAGACAGTGACAGAGTGAGCATTTCCCTTGGCCATACTTGGGTTGTCTGG
GTGGGGGAGGCACTCATGAGGTGGTGGTGTAGGCACAGGAGAGGAAAAGGGAAGTGAAAGATGAACACGCCAGCTGAAGCTTCTGTGCTTTGAAAGCCTGGTTAAAATGAG
GCTTTGAAAAACTCCCTTCTCCTCCGCCAGTGCCACACACAACACTGAGCGTGCAGAGCTCAGAAAACCGAGCTCAGGGTCTCTGCCAGCTCCTGCTTCCGTCCCAGCAGT
AGAAGAATGGAGTAGAATCGTGTGCACTCTGTTTTTCAGGCCATTGGCTGGCTTCTAGGTCTCTGGTGTTCGCTGAGGGGCCCCTTGGCAGAACCTCTTAGCAGTTTTCTC
CCCACCTTAAGAGGAGTCCTCGGTCCCTCCGTAAGAAGTCAATCCCTGTGCTGAGTTCTCAGCCAGAGTAATCATAGTACCTTGAGGCTTGCACACTCCCCTTCCGGGAAG
AGGAAGCATTTAGCTGCTTTTGGAAACCATGTTCTGTCAATTATGCTAGAGATCTGTGCCCAAGTAGGCTAGTCACTTTCAGCTGTCATTTTTCCTACACCACAAAGAAAG
CACAGAAAAATGAAATCCACAGAAAAATGAAATGCACAGATAATTCAAGTACCTGCTTTTTTCCAGCTTTCCCCCTGCATGTCTTTCTTTTTCTTGAGACAGGGTCTCACT
CTGTCACCCAGACTGGGATGCAGTGGTGCAATCACAGCTACTGCAGCCTCTGCCTACCAAGTAGCTGGGACTACAGGTGTATGCCACCATGCCCAGCTAATTTTTTTTTTT
TGTACATTTAGTAGAGACAGGGTCTCGCCATGTTGCCCAGGCTGGTCACCCCCTGCATATCTTTCAATAGAGCTGCCAGTAAAGCAGAGAGTCTACCAACTCTCCAGCAGA
AGGACTAATGAGCAGTAATTTCGGAGGTGGGCAAAGAAACCTGTGCAATTAGCTGCTGTATTTAGTGGCAAATGAATGGTTAAGAAGCATTGATTTCACCAAACTTGCTTA
AAGATCGATGCAGTCCCATGGTGGATAAACCCTTTATGACAGCTCTACACGTTGGGGG
>chr1_15745506_15745668
GAGATTCTGGAAAGAAAGAAAGAGAGAAAGAGAGAGAGAAAGAGAGAAAGAGAGAAAGAGAGAGAGAGAGAAAGAGAGAGAGAGAGAAAGAGAGAAGGAGGTCTTGGCCGG
GCATAGTGGCTCACGCCTGTAATCCCAGCACTTTGGGAGGCTAAGGCAGGTG
>chr1_15896403_15898597
TCAGGCTGGTCTCAAACTCCTGACCTCAGGTTATCCACCCTCCTCGGCCTCCCAAAGTGCTGGGGTTACAGGATTGAGCCACTATGCCCAGCCTTTACCATCACTTTAGTG
ACCATCAACACTAAATCTAGTTAAGCCTAAATCTTACCTATTGATTAATTTATTACTTAAGTGGAGCCAGTACCTGCCTAAGGTTTAGATTTGTTTGATGTTTATAAATAT
TCAGAGGTGAAGTCTAGATGGATAGTAGGAGAGCTTTAAGAAGTTAATTTCTGAGGTCCAGATTTTGTACTAAGTAATCTTTAGGAAGTGTTATTAGTTGTTTATATCAGC
AATAAAGGGTCATTGTAATCAGAGGAAAAATTACTAGCTTGGGCAACATAGTGAGATCCTGTCTCTACAAGTAATTTTAAGTGTTAGCCTGGTGTGGTGGCGCATGCCTGT
TGTCCTAGCTACTTAGGAGGCTGAGGTGGGAGGATTGCTTGAGCCCAGGAGGTTGAGGCTGCAGTGAGCCATGAGTGCACCTCTGCACTCCAGCCTGGATGACAGAGCGAG
ACCTTGTCGTGAAAGAAAAGAAACATTAGTGTTGGTGGTTGGTTATGGTTCTCTTTCCACCTCCAGCTTTGTCTAGTAAGAGAAAGCTTTCTTCCTTTGTCAGTTTCACTC
TACTAATTCAGTTAATCATTATCATATCAGCTCTTTTCCCGTTAGAAATCTTTGTAGTTTCTGATGACCGGAGAAATCTGATAGACCAAACAAAGTTGAAATTAAAATATT
GGTTACATAATAAAAACTTTGTTTTTTGGAGATGGAGTCTCGCTTTGTCGCCCAGGCTGGAGTGCAGTGGTTCAATCTCGGCTCACTGCAACCTCCACTTCTGGGTTCAAG
CGATTCTCCTGTCTCAGCCACCCGAGTAGCTGGGACTACAGGCGTACGCCATCATGCCTGGCTAATTTTTCTTTCTTTTTTTTTTTTTTGAGACGGAGTTTCGCTCTTGTT
GCCCAGGGTGGAGTGCAGTGGCGTAGTCTCGGCTAACCGCAACCTCCGCCTTCTGGGTTCAAGCGATTCTCCTGCTTGTAATCCTGAGTAGCTGGGATTATAGGCACCAGC
CACCACACCCAGCTAATATTGTATTTTTAGTAGAGGCGGAGTTTCTCCAAGTTGGTCAGGCTGGTCTTCAAACTTCCAACCTCAGGTGATCCCCCCGCCTCGGCCTCTCAA
AGTGCTGGGATTACAGGCGTGGGCCACCACGCCTGGCCTAATTTTTGTATTTTTTAGTAGAGATGGAGTTTCACCATATTGGTCAGGATGGTCTCAAACTCCTGACCTTAG
GTGATCCACCTGCCTCGGCCTCCCAAAGTGCTGGGATTACAGGCTTGAGCCACTGCACCTGGCCGCATTTTTGCTTTTTAATGTATCAACACAGCATTTTCTTAATACTAT
CCTAAATTTAAAGAGTTTAGATCGCTTTTCAATAACTTTGGCTCTAAAGGGCTTCATTGATGATTTATACAGTTGAGTCCTGCAATGCTTTCCCCGTTTCTTTTGTAATAG
TTGCACAGTCACCAGTTAGGTCTGACTCATTGCCCTGATGTCATCTCTGAGGAAGTTTACCTGGGAAAGACAGGCTGTGAGACCCCTTGATTGAGCAGAGCATTGTGGGCA
AAAAGCAGCAGGTAGCTTACTTTGACTGGTTTGGAATCGCTTATCTTTTTCTAAGGAACAAAGGAGAGTGACCACTAACTTTGTATTTTACTTCTTAATTTATCTTTGTGT
GTGTGTGTGTGTGTGTGTGTGTGTGTGTGTGTAAAATAAAATTTACCATTTTAACGACTTTTAAGTGTTCAGTTCAGTGGCACTTAAATACATTGACATTATTTTGCAACC
ATCACCACCATCTATCTCCAGAACTTTTTCATCTTCCTCAACTGAAACTCTATACCCATTAAATAATAACTCCCAATTCTCCCTTTCCCCCAGCCCCTGGCAACCACCATT
CTACTTTCTGCCTTTATGAAGTTGACTACTCCAGGTACCTCCTATAAATGGAATCATACAATCTTTTTTGGGTATGGCTGGTTTATTTCATTTAGCATAATATCTTCAAGG
TTCATTCATGATGTAGCATTTGTCAAAATTTTTTTTTTCTTTTTTTCTTTTTTTTTTTTTTTGTTTGAGACAGAGTCTCACTCTGT
>chr1_16265014_16265377
AGCTCAACTATTTGATAACAAGATAAAACAATCACCTGTTTTAATTGGGGATGCCTGTATTTTATGCACGATTTAAAAATGTATGTATATATTTTTTGAGACGGAGTTTCG
CTCTTGTTGCCCAGGCTGGAGTGAAATGGCGCAATCTCGGCTCACCGCAGCCTCTGCCTCCCAGTTTCAACGGATTCTCCTGCCTCAGCCTCCCGAGTAGCTGGGATTACA
GGCATGCACCACCAAGTGGCTAATTTTGTATTTTTAGTAAAGATGGGGTTTCTCCATGTTGGTCAGGCTGGTCTCGAACTCCCAACCTCAGGTGGTCCTCCCGTCTTGGCC
CCCCAAAGTGCTGGGATTACAGGCATGAGCT
>chr1_18041192_18041976
TGGGTCACCTCATCTAGAAAAACAGGAACCACAAGGTCTGCCTGCCCCTCAGGATAATGGTGAGGGTGCAGTGAGATGGTGCGTGGTAAGCCTCCCCCTGTACAGTCTGTC
CTCGTCGTGGTAAGCCTCCCCCTGTACAGTCTGTCCTCGTAAAGTTTCACTTCCTTTTCCTAGTGTACAGCCTGCAGTGGGGCATCTAGCCTCCTAGGGTTGGTTCTAGCC
AAGTTGGTATTGAGTTGAATGGTCTTCTGCCACTGAGCTGAGCCAAAGACCCCAAGCCTGGTGTCTAAAACCCCTCACTAAGAGCCCATCTTGGAGATAAGTCAGGGACTG
ATGCCTCTGATTAGGCCGTCCCTCCCTGTCTTGGGGAATCAAGGTGACACGAGGAAACCCTCATTCAGCTTGCATTCTCCAAAAATAGCCTATCACTCACCAAACTCTTCC
CAGCTGTCATCCCAGTAAATTCCCCCAACAACCCTGAGGTTGGGCTCCGTTACCAGTCACGTTTTAAACAGCTAGTCACCAGGGCTCTTGGCTGTTGGATTTCACGGCCTG
TGATCTTAACCCAGAGCCCTTAAGAAATTGGAGGTGAATTTTGGCTCCAAGGGCAGTCCCTGCTGCAAGCTTGGAATTTCCATCCTTCCCTGCCTTTCATCTGGGAATAGA
GAGGGGCCTGGACACCGCCACCTCCTGGTGCACTGAATGTACCCAGGCTTGCTTCAAAACCAGCCACCTGGCTCCCACTCTCAGCAGTAAGTCCCCCCTCCCTCACAACCA
CAATCTTT
>chr1_18900805_18902841
GTAATTTCAGTCATATATCTCTGATGGCAGATCGTTTCCCATGATAATACAGGAATGAGACAGTACTTACCGGCTCGGTGTTAGGCCCATGGTGCTTGATTGCTTGATAAT
CATTATTGTTATCATGGGCTTATCTTTTAGAATATGGATTGCTTTCTACTAGATATTGGAGGGTTTTCCTATGCATTTCTCCCCTATTAAGCCGAAAACTCCTCAAAGGCC
CCACCCCATGTAAATTCCCTGGGTACCCCTCATCTCTAGGGTGTTTGGCAGAGCACCAGCTCACAGTAGGCACTCAGTAAACACAGGACTCTATAAGCTCCATCTTCCTGA
GTCTCAGAGTGCAGGGAAGGCCTGCAAACGGGATCACACAGGGAGTATGGCAAGTGTGGCCCCAGTCTCAGCCTAGAAGAGGAACCCCTCTGTCCCATGTCCTCTTCCTGC
GCCCTTTCCTATCCCCTCTTCACCCACAGAGGACACACAGCAGTGTTGCAACTCACTTGTGCTCAGAGCACCACCATGCCATCCCTTGGGGGAAGGGAGAGGGCCACTGAT
TAACTCAGAAAGGGCACAGCTCATCAGGAAAGACACTGCCACTAACAGCCCCAGGGGTCAAGCAAACAAACCTCAAATGGGAGGGGGGGCTGATCCACAGGTGGGCAGCCC
CACCAGACTAGGAACCCCTCTGGGGCAGGGTCTGTGTCCCACCTACCTCTCCAAACCTAGCTCCGAGCTGGAGGGGCTCTGAGAATATTTGTCATTGAGTGGGCAAGGGTC
CAGGCACCTGGCTCCACAATGTCAGGTTTGCAAATCGGGATTTGAAGGGCAGGTCCACCCCTGAACTGCTCCTGGGTTTCTTCATTATTTGGAATAATGACCTGCCTCACA
GGAGTGAGAAGTTTAAATAGAGGTGATAATGATGATGATCGTGGCAATAATAATAACCGGGCGCTGCCTTTGTGCTGGGCACTGTTCAGTGCACTCCCCATGTATTAACTC
ATTTAATCCTCATAAGACACCTGCCAATTGCCCGGCCAGCATTTGGTTCATTATAAGCACTCTATAAATATGATTATTCCACCTACAAGAAGAAAGGAATCCTTTTTTCTG
TCCAACATTTAACTTGAAAAAAAAAAAAAAAAACGGGCGGCGGGGTGTGTGGGGAGCGGAAAAGAGAGAGGTAGAAATCCTGGTAGAAGGAGAGGACTCGGGGAATCCGGG
GCGGGATGGGGACACTGAACGTGAGACGAGGGTGGGGAAGTGAGATGTGTGGTGTGCTAAAAATAGAAGGGCCCCTCAGGGGAAGCCAGCAAATTGCGAAGATCCAGTATT
AGGAGTGAGGTGAGTGACTACAGAGGCTACTTTCCGAGCGTGGGAACCGGCAGGGCCACCGAGGCACCCTACTCGGTCGCAGGATTCGGGAAGAGGGGTCCCCTCGCTAAA
GGAAGGTGACTACCTGAGGGAGGAGGCTAAGGGATCTCAGTGGGAGAAAGGCCTGGGTGGGGGTCGGAGGGGAGCCCCTGAGGAACCCGGCGTTGACCGAGGCAGCTTGGG
GGTCCGGCAGGGAGGGAGTGCGGCGCGGGGGACGCCCAGTGACTCTCAGGCTCCCGGGCCCCAGGCGCGCGCTCGGGCCGCCCCGGGCCCCGTGCTCACTCACCCGGCCCC
GGTCCAGGGGCGGGACAGCAGGGCGCGGCGGAGCGCGGGCGCCGGCAGCAGCATCTCGGGTTAGAAGCGGGGCTGTTCGCTGGATCGTCCGCCCGGGCGCGGCGAGAATGC
ACAACCCCGTCCAGAGCGCACCACCTCGATCCTCGGGGGGAAACGGATCACCCCGGCTGTCCTCCGAGCTCGGGATCAGCCAAAGTCCCACTATATTTAGCTTCGGCTAAT
AAAAAATATTTCTAGTGCCATAACGGGGGCATTACACAACACAGGACAAGGGAACCCGAAAGCGAAGTCCTGAAATGCATGCGTTTTCCCCTCCTCTCTTTATGGTATGAC
CCGGGAGAGAGGGCGTGAACTCTGTCGACCAGTCAGAGT
>chr1_19232032_19232425
CAGGTGGATCATCTAAGGTCAGGAGTTTGAGACCAGCCTGGCCAACATGGTGAGACCCTGTCTCTACTAAACATACAAAAATCAGCCGGGCATGATGGCGTGTGCCTGTAA
TCCCAGCTACTCGGGAGGCTGAGGCACAAGAATTGCTTGAACCTGGGAGGTGGAGGCTGCAGTGAGCCGAGATCGCACCAGGCAGCCGTTCCAGGAAAGTGTCTACCAAGC
CCGCCTTCTATGCTAGAATGAATACACAAAAATCCATTCTAATTCTGGGAAGACACAAAAATATCTTTGTGTCCTGCTCTTCCTCAAAGAGAGAAGAGAAAATAGCCACTC
AGCAACCAACAGCCAATGTTTAGAAAAGAGGAGAGCTGGCTCCCTACATAGCTGGTGAAGT
>chr1_19415796_19416601
CCCAAAGTGCTGGGATTACAGGCATGGGCCGCCGCGCCTGGCCAATGCATGTCAATATAGTTTTAATGAGGCATGCATTACCAGATCCTAATTTGTTGAAAAGTCATGCTC
CATTTCCATTTTGACATTCCTCATACTTCAATTAAAAAATTAATGAGAACACCGTTTCCCCAACCCACTCTGGACGATGGGAATCCACTCTGGCCTCTTGTTCAGCCTCTG
AGGTAGACAAGGCCCCAGGTGGCCTCCACACAGCCGGTGAAGGGAGCTGGTGCCTCTCAGGCCGTCCCGAGGCAGTGGAGGAAAGAGAACCACTAATCATAAATGGCCTGG
TTCCGAGAAGGGTTTTTTTGCCCCGTGTCTAGTTCTTGCTTTTAAATTATGTGAATTTAACATTATTCTCCATAATATACCTATGTGTTAACATTTTAGATTACTAATGAA
TTTAATTAACAGTTTCTCTCCCAACAGGCAAAACTGACACAGCACATAGACACACCACATTTACTCTGTTGCTTTCAGTGTGACTAACCCAAAGGAACCTGGCAAGCAGGA
GAAACCAGACCTCCCGGCGCTCCCAAGCCACATCCCTATCCTGGCTTCTTCCCCATAGAGTCTAAATCATCTAAAGGAGGTGAGGTGGCCATATGTACCTTACAGGGGTGT
TGTATGACTTTGAAGAAACAATAAACAACACAAACAGAAGTCCCCAGCTTAGTCCTGGGCACACGGCAGGTATTCAACACGTCAGCTGTCCACCTCAACCTCAGCCCACCT
CCACCAGCTCTAGCATACATTCTACAGAA
>chr1_19881334_19882074
ACCATCTTGGCCAGCTGGCCAGGCTGGTCTCGAACTCCTGACCTCAGGCGATCCCCTGGCCTCGGCTTCCCAAAGTGTTGGGATTACAGGCGTGGGCCACTGCACCTGGCC
TCAGTTTTTGTTTTTGTTTTTTTGTTTGTTTGTTTTTTGAGATGGAGTCTCGCTCTGTCCCCCAGGCTGGAGTGCAGTGGTGCAATCTCGGCTCACTGCAAGCTCCGCTTC
CCGGGTTCATGCCATTCTCCTGCCTCAGCCTCCCGAGTAGCTGGGACTACAGGCGCCCGCCACCACGCCCGGCTAATTTTTGTATTTTTAGTAGAGACGGGGTTTCACAGT
GTTAGCCAGGATGGTCTCCATCTCCTGACTTTGTGGTCAGCCCGCCTCGGCCTCCCAAAGTGCTGGGATTACAGGTGTGAGCCATCACGCCCAGCCTGGTCTGTCTCAGTT
TTAAAACGGAAAGTCCTGCATCCCAAGAAAACCTCTAGTCCAGGCAAACCTAGGTGGGTCGCTCTAGGATGGAATTAGGATTTCCAGTGGTCTTGGACAGAAGGGCGACCT
CTCCCTTGAGTTACGAAGGAAGGCGGAGAGATGAAGGGCAGGATTAAATAAACAAGTATGCGGGCTTTGGAGCCAGGGCAAAGCTCTGCCTTTTAGCTGTGTGATCTTGAA
ATTATTTAACCACTCAGATTCAGTTTCCTGTAATTTGGGGATAATTAAACAAGAATGAGCCGTGTGAAAGTGCCT
>chr1_21290151_21292963
CGACATCTGCAAGGCCAAATGCAGCACGGACTCCCTCAGCGCCTCCATGGCTCTCGCGCCCGAATGGGGAAGCGGCCCCGACCCTGGCGCCGCCGCCGCCGCGCCCCGCCC
CGGCCTGGACACCCGAGACCGAGACCGGCCCACGGAGCGGCCCGCGCGGGGAGGGGTCCCGCCCGCCTCCCGCCCCCGCCCTCCAGGCCGCGCCCGCCTCACCCCCAGCGC
CGACAGCAGGGCGGACACCGGGGGCGGCCACACGCCCCGCATGCTGTGCCCCAGACGCCTGGTCCCGCTGCCCGGGTGGCCGGGATGGGATGGGCCGGGCCAGGCGTTGCA
CCACCTTCGCGGGCGGGGCCTGATCGGTTCGCCGGCGCCCGGTTCCCAACCTCCGGCCTCCCGGGGAGACCCCAAGACCCGAGAGGCCCGGGGGAGATGGGGACCCCTCCC
TTCCCCGGAGGTCGGGAGTGGGGGCCCCCAAACTGAAGCCCCTAGCAGGCAGGAAAGGCCCTCACAGTGACCCCTCCTTCGAGAAAATCTTAAGTCCCCCTTCAACAACCG
GGTCCCCAGTGGCAGATAACAAAAGTATCAGGAAGGTGCCCTCGATGTGGCCCAGAGCAATCAAGACAGGTTCCCCCCGGCATCAGCCCTTAGGTGTGTCTAGGGGGTTAA
TGCTAGAAAGACCAGACAAAAAAGGTGGGGTAAAAAGGTAGGTGTCCCCTTTCAGTTCCCCTTTCTAGCTCAGAGGCCTTTAAGCCAGAGTTCGTGAATGAGTTTCAGAAA
ATTTCAGAGAACTCCCTGACACGGGATGAAAGGAGCTGTGTGTGTGCATTTGGATGGCTGCAGGGTGGTCCGGTGGTCACCCCCGTGCTCAAAGGTGTCGCCCTCCCTGCA
ACACAAGAGAACCATTGCTCCAGGGGGAGTCAGAAGCCAGGAAGGGGACCCTTCTTTCCCATCTTCCCCCTCAAGACTCGGAGCCTCAGCCAGGTGCCCCCCTCCCCAGCC
CCTGAGCCCTCTCCTATAACCCTAGGCAGGGAAAGGGGGCTCTCTCGGATATGAGGTGTTCAGTTAGGGACTCAGGCCCAGCACTGTCCCAACCAAGAACCCCAGAGAGGT
CTAACCCAGCAGATTTCCAAAGGACTCTCCGCTTCTAGCAAGGCGGGAATCCCTGCATTTATGCGTACTTTTCAGCTTTGCAAAGTGCATTTCTGCTCATTCCAAATTTGA
TTCTCACAGTCACACATATGTGTGAATAAACAGGTTTAGAGGGGTGAGGGGCCTGACGTCACAGGGACAGTGAGGGCAATGGCTCCAGATGGTCTCCTGGCTTCCACTCCT
GCCCTCTGACAGCCCCCTCAGCAGCCAGGATGAGCCTTTAAAATGAAATCTGGCTGAGGCCAGGCACCATGGCTCGCTCGCGCCTGTAATCCCAACACTTTGGGAGGCCAA
GTTGGGTAGATCACTTGAGGTCAGGAGTTCAAGACCAGCCTGGCCAACATGATGAAACCCCATCTCTACTAAAAATACAAAAAATCAGCTGGGCCTGGTGGCATGCATCTG
TAATCCTAGCTACTCAGGAGGCTGAGGCAGAAGAATCGCTTGAACCCAGGAGGTCGAGGTTGCAGTGAGCTGAGATTGTGCCACTGTACTCTAGCCTGGGTGACAGAGTGA
GACTCCATCTCAAACAAACAAACCACAGAAATCTGGCTGGGTTCAGTGGTTCACACCTGTAATCCCAGCACTTTGGGAGGCTGAGGCAGGAGATCACTTGAGTCTAATTCT
AGGCCAGCCTGGGCAACACGGACCCCATCTCTACAAAAAGAAAATATATATATATATATTTATATATTATATATTTTTAATTAGCAGGACGTGGTGGTATGCGCCTGTAGT
CCCAGCTACTTGGGAGGCTTAGGTGGGAGAATCGCTTGAAGCCAGGAGGTGGCGGCTACAGTGAGCTGTGATTGCACCACTGCACTCCAGCGTGGACGACACAACAAGATC
TTGTCTGAGTAAATAAATAAAATAAAAAAAAATTCTGATATTACCACTCCCTTGCTTAAAAACCCTCCACTGTCCTGGAATGAAATCCAAACCCTTCACCAGGCCCCATGG
CCCCTGCCCACTCTGGGCCCTCATCTTGTGCTGCCAGCGCCCCCTCCCCCACCAACCTCCTCACACAACTCCTCAGTTTCTACAAGTTTCTTCTTCCCCCAAGACCTTTGT
AGCTGCTGTTGTCTCTATCTGGAACATTTTTTCCTCCTCTCTACTCTTCCCATGGTCAGCTCCAACTTCAGATCTCAGCCTACCAGCTCCTCAAATGTCCCAGGAACCCTA
AGCAGTCCCCCAAATTCTCTGTTACAGCATCCTGTTTGTTTTCCTTTACAGTACTTGTTGCAGACTGTTTTGTTTCCATGTCTTTATCATCACTGTCTCTGTCCCTCTCCA
GAATCCACAGCTTTACTGGGGCTGGGACCTTGTCTGGCCTGTCCAACAGAGACTCTCCATCACCCGGCACAGAGTAGGTGCTCAACAAACGGTTGTTAAAATCAAAGGGGG
GACAAGTAGAGGGGAAGTGCCTTCAAGTTCTCAAGAACTCTCCTGCATCTAACTTCATAATGCCTACAGAAACAGGGAACACATCTAAAGGTCACAGGCCCTGGGGAGGCA
GGGTGCATGGGAAAGCTCTGAATTCTGGAGACTTCTGCCTCACTCCCACTGGGTGGAGGAGTTTCCATTACCCATCCCAGAGAGAGAGGGGACTCTGAGGCTGCTTCACTT
ACTGCTGGGTTGCAGCTGGGCTTTTTCTAGAACAGGAC
>chr1_21295860_21297089
GTGACCTCGGACATGTTGTTTTCACCCTCAGGTCTCAGTTTCTTCATCCGTAAAAGGGCCATTGTAAATACCGAGTAAGCTAGAACATGAACTGCCTGGCATCCAGCAGCC
CAAGCCTGCGTGAACCACACCAGAGGGACATCCTGCGCAGGCCACCTCTTTCTGCTTGCTTCTTCTTGTCTTCCTCACCACCCCTCCCATTTGCTTCTGCCCTCATCCAGA
TTTTCCAGTCTTGGCCTTTGTTCAGCCAACATTTGTTGTTACTCTAGCCCTGCTGTAAACTCAGTGAAAATAACAGATTGCCCAGGTGATGGAGGTTAATATCAACAGCAA
GAAGTCAAATACGAGTTATTAATAGAAATCATGTACCCTTCAGCCGGGTGCTCATGCTTGTAATCCCAGCACTTTGGGAGGCGAGGTGGGCAGATTGCTTGAGCCCAGCAG
TTTGCGACCAACCTGGGTAACACAGTGAGACTTTGTCTCTACAAAAAATTTAAAAAAAAAATTAGCTAGGTGTGGTGGCATCCACCTGTGGCCCCACTACTTAGGAGGCTG
AGGTGGAAGGATTGCTTGAGCCTAGAAGGTTGAGGCTACAGTGAGCTGAGATCACGCCACTGCACTCTAGCTTGGGTGACAGAGCAAGACCCTGTCTCAACTACAAAAAAA
AGAGAGAGAAATAAAATAAAATAAAGTAAAACAAAACAAAACAGAGTCATTGACCTTGACATTGCCCAGTTCTCAAGGCTCTTTTACTCTTGTGTCTTACAATCACCATGT
GGGATAAGTCCTGGGATCCCCATTTTACAGATGCAGAGACTGAGGCTCAGAGAAAGGAAGCAGCTTGCCAGAGCTGGAGCCCAAACCCAGATCTTCCTGGTTATCTCAGGG
CCTCACCTCCTTTTTTTGTGCCTCCTACCCGGGGCCTGGCTCTGTAGGCTAACTTCCTTTAGAGGCTACGGGCCACCCATCTGGGATGTGGGAAATAGGGACAGATATAAC
TGCTGGGGCCTGGAGAGGGAGACTCCCCTTTGTACCAAGGGCTCAGATGGAACTGAGGGCCTGTGCAGGGGAAGGCAGCAGGTGGGCAGGGGCTGGGGAGGCCTCAAGGTG
AGACTCAGGGAGACACTGGAAGGCCAAGGGCACAGGGCAGAGGTAGGAGGTCAAGGTTGCTAACTGCCCCTTGGAGAAGGCAGCAGCCCTGCCAGCCTGTGAGCCAACCAC
TCTGGCGTG
>chr1_25127487_25127667
GAGACTCCATCTCAAAAAAAAAATTAATTAATTAATTTAATTTAATTACAAATCAGAAATAAATAGAAAGCAGTAATTCTTAGTGGGTCAAAGTTGAGAATCAAAATCACC
ATGGAAGCTCTTTCTCATTTAGTTTTACTGAATCAGATGCTCTGGGAGATGACCTAGGCAAATACATTTG
>chr1_26765445_26765804
GCCACTGCTCTCCAGCCTGGGCAACAGAGCGAGACTCCATCTCAAAAAAAAAAAAAATTGAACTATTGTTTGCTATCTAGAGCTTGAACTCTCTTAGTATCTTTCGTGGGA
GGTAGAAGATAAGAAAATCTGGGTGTTGGCCGGGCTCGGTGGCTCATGCCTGTAATTCCAGCATTTTGGGAAGCCGAGGCAGGTGGATCACCTGAAGTCAGGAGTTCGAGA
CCAGCCTGACCAACATGGAGAAAGCCCATCTCTACTAAAAATACAACATTAGCCGGGTGTGGTGGTACATGCCTGTAATCCCAGCTATTTGGGAGGCTGAGAAAGGAGAAT
TGCTTGAACCTGGGAGGCTGAGATTGC
>chr1_26934788_26936619
GCTGGGACTACAGGCACCCCCCACCATGCCCGGCTAATTTTTTGTGTTTTTAGTAAAGACGGGGTTTCACCGTGTTAGCCAGGATGGTCTCGATCTCCTGGCCTCGTGATC
CACTTGCCTTGGCCTCCCAAAGTGCTGGGATTACAGGCGTGAACCACCGCGCCCGGCCAGGACAGGTTTTTTTGTTTTTGTTTTTTGTTTTTTTTTCTTTTGAGACAGAGT
CTCGCTCTGTCACCCAGGCTGGAGTGCAGTGGGGCGATCTCAGCTCACTGCAACCTCTGCCTCCTGGGTTCAAGCGATTCTCCTGCCTCAGCCTCCCAAGTAGCTGGGATT
ACAGGTGCCTGCCACCACGCCTGGCTAATTTTTGTATTTTTAGTAGAGACAGGGTTTCACTGTGTTGGCCAACCTGGTCTCGAACTCCTGACGTCAGGTGTTCCGTGCCCC
CTTGGCCTCCCAAAGTGTTGGGATTACAGGCGTGAGCCACCGTGCCCAGCCGTAAACCTCTTTTCTTTATAAATTACCCAGTCTAGGGTATTCCTTCATAGCAGCATGAGA
ACAGACTAATACAGAACCCTCATGTACTATGGCCAGGAAAGAGGTTTAATTGACTCATAGTTCTGCATGGCTGAGGAAGCCTTAGGAAACTTACAGTCAGGGTGGAAGGTG
AAGGGGAAGCAGGTACCACCTTTACAAGGTGGCAGGAAGGAGAAGTGCCAGGCAAAGGCGGAAAAGCCCCTTGTAAAATCATCAGATCTCATGATAACTCACTATCAAGAA
AGCAGCATGGGGGTAGCCACCCCCATGATTCAAATTACCCCCCACCAGGTCCTTCCCATGACATGTGGGGATTATGGGAACTACAATTCAAGATGAGATTTGGGTGGGGAC
ACAGAACTAGATGATATCATATATCATCTAGTCAAGACATTTGTCTTTTTTATTGGGTATTTGATTACGATTGTTTGATTCCTAATTCAAGTAAGGTTCACACTTTACACT
GGGTGATAGAAACCTGTAAATTAAGAGACCTCAAACAAAGACAAAAACAAAAAATTAAGGGTCAGGCACAGTGGCTCAGGCCTGTAATCACAGCACTTTGGGAGGCTGAGG
TGGTAGGATCACTTGAGCCCAGGAGTTGAAGACCAGCCTGGGTAATATAATGAGACTCCATCTCTACAAAAAAAAAATGTTTTGTTTTTTTTTGACTTGGAGTCTCTGGTG
CTGAGGCGTGAGTGCAGTGGCATGATCTTGGCTCACTGCAGCCTCCGCCTCCTGAGTTCAAGCAGTTCTTCTGCCTCAGCCTCCCAAGTAGCTGGGATTACAGGCACCCAC
CACCACGCCCGGCTAATATATATATATATATATATATATATATATATTTTTTTTTTTTTTTTTTTTTTTTTTTTTTTTTTTTTTTTTGAGATGGAGTTTTGCTGTTGTTGC
CCAGGCTGGAGTACGGTGTCCTGATCTCGGCTCACCACAACATCTGTCTCCTGGGTTCAAGCAATTCTCCTGCCTCAGCTTCCCAAGTAGCTGGGATTACAGGCATGCGCC
ACCACGCCCAGCTAATTTTTGTATTTTTAGTAGAGACAGGGTTTCTCCAAGTTGGTCAGGCTGGTCTTGAACTCCCGACCTCAGGTGATCCGCCTGCCTCGGCCTCCCAGA
GTGCCTGGTTTACAGGTGTGAGCCACCGAGCCCAGCCTAATTTTTGTATTTTTAGTAGAGGCAGGGTTTCACCTTGTTGGCCAGGCTGGTCTCGAACTCCAGTGGTCTAAA
TCCTGACCTCAGGTGATCCACCCACCTTGGCCTCCCGAAGCGCTGGGATTACAGGC
>chr1_27329833_27330417
GGCTCACGCCTGTAATTCCAGCACTTTGGGAGGCCGAGGCAGGCAGATGACTTGAGGTCAGGAGTTCGAGACCAGCCTGGCCAACGTGATGAAACCTCATGTCTACTAAAA
ATACAAAAATTAGCCAGGCATGGTGGTGCACTCCTGTAGTCCCAGCTACTCGGGAGGCTGAGGCAGGAGAATTGCTTAAACCCAGGAGGCGGAGGTTGCAGTGAGCTGAGA
TTGTGCCACCGCACTTCAGCCAGGGCAAGAGAGCGAGACTCCATCTCAAAAACAAAATGGTAGGCCGGGTGCAGTGGCTTATGCCTGTAATCCCAGCACTTTGGGAGGCCA
AGGCACGTGGATCACGAGGTCAAGAGATCGAGACCATCCTGGCCAACATGGTGAAACCCCATCTCTACTAAAAATACAAAAATTACCCAGGCGTGGTGGTGCACACCTGTA
GTCCCAGCTACTCAGGAGGCTGAGGCAGGAGAATTGCTTGAACTCGGGAGGCGGAGGTTGCAGTGAGCCAATATTGTGCCACTGCACTCCAGCCTGGGCGACAGAGCGAGA
CTCCATTTGAAAAAAAAAAAAAGGTAGAAA
>chr1_28192685_28196010
TGCCCAGGCTGGAGTGCAGTGGTGGGATCTCAGCTCACCGTAACCTCCGCTTCTCGGGTTCAAGTGATTCTCCTGCCTCAACCTCCCAAGTAGCTGGGATTACAGGCACCC
GCCACCATGCCGGGCTAATTTTTGTGTTTTTAGTAGAAACATGGTTTCACCATGTTGGCCGGGCTGGTCTCGAACTCCCGACCTCAGGTGATCCACCTGTGTTTTTATTAT
CAGTGTGCTCTAAGTCCTAGGGCCATAGGAAGCAGCACTGAGACAGCTGGGAGTGCTAGCTTCTCCTGTCATGCTCTTTAGTGCGGCTGGGACCCCCGGCTCAGCTCTGCC
CTTCTTGCTCCACTGTGTGGCCTGGCTGCCAGTGCATGAGCTCGGGAGGGTAAGAAGTGGGGATGGGATTACTGACCTACTGACTGAACAGTAGGGCGGGTGCATCTAGGG
GAAGGGGAGTTCTGTGATATGTACAGATGGTTGCATTGCTGTGTGTCTGTGTGTGTGTGTGTGTAGGGAAGATATTTGTGAGACCTTGCGGAGTAGGTTTGTTTGCAGTGA
GTGGGTGGAGGGTCTTCCGGGTTGGGGTGTGGATCTGTCAGTGCAGTTGTGCATGTTGTGTGTCTGTAAGGATGTTTTCCCTTGGGTTAGGATCTGCATCATGTGAGGCAA
TATTGTCCGTTGGTGCCCGTTCGTGTATGTGTATAGGGAGGGTCATGGGTTGTATCTGTGGATGATGAGGGTCTGTTGTGTGTTGTGAAGGGATTCTGTGGGTGACGAGGA
TGTGTTTTGTGTGGTGTGTGAGGAATGCTGCGTCTGTTGGTGAGTGTGTGTGAATGGCCCTGAGGGGTGAGAGGATTGTGCTGTGTCTGTGGGCAACAAAGACGGGCCATG
TGTCCTTGAGGGGGTGCCAACAGGAGGGAAATCAGACATCACCTAGCTCTGTGGACCCTTCCAGAATCTGAGCAGCCCTGGGGATTCTGCAGGGCAGCTAGACAAAGCGGC
CGAAACTTAGCCCTTCCCTCAGGCCACCAGCCTCTTACCTGAGAAACAGCAGGGACAATGGTCCAGGCAGTGACAAAGAGGCTGAGGCAGATGGGGGTCCCCTGAGAGCAT
GTTTCCTGGACGGCTTCTCGGGGAGGTCCTGGATGACTTCTCGGGGAGCTCAGGAAGCAGGTAATGAGTGCACAGGAGGCAGAGGACGGGCCCAGGCACAGGTGTGTGACT
CACTCTGCTCTACCCTCCAATGAGCAGCAGCAGGATGAAGGATTAGGAAAGGCCTGCCCCCGGGCTCTGCTGGGTGGGCAGGGCAGCTGAGGCCAGGAAGCCAGCTCCTGG
GGCGGGGCCCCAACACCAAGGTCACCGGGAATACCCACATCCAGCCAGGCACACCAGCTCATCCCACAATACTGGGCTGGGCCCCTCTGATGCTGCGCCCCTCTGGGAGGA
AGGGCTGGGCTTGGGCTGGCAGGGGAGAGAGGAACTGGGTCCTTTGACTGAGGGGGAGATGAGCCCTGACCTAGAGAAGGTTTTAGCCCTGTCCTCAGGAGCCCCCAGCCT
GGGGGAGATGGGGACACAGCCCTGTCCTCAGGAGCCCCAAGCCTGGGGGAGATGGGGACACAGCCCTGTCCTCAGGAGTCCCCAGCCTGGGGGAGATGGGGACACAGCCCT
GTCCTCGGGAGCCCGGGCTTCAATTCAATGGGTACAGCCCCAAATCCAGTGAGCCCCAAGTTGATGAAAAAGACCCAAAGCTGCTTTCAGAAGGCACCCTGTCTGAGGGGA
CACACAGCCAGTTTGCCCACAGGAGGCCAGTACAATGGGTGTGACAAAGCCCTGCCCACAGGTGCCCTCAACAGAAGGGGAGACAGACCTGCCTTCAGAAATGCCCAGCCT
CTGGGAAAGAGAAGTTTCTGCCTTCTGAAGCCATATCCGGCTGAGAGGGAGACAAAGCCATCCCTGTCCCCATAGCCATCAGGCTGAGGGAGAAGACAAACCCTTGCACCT
CAGAGTTCTGGCAAAAGCCTAGGACTGCACCCAGTGCTCCAGCTTTGCACGTTCTGCACTGAAAGTTACTCTATTTCTATTAATACCTCTCCCCACCGCCCCCTACCACAA
CCAAAATATTGGGCTTAGCAGGGAGCAGAGGTGTCAGGCCACAGAGGAAAGCAAACTGGGCCATGGCATAGGTGAACATTCTCAAATGCCAGCTCTAAGAATCTGCCAGAT
GAGGGCTTAACCGCCGCCTCTGGTCCTCAGCTTGAGCCCTGCAGTGAATGTTTTCTGAGCCTATTTCCTGAGTCTGTAAGAGCCACACATACTCCCTACCTCACACTTAGC
ATGATGACTGGCACGTACCAGGAATTCAGTAAATGAAAATCACTTTATTTACCCAAGCTCCTGTTGAGTGTCCCAGGCTTAGGGGTCAACTCCTTTCCCCACATCAGACTC
AGTTGGAGAACTTGTTAAAAATAAAAGTTTAGCCGGGCGGGGTGGCTCACGCCTGTAATCCTAGCACTTTGGGAGGCTGAGGTGAGTGGATCACCCAAGGTCAGGAGTTCA
AGACCAGCCTGGTCAACATGGTGAAACCCCGTCTGTACTAAAAATACAAAAATTAGCCAGGCATGGTGGTGGGCGCCTGTAATCCCAGCTACTCGGGAGGCTGAGGCAGGA
GAATCGCTTGAACCCAGGAGGTCGAGGTTGCAGTGAGCTGAGATTGCACCATTGCACCCCAGCCTGGTTGACAAGAGTGAGACTCCATCTCAAAAAAATAAAAAATAAAAT
AAATTAATTAAATAAAGGCTTAGGCCAGGCGTAGTGGTGTATGTCTGTAATCTCATCACTGTGGGAGGCTGCCGTAGAGGATCACTTGAGACCAGGAGTTCGAGACCAGCC
TGGGCAACAAATCCAGACCCCATCTCTACCAAGAAAAAAAAAATTAGCTAAGTATGGTGGTTTGCACCTGCAGTCCCAGCTATTTGGGAGACTGAGGTAGGAGGATCGTTC
AAGCCCAGGAGATTGAGGCTGCAGTGAGCCATGATTGCAACTGCACTCCAGCCTGGGTGACAGAGCAAGACCCCATTTCAAAAAAAAAAAAAAAAAAAGATTCTGATATAG
CAGTGCTGGTGATGGGGCCAGGAAGAGTAAAATTTTAACAAGCACCCAGGCGATTCCAAGGTAGCAGCCCATGGAGCAATACAGGCTTGGAAGGACTCCAGAGGAAGCCAA
GGAGAGGAGGGTTCAATCCTTCAGAGGCTGTTTCTAGCTATGCTTGCCTATCTCCCACCAGAGGAATGGCAGCCCCACTAAGCCACAGGTATGTGGTTAGGATAATG
>chr1_28578212_28579207
ACAAGGCCTGGATCACTTTAGGATCAATATTTTGACACGGGAGAAGGCAGCTCAGAAAGGATTAAGGAAGATAGCTCAAAGCCAAAGCAGACCCTCCGTGTGAACTTTATA
CTGCTCACTTCCGTGTTTCCCAAGTAAATGGGGAAACTGTCCAACCTTGTCATGTGTTGGGACTTACTGCTTGAGGCAAAGCATTCATCCTACATCATAAAAAATCTCCAA
AGATCTCTTTAAGGGCTGGGCATGGTGGCTCACTTTGGGAGATGGATTGCTTGAGCTCGGGAAGAGACCAGTTCGGTCTCTACAAAAAAATACAAACACAAATATACTTTT
ATTAGTCTTTTTATTCTTCTTTTATTGATCACCTCTGAAGTTCAGTAGCACACTGCATAATTTTTTGCATTAGCATGCTGTTGTTTCTACCTAAAATGACCGGGGTCCTTG
CCTTCTGCTTCCCATAGAGATTGTCCTGCAAAGGAAGTGTAAGCCATTGTGTTACTAATTCCCAGATTTCCCCCACCCAGACATTTTCCTAGGAGCTGGTCTCAGTCCCAT
ATCCGCATTTCTCATCCATGGATGTCCACTCAAATTAGGTTTCATCCTGGACCAGTCATTCTAAATACAGTGTGTGCTACATGGAACCCCTTGTTTCTACCCCACTCTCAA
CTCTCCCTAATGCTGAGAGACGTCCCACCAAAGAATGCATCATGAGCTCCAGCCACCACTGAACATTTGTGGCTACCAGGCCTTGTGGCCCACGGTGCCCTCTGATGCCTT
CAATGCATTTTAGGGTGGGTAAATCATGTTCTAACCATCTTTGCCCTCTGGTAATGAATAGCTAAGGGCACACGAGGGAGGCCAAATGTAAATGTTACTAAGATGCTAAGA
CTTTCTGGCCCGGCACAGTGGTTCATGCCTGTAATCCTAGCACTTTGGTAGGCCAAGGCAGGCAGATCACTTGGGGTCAGGAGTTCAAGACTGCCCTGGGCAACGTGG
>chr1_28909784_28910294
GAGATCTTGTCTCAAAAATAGATAAATACAATAGATAGATAGATAGATAGTATACATAAGGGTGGGTGTGGTGTCTCATGCTTGAGACCAGGAGTTCGAGACCAGTGTGGG
TAACACTATGAGACCCTGTCTGTACCAAAAAATTAAAAAATTTGGTGGACATGATGGCATGCCTGTAGTCCCAGCTACCTGGGAGGCTGAGGTGGGAGGATCACATCACTT
GAGCCCAGGAGGTCGAGGCTGCAGTGAGCTGTGGTCATGCTACTGTACACCAGCCTGGGTAACAGAGTGAGACCACTGTCTCAAAAAAAAAAAAAAGTGTACGTATAAGAA
AAGGTACTAGAAGGGAAGGTCCCAAAATATTGATGGTAGTTATTTTTGACTGGTGGCTTTATAGTGACTTACATTTTTTCTTGTGTTTCTAAATTTTCTATGAACAATTCA
AGTACTACTAGTAAAATTAATCCCCATCCCACTGTATGAATGGTAATTCCCATCCCATTATAGCCTG
>chr1_28955419_28956353
GCAACCTCTGTCTCCCGGGTCCAAGTGATTCTTCTGCCTCAGCCTCCCGAGTAGCTGGGACTACAGGTGCACGCCAACATGCCCAGCTAATTTTTGTATATTTTTTAGTAG
AGACGGAGTTTCACCATGTTGGTCAGGATGGTCTTGATCTCTTGACCTCATGATCCGCTCACCTTGGCCTCCCAAAGTGCTGGGATTACAGACGTGAGCCCACCACGCCCA
GCCCTGATGATCTATTTTTCTACTTGACTGTCCTCCGTTTACTGAGTGGGTATAGGTGGGAACTTGACAAGGTTAATGACAGGTTGTGGAGAAGATTGAGTGAGAGATGAT
GCTGGGTGGGAGTCAGAGGAGACTGGACAGTGAAGGGAATGGAGAATAGGATCCACAGCCTGCATATATACTGTATATGTTGTCTGTTTTAACTACCGTAAGAAGTACTAA
TTAATCTGTTTGAAAACAATGACTTTTCAGAAAAATCATAGTTAACTGTTATATAATAAACACTATAACTTTTGTGATAATTTGAGAAGAAATTCCCTTGACAAATGCAGT
TTACTAACAAAGGTTTGCTTTAGGACCATATGCATAATTCTACTTAATCTCAAATGAGTTGTTTCCTTTTTTGCAATTAGATGTGTGTGCAGTAAGAGAAAGGGATGAATC
AATCTGCAGTCAGTGCTGTGAGTCAGTTGCAGCTGCCATGTAAAGTACTCTCATTTAGCTATTAAAAGCCTTTGAAGTCTTGCATGTGTAAAATATTCCTAATTCGCTAGG
AACACACATGGCTGTGTGTGTATACATGTCATTGTGCGGTAGGCTGTTCTTTATTAGAAAAGTATATATCTCTGTTGGGTACTAATTACAACTGTGGCTAGGAAACTGCAG
CAAGGCAAATAACAAAGGCAACAAAGGCAAGAGAGAGAGAGAACTGG
>chr1_29156900_29157857
ACAATCACTTAGATCTAAGAAGCAGACATTCAGGACGAAACGGTGAAAGGCAGGCAGTGCTGAAAGGAAGGCAGTGCGTCATACACGTAATCTACAGCAGTGGCAGTTTAA
ATGAATCTCCTTTGTGCTTAGACAGCATATCTTTAACTTATCGGAGAGTAGCTGGTGGGAGCGAGCTTAACTAGGAGCCTGCATGTCTGGCCACATTCCAGTGCTTCAAAG
GAGTGTCTTTCTCCTTGAACACAGTGTTTATGGATAAGAGAGCAAGTCTTGCTGAGAGCATGGGAACATAATGGTGATAAGGCTTTCCTCCTCCCACAAGAGGCCTCTTGT
GGCTTTGCACAATTTATTGTCCCATATTTTTATGGCCAGTTTATACAGGCACCCCATAAGCCTTTCCCCCAACAGTAACTAAGCTCTGTTCTAACAAAAAAATTAAGAGGT
TTTCTAAGAAGTTAATTTAATATTACATTTAGTGGCACTACATGACGAGTTAGCATTCTACTGATGAAGAGAGTAGCTTTCCAGTTTCTACCCATGATGTTCAATCCCTAA
CTCTCAGAATACTGGAGTCATTCCTTCAGCAAGCAGAATCTTGCTGGCAGACATTCAGTAAAGGTCTGCTACGGTGCTGACGATAAGCATGATGCACCTGAAAAAACAGCA
GACTGGGAGTCAGGAGTCCTGGTCCCAGCTCTTCTGCATGTTACTTGAAGGTTGCTGGGATTAAATTTTAAAAAGAAAAACAAAAAAGTGCTTTAAATTAAACTATACAAA
TGTAAAGGATTCCTAACTATTCTTTCCTGAACCTAAATACACTTCACTCATTTGGCTAGAGATGACTTGTTTAAATATGGCCAAAAAAAGCGAGAAGGGAGACAGAAAACA
AAACCTGTTTCATGCATCCTCCTAAGACCATTCAGATTATGATACTGCTCAGTAAGTTTTTCTTCCTATT
>chr1_31251420_31252864
GCTGGGATTACAGGCGTGAGCCACCGCACCCGGCCTATTTATTTATTTTTTGAGACAGAGTCTCACTCTCTCGCCCACCAGAGTGCAGTGGCATGATCTTGGCTCACCGCA
ACCTCCGCCTTCCAGGCTCAAGCGATTCTCCTGCCTCAGTCTCCAGAGTAGCTGGGATTACAGGTGCATGCCACCACGCCTGTCTAATTTTTGTATTTTTAGTAGAGACGG
GGTTTCACCATGTTGGCCAGGCTGGTCACGAACTCCTGACCTCAAATGATCCACCTGCCTTGGCCTCCCAAAGTGCTAAGATTACAGGCGTGAGCCACCGCGCCTGGTCCA
CATACTTTTAAATAGTCAATTTCACTGGGAAAAAAGGTCAGGGGACTGTTCCAGATTGAGACACTAGAAAGAATAGCCAAAATATAAAACTTGATAGATCTTTGATTGAAA
AATAGCTATAAGACATTTTTGGTGCTGGTATGATCATTAGATGGTATTAGGAAATTGTTTTTAATCTTCTGAGGTATGGTAATAGAGAACATTCCTAGGAGATGCTTACTG
GAATATATATATATATATATACACACTATATATATAACATATATATATATATACACACTATATATATAACATATATATACACAATATATATATAACATATATATACACAAT
ATATATATAACATATATACACAATATATATAACATATATACACAATATATATATAACATATATACACAATATATATAACATATATATAATATATTATATATATTAATTTAA
GAATATTTGGGAGTAAAGAATTATGATGTTTGAGCTCAGTGTGGTGGTGTTCACCTGTAGCCTCAGGTACTAAGGAGGTTGAGATGGGAGACTTGCTTGATCCCAAGAGTT
CAAGTCCAGTCTGGGCAACAAAGCAAGACCCTATCTTAAAAAAAAAAGAAAATTAGGGTCGGGCGCAGTGGCTTTCACCTGTAATCCCAGCACTTTGGGAGGCTGAGGTGG
GTGGATCACAATATCAGGAGATCAAGACCATCCTGGCCAACATGGTGAAACCCCATCTCTACTAAAATACAAAAAATCACCTGGGCGTGGTGGCACGTGCCTGTAGTCCCA
TCTACTCGGGAGGCTGAGGCGGGGGAATCGCTTGAACATGGGAGGCGGAGGTTGCAATGAGCCAAGATTGTACCACTGCACTCCAGCCTGGGCAACAAGAGTGAAACTCCG
TCTCAAAAAAAAAAAAAAAAAAAAGAAAAGAAAAGAAAAGAAAATTATTATGGAGTACGTCTGCATCTTACTTTCAATGGCCAGTGAAAGTCAAATATGTATGTGTGTACA
TACATGTGTGTGACAGTGAAAAGATTTTGAATTATTGAATCTAGGTGGCATACAGATGTTCAGTACATTAGTCTCTCAATTTTTATATTTGAAATTTTTTTTTTTTGAGAA
GG
>chr1_31650751_31651573
TCTGCCAGCGCCAACATGCTCCTCATGAGAAGGCCTATCATCAGCTAGTACTCGGCAGACTAGGCTGAAAGAGGAAGCTGGCCTTCCAATGGGAGTGCTTTAACATCTGTC
CTCTTCCACTGTCCAAAACCTGGCTGCTACTTCAGTACAAAAATGATGCCTTTGCTTTTTAATGTTTTATGTTAGAACCAGGGTTAACTGAGAATAGCTGGGGAGGGATGA
AAAAAGAATCAGCGCCTCCTTTATCTAAAAACATCACATGAGACACTCGGGCATGCTCAGGAGTCTGATTTCATTCTTCTGGCCACCAGCACACCTTTGCTCCTGGCAGGA
AAAAAAAAAATAGGGCAAAGGTTCTGAAAAGCCATCAATAGGCTGGTCTCCTGGTATTTGGGACCCAACTAGAGAAGGGAGTTTTCAGAAATGTGCTAGAAATACCAGCTC
TGCAGAGATTTGACAGCCGGTTTGAAGGCTTCAGGCAGTTTGGATAAGCATCTAGACTTTGGGTACATTTCTGAGCCTGCTCTGTGAGTCCTTTGAAGTGTATCCAACTTG
AATAAACCTTCCAGATAGCTGGGGCCAGTGAAAAAGCTTTCTTTGGAAATCCCCCTGGAAGTGCCTTGTTGCTTTCTCACAGGGCAGCCAGCCCATCAGGACAAGAGATCT
AAAAAGTAGAGAAGGAAGAAGCTCAAGAGAGAATGTTTCTATAATATTCAATTCACTGTCTTTTTTCCCCTTCCTAGCCTTTTTTACATAGGGAGAAGGACACAACAGATA
GATCACCAAACTCCCAGTGGACTTTGAGGACCGTGAGCTTAGATCT
>chr1_34030616_34031289
CAGTGTCTGTTTTCACGGGACTCTGAATGTGCCCTCAGATCTGCTCTGCTTAATGAGAAGTGCTTGTGCCCCTAACAGGGCAGTGTGGGCAGGGACACCTTTTTCCTCAAG
CCTCAGGGAAGCCAGGGCCTCAAAGATCGACCAGGACTGAGAAATGAGGGCACCATGAGAGCCTAGGGCCCGGCCAGTTCCCCCATGTGTCAGTCACTCCCAGCATCTTTG
CTGGCACCTCTTCTAGTGTCCCTGACCCAGTCTCCCTTTTCCTGGCCCCGGGTCCCAAGTGCAGTCAATGTCCCCAAGGCCAACCTATTGTGGAAGGAGCTAATGGCCAGA
CAGACTTTAGGAAGCTTCTGAAGAGGCTTCTCCTAGTGAGGAGCTTGTTGCTCAAACTTGGAGAGAATTACTTTGGATTCAGGGCCAGGTTGAAGGAATAAATAGGATGAC
AAAAATCACAGGCTTGATATTGGTAGGAACTTTTTTTTTTTTTTTTGAGACAGAGTCTCATTCTGTCACCCAGGCTGGAGTGCAGTGCCATCTCCCAGGTTCAAGCAGTTT
TTGTGCCTCAGCCTCCCAAGTAGCTGGGATTACAGGTGTGTAACACCATGCCCGGCTAATTTTTGTATTTTCAGTAGAGACGGGATTTTGTCCTGTTGCCCAGGATGGTCT
CAAACTCC
>chr1_35454137_35456069
ACCAACAACAAGCCAAGGGAAGGGCACAAGCTGAGGCTGGGAAGTATCCTTCATCTCTAGCTATGAAGAAAGCACAAGGGGAAGGAACAATAGAAGTCACCAGAGGCTCTA
TGGATCGGTGCCTTCTGCTTCTACCCTCATACAGCTCAGAACCCAACACTCTTTTCCCCCAAGGTTAAATGGACCCACCAATAGAAGAGCCTGAACCACAAGGCTGGAGCT
TACCAGGTTGCACAATAACAGTCACTTGAGCAGTGGCCTGCTGTCCTATTGTGTCAGTCACTGTGAGCTGGTAAGTGTAGTCTCCTTCTTGCATCGCAGAGAGCTGTAAGG
TTGGTGTTCTAACACCCTACAAATACAAATACAGAAGTGGAAAAGTGGACTCCAGGAATCACATCACACAATAATTCCGACTCTGGTAAAAACGATTTAGTTTTCTAAACC
AAAGACCTAAGATGGTACTGGGCTATTACGTACCAGTTCAGCATGTGAGTGAATATGGAGTCAGATATCATGAGGCACCTTGCTAAGGGTTTCCCCCTTCAAGGAAACAAC
CCTCTCTGACACAGCAGCAGTTTCAAATAAAGCCAGAACTCTCATAAGAGAGGGCAGTATTGGGAAATGTGCAGAGATTACCAAGGCCAGTCTCTATGACTCAAACCAGAA
AGAATACCGTGAACAAACAATAAATGACCCAGTTTTAAAAACACTGTTTAAAAAGATCCTCTTCCTACTGAAGCTACACAGTGCTCCTAACAAAGCTGTCTCAGTGAAACA
TGGCAGCAGCTCAAGATGCTGTATAACACCATACTGTCTCCTTCAGGTCTGTACAGGTTCTGCAACAACCTAACATAACATTTAAACAAAAGTCAGGTAAAATGGAGGCTT
TAAGGGAGGCCTTAAAACTGAGAAATATAGAATCTTGAGGGACATTATAAATAATTTTGGGCAAACTTCCAATGCAGGAACTTCCTGTAGAGCAGTAGGCAAAAACTAGTA
GCCCATGGGCTGAATCCAGCTTGCAAATATTTTTTTTGGCCTGTGGTGTCTCTCATATTGGAAATTTTCACATAAAGGTCTCAATTTCTTTCTTCTCTTGAAAAGCTGGGT
TATCAAGCAATGTTAGGACCATCCTTCCATGTGGCAACAACCAGCTGGACCTGAAGAGTAGATGACTCCTTTAGTCAGGGCTTAAGTTCAGCACAGCCACCATCCAGTTTT
CTTTCTTTATGTTACCTGCCTGGTGACAGATCTAGTCTCTCTTCTTAAGCATCTCTAGAGAGAAGATACTCACCATCTAGCCAATCTACTCTAACTTGTTATAGAGCTCAC
TAAGATTTGCACCCTTGTAGCTTCTAAATAGTTTGACTCTCTGGAGTCATCCAGAACAACTAACATTTCTCAGCCTTTTCCTCTAATACTAAACATTTAAGATAATTTTTT
TTTTTTTTTTTTTTTTTTTGAGATGGAGTCTTGCTCTGTCACCCAGGCTGGAGTGCAATGGCGTGATCTCGGCTCACTGCAACCTCCGCCTCCTAGGTTCAAGGGATTCTC
CTGCCTCAGCCTCCCAAGTAGCTGGGATTACAGGCGCACGCCACTACGCCCGGCTAATTTTTTTATCTTTAGTAGAGACGGGGTTTCACAATGTTGGCCAGGCTGGTCTCG
AACTCCTGACCTCATGATCCGCCCGCCTCAGCTTCCCAAAGTGCTGGGATTACAGGCGTGAGCCACCATACCCGGCCAAGATAAAGATTTTTGCTACCACGTTAATCAAAG
GCCCCTAAAGCTTTCTCAGTTTGTTTGGAGGTTTCTAAAAATGCAGTCCAGCAGCTCTACTTCTCTTGGGCAAGAAAAAATAGGAACCATTCCCTCCTACCTGCATCTCCA
CCACTTTCCCTTTGCTGCTTGGGCTGAGTGACCACTCATAGCTGGT
>chr1_36041292_36041544
AGTGCGGTGGCGCGATCTCAGCTCGCTGCAAGCTCCGCCTCCCAGGTTCACGCCATTCTTCTGCCTCAGCCTCCTGAGTAGCTGGGACTACAGGCGCCTGCCACCATGCCC
GGCTAATTTTTTGTATTTTTAGTAGAGACAGGGTTTCACCGTGTTAGCCAGGACGGTCTCGATCTCCTCACTTTGTGATCCGCCTGCCTCGGCCTGCCAAAGTGCTGGGAT
TACAGGTGTGAGCCACTGCGCCCGGCCAGAA
>chr1_36135762_36138526
TGTCTCAAAACCCTGGTCCTACCCTTGCACAACCAAAACACATCTCAAGCACAATGCATCTAAAACTGGCTCCCCCCATCTCAGGCCTGCACACATACTTTAGGGAAGGCC
TGGGACCCCATTTCCCTCCAACAACCTGAGTGTCTAGACCTCAGGGCCTTAGGCTATCCCCAAGCAGTGCTACCAAATACAGCCTGACACAATCTCTGCTTCCTCCTTTTA
AGATCTATCCCAAGCTCTCTAAGCCTGGGAGAGGGAGCTGTGGCCTGTTCCCTTTTTCCCCCATAGTGTTAACCAGGCAGTAAAAGAATCTTCATTAAGAGCATGGGTTTT
GCCCTTTGGCCCAGCTTTGAACCCTAACTTTTCCACTTACTCACCATATGACCTGGGCAACTTATGGCCTCCACTCTAAAAATGGAATTCTTGTGAGCTGGCCAATGCATG
CAAAGTGTTCAGTAGTGTCTTTCAAGTGGTAAGCACTCAACAAATAGCACCCCAACAACAGGGTTTATATGGCCTTTCTAGCCAGACCTTCCAACTTGGTGGCCAAGTGCC
CAGGATAGTTCATTTTAGGTATGTCTGGAATAATGGTCTGCTTCTAGATTTTGCTGCACACACTAGAGCCAAAAGCGACTCTGAAGGGGCTTCAGTTGCTTATACTGGCTC
CCAGGTTTCCCAGACACTCTCGTCTGTGGAGAGAAGCCACTGCTAAACCAAGTCAAAGAAAGACAGGGCCCATGAACCTACCTGGTCTCCTCACACCATTGTAACAAAACA
CCTGGGGATAAGCAGAAAGAAAACAGGACATGATTGGGATTTCACTCAAGAATGTGTCTTTATTGAAGAATTTGTAAGAAAAAAGGATGTACCCTCTGTAAAAAGAGGAGA
TGTTGCCTCCAACAGCAGGGAGGAATGAGACCTGGGTGGCTTCCCAGAAGTCAGTGTTTCCGGCATGACTGGCTCCTTTCCTGGCAAACACTACAATGTGTCACACTACAG
CTAGCAATTCCTCCCCACTCCCTCCCAGCCCTTCCTCCCTCCACCCCACAACCCTATAGCCATTTGAGGCAAATGGCTTTCTAAAGGCCCAGGGATAGATGTGCCAGGCTT
GCCTCTTAATGGGGTCAAAGTGAGTTTTGCTTTGGAAAAATTCAAACAGGAATGTAAAATGGTTTGAGCTCTTTCTAGTCCAACCAAAGGTGATTACATCCAGCCCCTCTC
AAGGGAATGGGGGCAGAGACTGTCGCTCCTGAATGTGCACACATGGGGTAAATGGACTATATCGCAGTCTGCTCTTTATTTGAATGGAGAATGGAAACAGGTTATAAGAAT
ATATAACATCCATGTTCAAGAGTCACTGAGTTCTGGAGGGCAGAGGGAGCACAGAGGCCTGCTGATTCCAACAGTGCTCCTGATGGCTATCCTCGAGTTGTAGGGATGGTT
ATTCCTCTCCAGCTGGAAGATTGTCCTCAATCCGCCTGATGAATCTCATCCGGATTTCTGTCACACCGTCTCCTTTCAGGGTGTCCTGGACAAACTTGGCCTCCACAGCCA
TCTGGACCTGGGGGACAGTGGGAAAACGAAGGGGTAGCTGCCTGGCCACAGCCTCTAGGGAACCAGTGGGGATGGGGCATAACTGACTCATCCACAGCATCCAAAAAAGGG
GGGCTGGTTTCCCACAAGGACAAGATTGACAGCGCCAACATTCTGTTGCATAAGACAATGGCTCCAACCCTTAAGGAGAAACTTAGCAAAGAATACCCAAGAATGAGACTG
TCACCAAATAAGCCTATCTGAGAATGGATGTTCCTGGGCTTTGGGGACTGACAGCACCACCTTCCACCAGCCTGGTATGGAGGAGTATCACCATGTAAAGATGTCCGACTT
GGATCCTACCTCAGCAGCATCACCATCTCAGGCAGTAAAGCGCTGGGGTGAGCCAAAGCCCTTTCTTTTCTCTCTTTCATTCATTTAAACACTTATCAAGTCCCTATTGCA
TTTCGGGTGTCCCAGAAGATAAAGAGTTGCACTCACCATCTCCAAAGCTCCCCGCAACACCCCACACAAGAGATTGGAATAAATAAGGGATGAGTGGTTATCAGGAAGTTC
CACAAAGTCCACCAAGGGGTTATTTTCCAAAATGAGGGAGAATTCATCACCAGCTGGGCTCCAATTAGTAATGCTTGGAGTGATGCCCAAGTACATCTTGAACGCCACCTG
TCAGGGGACACACAACAGCACTTTGGGGAAGAGCAGCAGGAACTGTACCACAGGGAAGGTGACAGAACTGGCAAAGGGGAATTAAGTGGCTCAGGAACAAACCTGTGGCCT
CTGCAAGATGACACTTCAGATACTCAGGACAACAAAGGAGAAGCATCTGTACATGATGCTGCACCCCTCTCCTTCACGGCATCATACAGTTTTGCCTGTCGCTTTGTTTTG
TTTTGTTTTCCCAGAAACATTTTTCTTTCCTAGGCATCATACAAGTAAGCAACAACTCACTCACTGTGTGCTTGTACTTCTCAGTGGAAGGGAGCACTAGTCTTTCGACAC
GGTGGCTGCCTGAGTGCAGAGGCCCTAACCCACTTCTCTGTCCTCTGTCTGTGCTACCTGAATGCACCTTCTTGAAAGTGAATACACATTACTGGGCAGAGAAAAAGTCCT
ACCCTATCCACCCTCCTAATTCCAAACTCTCACAAAGCTCCCTCCACTGTCAATCCTCTTTAGGATTTGGGTATGACCAGCAAGCTTACAACAGAAAGACC
>chr1_36281217_36281467
TAATAAAGAGCTGGAACAAATTGATGGTTCTTTATGACTAGATGTGCCACATACTCTGTAACTAAGTTAAATTGCATGCGGTTTCTTCTCTTGGAACTAGGAAACCTGTCT
CACATCTCCTCATTACTTTTATTAACAGCTGACTTTAGTCTCAAAGCTTCTTTGCTTACTGAGAAAAGACTGCATGCACCAAAATTAATAAGCACCCTCATTCTTGGTCAT
CTCTTACAGTATTACCCAGTTAGGGTTAC
>chr1_36479214_36482467
GATGACCAGCCCGGGTCGTCTCACCATTCCTCTTGGGTGGTGGTTTGCCTGTGGAAGTCTGTGGGTGGGAGACCAGCTACCCCACATCTGTGGCTCAGACTTGAATCTTGT
GGGATTCTCTGGGAATCCCAGGAGCCATGTGGCAGTGCAAGGAAATTCCCAATATCTCTCCTTGTAGCTTCCCCTCCCCACTGCACCCTCATCCTTGGCCATACTCACTTC
CGGGGAGCAGCAGGATGATCAGGGCAGCCCAAGTCAGGCTGCAGTTTCCCAGCCTTGCCATAGCACCAACTTGATGTTCACCTGTAGGCAGAAGGGTTGTTTAAGACCATG
GGCTTTGGAGTCAGAGCTGATCTTAATCCTTGTCTGTCACTGTGCAGCTTTGACTAGGTTGCTTGACTTCTCTGAGCCTTCGTTTCTTTGCAAAATGGAAGTAACAGCAGC
CTATACTGCATGGGACTTTGAGAGGAAGACACAAAATGATGCAAGTCAAGGGCTTTTCACAGTGCCTGGAACATAGGAAATGACAGTGACAGCCACAGTTATTATACTTGC
CTTCCAGGAAAGAGCAGGGAAAGGAGCAGTGAGGAAGAGCATTCTTCCGCCTTCCCAGCTATCTAAGCTAGGCTACCCCTAGAGAGCAGAACCTGAGATGAGGAATTGCAT
GCTGGTAGTTTATTTTGAGAAGATCCTAGCAGCAGATAAGGGACTGGGGAGAATGAAACAGGGAAGGAGAGAAAGCCAGCACAAAGTTACATCATCATGTTGGTCACCTCT
ATGGACAACTGGGGCTCTATCCTGCTGGAACCTTCCAAAGAGCCATGTAGAACACTTCTCAGAGCTGTCCACTGGAGGGTCAATTTATCCCTTGGATGGGAGGGAAGATGG
AAAGATTTACCCACTGACTCCTGCCCCCCATTGGTCAAGGGATGCCTCTTGGGGTGTTCATTCCCTGGCACATCCAGGTTGGGCATGCATGAGTACTAGGCAGGTTCTCCT
GGGGAAGCCATGCCAGTGTTGTCAGGGACACTCCCTGGAAGAAAGGGAGAACTCTATGGAGCAGCTGAGGCAAGGGGCTGTCAGGTTATGCCTGCAGGAAGCTGGCTGCCT
CAGCCATGTGGGCTGAGAGAATATCAAGTGGGGCACCCGAAGGGTCCAGTGTGCCCCCAATTTTGGGCACAGACCTCTGGTGGCCTTCTGGGGTCAGGCATCATGAGGTCA
CGGCCATAGCACCTGGATGGAGGGTGCCTTGGCTCCAGTCTTAGGAAGTATGCAGAGGTTTCTACCACTTGGGTGGGTGTCCAGCCTCATCTTCACCCTGCTCCCATTGGG
GTCTTGGAGCCAACACCTGATCCTCCAGCACGAGTTGGTGCTCTTGGTGGCAGATCAGTGGGAATCGCTGGTCAGCTTGCACGTACATATCTGGACACATACACGCAGGTG
GTGTCCCAGCAGATCCCTCGTGCTCAGCAGGGAGAAAGGTAGGAGAATCCTTTTCTCTTCCTCCCAGACAGAGGTGTGGATAAGAACTGCCCAGATACCCAAGGTTGTTAC
TGCTCACAGGGGTCTTACCCAAACCCCCAGTCTATCCATGTATATATTGCAGTATCGGAATACCCAGTGACTGCTAGCCCGTAAGTCTCCTTTGTGCAAATCAGAAAGAAA
GCACCCCTTCCTCTGGATGGATGCAGCACCACACTAGGACCTGGCAACTAGGGAACAGCCTGGATTTCGGCTCCAGTTACTCCTCAGTTTTGTGCAGTGAGAAACCTGTAC
AAGTATCCCGAGCATCTGTCTACCCATCGGTGGTTGGTAACCTTCTTACTATAGCATACCAGTTTGATTATCCCCCCGCAACACTGGTTGGGGAAGATTTAGCCTCCAAGG
CCCAGATTTTGGGACACTGGTTTTCATCTCCATGTGCTTTTGATCCTATCCCAGCCCTGTTGCCCTAGCCAGGGTCAGCTTCAGGCCCAGCCTATGCCCCGTGCAGTACCA
CCCTATCCGCCTCCACTGGCTCCTGTCCAGAGTAGACAACCTAACCCCAAGAGGCCCCGGCATCCTTCCCCTGGGTGCTGGGTGTTGGCCTGCTTGGCCTCAGTCTCTGGT
CCTCCACTGCAGCCCTGGACGTCCCCCAGCCTGGTTAAGTGGGCCTAGGACCTGTTGGAGCATGGTCTCACTCTCTGGGGGGCCGATATGCAGAGAGGTTTGGAGCCCAGC
TCAGATTCAGGTCACCTGACTTGATCTCCAGCTCCGCCACTTACCAGCTTTGTGATCTTGGACAAGTTACTTCACCTTTCCGAGCCGAGCCTCAGTTTCCCCATCTGTGGG
AAAGAAATAACATTAGCACTCACTCCTCAGCGTTGTTGTGAGGATGAAATGAGATTATTTTGGTAAAGGCATTTAGCCCTGTGCCTTGCATGGAGTTGGCACTCAGCAACC
ATAGGTTATTTTCACGAGCCATAAATAGCAGGTCAGCAGCTCACAGAATCCAGCACAGTTCAGTTTTCCCCTCACCCCTGCCTCCCTCACAGCCTGTGTGGTCACACCTCC
CAGGACTGCCACCTTGCTTTTGTCTGTGCCACACTGCGCAGTTCCAAAGCCCCCTTTCTGGATCCTCTCCTCCTAACTCCTGGGCCCCCTGGCCCTCCTGTCACTGCGGCC
ATCTCTGCTGGGCTCTGCAGGTGCTCACTCCTGTGGCCCAGCACAGCTCGATGTCTCCTGGGCTGGCTGCCTTCACATTCCCTCTTTCTGTTTCTCCCTCATCACGCTCAG
CCCTCTCCCCTCACACTCTCTTCCCCACTTCACACCCCTCGCTCCCTTGCTGTTTCTACTCTCACCTCGAGATTCTTTCTGTGGGAAGGGTGGGGAGGGAGGAGGGGGCTG
GGAATAAACAGAGGGGAGAGGCATTTCCAGATATGCTGCAGATAAAGAAAAAGAGAGAGCAACAGGAAGAGTGACAGAGTGAGGCGGTGACTGAAATCCACACAGACTGAA
ACGACAGAGAGACTCGCCAAGAGGACGATTGAGGCCAGAGAGATATCGAGAGACAGAGAAAAAGGGCCCAATGTACGCCGACCCAGAGAGTGGGCGGGGGGGGGGCACTCG
GAGGCCTGGAGCCCGGGAAGCGTCTGTTACCGAGAGTTTAAGATTCAAGAGATAGCAGGAAATATGCGAGACAGAGAAACTCAGAGAGATAGCAAGCCAGAGAGAAGCTGA
GGAGGAAAGATGGAAACAGAGAGTGAAATAGAGAC
>chr1_38888901_38890521
CCAACAACTTTGTTTTAACAAGACCTCCAGGTGATTCTGGACTAGAGTTAGGGATAAGGTTGTGGGTGATGAGGTCAGACAGGTAGCAGGGGACAGATTATGTAGGGTCTA
TATGGGCCATTGTAAGGACTTCAACCTTTACTGAGTGATAGGAAGTCTTTGAAAGCTCTTGAGCACAGGAGTGACATGATAGATTTTGTTTGTTTGTTTATGACAGAGTCT
CAACTCTGTCGCCCAGGCTGGAATGCAGTAGTGCAATCTCGGCTCACTGCAACCTCCGCCTCCCAGGTTCAAGCAATTCTCGTGCCTCAGCCTCCTGATTAGCTGGGATTA
CAGACATGTGCCACTATGCCCGGTTAATTTTTGTATTTTTAGTAGAGACAGCATTTCACCGTGTTGACAAGGCTGGTCTCCAACTCTCGAACTCCTGACCTCAGGTGATCC
ACCCACCTCGACCTCCCAAAGTGCTGGGATTACAGGCTTGAGCAACCACACTGATGGTTTTACAAAGATTATTCTAGCTGCCATATAGGAAGTAGACTATAAGGGAGCAAG
AACAGGAACTGGAAGACCAGCTGGAAAAATACTATTGTAGCAATCGAAGTGAAGAAGGATGGTGGCATTTTATACATAAAGAAACCAAGACACCAAGACTCCACTCTCAGC
CACCACACTAATTGCCTGTAATTACCATCGGGAGTTCTGAAGGTGTCAGGCCATGAAAGGAAATCATTCCATATTCTCCAATAAAACTGTGAGAGCCAGAAGTTAGGCAGT
CGTCAAGTAAGTCGGATCTGCACTGCAAAAGGAGCTTCCGACTTCTTGGCCTAGAAGAACTCTGCCCTATATGTGTAGTGCTTGGAAACATCTCTTGCAGCTATCACATTC
CACACCCATCCCCTAATTCCCTATGCTCTACTTAGTGAGCCACTGTGTCCTAGGAGATGAAAAGACCTAGTCCTTGCCTTTGGGAAAATAGCATCAGGACATGTGCTCTGA
CTAGATTCCCTTTCAATACTGTATTGATTGATGTTGAAGTCACTGGACAGAAATTGAGGTCGAGGAAATATTCAATATTCATTTAGTTGTAAATGACTATTACACAAAGTG
CTAGATTCATGAGGCTATATAATATTTTCTTTTTTTTTTTTTTTCAAGACGCAGTCTCACTCTGTCGCCTAGGCTGGAGTGCAGTGGTGCAATCTCAGCTCACTGCAACCT
CCACCTCCTGGGTTCACGCCATTCTCCTGCCTCAGCCTCCTGAGCAGCTGGAACTACAGGCCCATGCCACCATGCCTGGTTAATTTTTGTATTTTTAGTAGAGACGGGGTT
TCACCATGAGATCTCCTGACCTCGTGATCCACCCGCCTCGGCTTCCTAAAGTGCTGCGATTACAGGCGTGAGCTACCGTGCCTGGCCCATATTTTCAATCATCATTTGCAT
TTCCTGGTCCACATAAATAACATGCCCATGGGTCTAGGAAAGTGTTTTTAAAAAACACTGCCACATAACTGGAAACAGTTACTTTGGCTTAGTCTTCCACAATAGGAGACC
TCCTCTCAGAAAGTCTTTGTAACCATTAGTATGTCAATTTCTCCAACCAGTTTCTCTCATCTTGCCC
>chr1_42203050_42205284
TGTGCTTCCATCTGCACGTTTTCTACAGACCTATCTTCCAGTTCATTAAATTTCTCTGCTGATGTGTCTGATCTGCTATTAAATCCATCTACTGGGTTTATTCAAGTTTCC
TCTTGATTCTTCCATATAAATTCCAATTCTCTGGTAAATTTTCTATAACTCATCTATTTTCTTGACCATATCAGTTATAGTTATTTTGCAATCAATATTCAATCACTTGTT
TACATTGTCTTCCCCCAACTGCATGTTTAGTTATTCGAACTCTCTCTCCTAGCATGCCTGGAAATTTTGACTGAATGCTGCACCCTATACTTATGGAAAATTACAGAAGCT
CTGGATGATGTTATCTTCCTCCAAAGAGAATTCCATTTTCTTTCGGCAGATAGAATATTAGCATACCACTCTAGTAACTGTTGAGGCTGATCTATTTTGGTTTGCTCTTAC
TCTCAGAACAAAATTTTTCTCAGATATCAAGTTGAAAGCCTAGGGTGTATTACCATGGCTCTCTCCTCCTTTGAAGACCATAAACTACAATATTTGTCCCTCCTATTCTGT
GAGAGTGTTGAATTTTGGCTAGTGAAAAACTTTGTGTCTGAGCCCTAGCACACACAATTAGGAGTTAGCAAATGCCTTAAGTGGATACTACTTACAAAAAGTTGAACTCAG
CCAGGTGTGGTGGCTCACACCTGTAATCCCAGCACTTTGGGAGGCCAAGGCGGACAGATCACCTGAGGTCAGGAGTTTGAGACCAGCCTGGCCAACATGGTGGAACCCCAT
CTCTACTAAAAACACAAAAATTAGCCAGGCGCAGTGGTGGGCACCTGTAATCCCAGCTACTTGGGAGGCTGAGGCAGGAGAATTGCTTGAACCCAGGAGGTGGAGGTTGCA
GTGAGCTAAGATCACCGCACTGCACTCCAGTCTGGGCGACACAGTGAGATCCTGTCTCAAAAAAAAAAAAAAAAAGTTGGATTCACCCCTGATATTCCTCAGGATCTCGGC
TCTGCAACCCCTGGCTCTTTGGTAACCCCAAACTCCAATTTTGTCTCCCTGGTTGAATGACTGCTCTAGGCTACTGCTCTCTGTGTAGCCCCTATGCCATGCACTGAGAAT
CGGGAAATGCACCAAAGGAAAATATACAAAGCTTATCTCAATGTGTTTAACTATTCTCTGGGCTCCTGACCCCTGAAGCCCTGGTTGTCTTAGTTTCCAATACCTCCCTCT
TCTTTTTTTTCAATCAAGGAGGTGGGTGGGGAGGGGTGTGTGGCTATGTATGTCTGGTATTTTACACAGATAGGCAGAAAGGTTAATCTAATACCAGTATTCTGTCATATC
TGGATGCAGAAAACCAAAATCTTCAGCTCCTTTGACATCCACATTATTTGGTCATAAAGTCCCATCATTACTACTTCCTAATTGTTTCCTAGTAACCACACTATCATCTAT
GTTTAGGTCTTCATCACCACTTAGACTACAGCACAGAGCAGTATTAGGTATTTCTGATTCTAACCCAACCACTTCACCAGAAATTCTCACCTAGCTGGTCACCATTAGAGA
TCATTTTTTAAAGGACGTATTTCTGGGCCCTATTCATGACACAGTAACTGATTTGGCAGAATTGCAATGGAATCCTGGGATTACCACCACTACCACCACCCCCCACCCCCC
AACTGCCCCATAAACCCTCTCTCTAAGTGACTGTGATGTAATTATTCCAGAGACTGCCATGTGGGAAGAATCATTCCTCTATGCCTAGGCTACCAGTTTCCTTTCTGAACT
AGAAATCTGAATATGTCACTCTGATTATAATCTGTCATCTGTTTAATCATTATCTTTCTACAAGTAAAAGGATCCTAGGAGTACCATATTAGTGCAATGATGTATGTGTAT
GTGTTCATATTTATGTGTGTGCATGAAGTGGAAGAATGAAAATGAGAGAGAGGGAGAGAAAAAAAGAGGGTGAAAGCTAGAGGGAGAAAATGAAAACAAGACTGAAAGAGA
ATCTAAGCATAAGTGTGAGAGATATATGGCTCTGGAGTACTCATGGTCTAGTAGGGAAGAAAACAGATGAACAAAACTGGATTCATGAACCTCCCAGAGTCTTTTTAGGGT
TTTGAGATGTAAGATTAAGAAACTGTCTTATAAAGAAGAGACAGATATATACCTGTATCCCACTAGGTATATAATGACCCATCACAAAGTTGTGACTCAACCATCAAAATG
TAGCAAACAACCATG
>chr1_42590055_42591251
GCTGTCCTCACGATAATGAATTATTGCGAGATCTAGATGTTTAAAAGTGTGTGGCACCTCTCCGCTCTCTCTTGCTCCCACTATCACCGTGTGACATGTCTGCTCCCATTT
CACCTACCACCATGATTGTTAGCTTCCTGAGTCCCTCACCAGAAGCTGACCAGATGCCGATACCATGCTTCCTGTATAGTCTGCATATCTGTAAGCCAATTAAACTTCTTT
TCTTTATAAATTACCCAGTCTCGGGTATTTCTTTATAGCAGTGCAAGAACAGCTTGACACAGAAAATTGGTACCAAGAAGCGGAGCGTTACTAAAAAAGATACCTGAAAAT
GTGGAAGCAAGTTTGGAACTGGGTAACAGGCAGAGATTGGAAGAGTTTGGAGGGCTCAGAAGAAGGCAGGAGGACCAGGAGCAGTGGCTCACAACTGTAATCCCAGCGCTT
GAGAGGCTGAGGTAGGAGGATTGCTTGAGGCCAGGAGTTCAAGACCAGCCTGGGCAACATAGTGAGCCCTTGTCTCAACAAAAAAATAATTAGCCAGATATGGTGGCATGG
ACCTGTAGTACCAGCTACTCAGGAGGCTGAGGTGGGAAGATCACTTGAGCTGGGAGGTCGGGGTTGCAATGAGCCATGATCATGCCACTACACTACAGCCTAGGTGACACA
GCGAGACTCTGTCTCAAAAAAAAAAAGAGGATGAAAGTTTGTAACTTCTTAGAGACTGGTTAAATTGTTATGACCAAAATACTGATAGAAATATGGACAGTGAAGGCCAGC
CTAGTGAGGTCTCAGATGGAAATAAGGAAGTTATTGGGAACTGGAATAAACGTCACTCATGTTACACCCTAGCAAAGAACTCCTGCATTGTGTTCATGTACCAAGGATCTG
TGGAAGTTTGAATTTAAGAGTGGTAATTTAGGGTCTCTGGCAGAAGAAATTTCTAAGCAGCAAAGCATTCAAGATGTGGCCTGACTCCTTGTAACAACCTGTGATCAGATA
TGGGAGCAAAGGAATGACTTAAAGTTGGAACTTATATTCAAAAGGGAAGCAGAGCATAAAAATTCAGCAAATTTGCAGCCTGGCCATGTGGCAGAGAAAGAATCCCAGCAG
GGTATGGAGCAACTACTTGCTAGAGAAACTAGCATGACTAAATGGGAGCCAAGTGCTAGTATCCAAGACAATGGGAAAAGGCCTCAA
>chr1_43212859_43213982
GAGAAGCAGAGATTTCAGTGAGCTGGGAGATCGTGCCACTGCACTCTTAGCCTGGGCAACATAGCAGACTCTATCTCAAAAAAAAAAAAAAAGAAAGAAAGAAAGAAAAGA
AAACTGATTTCTTCTATCTAATGTTTGTATCTGTTAGCCAATCTCTCTTTAGCACCCCACCAACCCATACACTCTTCCCTAGTATCTATCATGCCACTCTCTACTTCCATG
AGGTCAACTTTTTTTTCTTTTTTTTGAGATAGAGTCTCACTCTGTCGCCCAGGCTTGAGTGCAATGGCATGATCTCCGCTCACTGCAACCACCGCCTCCTGGGTTCAAGCG
ATTCTTCCACCTCAGCCTCCCAAGTAGCTGGGATTACAGGCACATGCCATCATGCCCGACTAGGGTCAACATTTTTTAGCTCTCACATATGAATGAGAACACACAATATTT
GTTTTTCTGTACCTGACATATTTCACTTAACTTCACGACCTCCAGTTCCATCCATGTTGCTGCAAAAACATGATTTCATTCATTTTTTACGGCCAAATAGTATTCCAGTGG
GTATATATACCACATTTTCTTTATTCATTCATCCACTGATGGACACTTAGGTTGATTCCATATCTTTACTATTGGTGGTACAATAAATATGGGGGGGGCGGTGGAGCGCAG
GTATCCTTTCAATCTGCTGATTTCCTTTCCTTTAGAAAAGTATCCAGTAATGAGATTGCAGGATTGTATGGTAGTTCTATTTTTAGTTTTTTTGAGAAGTCTACATACTGT
TTTCCATAGTGGTTGTACTAATTTACCTTCCCACCAACAGTGTATAAGAGTTCTCTCTTCTCCACATTCTTGCCAGAATCTGTTATTTGTTGTCTTTTTGATAATACCTAC
TCTAATTGGGGTAAGATGGTATCTCATGGTGGTTTTGATTTGCATTTCCCTGATGATTAGTGATGTTGAGCATTTTTTCATATACCTGTTGGCCATTTGTATGTCTTCTTT
TGAGAAATGTCTATTCATGTCCTTAGCCCACTTTTTTTTTTTTTTTGAGATAGAGTTTTGCTCTTGTCACCCAGGATGGAGTGCAATGGTTCAATCTCGGCTCACTGCAAC
CTCCCCCTCCTGGG
>chr1_43359040_43359213
CGTGGCCAGGGGGAGGGGGTGCTAGGCCGGAAGGGGCTGCAGCCGAGGGTGGCCCTGATTTTGTGGCCGGCCAGGAGCGAAGGGGTCCCTTTCTGTCCCCTGAGCACCGTC
GCCTCCTTTCCTCCAGGGCTCCGTAGGCACCAACTGCAAGGACCCCTCCCCCTGCGGGCGCTC
>chr1_43894697_43895345
TGGCATGATCTCGGCTCACACAATCTCCACCTTTAAGATCCTCCTACCTCAGCCTCCTGAGTAGCTGGGACCATAGGCACGCACCACCATGCCTGGCTTATTTTTTCTTCG
TATTTTTAGTAGAGACAGGGTTTTACCATGTTGCCCAGGTTGATCTCAAACTCCTGGACTCAAGTGATCTGCCTAAAGTGCTGGGGTTACAGGCATGAGCCACCATGCCCG
GCTTCTTCTTTAATGGAATATTTACACAGAGCCCACCACTTTGCCAGGGGTTAAGTATACAACAGTGAAGTAGACAGATTGTTTCCTCTCCTCAAAAAGCTCCAGTATAGC
GGAGATTCAGATATTCAAGAGTGCAGAGTTCTGGTGAGGGCAGTACAAGGAGCTGTGAGAACACAGAAAAGGTGTGCTGTAGACAGGAACACTAGAGTACTAGGTATAGTA
GGGACATTCCCAGAGAAAACAGAGACTGTCCCCCAGGAGTGCCCCACGTCCCTCTATCAGCCCATCCTGATATTTTTCACCTGAACCTCATCTCCCTTCCAACCCTTCCTT
ATCCTGTCCAAGGCTAACCTTTCCCCTACACTCTCACAAACTCCCCTTCCATTGCCTTGGGGACCTCACCCACACAGCTCCATGCTAACTTAAG
>chr1_44548380_44548529
TCTAATGCCTCCTAGCATTTGCACACAAGATTTCCTTTACCTGGAATGTTTCTTCCTTCCAGGCTCCCCACCTAGACTCCTTCATTCAGCCTCTGGTACTCTCCCAATTCT
TCTTTTCTTTTTTTTTCTTTTTAGACAAGGTCTCACTCT
>chr1_45178292_45179135
CGCATGCCTGTGGTACCACCTACTCGACCGACTGAGGCTGGAGAGTCGCTTGAACCTGGGAGGTGGAGGATGCAGTGGGCCAGGATGGCGCCACCACACTCCACCCTGGGT
GATAGAGTGAGACTCCGTCTCAGAAACAAAACAAAACAAAAATTAGACAAATGCTACATTAATGTTTGGGTGGTCAGATTCTACTTTGAAGTCTGAAGTTTGCAGATATGC
CTATAGATTTTTGGAGTTTACCACTTTCCTATTCTGTATCATTAATGTAATATCTTAAATTACTATATATTTGACCATTTTTCTGTATTTAGTAAGAAATTTGCATTTCTG
ATTTGATATAACAAAAGTTTTAATGTAATTTATATTAGATTTTGCATTTTTTATCACTGTTATACTTTAACGTAAATGACTGATTTAATTGTATTAGTATTGTGAACAATC
ATGTGGAATGTTTTGAGACAGAGTACTCTATTGGTGAATATAATTTTATGGCTTTTTTCACTTAGTAAGAACCTTTCTATCAGTGTGGAAAACTAAGAAAACTGCTCTCTG
CTGTATAATCTGGCATTCATTGTAGATTAAAGCTTATTTTTCTGTGAATAAAACATTCAATAAGATACTATTTAAAATTAAAATAAATAAATAAATGAATGAATTCCACAA
GGTTAGGGGTACAAGATCAACATACAAAAATCAGTTATATTTCTATCTATATACACTAGCAACAAACAATTAAAAAATGAAATAAAGGAAACAATTCCATTTATGATAGCA
TGAAAAAGAAAAAAATATCTTAGGAGTAAATCCAACCAAGGAAAATAAGTCATTCTACCAAAAAGAC
>chr1_45311632_45312333
GAGATCATGCCATTGCACTCCAGCCTGGGAGACAGAGTGAGACTCCATCTAAAAAAACAAAAAAAGAATCCGTTTTCATTTGTAACAGGACACAATTGGAGAAACTGGTTA
TTTAACCAAGGCTTTGACTGGAATAGTGTGCTTTCCTTTGAGAAATCAAACCTGACTTACGGAGCCAATAAAGCCCTTGGGAAAACTGGCATCATATTTTGTGTATACAGT
CCCTATGCAGGGTTTCTGATGTGTGGTAAGTAAATAACGTCACATTCTGACAGGCCCAGAAGCCCCAGGTTTATCTTGGAACCTCAAGAGGAGAGGAAATTCACCCAACTC
ACAGATATTTCATGGCACAAATCCATGGCTGGGCTCGACTTTTAAAAAGTCTTTTCTGAGATTCCTCTTATGTAATGAAGTTCCATCAAAGCCAATTTAAAAGCCTATGTA
TGGTGGACACGGTGGGTCACACCTGTAATCCCAGCACTTTGGGAGGCTGAGGTGGGTGGATCACCTGAGGTCAGGAGTTCAAGACCAGCCTGGCCAACATGGTAAAACCCC
ATCTCTACTAAAAATACAAAAAATTAGCTGGGCGTGTTGGTGGCGTTCTGTAATCCCAGCTACTCAGGAGGCTGAGGGAGGAGAATTGCTTGAACCTGGGAGGCTGAAGTT
GCAGTGAGCCGAGATAATGCCATTATACTCCAGCCT
>chr1_46093926_46095071
GGGTATGGTGGTGTGTGCCTGTAGTCCCAGCTGTTTAGGAGGCTGAGGTGGGAGGATCACCTGAGCCCAGGATGTCGAGGCTACAGTGAGCCAAGATTGCACCACTGCACT
CCAGACTGGGCAACAGAGTGAGACCCTGTCTCAAAAAAAAAAAAAGTGTCGAAGATGAACGATGTTATCAAAGACACAAAACAAACCTAAAATATTCCATCAGATATTAAA
TTCTGACTATCTGTTAAAGAACCAAGAAACAAGAAAAAAATCCCAAAGATATCTATTTGTGATAACTAGATATTATAAAAGGTTCAAAATACAAAATAAAACAAAATAATG
TGATAATATATACTTCCTAAAATTCACAAATCTATTTTATTTTAGAGGAACAAAAAATGAAGTGAATTAGAACTATCTTGGATGTTAGGATATAATCTTAGATGCAGAATA
ATGCTTAGGAAAAAAAGACTAATCAAGCTAACCAAGGGGAAAACATTTATTTTAATTAAATCTTCAGCTTTTTGAAAGCCTAAAAATAAAATTATGGAAACAGGAAAAGAG
AAAAAAGACAAAAAACATTTCATCTTTCTAAAAGGGAAAAAACTGACAGCTTTTACCAAGTTCATTTTAAAAGACAATGATTAAACAAAATTTCCCCCCAGCATCAGTGAG
CTGCCACATCCAAATCCAAACTTCACTGACTATTTGGCATCCAGCATTGAATTACACAACAACTTTGCTCATGCATGGACAAATGCTATTTTTCCCCAGTGGAATGATTTC
TCTGTAGTGTGCTCATTAGTAACACTAACCCCTTCCTATACCCCAACAACCAACTGCTTTGTGAGCTAAATCCCAATCCCAAATCAGACACTGTTGGCAAAACTAATCTCT
GAATGAAAATGGTACAACAGCCAATCACAACGTAGAATTTGGATCGTATGTTACTGACGTTGAGAGAGAAAACTGTGCCATTTCCAGCAGGTAGTTTTAGTTGAGTTTCTT
GGCTCAGCAAAATTAAACGATGATTTTATCTTTGGAGACACATATGATATTTTCATAAAATTATACTACTATTTCTCTCTGAAAATACATTTTTTAAAAACTGTTTCACAA
TCAAAATAAACAATTACTTCAACAACTAGAGTGTGG
>chr1_46488606_46491935
CCCATCCTGCGCGCAGCCACCTGGATTTGCAGCTACGTTTGAGCTGAAAATTGCACAAGGGCTCGCTACACACACACAAAGGAGTCACCACCATATGAAACCCCACAGCTG
CACATGGATTCGTGGTCACGGGAGCACCAGTCACAAGGGCACACTCAACATGTGAGTCACAGTTGCAGCCACTGAGGCCAAAGGCTGGTTGCACAGTGTCCCCTCCCCACC
TACCCCACACCCCCCCACACACACTTGGCCAAGGCCTCTCCAGCCACCTCCACACAGCCACATCCACAGAGCCTCCCAGAATCTCTATAGAGCAACTTGTCACCCCTGCAT
CCACTGGCAGTGTGGGCGTACACCTGCCCCCTGGCACACAGCTCAGACACACACCTTTTGGGAAGCCGAGCCTCTGCCTGATTGAGAGCCGGCCCCAGAACGTCCTCTTCC
TATGAGCCGGTTCCCGCCTGGAGGGAGCAGAGCGCTGGTAAGAGCAGGACCATCTCAGGCCCAGGATTTTCCCGAAGTGGACCGGTCGCCGAGTGTGTTTGTTCCCCCAGT
CCCGGCGACAGGTGCCTGTGCTGTGTGTGAAGCCGCGAGTTCCAGCCCGCGGCCTCCCGGCCCAGAGGCCAACATCCAGGTGCTAGACAGGTGAGCGGCTGCTAGGAGCGC
AAACCAGCGCACCCGCGGGGTGTGTGGGCGGCGAGTTCAGAGTACTGGCTGTGGCGCTGCATGGTGGCGCGGGGGTGGCAGTGTTGTTGCAGGTGGTGTGGAACTGATGGG
AAGAGGTATGTGTGCGCGCGTGTGTGTGCGCACAACCTTGAAGGGACAGTGGGGACGGGAGTCCGTCGGGGCTCCCCCAGGTCACCTCTACGGACTCCAGCTGCCAAGCGT
CGGGGTGGGACCGGCGAGGGGGAGGTTTCTCAAGACCTTTCAACACCCCAGGGATCGGCCTGCGGCTTCCGCGGACCCAAGAGAGGCAGAGATCCCTGGACCGGGAGCCAG
AGCTCGAGGAGCAGAGATTCGGGAGAGGTGACGGACGCGAGCCCGGCGCACAGACCCACCGACTGTCGGGCCACCTTGGTCGGGAGCTGGGCTGCGGCACCAGCGGGGCGG
GGCAGGGCGGGGCGGGAGCGAGGCGTGATTGGCAGCCACCAGGGCCATTAGGAAGCGCCCGGGCCCGCGCCGGGCGCCCGGGAAACGCAGTTTAAAACTCCAGCCCAGGCC
CCGTCGCGCGTAGATGGCAGCGGAGGCGGCGGCGCGGGCCGGGGTGACCAGGTACGAGCGGGCGGGGCTGGCGGGCCGAGCCGGGAGTAGTGCGGGACAGTCGCTGCAGGG
AGGACGCGGGCCGTGAGAACCCGGGGACAGCCTCCCCTCTTGCGGTCCTGCAGTCCCGGACCCACTGGGCGGATCAGAAAGTTTGCAGGGAGCCAGGGACTAGGAGACAGA
CAGACAGCGCAGGGACAGAGAAAGCGGAGGGATGCCAGAAAGACCGAGTCGGGGACAGACAGAGAGACCCAGGGTGAGACAGAGGAAGAGATACCCGGGGCTGAAAACGGT
GGCAGAAAGTGAGCAACTTAGGGAGACAGAAAGAGCGCAGAACTCGAAATTCCGAGGCAGAGAGAGCGGAGGGCAAGCCGTGGGTAGAAACGCGCCGAGGCGAGGACGAAG
GCCTTGGCCCGCGGAGACGCAGGCACCCGCGGAGAACGCTTCGGATCCGTCACGGTTTTGCCTCATTTGGAAGATATTACTTCGCCCCTGAAAAAAAAAATACAAAAAAGG
TTTGGATATTAAGCGGAGACAAATCCTTCTCAGTTTGGAAGGGGGCGGCGCGGGGAGGGAGGTGGCCGGCGTAATGCGGACCAGATGCGGCCTGGGGAGTTGCGGAGCCCT
GGGCGGGGGCTGGGGAGGGGGCGCGGCCGGCAGCCCAGTTCCCAGCCTGCGGAGCGCAGAGGCCGCCCACGCCCTCCCAGCTTCCTGGTCCACGCGAACCCCGCAGTGCTC
CGGGCATTGCCCGGGTCTGGCTTTGGTCTCGCCCGCGCAGATCCCGTTCAAACTCAGCTGCCACCAAGTGCGCCTTTTCTCTCTGGATTGCGATTCTGCACGAATTTTCCA
GTTGAGGGTGGTTCGGCGCTCAGCCAGCCTCTGCCCTCGAAGACGCGGCCTTGGTCTAGGAACCTTCAGGTGGGTGTTTGGGGCGCAGTGGCCCTAGTTCCCTAGAATTCG
TTTTGCCTCCCGCGGCCTCAGCCGGCGTGGGTCAGGCGAGCTCCGGCGAGGAACGGCAGGCTGGGGCCAGTCCCCGGAGCGGCTCTCGGGGCGCTTCTAGGGGAGCAGTCA
AAGGGTTGCGAGGACTGCCAGGGTCTTTCCTCCCTAGGCTTCCCACACTGGATGGCCGTAACTCAGTCGTTGACGGCGACAGGCCAGGGGCCCTGATGGACTGTGCAGGGT
CCCGGGCACCACCGGCTGAACTTTCTGGCGGTCACAAATTCCCGGAACCTGCGCAGGGGCTTCGTTGGCACTGGTGGTTCACTTAAGGAGCTTGAGGGAAACCTCCTCTTC
CCCAAATTCGCACCAAATCTGGGGCCCCGACTTTTCCTGGATTCCAGCCACACTCGGTTTGGGAGGCAGTGGGCTCCTCAGGCTTGTGATTTGCGGCAGGAAGGAGTCCCG
GAATGGAAGAACGGGGAGGACGAGATCCGAGGCCTTTTCACCCTCTTTGCAAGCATGCAGTTCACCAAAGCCGAGAACCCACCGGGCCTGGAGCGCAGCCTCAGCGCTGGT
TCCGACCCGGGCCCCAGAAGGTCTTTTTCGTTTGAGAAAAGTCCTCGGAGGCCGGGGCAGGGTGCGCCGATATTGGTTTACTAAGGGCGCCTCCAGTTTGAGGGCGTTGGG
GAAAGAGGAGGGCTTTATTGACTTGATGGACCTTGGAGGAAAGGGGCTGTCTGTACCGCAAGGGTTGTGTGCTCCACAGCCGAGGAAATTGTGCAAGTTCCTACCTGGCTG
TGGCGATGGCAGGGCGACCAGAGTCCTTTCCCCTCTCTAGTGCTAGGGATTCTGTGCGCTGCAGGCGGGTCAGCTCTGTCCAACCCCTTTCTAGAAAGTTCTATGGTCTGT
TAGTTTTAGGTGGGTGTAGTGGGGGTTGTTTTCAATTTTTCGGGGATTTGTGTTTCACTTACCCACATCCCTGGTTCTCCCCTCGAATGGAAAGGCACTCTGGCCTAAGGA
CGAATGAATTTAGTTCCTACCTCCCCTTTCTGCAAACCAGCTGTGTTTATGTGTGTCTAGGTGTTCAGAAAAAAATCGAATTTGCTGCCTAGTGAGAGCAAATTCTCTGGA
>chr1_47546859_47552988
CAAGGCCCTCTGAGGTGTTTGCCCAAGACCACTTATGTGTCAAACAGACTTATTAGATGTGAAGGGAATGATTATTTGCACAAAGTGAAATGAACATGTGCAATAATACTG
TAAAATGTTTATTAGTCTAGAGTGTGCTGAATGTTCCTAAAATATATCAGGTTCTCAGCTTGCATTTAATGTACTGTTATAAATGATATCACATCCTTCCAAGCCGATTTT
CCGCTTAACGCTAAGCTTCTTTGCTGGGGAAATCGTGTTTTCAGATCCCAAGTATGAAAACATTGTGGGGTTAAACTCTCCCTTCTACTCCCTAACCCCCACCCCAATCAG
TTACCTCCCTATAAAACTTGTCCTGAGTCTGGCTGGGAGGGATAGGGCAGTTGGTCAGGCCAGATGGTGGTTGGAAAAGGAAAAGGGGGTCAATGAGTTATTGTGGTGGGG
ATATTAGGCTGGAAGTCCAGTGATTCAGATTTCAGGATCTACTCACTAATCTCCTGCTGTGTGACCTTGGGGTAGTCCCTTCCTCTCTCCGAGCCTTAATAATCTCAGTCA
GAAAATGGGAATAATGTCTAAAGAGACTCCCAGAGCTGAACGCTTACATATTCTAAATCCCAGCTTGCTAAGTCATGAGTCTGAAAGATAAAAAGAGATTCTGGAAGTGAA
CAAATAAAGTGCTACAGAAACATTCTTATTTTTTTCTATGATTCTGGCCAATTCTTACTTAACCTTTGAGGCCCTGACCAACTGTCCCCTCCTCTGGGAAGCCTTCTCTGA
CCCGCTAACCAGCTGGTCAGTCTGTCATCTTTGCTCTAACAGTGCAAAATCCTTGTGTCCCTTATTGCCCCGCCAGCTCATGGTATCACCACATCTCTCTGTGTGAACAGG
CTCTTCCTTCTGTTCAGTGGGGAAAGCTCTACAGGAAGGAGAAAGTGGCTTCATTCTCTGTGCTGCTTAGACCAGCAGGACTCTCCTCCCTCAGTGAGTCGTCTGCCTCCA
TGAATGCAGCCGCTGAGCTGGCCAGCTTCCTGGCATGCATGTCCAGCTGTCAGCTTGCTCTGAACTGAGGTCCCCAAAAGATCCCCAGACCTGGGTCAGGCACAGAGCTGG
TACTCAGGAAATGATTCGTGGATGCTGGATGGGGAGGAGCCGAGCTAGTGTGACCCTTGGAGCTTATCCCCCACCCACCCCGCATGTTAAAGATGGGAGTTTTATCCCAGA
GTAGGGAAGGGATTGGCTAGGGGGCTACTCAGGCCTCTTGGAGAAGGGTCAGAGAGAGTGTTTCCTATAACATGTCAACTCTCCACCCAAGAAGGAGGGGTAGAGGAGCCC
AGCCAGATCCCATGTCCTTGGCCCAGAACGGGGGTGGGAGGTATTGGTAGTGGGCAGTTCTTGGCATCAGCTGAGAGCACAGGGCTGGCTTTGGAGGTTGTGGAGGTGGTT
GGGGATATGGGGGGTTTCCAGTTTCCTGGCTGAGTCACGTCCCTCTCCTTTCCCCTGCCCCCAGAGGTTTGCTCAAAGGCCCCCTGGAGGGTGATCTTCTGTGAGCTCAAC
TGATGGTCTGGGGATCTTTTGGGGATCTCAGTTCAGAGCAAGCCGACAGCTGGATGCGCATGCCAGGAAGCTGGCCAGCTCAGTGGCTGCATTCATGGAGGAAGACGACTC
GTTGAGGGAGGAGAGTCCTGCTGGTCTAAGCAGAGTGGAGAATGAAGCCCCTTTCTCCTTCCTTCACAGCTTTCCCCAGAAATGACTGAAAGCAATCTACATGGAAATATA
TACTAAAACGTGGGAAAATAAAGTTAGAAGTAAGCATTCAAGGCAAAGATTAAAAAGTTTAGGAGGGTAGGGTGGATTCTGGAGTGAGGCTTCTAAGCAGGGATCCTGCCC
TAAGGTAGGCCCTGCACGCTGTGGAGGCAGGTCATGTGTGTCACTCCAGGCTTCCAGTGGAGGGGACCCAAGCAGGTATGTGATTTATTGTGCCCACAAGATAAACACAGG
ACCTTTGCTTGGAAGAAGTGCCCTTGGTTGGAGGCCAGAGAAAAAAGTCTCCTGTGATTTCTCAGAAAGGGGCACACAGTGTCCCCAACAGCTGCCTGTCAGCAGCAACAT
AAGCTGGCTGCTTCTTCCTCTGCCTCCCCTTTCTTCTCTTTATTCTCTTGCTCCACCTTCTCTACTTTCCCTCCTCCTCCTCCTCCTCCTCCTCCTCTTCCTCATCCTTTT
TCTTCTTTTCATAGAGTTTAGTAAAGTAGTCCTTGGAACACGGAAAGAAGTGTTCCTGTTCAAGTTGAACCCCGGGTAACTATTAGGGTGCTTTGCGTAGGGAGATAACCA
GGCCCCAGCATGAACTTCAGGCGGCCTGGGCAAGTGTTTTTCCCCACCATAGCAGTGGGCAGTGGTGGGTTCAAGGTTATCCCCACTGAAGTGCAGTGCCGTATTGAGCAT
CTCGTAATGAGTGCCTTCTACATGCCAGACATTTATTGGGTACATCCTATGTTAACTCAGTTGGTCCTCACAACCTCCATTCAGGGTGGTTCTTCTTATTCTCAAGGTCAC
AGGCAGAATGTGGAAGAGCTGGTTTTGGCACCAGGTTCTTGCACTCCCAGGCTAGCCCCTGGCAGCCCCACTCCTGTCTCACTGTATGATCCTGAGCATTTCTATGGTCCT
GACTCTTGATTTTCTCATGTGTACAGTGAAGGCCATGTGTTCCTGAGAGTCCCTTTACGTGGATAGTCTGTGGTTGCCTGAGTAGCTGAGTCCGCCTTTGCAGTGGGCTCA
GGTAGGCATTTGGGATGCACAGGGACTACCTCTTGTTTTACCCTAAATAACTCCTCACCTTTGCCCCTTGGGCAGAGGCTCCTCCTGCTGGTTACCCTTAGAACCTGTCCC
TGGATTGGGCCTCTCCCCCAAACTCCCTTCCCAGAGAGACTGAGGCTCACATGGAACCTGCATTCCTCAAGCAGGGATGGAGCCTCAAGATTTAGCACCTGAATCAACTTC
TTAGGCTGCTGTGGGTGGGCCAGGCTAGGTGGTAGAGTAGATTAGGGATTGGGACACAATATTCTCTTGCTTTAAACCCCACTAATTATACTACACTCCAGATTCGTTGCC
ACGCCCCTACATGACTGGGCTCCTGCTTCCCCTCTGACCTTATTTCCTCCTACTCCTCCAGGGTACTCAGCATCCCCTCACATCAAGACAGCCTTTATAGCTTCCGTATTA
GTGAAGGCGACCCAAGCTGCTGCAACTGATACCACTCCCAGATTTCTGTGGCTTAGCCCGATAGTTGGTTTCTTGCTCACATTAAGAGTCCAGTGGGCTGCTCCAGTGGCA
ATCATGGGCATATCACAGCCTCATGGTGCTTCTCATTGTGATAAGCATGTTCTGGGGCTTCCTCAGCTTCTTGGTTCCCTGGTTCATCCCTAAGAGTCTTAGCAGAGTAGT
TATCATCACCATATTGGTGACCTGTTCAGTTTGCTGCTCTTTTTTTTTTTTTTTTTTTTTTTGAGACAAGATCTCACTCTGTTGCCCAGGCTGCAGTGTAGTGGCACGATC
TTGGCTCACTGCAGCCTCAACCTCCCAGGCCCAGGATCCTTCTCCCTCCTCAGCTTCCTGGGTAGCTGGGATGACAGGTGCATGCCACCATGCCTGGCTAATTTTTTGGTA
TTTTATGTAGAGATGGTGTTTCACCATGTTGTCCAGGCTGGTCTTGAACTCCTGGGCTCAAGCAGTCCTCCCACTTCTGCCTCACAAAGTGCTGAGATTACAGGCATGAGC
CACTGCACCCAGCTACTGCTATCTCTTTTGGCTAGTTGCAATTCTTTTTCATTTCTGTCCTCTCTTTGGACCACAGTTGAAAAATGAAACCAGCTGGTATCTCAGGCATCA
TTGGCCTTGAGGAAGAAGACATGCTCTATAGTGCTAGTCATTGACGTTATGAGAAGAGAATTCCTTCTAGATGCAAAATCTCCTCCAAACTGAGACCTTCTTTCTTGACTT
GCCTGTTTCGGACATCAGCTGCCTTAAACATTCACACCATATCTGAATATCTTATTCTACAATGCAGTATTTCTTCCTTCACTTTTTTTACACTTTGACTTACTATGTGCC
TACCTAACCTAACTGTGCTGACTCCACAAAGCGTTTATGCACTCTCCTGAGAGAAGATGCTCTTCTGAGAATATTTTATTCTCTCCTTGGAATCTGTGGATTTGAAGATGG
CTCTTGTCTTCTCCTAACATGGGAATCAGCGAAGCGTTTAAAAACTGCTGCAAGATAAACAAGATTCCAGTGGGGCAGTCAGTAGGAGGGCGCATTCAGAGAGAAGCTTTG
TCACAACAGAATTACACCAAACTATTTTTTCAAGGTGAACTTCTTACCTCTTCCATCTCTTGGAATAAAATATTTTTCTGCTTCCAAAATAAAACAAATGCAAGTGTTCCT
CCTCCGTGTGGTGATTCAGGGACCCAGAAGCCTTGCATTTGGTGGCTCTGCCATCTGCTGGGGTGCTGATCCTCTGTGCTCAGCTGGCTCAGGTGATGGCAGGGAGCAGAG
ACATGGGAAACAGAGGCATAGGGAGCAGAGGCATAGGGAGCAGAAGCACAGAAGACCACAAGGGGGGTTTTCTGGCCTGGAATTGAGGGTGGCCCTTCATAGAACCTAGTC
ATACGGCCACACCTAACTGCAAGGAAGGCTGGGGAATACACTGTAGCTGTGCACCCAGGATAAAGTACAAATATGTTTGGTGAACAGCTAGTTTGTTCCTGCTGCAGCCTT
AAAAGCCTTTTCCTTTACCTCCACCAGGCCCGAGGGATGGGCAGCAGAATTAGCACCCCCATGTTGCAGATGCAGATGCAGAAACAAGGCTCAGAGAGGCTGTCCACCTTG
CCTCTCCTCACCACCCACCAAGGTCACATAGTGAGTTGGTGTCAGAGACCATGTGTCCTGGCCTAGAGCCTGTGCTTCTTCAGCTAGAAACAGCCCGGTCACCCCACTCTG
AGCATCCCCCACTGGCCTGGCCCTCCCCTAAGGCCCTTACCAATCTCCACCTTGTGTCAGAATTCACCAGGGACCTGGTGGTTCCTGGTCCAGGGGTGAGCTTCTGCAGGT
TGAATGTACCTGCAGTACATGGAGTACATGTACCTGCAGTAAATATCTAGCTCAGTACATGGACTGGGGCCTGGTATGGGCACAGCACGGAAGACTGAGCAGGGAGAGGCT
TGCTCAAACCTCAGAAGGGCTGAGAGGTGAATGCGAGGAAGATAAGAGTGAGTGGGTGACAAATGAACTTGTTGAGCAGTGACTGGGATGTCCACAGCACTCTCTGCTGCT
GAAGTCTGCCTCTCCCCACCACCCACCATGCCCTGGCAGCATAAAATCCCAATTCCACCTCTGCCCTCATGATTGCATCCCTCCTCCTGTCCCATCTCCCACTGTGCTCCA
GCCACAAGGGCCTGCTCAAGTGTTCCTGCCTGGGCTGAGGTCTTCTGTGGCCCCTCCAGGGGCACACTCACCTTCCTCCAACCTGCCCTGTGCCTGAGGCTGACCCGTGTG
TCCTATCAGTGGGCTCTGTGGAGTCAGGCCTCCAGCTGGGTTTGGTCACTGTGAGGTACCCACAGAGAGAGAAGCAGTATGGGTCAGGGTCTTTATTCCCACGGTTCTCTC
CTTATAGATGTCTTGGACTGGTTCCTCGATCAGAGGCCATCACTCCTCCCAAAGAAGCCGACTCTAAGTTCCAGCAATCACTCCTTCCCCTCTTCCCTTCAGGGTGATAAC
AGTTTTGCTGCTACTGGTCCAAGGCTACTGCCCTATTCCTTGTGTTCCTTTCACAATAGCCTCATTGTAAAGAATCTCTCCTTGAATTCTCCTTCCTTCCTTCCTTCCTTT
CTTTCCTTTCTTCTTTTTCTTTTTTTCTTTTTTTTTGAGACAGAGTCTCACTCTATCACCCAGGATGGAATGCAGTGGCATGATCTCACTGTCACCTCTGCCTCCCGGGTT
CAAGTGATTCTCACTCCTCAGCCTCCTAAGTAGCTGGGATTACAGGCACACACCACCACACCTGGCTAATATTTTTTGTTGAGACGGGGTTTCACCACGTTGACTAGGCTG
GTCTTGAACTTTTGATCTCAGGCAA
>chr1_48132917_48134938
AGAACATGCAGGTTTTTCACATAGGTATACGTGTGCCATGGTTCTTTGCTGCACCCATCAACCCGTCATCTACATTAGGTATTCCTCCTAATACTGTCACTCCCCTAGCCG
CCCACCCTCTGACAGGCCCCAGTGTGTGATGTTCCCCTCCCTATGTCCATGTGTTCTCATTGTTCAGCTCCCACTTATGAGTGAGAACATGCGGTGTTTTGGTTTTCTGTT
CTTGTGTTAGTTTGCTAAGAATGATGGTTTCCAGCTTCCAAGGACATGAACTCATCCTTTTTTATGGCTGCATGGTATTCCATGGTGTATATGTGCCACATTTTCTTTATC
CAGTCTATCAGTGATGGGCATTTGGGTTGGTTCCAAGTCTTTGCTATTGTGAACAGTGCTTCAATAAACATATGTGTGCATGTGTCTTTAGAGTAGAATGATTTATAATCC
TTTGGGGTATATACCTAGTAATGGCATTGCTGGGTCAAATGGTATTTCTGGTTCTAGATCCTTGAGGAATCACCACACTGTCTTCCACAATGTTTGAACTAATTTACACTC
CCACCAACAGTGTAAAAGCGTTCCTATTTCTCCACAGCCTCTCCAGCATCTGTTGTTTCCTGATTTTTTAATGATTGCCATTCTAACTGGCATGAGATGGGATCTCACTGT
GGTTTTGATTTGCATTTCTCTAATGACAAGTGATGATGAGTTTTTTTTCATATGTTTGTTGGCTGCATGGATGTCTTCTTTTGAGAAGTGTTTGTTCATATCCTTTGTCCA
TCTTTTGATGGGGTTATTTTTTTTTCTTGTAAATTTGTTTGAGTTCTTTGTAGATTCTGGATATTAGCCTTTTGTCAGATGGATAGATTGCAAAAATTTTCTCTCATTCTG
TAGGTTGCCTGTTCACTCTGATGATAGTTTCTTTTGCCATGCAGAAGCTCTTTAGTTGAATTAGATCCCATTTGTCAATTTCGGTTTTTGTTGCCATTGCTTTTGGTGTCT
TATTCATGAAGTCTTTGCCCATGCCTATGTCCTGAATGGTACTGCCTAGGTTTTCTTCTAGGGTGGTTATGGTTTTAGATCTTACATTTAAGTCTTTAATCCATCTTGAGT
TAGTTTTTGTATAAGGTGTAAGGAAGGGGTCCAGTTTCAGTTTTCTGCATATGGCTAGCCAGTTTTCTGAACATAATTTATTAAACAGGGAATCCTTTCCCCATTGCTTGT
TTTTGTCAGGTTGTAAAAGATCAGATGGTTGTAAATGTGTAGTGTTATTTCTGAGGCCTCTGATCTGTTCCATTGGTCTATATATCTGTTTTGGTACCAGTACCATGGTGT
TTTGCCTACTGTTGCCTTGTAGTTTAGTTTGAAGTCAGGTAGCGTGATGCCTCCAGCTTTCTTCTTTTTGCTTAGGATTGTCTTGGCTATGTGGGCTCTTTTCAAGTTCTG
TATGAAATTTAAATTAGATTTTTCTAATTCTGTGAAGAATGTCAATGGTAGCTTATTGGGGATAATGCCGAATTTATAAATTACTTTGGGCAGTATGGCCATTTTTGTGAT
ATTGATTCTTCCTATCCATGAGCATGGAATGTTTTTCCATTTGTTTGTGTCCTGTCTTATTTCCTTGAGCAGTTATTTGCAGTTCTCCTTAAAGAGGTCCTTCATATCCTT
TGTAAGTTGTATTCCTAGGTATTTTATTGTCTTTGCAGCAATTGTGAATGTGGGAGTTCACTCATGATTTGGCTCTCTGCTTGTCTATTATTGATGTATAGGAATGCTTGT
GATTTTTGCACATTGATTTTGTATCCTGAGACTTTGCTGAAGTTGCTTATCCATTGAAGGAGATTTTGGGCTGAGACAATGGGGTTTTCTAAATATGTAATCATGTCATCT
GCAAACAGAGACAACTGGAGTTTCTCTCTTCCCACTTGAATACCGTTTATTTATTTCTCTTGCCTGATTGCCCTGGTCAGAACTTCCAATACTATGTTGAATAAGAGTAAT
GACAGAGGGCATCTTTGTCTTGTG
>chr1_50435740_50436111
TGAGCCACCGCGCCCGGTCTAGGGTGTAGTTTTATAACTCAAGTGACAGACAGTAAAGGTCTGAAGGGAAGAAAAGGTAGTGGGATGAAGGATGAAGGAGCAGAGAATGGA
TTTTGAAGATGTCAAATAAGTAGAATATATAAGATCCTTCTTAAATCACTGCATGCACTTATAAGGTGTTGCTTAAATTCTAGCTCCTGACACATTTCTATATAACATTAG
CACTAAGAACCGTATGAAGAATGAGTATTTTGGAGAGCTGAGTTTACTATAAAAATATGACTTTACCCCTCTTAGCATCCACCAATACTTTAAAAATGTTATTATTATTGC
CATTATTAATTGCAACGCCTTCGGCTGGGTATGGTGGCT
>chr1_50461232_51890015
CAGTCTGCACCACTGATAGAGGACTTTTTATTCAGCCAAATCTGTGTATTTTTCATGTTGTATCTAGCTTGGCAGTATGTGCCTCAAGTCTGCCAGGATGATCTTCTCCTG
TCGTATCTGCCCTGCCACACTTGGTTGGCCCTTATAGACAAGACTGTGTTGTAATTATCATCACACCCTTCAAAGTGTATACCTGTCATTCTTCATCTATCTATCCATCTA
CCTACCCACAACTCAGCGAGCCTCTACTTTGTGCTAGACCTGTGTAAGTACTGTGCCAGAAACTGAGGGTACAAAGGCAAATAAGACAGTATAGCTGCTGCCCTAAATGAA
CTTATACAGAGCAATTCCCAGAGGGCCCTGACATAAATGAGGTAAAAAATCTCTATGAGGAAATACGCCTGTCTCTCACACTAGGAAAAACACCATAAAGTAACTCAGGAA
TATTTCCAATTATGAAAGAAATCTGCTGGTTTGGTAAAACAGAAGACAAATGTTAAACTCTAGATATTTCTAATTGAACACCACTCTCAATCTTTTGTTATTAGGCATGTA
AGGCACATTGTTTGATATCTTTACTTGAAAACTGGTAGTTTCCAAACAGTTGATATTGGACAAAGATTCTTTGTCTTCTTGAAACCAAAACACTGAAAAAAAAAAAGAAAA
AAAAAAGAGGAAGGAGGGAATGGGGTTGGGGAGAAAAATAATCACCATTACCATCACACCAGCTATACTATTAGATTCTTACCCTGTGTTAATTTTATATATATTATATAC
ATTATATATATTTTATATATTATATTATATATTAATACCAATATATAACATATCAATATTTTATATATATATATACACACACACATATATATAAAAACTTGGGAGGTTGTG
CCTGGTTTCTCCTGGACTTTGCCCATGTACCTTTTCTCCTTGCTGATTCTGCTTTGTATCCTTTTGCTCTAGGAACTCATAGCCCTGAGCATAATTATATGCTGAGTCCTA
CGAATCTTCCTAGGAAATCACATATATATGAATGAAACATTTTATATCGATTTTTAAATGCTCACTACATGCCTCTGAAGCAGGTATTGCTACTTCCATTTTACCAAGAAA
TTAAGTAACCTAAGATCACTCAGTGAAGAGTTGATCCATTTGACTCCACAACCTGTGTGTTTTCTTGATTCAGTCTACAATGCCTATGAAATGTGACTGAGGAGAGGTAAT
ATTAAATAAATCATCCTTACAGTGTTGATCTGTATTTGTTTATAGTAACAAGCAAGAAAAATAAATATCAACAACTCCTCCCCTTTTTAAAGTAGCCAATTTGAAGAAAGT
ATTCTCCCTAGGCAGTGTGGGAAAGTGGCTGCAGGCTCAAGGACAACCGTAGGGGTTCGGAGCAGACCATTATAGAATCTGGGGCAAATTTGCATTGAACACGCTGATACT
CTACAAACTAGGTGATGGCTATCTCTAGGGATTGTGCTTCCCTCATGATGTCTTGAAAATCTCCTTTGAAAATACAGGTTGATTGGTGCTTGTTAGGATTCTTCTGAGACT
ACTTTTATACCCTTTGCTACAGGACTAAGTTATGTTCGAAGGTGGGAAGTTTCCCTGTTTATAGAGGTCCCCTTACATATCTAGCAGTAAACTCCAGAAGTGAATTTGAGA
CATGAATATCTTAAAAAACAAAGTTATATATTCAGAGAAAGGTTAACACAGCAGGACTGCTACTGTTTGAGAGGCCTGCTTACAAGGTTGGCAACTAGAAACTTGGGTTTG
AGAAGGGTTACCATTATTCCCAGAACTGATAAGAGTAGCTCATTATGCCTAAACTGTTTGTGCAAACAATATAGTTTATGATGAACACTTGCTTTCCTTCTGGGAGTCTGG
CATTTTGGTATATGTCTGGCAGAGTATACCTATGTGTTCAGCACCCAATAAAAGCCCTGGGCAGAGTCCCTATAAGCTTCCTTGGTTGGCAACATTTCACATGTGTTGTCT
CAAATCACTGCTGGAGGTAATTAAACACGTCCTGTATGATTCCATCGAGAGGACCCTTGGAAGGTTGTGCCTGGTTTCCCCTGGACTTTGCCCATGTACCTTTTTTCTTCA
ATAATTTTGCTTTGTATCCTTTTGCTGTAACAACTCATAACCACAAGTGTGATTATATGCTGAGTCCTGTGAGTCTTCCCAGGAAATCACTGAACTTAGAGATAGTCTTGG
GGACCCCCAACACATTATATGAAAATGTTTTCTGTTTAGGGTAAAGAGCATAGACTTTGGAGGTTAGAATCCCAATTATCTCAGTTACTATGTGTGTGGTGCTGGAAATAG
CACTTAATATCTCTTAGCCCCAGTTGTCTAACCTGTAAAATAGGACTACTATCTATGCTTTAGGGTTGAATGAAAATTAAATGACAGAATACTTTCTGAAATGTCTGCACA
AGGTCTGGCGTGGAACAGAACATTAGTAATTGTTAATTCCTCTGTCTAACTGAAAGCTGGAAAAGGCTGTAAAAACTGAAGAGGTCCTGAAATCAGCCATAAAAATTTCAA
AGAAAACTTTCACATCGGAGATCCACCACCTCTTGGAAGGCTCAGGCCCAACTGTTCTTAAAACTAGGCAGAAAATTCTACCAACAAAAGTCACTCAAAACTTCTTGGATG
TTTGGTCACATTTCCATGTAACCCTAGCTGAGAGGATTTTGCTTTGTGGAAAAAAGTAATGTTGAGAGAAGACAGAATATGCTTCCTTAGAGGAAAGTAGGAGTGAAAGTG
AGATGGTGTGATGTCATCCTATACACCCAGAGGTAGGTCTAGTTGGTGAGCTGTGCTATTCTTTCCCAGCACAAGGTCTACACATCTTAAAGCCTCACATGTCTTGAATGT
ACCATGTGCCATGTCTGTGTCCTCACATTACCTCACTTAATTCTTTATTTTTAAATTTTTATTTTTTATAGAGATGGGGGTGTCTCTCTATGTTGCCCAGGCTGGTCTTGA
ACTCCTGGGCCCAAGCGATCCTCCTGCCCTGGCCTCTCAAAGAGTTGAGATTATAGGTGTGAGCCACTGCACCTGGCCTTCACTTAATTCTTATATCCAGCGCAAAGGTGG
TTATTATTATCTGCCTTTTACAGGTGAAAGAACCAGTTTAGTGTGGTTATGTGACTTGCCCAAGGCCCCCCTAATAGTTGGTTCTTTGTGTTATATCATCATGCTGTCTCC
CTGTCATTGCCAAGACTCAGAACACATTTTTACTGCATTTTACTAAGGGGAATGCAATAAACAGTGGACTTTCTTCCAAGGAAGAGTCTGTTATAATGCAACTGGCAAAGT
GCAAGTCACTGTCATATTAAGAATGAAGAATGTGTCTAAAAACTTATTTTTTAAAAGGCCAGAGACAGGTCAAAAGTAGTGAATTTTGGGACATGGATTAAAGAAGTTTAG
CCATTACCAACTCAAATGGCATGGCCCTCTGCCAGTTACCAAGTATTTTCATTATCACTTTTGATCTTATCATCACAATTTATCTGTGAGGACACATGACATTATCCTCAC
TTGAAAGATGAAGTAGCTGAAATACAGAAAAGAGAAATGATGTACTCAGAGTACCTCAGCTAACAGGTGGAAGTGCCAGCATTAGAACAAAGATCTGTCTGACTCCAAGTA
TACAGAGGACAGGAGAATCTATGGGCCATTTACCAAATACTTAGTCTAGGCATTGGTAACCTTTACATCCAATCATCTCTCCAATCTTCCCCTGCCTGGTGGTATTTCTAT
CATCTCATTTTAAAGACTACAACACCCTTAATTATTCTTCTGGCTTTGGTCTTCATTCCATGTTAATTCATCTTTCCAGGTTAACAGTGAGATATAACAGAAAGAATCACT
ACCGTCACATTTAAGTGCCAGCTCTGCCACTGCTTGGCTACGTGATCTTGGTTAAAACACTTAATTTGCAGTTTCAGTTTTGAAGCTATAAAATGGAGATAATATCTGCCT
GGTATAAAAGGTTTTGGACATGAGTTTGAAATCTGCTTCTTTGAGCTTTTGATTTCTTAACTGTAAAGTAAGGATACTCCAATCTCATAGGGTTGTTGTAAGAATTCAATT
ACATGATACCTGTAAAGTTCCTAGCACTTTAACATATAATGGGAACATACAAGGGGAACTCAATAAGTAGAAGAGAGCATTATTATTATTTCACAGGCTGTTTGTTAATTT
GCATCATTCATTCATTCATTCAACAGGTATTTACTGAGCGTCAGTTAGGTTTCAGGTACTGTCCTAGGTGCCAGGAATGTATTAGTTAACAAATAAAGTTCTTGCCCTCTA
AGAACTTTTATTCTAGTAGCAGGGAGACAGTAAACAACTATATACCTATTATGTCAGATAGTGAACAGTTCAGTGGAGAAAAAGAGAGCAGGATAAGAGGAATAGGGGTTG
TCAGTCTGGCAGGGTGGGGAAGGTAGGGCAGAGAGGGCAGGGAAGGAAGACTATTATTTTATATGGGTTGGTCAGCAAAGGCCTCAATAAAAAGGCAGTATTTGAGCAGCT
ACCTGAAGGAAGTGAGAGCATGAGCACTATCTAGAGGAAGACTATTTCAGTAGAAGAAAGTGCAAATGCAAGGCCCTGAAGTAGGAACATGTTTCATGGTGTTGTACAAAT
AGCAAAGATGCCAAGGTAAATGGAAATGACTGAGTGGGAGAGGGGTCAGAGAAATGCCAGCAAGTTAGATCGAGAAAGGCCTTTCACTCTGAACTGATGGGGAGCTATTAC
AGGGTTCGAAAAGAGAAGTGACGTGATTTGCCTTATTAAAAAAAAATCGCTGTCTTTTTTGAAAACAAGATTGAAGGGGATCACAGATGGAGGCAGAGGCCAGTAGGATAT
CATTATAATAATTTGAATAAGAGATTATAGTGGCTTCGGCTAGGGTTCAGTTGTAGAGGTAGTGAGAAGTAGATTCTGGGTATACTTTGAAAGTAAAACCAACAGATTTTG
CTTATGAGTTGGAGAAAGGAGAGAAAGAGGAGTCAAGGATAACAGTAAGGTTTCTTGCCTGAACAAAAAGAATGAAGCTGCCATTTAATCAGATAAGGAAGACTATGGGAG
GAGCAGGTTTTTAGGGGACAGTAGGAATCAGGAATTAAGTTCTGACTGTTTCATGTGAGACGCCTACTGGATGCAAAGTGGAGATACTGAGTAGATCGTTGTATGTAGAAA
TGTTTGGAGTTGAGGAGAGAATTTAGACTGGATATATATATTTGTGAGTTGTAACTGTGTATATCACATTTATTGCCACAAGACTGGATGAGAGCGCTTAGATAATGCCAG
TATAAAGAGATCAAAGGACTGACATTTATTGAGCACCTGCTATGTGCCAGGTAATGTAAATCTGTAAATTATGGAATAATGTATGGGTAGTTATTCTTACTGTAATGATAA
TAATGGATGACTACATCATTCTGTAACTCAACAAATTTTATGTGGAATAAAGCCAAGCTCCTTCGCCTGGTATTCCAGTTTTATATATCCTGTCCCCAAACCCCCTTCAGC
CTTTTCTCAGGACTTTATTAGACAAAGCCCCCTCATTTCAGCCAGTCTGGTCTACACTCTACCATATAGACATGGCTTTGTGCTTTTCAACATTAGACCTTTTTCCTCAAG
CTGCCCTAGCTGGTGGAGAATGTTCTCCTCATAACAATCTACCAAAAAATCCTATCTATCTCAGTTTTGTTCAACTGCTATCTCTTTTACACAATCTCTCTTGGTTACCCA
CGCCAGCAGGGATCTATTGCCCCTTTTGCTTGACTATTCTTTGGACCCACTGCATGAACTGCAGTATGAGGACTGTTTGTATGAGAGGCTGAAATATTCTTAAATGTGGGA
CCATGACTTATTCCTTGGCACTAAGCAGAGTGGCTGGCAAAATAAAACTGTATTGGATAAACAGGGTGTGAAATACAACTAAGAGTATATTTTACCAGCATCTGGCAGTGA
CCCAGAAATAGGAATTATAAGGTGAGATGAATAAATCAGAGATGATGAAATCTTTCCAAATATGTAACACTGAGCTTCATTTACACATTGAAAGTATTTTTCTTTTTGGGA
CGGGGTCTCACTCTGTTACCAGGCTGGAGTGCAGTGGCGCAATCTCGGCTCACTGCAACCTCTGTCTCCTGGGTTCAAGTGATTCTCCTGCCTCAGCCTCCCGAGTAGCTG
GGACCACAGGCATGTGCCACCATGCCTGGCTAATTTTTTGTATTTTTAGTAGAGGCGGGGTTTCACCATGTTAGCCAGGACGGTCTCGATCTCCTGACCTCGTGATCTGCC
CTCCTCGGCATCCCAAAGTGCTGGAATTACAGACATGAGCCACCATGCTCAGCCTTGAAAGTATTTTTCTAGATGATAATCCACCTGACTGATTTATTTCTTATTTGGCTC
AGGAAGCATGATGGCATAAGGATTAAGAACACAGGCTCCGCAGTCATATACCTAAGGTTTATATCTAGTTTTGATATTTACTATGACACTGGGCAAGTTACCTAACCTCTT
TTGTGCCTCAGTTTCCCTATTCCAAAGCAGGGATTGAGTATTTTAAACGTTCTCACCTTTTAAAAAAAGCAGGTGAGGTGACAGATGTGCTAATTAGCTTGATTTACTCTT
TCTACAATGAATACATATATCAAAATATCACATTGCACCAGGCACAGTGGCTCATGCCTGTAATCCTAGCACTTTGGATAGCCAAAGTAGGCAGATCATCTGAGCCCAGGA
GTTCGAGACTAGTCTGGGCAACATGGCAAAATCCCATTTCTATAAAAAATACAAAAATTAGTTGGGTGTGGTGTCATGCACCTGTGGTCCCAGCTACTCGGGAGGGTGAGG
TGGGAGGATCACTTGAGCACAGGAGGCTGGGGCTGCAGTGAGCTATAATTGTGTCACTGCACTCCAGCCTGTATGACAGAGTGAGACTCTGTCTCAAACAACAACAACAAC
AACAACAAAACTGCATCACATTGTACCCCATAACAATATAAAATTATTATATGACAATTAAAATTTTATTTGTATGTATTTTTTTTGAGACAGAGTCTTGCTCTGTCTCCC
AGGCTAGAGTCCAGTGGTAGGATCTTGGCTCACTGCAACCTCCGCCTCCCAGGTTCAAGCAATTCTCGTGCCTCAGCCTCCCAAGTAGATGGGATTACAGGTGCACGCCAC
TACACTTGGCTAATTTTTTTTTTTTTTTTTTGAGATGGAGTCTCACTCTGTCGCCCAGGCTGGAGTACAGTGGTGCAATCTCAGCTCACTGCAACCTCCGCCCTCCAAGTT
CAAGTGATTCTCCTGCCTCAGCCTCCCAAGTAGCTGGGATTACAGGCGCCTGCCACCGCGCCTGGCTAATTTTTTGTATTTTTAGTAGAGATGGGATTTCACCATCTTGGC
CAGGCTGGTGTTGAACTCCTGACCTCGTGATCCACCCACCTTGGCCTCCCAAAGTGCTGGGATTACAGGTGTGAGCCACCACGCCCGGCCTAATTTTTGTATTTTTTAGTA
GAGGCAGGGTTTCATCATGTAGGCCAGGCTGGTCTTGAACTCCTGACCTCAAGTGATCTGTCTGCCTCAGACTTCCAAAGTGTTGGGATTACAGGCATGAGCCACTGCGCC
TGGCCAACAATTAAAATTTAAAAAATTTAAAACTTACAATTTAGAAAATAAATTTCTTAAACAAAATGAATAACCTAAAGAAATATAAACTGCCCTTGCTAGTATTTTTCC
CTTTAATTAGGTTGCTGTTGTGTCAGATTAGAGTTTCATATATAGACCTATTTAAGCAGCAGCTGTATTATTCTTTTAAACCTTTTGCTATTTACTTTTTTTTGAATGTTG
TAAATATTATGTAAACAGTTTTTATCAAATGACTTCTACCTAAAAATTCAGGTGTCCTGTCAAATAATCCAGGACCAGTTTTCTTTACAACAAAACTTTTGAAAATAAGCC
AATCAAGAGGCCTGGGCTGCAGTCCTCAGTGGTCATTAATTAATTGAATGTACACTCTCAAGCAAGTAATTTCATGTCAAGACCTCATGTTCCCCATCTGCTGAATGATAT
TAACACCACACCTGTCTTGGTATCCCCCAAAGCTGACAGAAGAGGAGTGGGATAATTCTGTGAATGTATTTTGTACCTTAGTGAGGTCTCTTGTTTCTTTCAGTCAAGCAG
TTTATTGTGGTTTAATGATGAGATGCATGTGCTGAGGAGGTAATCAGAAGAAGTGAGAAAAGGAGACGGTGTGAAATTTTGAAGATTTTATATGCCATGGTAAGGAGTTTG
GACTTTTTCTGCAGGCCATTAGAACCCACTGGAGGCTTTTAAGCAGGAGAGAGACAGAGATCATCAAAGCCGTTTAAAAAAATCACTCAAGAGACAGTGGGGAGCATAGAC
GTGGGGAGGCAAAACTGGAGGCAGGGAGATGAATTAGGAAGCCATAGGTTTAATTTGGGCTATGACGACTTGGGCAGTGGTATAGAGGGAAAGAGAAGAAAAGAACAGATT
TGAGAGAAGTTTAGAGGCAAAATTAATGTTGCGACCATCTAGATACTAGTTGTGTTCCATTACACAATCATAGTTCTTTTTATCTGAATCTTGATTATTTAGGGATACTGA
AAAATTTCAAATAACCAGATATAGTGACATAAAATAACTGAGGGGAATGGAACAAGCTCAGCAGTAGTACCTTTAACATGTATTTCACCAATTAGATGCTTCATCTTGGCT
TATTTTGAGAACAAAGCTTTTAAGATACAGTCATTCAATTGCATTAAAGTTTTTCCTTCTGGCTCTTGTTTTTTAAAAAAATAAAACTTAGTCTAATATAAATTGAAAATC
AATCCCACTGCAATATTAGAGGTATTACCATAGGAAGGTTTTTGTAGTACAAAATATTTTAAAATACTGGTGCTTGCAGCTGCAATTTATTGCATTTACTAGGTGGTCTCT
AATGTTGATTTTTCTAGTTCTATGACTCTAATTTTAAAATGGAACTCTATAATTTATTAACAGTTTTTAAAAGGACTCAATAATCTCAAAAAGCAATGGTCATAAGAAAAC
TTGGATGTCAGTATCAGCTCTGCTTTTATAATTGTTCAAGTGACTTAAGTGCTTAATTTTACCTCCCTTGATTCTCCCACCAGTAAAGTGGCAGCATTGGCCTTCATATCT
CTGAGATCCTTTGCAAATATCAGATATTAAGATTTCAATGATATATTCTTAAGCCTGGGTTACAGCTAGATATTTGTAACTCAAATTTGATATCCATCACTGTTCTAGAGA
AAGAATTCACTGCTGCCACATTTTCTTTAACTGTAAGCCCTTCCTACCTCTTCTGCTTCTCTCTATTTAGTATTATTACAGCAGATACTGTTTTATGTGCTATGAATATAG
TAATTTATATTCACTTAATATAACGCTTACCACAACCCTGTCAGATATTATCATTTCTCTTTCAAAGATGCAGAAATAAAAGTTCAGCAGGGTCAAGTAAGTTGTCCAATG
TTCAGTATGATGGAGTGGGATTCACATGCAAGACTAACTACCACTGAACCATTTACTTCTGACTTTGCTATTCTGCTTCCACTCACTGAACATCTCTCTGAGCAAGGCTCA
GGTAAAATTAACTTCCTTTATAATACTTTCCGTTATCACAGCCTGCTGAAATTACTTATCCTTCTAACTGTGGGTATAATTTGCAATGCAATTTGTTTTGGATGTGTGTTT
TTACTATAACGTGAACTCTTCAAGGTCAGTAACAATTTTTTTAAAATTTCTGTATCACCAGCACCTGGTATGAAGGCTGAAACAAGAGCGGTTGCACAGCAAATGTTTTGC
TATAATGAGAGAATACATGAATTAAATGCGAATTAAACTGCTTCTATCTCCTTATGGTGGCAAATAGTATCCATGTGTTATCGATGAAGTCAAGTCAAACTTCATCTAGAT
GTAGCTTCTGGATTCAGACTGTAAATTCTACAAGGGTGAGATCTATGCCATTGTTTTTCTTCACTGTGTTTGCAGTGTTTAGCTTGGTGCTTAGCATAATAAAAGTGGATG
GGTGACAGAGGAAGGAATTTGTATACCCCAAATTTGAAAGGCTTTTCCCCCAGTACATTTAAACAAAACTTTACTGAAGGTCTACTCTAGGAAAACCATGCTGGAGCTTGA
TTATACTCATTCTCCTGTTCCTTTAAGTCTTAGAGGGAGAAACAAAAATTATGAGTTATAGTTACAGAGATAAAAACCTAGAAAGCTGGGGCAAAATATAAATTCCCTCAT
TACTTTGTTTTAGATATAAAATATAAGAAAACAGTTTATTCCTGAATGCATGTCTGTCTGTTTGGGGATTCATATCTATAGATCTAGAAAAAGGCACGTTCCCTAGGCTAG
AACAGGGGCTGTGTCATTATATCAGTGGCAATACATATGGGCTATCAGTGGACTCTTAGAGTTCATCTGCCATTCCTCATCCTCCTTTCCTAGTGCTTTCCAGTCATTTTA
TAAATTGAAAGATCTCACTTTCCAATTGTAGACAGAGCTCCTCTGAGGGATGTGGATATGGGTAGGCAAAAAATGGAAAAAGAGTAGGCAGAAAGAAGAGTTGTGGGATAA
AGAAATAAGGAGAAGGGAAGAATGGAAAGATGGAGGAGAAGATAAAACAGGTAAAATAGGATTGGAAAAAAGGGAAGGGGTAGAAAAGGAAAGAGGAGAGAAAACGGAAGA
TAAGGAAGTGGCACAGAGGAGGAAGGCTGGGGGATACTGACAACCTCTTACCAAGTGGCATGAGTGATAATCAGCTTTTCTGGGAAGGGCCTATGTTTGGGCTACCGTAGG
TCTGGAGGGGAGCTGGGGGAGCTGGCAGCAATCCCTTACTCTAACTCAGAGACAGGAGTTGGCCTATAGGAGGAGTAGTGGGGTGAGTGTCATTACTCAGCTTTTAGGACT
CAACTACCTCATTTCCAAGGCAATGCCCAAGTAAGGCAAATGGGCCACTGATGTACATACGGCTCTAACATGTCCAGGAGGTAGAGCTCTGGAAATAAATACTATTCCTTC
TCTTAGTAACTGTTATTAGCAAAATTGGGGAAAACATACACACACACACACACACACACACACACACACACACACACACACACACACACACAAACCCCAAAACCAAGTAAC
TCAATGCTTCCACAACTTGAATCAGTTTTCTGGGGAAGGCCTATGTCTGCGGCTATTTTGGTTGTCCTACAGTGCTCAGTTCAGGGAATTATGCTCAGCAGACATTTAGTA
AATGGTTAGACAGCTCGGAAATCTTAACATGAAGTATTGTTTTGGTTGGGGGCGGGTGGCAGGCATGGGAGGTACAGAAGAACACTTACCAGGTCCTCTGCTGAGAAACCA
GTCTCTGCTTTGTGGAGAAAAGGCTGAAGACACAATTAAGACTCCTAGAGTTAAGGCTTATATTATTTGTTATTAAAGAGGCAAGGCCTTAAGATGTGCTTTTTAACAGTC
TTTAGTTTGGCTGTAATTTAAGATGACTTTTACAAATTAGATCCTAATCCTTGCAGACACAGATGGCTGTTACAGAATAGCCTTGCAAAAACACTAGTCATTTGACTTGAA
AGAGAATTCAGAGAAGAATGAAGGGCCTTTAACTCTCACCCCACCCCTGGCTCTAGGAGGCCTAAAGAGTCCTGGGTGGGCTTTCTTAGTTTAGGTCTGGAATCTGGGTGG
GCCTAGAGCATCTGTTCTCATTTGGACCAGCCTCTGTTCATTCTGGAACCAGAGATTAGGGGAGCCTGAGGTTATTAACATTCAACAACAGTTACTGATGCTTATATATGA
AGCACTATGCTGGCAACCACAGGGAGATAGTAGCAGGCCCAAGAACACTCTACATTTCACATCACATTTCCCCAGTTTCCTTTCAACAGCAACTTTCCACAGTCCAGAGTT
TTACCCTGTGGAAAGAGGTTCTTAATAATGATCAAAAAGCCTAGCTCCTTTTAAGATATTTTCACCCCATCCCTGTCAGTAATAAGCTTTAAAAATTAATTTGAAAGAAAA
TAAAGTTTAATTTTAAAATGCAAAGTCCTTAAACTCTATTTCTTTCAGTACTTCCATTTTTAAAGATGAGACCCGTTCAGAAAGGGAGTGACTTAAAACTAAGGGTTGGGA
AGGGCAAACTTAGCTCCTAAGTTTTTTAAGTTCTCTGAGGTGAGATTTTCATCACAGAACATAAAGTATGAGAACAAGGCTGATCTTGAACACTTTGATAATGGTTCTTTG
TTAAATGTTCACACACTGAGAGTTCAACTTCAGTGACAGAAGTTAAGGTAGTTTTCATACTTGGCTGTGTGGTAAGAACATATGCAGGCATGTGTTCCCTTGTGCATGTTT
GTGTGCCTTATATACAAATAAAGGGGATGACCTTGGAGCAGTAGGCAGGGCCAGTGAGAAAAGGAACAATAGTCAGCACCTGGGATCCACTACAGTCTCCTGGGCTTAGAA
ATAAGTGGCAAGATCCTCATTCCACCCAGAGGGGATATTACTAGTTTCTGTCTCTATCCTGCAAACCTGACAGCCAATGTGAGGGACTTAGATGTACCTTAATGAAACTCT
GGGTTTTGGTATGCTAGGTTACTATACCTAGATCACAATGGAATCACAGAAGATTTATTGTATATTTCAGAGCTAAGCAAGTCCAAGTCCCATTCCATATAAAGCAGGAAT
ACCAGAGATGAATCCCTCTCCATATATATATCTGTTATTACTGAAAAGAGTAGTATTTGGTAATCTCCAATGATAGGAAAATTAACACTTCACGACACAAGATATTCCTTT
CTTAGAAAATGCTTTGTTACACTATGCCAAATTTGTCTCGTGTAACTTTCAACTCATTGGTCCCAGTTCTGCCCCTGCAGCCTCAAAAAATCAGATCCCTCTTTTACAAGG
CACGCCTTCAAGTAGCTGAAGACAACAATCACATCTCTCATGGTCCTTCCTTCTTTAGAGGTAATGTTCCTTAAATGACATGATTTCCAGCTCCCTCACCTTCCTACCAGC
CCTGCTCCAGACATGCTCCTATTTCTTCAGGCTTCGTTTTTCAGCATGAAGCCTAAAGACTATTTCAGGGGTAGTTTGTTTTTTTTTTAAATTTTTTATTTCCATGGGTTT
TTGGGGAACAGGTATTTGGTTACATGAGTAAGTTCTTTAGTGGTGATTTGTGAGATTTTGGTGTACCCATCACCCAGTGGGTAGTTTATCTTAGTGCAGAGTTAAACAGGA
CCATTAAGTTAATCTCTGGTTGGGATTACACCTCTAAAACAGGAGCTAGCTTTTTTGTTGGCAGCCACAACGCGTTATTAACGTGTATTCAGCTTAATTCGACCATAACCT
CTACTAAAGGAATCTATTTCTACACATTTCTGTGAAATTTCTGCAGCTTCATTTTGTGTAAGTTTCAGTATTTTAAGTTTTTCTTGAATCTTATTTTTCATAATCTATAAA
TCTGATAAAGTCTTCATTTAGGTTGCCAACAAATATGGTAAGTAATAAAAGATTAAATACAGAGCCTCTTGGTTCCCTACAAGGAAATGGTGGTTAACATTTTTTGGACAC
AACCATTTAATCAGCAATGAATCTAACACATCTATATCTCTCTACTTTGCCCCAGAATACTATGAGAGACTATCAAATATTGTGCTGTAATGCAAGCACACAGTGAATACA
GGTCACCCTCTGTAACTTCCCAGGGTAGTAAGACTATCAAATCACAAAACACTGTTTGTTTTGCATGACTCATTCTTAGTGAACCTACATTCATTGACCCTGATATCTAAC
TGTTAAGCTGTTAAACATACAATTCTCAGGTATATTCTGAGGGCTACAGATATATCTCATTTGAGGAATACAGATGAGACATCAGCAAAGACTGGAATGCTGGAATAGGGA
AAACAGCTAGGAAGGAAGATCTAGTACCTAATTTCTTACATAGGCTACTGGGTACATATCTGCTGGCCTGGGAAGCCATACTTTCTCCAAAAGCTAAGGAGAGAATGGTGT
GCAGAACAAAGAAGGACTCCTGTTTGTCTTGTAGTTGCCTGCACCATGGGACTTTTCTTGAACTACTTTGTTCAGCTTTAATGATGGCACATCTCCCACCTGGATATACTT
CCTGAGATAGGTATGGGAACTTACGTCTCTCCTAGGAAAGGTGCTCAGTAACTTGTACTCATCCCATGGAAATCCTTTGGAAGCTACAAAATCAAAGACAATCTGGAGCTT
GTTGCTGGCCAGGAAACGCCGCTCCAAGAACTCGCCACTGGGGGTCCGGATCCGCAGTTTGCTCACAGGCTCAGCATTTTCTTCCTTTGGCTCAGGAGGCAGGGCTTGCTC
TAAGGACAGCCGGATGGCCTAGGGAGAGCAAAAACCAGGTGTTAAAATGTGAGAAGGACTGGACTATGGAGAGTGGGGAGGAAGACACCAGAAAAAAAGCTGCTGTTTTCT
AGAAATTCATTGAAAAGTCACTGCCCTATTTATTAGCCAAGCCAAATGCTTGAACAATAGAATAATGTATTTTTCATTTTCTTAATATTAGTCCAATAGGCAAGTAATTAA
AATAAATTCCACCTTGATGACACATATTATTAAATATATAGGAAACTACACAGAAAAGGCATTTTTTTAACTGAAGGGCTCAGATATTTGTGATCAAAGACATTCATATCA
AATACCCAATTGATACCTTTCTAGGGTATGAATTAAAGCTATTAGATGCATTCAGAAAAGACACACACAAACAGAGATATATTTATATTTGAGAAATACAAGTAGAAGTAA
CTGCAGAATACTGGATTATTATGTTTATGTCAAAATGGAATGAGGAAATTCTGTTTAGGGTGATGAAACATTTTGGAAATAGTGGTGGTGGTTGGACAATACTGTGAATAT
AATCAATGCCACTGAATTGTATACTTAAGAATGGCAAGTTACTGTATATATATTTTGCCACAATAAAAGAAAAGTTTTAAAAAATGGAAAGAACTTCAAATATCAGGTTTA
TTGGCAGAAGGAGACCACAGTCCTAGTTCTGGCTTTGCCACTAACTCGCTATGGGATTTGGCCAAATCTTAGTGGTTGATTTCTGGACCTACAGATGGACCAAACCCTTCA
TTTGACTTAAGCAGGTGAAGCAAACTGTTGGAAGGTCTCATGGCTAGCGTGGGCTTGAATCCAGGTTTTAGTATTACATTGTTTCACATGTGACATTCCATTAGAAGGAGA
TTGTCTCTGAGGTCCCTAACAACATTGGAATCTATAAAAATCACTAAAACCTTTTTTGTCTAGAACCCTGAGAAAGACTTCATGTTAGAATCCATGAAATTCATCTAAAGC
AGTGCTCTGATGAAATTCACAGCCTTAACATTCGTATGCCATTATAAATTAAAGAATAAAAATAAGTGAATTAAGAATTAGATTTTAAAAGCTAAATTATCAGTGTCTGGT
AATAAAAAAATTTAAAAGCTAGTGAAAAAAAACCAATAAAATAAGTGGAAGGAAAGCTGAGAATAACAGTATAAAGAAATAATTTAGAAAAAAAAGAAATATATAACTAGT
CAGCTTATAAGCTGGTTCTTTGGAGGTAATAAACTTACACAAATAAAAAGAAACAAAAATGGTAACCTACAGAGGGTAGGGGAAACAAGGTGGAAGAGGTGACATCTGGTG
TTTTCTGCATATGCCTTTCTATTTTGACCTATGCAAATTATCTGTTAAAAAATGTTTAACCAACAGAAAAAGTTTGCTCAGACACAAGTATGGATAAGAAATTAGGTAATG
TGTGTCACGCAGGTGAATTTGGTTGGTTCTAATACTGAACTATTTTTTTTAAATCATTCAAAATTTCTGCAATGTATAGACAAAGCTAGTCTAGCCTATGACTGAGGTTAC
TTTCCTTCTGGAGGCACTGAATAACCACCTACCTTATAGGGGATTACAGAGATGGGAATTATATAGACCATATATATATAAAATTTTCAGTATGGCATCTGACACATAATA
GGCTTCAGTGATAGCTGCTTTTCTTATAATGAAGAGATCTGCACAGAATATCAGATCTGGAAGGGGCTGCATTTGTCAAACAGCCCAATACTCTCATTTTTTATATGGGGA
AATTGATGCCCAGAAATGGAGACATAAGAAATACAGTTAAAAATATATTTTTGCTTTTTTTTCAGTCACTTTTGCCCTTTTTTCTGATAGCATGAGTAGCAGTTTACCTGA
TATTGGTGTTCTGCGACAGCAATGAGTTTCAGCTGAGTATTTCCAAATATTAAACTATTTTAGTAACATTATCATATATTAGTAACCCAGTGAATGGATTAACATCTGTGT
ATATCAAAATTAAATGCTAGTTGATATGTCAATTACAGCATTCACTATTTAGTACCATAGTTATTTATTTAATGCCTGGCCTTCTTACTAGCCTGCAAGCTCCATAATGGC
ATGGGAGCATGTATTACTTCTCATTCCAAATACAGTGCATAGCACAAAGTAGATGCTCAATATGCACTTGGAAGGGAAGGAATAAACTAACATGCTAACTGAAATAATATA
TGTAAAAGTGCTTAGTATGATTGTAGGCACGTACTAGGTGTTCAATAAATGCTAGAAGAATATGAATCTCATAGCCTCTACTTCTAGTAACTAAGAATTAAACATCTTCTC
CTTTCTCTGAGGTATGACTCCTCCTTGCACTAACTGTTCAGATTAATTTTCCACATGTGTCCCTTAAAGGGAAACCATGAGTTGCTTGTAAGTATAAACCTCTGTGGATTA
GAGTTATATACATTTTCTAAACTGTTAATGGGATCATCTATTTCTCAGTTACAGTGGTGGTTCTTTTTTTTTTTTTTTGAGATGGAGTTTCACTCTGTCGCCCAGGCTGGA
GTGTGATGGCGCAATCTCGGCTCTCTGCAACCTCCGTCTCCCAGGTTCAAGCGATTCTCCCACCTCAGCCTCCCGAGTAGCTGGGATTACAGGTGCGTGCCAGCACACCTG
GCTAATTTTTGTATTTTAGTAGAGATGGGGCTTTGCCATGTTGGCCAGGCTGGTCTCAAACTCCTGACCTCAAGTGATCCATCCACCTAGGTCTCCCAAAGTGCTGGGATT
ACAGGTGTGAACCACTGCGCCTGGCCACAATGGTGGTTCTTTACAACCATATCTTTTGAGATTATAAAACATTTTTCCCAATTACAAAAGTAATATAAATTCATTGAAAAA
ACAGATTAAAAGTAAAACATTAAAACTAATCTGTAGATTCACCATCAAGATAGCCATCACCATCAGTTTATATCCACTAATTTTTAAAATATTTTAACCATTGTTAAATGT
ACAATTCAGTAGCATTAAGTAAATTCACAATGTTGTACAACCATCACTACTATTTATTTCCAAAACTTTTTCATCACCCAGATACTCTTCCTTAATTTTTCAGGCATATTT
TATATATTTGAAACTTTTTTCAAAATTTGAGTCAGTGTTGTATTGTATAAAGCTTTATCCTTTCTGTTCAAAATCATGTATTTTGTAATTGTTTTAAAGTTTTTATTAAAG
TATAACATACATATGAAAAAGTGCACAAATCTTAAGTGTACAACTTGATAAAGTTTCAAAGTCAACATATCTGTAAAACTACAACTCTGATCAAGTATCTCAGAAGCATAC
CCTTTCCTGGGAACTACCTCCCCTCAAAGTCAGTATTCTGACTTCTGACAGTGCAGTTTAAAAAATTTTAATTAAATGCAATGTTATGATTAGAAACATAGGTTTTGGGGT
ATGACAGACATGCGTTCAAATCCTGGGAATTAGGCAAATGACAGTCTTTATGAATTTCAGTTTCCTCATAGGAATAGAGCCGATAACATCTTCCTCACAGCATCCTTCTAT
AAGATGCAGAATGTTTTTAGGTGGGCCGCCACACCACACTGCTCTACCTTCCTCTCTGGATCACGCCAGCTGCCTAGTCAGTTCTGATGAGAGAACCTGAATACTTGGTTG
CTGGTGCAGGATTCACATGCTAATTATGGTTCTTTTTGATGGGAGACTCTGCTTCTAATCGGCCATCTTGGCGCTGTCCCTGACGCCACTTAGCAAATGCTGACACTTGGT
CAGCACTCAGTGACAAGTGCTGAGCATTGATCCTCATGCTATATGTAATACTGTGATCAACATATGACAGCTGTTGGTGTTATCATTTTTGTTATGATTATTCCTTTTCGC
CTACTTTAAATCAGAACTTAATGTGATATTTCTTGGTTTTCTCTCCTTTTCTCCCTTTAATCCACCTGTCTGCTTGCTTTCTGTTTTGACATTTCCCTGCATAGTATAACA
GATGCTACATTATTGTCTGAATTCAACCAATTATATTACAGAAGAATAAACAACAGTAGCTCGTTACTTCATTCATTATACAGACAATGTCTGCTCCTCAATGTATACAGT
CTCCAGGGCTTTTCCCCAGAAAGAAAACAGACCTCATACATCCCACACCAATGGACCAATGTGGAAAACAATGAAGAGATACGAGGTAAATCAGCAACCTTGAGATTTGAA
TATCCAACAGTTCTACTGCCAAAAAAATAACAAAAATACATCAGTAGTTCAGTTTCAAACATACTGGCTAAGAGCAAGGGCCTCCTGTAAGCAAACACTGTTGTAAAACAA
CAACATAAAGGACACCTACACTCAAACGAGTCATGGTTAACACCAGTGTTAAACTTCAGTTTGATTTGCTCAACAAATATAGTTTATTTGCATTATTTTTGGTTTGTAATA
AAACAAGGAAACCTGGTATAAGTTAGAAATATGAACTGATCTGGTACTTTTTTTTCTACTAAAAATATGTGAGTATTTAAAGCATATCTGAGGGATGAGAAATGGGGCTAT
TTTTTGAAGTGAAATTAGGCAGTGAAAATAGATACCCACAAAAGACTGTCACTACAAGGTTACATTTTTTAAACAGAAAGAATAATACACACTTACAACAGTCTCTTACAA
TAAGAATCAAAGACTGCCTTAATTTACTTATATACACAGATGTATACATAAATATATACACACAAAACAACCTCTAGGTTTCTATGAGTATGTATAAATAACGGTTTATAG
CTGGCTGAGGCACAGTGTTAAATAGGCTAAAGCTAACATTCATTAATTCCATGAATTCTTACTGAGCATCTTCTATGAGTCAGGCATTGTTCTAAATGATGGCAAAATAGC
AGTGAACAAAATAGATAAAAAATTCTGCCTAAATGGAGCCTACATTCTAGTAGGGTAGGGATAAAGACAACAAAGACACACATAAGAAAAGATAGTATGTGCCACATAGGG
ACTTTTCAGTCAACGATGGACTGTATAAACCATGGAGGTCTCGTAAGATTATAACGGAGCTGAAAAATTCCTATTGCCTAGTATTTAGTGCACTATACTTTTATTTGTTAT
TTTAAGGTATACTCCTTCTACGTATTTTTTAGAAAAGTTAACCATAAAACAGCCCCAGGCACGTCCTTCAGAAGGTATTCCAGAAGAAAGCATTGTTATAATAAGAGATGA
CAGCTCCGTGTGTGTTACTGCCCCAAAGACTTTCCAGTGGACAAGATGTGAATATGGAAGACAATGATATTGATGATCTAGACCTTGTGTAGGCCTAGCCTAATGTGCATG
TATCTTAGTTTTTAATAAAAAGTTTAAAAAGAAGGAAAAATTTTTAATAGATAAAAACTTATAGAATAAGGATATAAAGAAAGAAAAATTTTGGACAGCTGTACAATGTGT
GTTTTAAGCTATTACAAAATAATCAGAAAGTTAAAAAAATTAAGTTTACATAAAGTAAAAAAGTTATAGTAAGCTAAGGTTTATTCATTGCTGAAAAAAGAAAAAAAGTAA
ACCTAGTGTGGCCTAAGTGTACAGTGATTATAAAGTCCGCTGTAATGTAATGTCCTAGGCCTTCATATTCACTCACCACTTGCTCACTGAGTCACCCAGAGCAACTTCAGT
CTTGCAAGCTTCATTCATGGTAAGTACCCTACACAGGTGCAACATTTTTTATCCTTTGTACTGTACCTTTTTATCATTTTTATTGTACCTTTTCTACATTTAGATATACAA
ACACTTACCATTGTATTACAGTTGCCTGCAGTATTCAATACAGTAACATGCTGTACAGATTTGTAGCCTAGGAGCAACAGGTTATACCATATAATAGCCTAGGTGTGTAGC
AGGCTATACTATCTATGTTTGTGTAAGTAAAGTCTAGGATGTTTGCACATCAACGGAATTGCCAATGACACATTTTCCCATCCTTAGGTGATACAAGACTATATCATTTTT
CACAAAGTGGTGAGTGCTATGGAGGGAGTGCAGGGAATGCTGGTAGAAGGTGGGGGGAGGGGTAAAATTTTAAATACTGTAAACCTCAGTAAGCAAAGGTCTAAAGGAAAG
AGGGTTCCACATGGATATTTAGATCTAAAAGAAGTATATTATAGGCAGGAGTCACAGTAAGTAGCAAGGCCCAGGTGCCTGGCTTGACTGAAGAATAGCAAGGCAGCCAAT
GTGGCGGGAATGGAATGAGCAAGGGGAGAGGGGTAGGAGTTAAAGTTACAGTGGAAACAAAGGAGAGGGGTGATTAGATCATATATGGCTTTGGGAAGGACAATTAATAAT
TATTTTCCTATTTTAAAATTAAGGTATAATTTATATACAGCAAACTCTATCCTTTTAAATGTACAGTTCTGTGAGTTTTGACAAATGCATATATTTGCATAAGTACCATCA
CCAACAAAGAAGAGTTCTATTACCTCTCTCCCCGTTCAAATTTCTTCATCCCTAGCTCCTAACCTCTAATCTTTATTCTGATCCTAGTTTTGTGTTTTCCAGAATGTTATA
TAAATGTAACCATAAATGTTACATAAATGACTTCCTTCACTTAGCATAATATATTTGAGATTCATCCATGTTGTTGAATATATCAGTAGTTTGTTTCTATTTATTGCTGAG
TAGTATTCCATTGTATAGATACACATACAGCTTGATGACCCCTTCTCCAGTTGAGGGACACCTGAGCTGTTTCCAGGTTTAGATGACTACAAATAAAGCTGCCAAAAACAT
TTTCATACATATTTTTGTATGAATGTAAACTGCTTTATGTGAAAGCAGTTTACTGTTACTTTCATTTCACTTGTGTAAATACATACCTAGGAGTGTGACTGCCGGGTCATA
TGGTATATGCATGTTTAACTTTACAAGAAAGTTTCAAGCTAATTTCCAAAGTGGATGTGGATGTACTATTTAGCATTCCCGTCATTAATGTGTAAGAGTTCAGTTGCTCCT
CATCTTTGCCAGTACTTGGTATTGTCCCTTTTTCTTTTAAAAAGTCTTCTAAAAGGTGTACATATATTGTGGTTTTAATTTGTATCTCCCTAACGGCTAAAAATTTTGAGC
ATATTTTGATGCACTTATTTGCCTTCTGTATATTTTCTTTGATGAAGTGTCTTTTAAATATTTTGCTCATTTTAATACTTGGGTTGCTTTCTTATTATTGAGTTTTGAGAG
TTCTTTTTGTATTCTGGACATCAGATATATGATTTTCCCCTTGTCTGTGGCTTGTTTTTTCAATTTCCTAGCAGTATTTTATAAATAGTACAAGTTTCTAATCTTGATAAA
GTCTAATTTACATATTTGTTATTTTATAGGTTGTGTCTTTGGTGTCAGATCTAAGAAATCTTTGCCTGACTCAAGGTCATGAAGATTTTCTCCTACGTTTTCTTCTGGGAC
TTGAATAGTTTTAGATTTTACATTTAGGTCTATTACCCATTTTGAGTTAATTTTTGCTTGTGATGCAATATATGAATTGAAGCATTTTAAAACTGGTTTTCTATGGGATTT
TTTTTGGATATAAATATTCAATTGTTGCAGCATCATGTGTTGAAAAGACTATCCTTTCCCCATTGAATTGCCTTTGTATCTCTGTTGAAAATCAATTGACCATATATGTGT
GGGTCTATTTCTGGACTCCATTGATTCATGGGTCCATTTTTTTTTGTAAATACCACTATGTCTTGATTATAGTAAGTCCTGCACTCTAGTAACGTCCAACTTTGTTTTCTT
TTTCAAAATTGTTTAGACTATTCCAGTTCTATTGCTTTTTCATATAAATTTAAGAATCAGTTTATCAATCTCTATAGAAAATCTTGTAGATATTTGATTAGAATTACTGTA
AGAATTCAGGTTTTATTTTGAGATGTAAGCCACTGCAAGTTTTTGAAGTGACATGATGTGACAAATGATTTTTAAAGGATTTATTAAGACTATAGGAAAGGCAAAAATGGA
GATGTGGAATCAAGTTGGGAGGCTACTAAAGTAATCCAGATAACAGACAATGGTGGCTTAGATGAGGGTGATAGTGGTGGAGTTAAACATTTAAGTTCTGCATATATTTGC
AGAGCCCACAGGATTTACTCATTAAATATGGATGTAAACGAGATAAGTCAAGGATAATTCCAAGGTTTCTGGCTCTAACAACTGGAAAGATTTTCCATTTACTGAGATAGG
GAAGACTGCAGAAAGAGCAGGTTTGGGTGGGGAGGGTAGGATCAGTTGTGCAATTTAAAACATATTAAGTTTCTGATGTATATGAGACATCTAAGTAGACATGATGGGCCA
GCAGTTAGATATTCAAGTCTGGAGTTCAGGGAAAGGGAGGAGCTGGAAATATAAATCTGGGAGTCAAACGTATAGACAATATAATATAGCCATATAATATAGTCAATATAA
TAGTCATAATACTGGATGAGATCACCAAAGGAGTAGAATGGATCCCATATAGAGACAGTTGATTTGACCCGATTCTGCAGTCAATCTCTATTCCTGGCAACCTGGAGAGTA
TGGATAGCTTACTACTCTACTACTATGACCTCATTTCTGGATAAAGTAAGTAAGGCAAATGATCATATTTCCTAAATCAAAATTCAAATAGATGATTTTTGCTTGCTTCTG
GATATAAAGAACAGTCTGTAGGCTGTGATTTGGACACCATGAAGCTAGAATTTCTGGACTGTTTTAATGGTTCATGAGAACAACGGAACACTTCAAACTGAAAGTACTGAA
GAAATAGTGGATATACATATATATATAGTCTCCATAATTATAATAAGGTATATTTATGTATTGGCACCTACCTTATTGAATTGTAAAAATTCAATAAGATAATTAATGCCT
ATAAAGTGATCACCACTGAGTTTAGCACATATTAATTGTGCGATAGTGGTGATAATGCCAATGATGATGATGACAGGGATGATTATAATTATGGCCCAGTGTGGACAAAAG
CAACTTACATAAGATAAAAATACAAATTATAAAGAGCAGTTTTACCTTAATAACCAATTTATGGTCCCACCTTCATTCTTTGAATTTGGATTAATAAGTAGAATGAATACT
GGATAGAAGCTCTGGTTCTGCTTTTATCAGGCTTATACGTTAGGTAAAAATTTAAAAGTAGGCTTAAAAATATCTTTTTAAAACTATTGTTTTTTTTAACCAAACACCACA
TGTTCTCACTGATAGGTGGGAATTGAACAATGAGAACACTTGGACACAGGAAGGGGAACATCACACACCGGGGCCTGTCGTGGGGTGGGGGGAGGGAGGAGGGATAGCATT
AGGAGATATACCTAATGTAAATGACGAGTTAATGGGTGCAGCACACCAACATGGCACATGTATACATGTGTAACAAACCTGCATGTTGTGCACATGTACCCTAGAACTTAA
AGTATAATAAAAAAAAGAAATTATTATTATTATTATTTTTTTTAAATAGAGATAGGGTCTTGCCATGTTGCTCTGGCTGGCCTTGAACTCCTAGGCTCAACTGATCCTCCC
ACCTCGGCCTCCCAAGTAGCTGGGATTACAGGTATGTGCCACTGTGTTTGGCCAAAAATAGGTTTTTAAATCCTGCTATAATCTTACTTTCATCCTCTGTAAAACAGTAAT
AATAATATCATCCTTACCAATTGTATTAGTCTGTTTGCACACTGCTACAAAGAACTACCTGAGGCTGGGCGCGGTGGCTCACACCTGTAATCCCAGCACTGTGGGAGGCCA
AGGCAGGCAGATCAGGAGGTCAGGAGATCAAGACCATCCTGGCTAACACGGTGAAACCCCGTCTCTACTAAAAATATAAAAAATTAGCCAGGCGTGGTGGCAGGTGCCTGT
AGTCCCAGCTACTCAGGAGGCTGAGGCAGGGGAATCACTTGAACCCAGGAGGCAGAGGTTGCAGTGAGCCGAGATTGTGCTACTGCACCACTGCACCCCAGCCTGGGCAAC
AGAGCGAGACTGTCTCAAAAAAAAAAAAAAAAAAAAAAAAAAAAACCAAAAAAACAAAAAAACAACCTGAGACTGGGTAATTTATTAAGAAAAGAGGTTTAATTGACTCAC
AGGCTTAACAGGAAGGATGACTGGGAGGCCTCAAGAAATTTACAATCATGGTGGAAGGCGAAGGGGAAGCAAAGCCCTTCTTCACATGGTGGCAGGGGAGAGAGAGAGAGA
ACAACGGAGGAAGTGCCACATTTTTAATCCATCAGATCTTGTGAGAACTCCATCATGAGAACAGCAAGGGGAAATGGCGCTCCCATGATCCAATCACTTTCCAGCAGGCCC
TTCCTTCAACATGTGGGGATTACAATTTGATATTAGATTTGGGTGGGGACACAGAGTCAAACCATATTACCAATTTTGTAGAGTGGTTGTGAGGTGAAACAGAAAACTGAA
GAGGAAGTGCCAAGGTTTCTAATTCCATGTTCTTCTGTTTTCCCACTTAGTAGTCATTAATATTACTTAATATTTTCTACTTAAGGTGGCACGAAGGCATAAAAGGAAACA
GTTTGGGTAGACAGGCAAAAATTAACTTTTCTTTCTAGAGAACCATCAGCAAAAGGGAATAGCTTAGTATCTATTTTAATTCACCCAAGATTCGCCAAAATTCAGGCCTTT
TAGCCATAGCTCTAATAATTCGACTGTGTTCTAAGTTTGTTCATTTACTGTTCCCTGAGCAAGCCCTGTGCCGTTCCCCTTTTGTTCATGACTACTCTTGCACTTCCCTTT
GGTGTCCATCCAACCATCCATCCATCTATTCATTAGTCCAGACAAAATGCTCTTCTACTTCATCTTTAACCATCAAAGTCTGTGAAGTCTTTTTTTTTTTAAATTCACATC
TCTACGGGCGCACCGTGAAGTCTTTCTTGTTGCCTTCCTAGTTAGATATCAGCTTCCTCCAAATAAACATCCTGTGCTATTTTAGTGGTTTTTATAATGTATGGTATCTTT
TCCTGTAGTGATTTTGCATTTGTCTACCCTCTTGCATTAGACAGTAAGCTCCTTGAGGGCTGGACTATGCCTCGCACCTACAGCATAATGTCCACAGCACCTGATTTAATA
ATTTGCACACAGAAGGAGATTAACTAAATATTTGCTAAATATTGAGTGAATAAAAGATCTGAGACTCAAAAACCTTAGCTGAAAATTTCTCTGCTTACCAAAAACTCAGTA
GAAAAAGGCAGTACTCAGGAAGGCTTTCTTGGAGTATATATATTTCACGCATTTCTCTAGTTACTATAAAGTCCATCCCTTAATCAGAAAAAATGTAGTATTTGGGCCTTT
GCAGGGATGATTTTACTATATTGTACTTTAGCCTTATGATTTAGAATTACATTTAAAAAGTTTTAAGGAGCTGTCATACATAACTTGCCATTGTCACACATAACTTGCCAT
TGTCACAGTAGCTATTAGATATAGTTGGGGTTAGTATTCACTACATTGCACAGCTTCCTCTTGAACAGGAATATAGGAAACGTTGCTCTAAAATCTCATTGCTAGAAAATG
TGGAAAAATTCTGAGAAACTAGCCTTCAGATCTGATGTTACGCACAAAGTAAAACTTGTAAACTATCATATTTTCCTTTGTTTTGGCCCAAGATAAGTATAGAACAGATTT
TATGGAACAAATGTACAGCACCCTATCACATGGATTTGGTGCTTGTGCTAGATTATCTGTTGTCAACATGTTAGTCTTATCTTTGGCATTATCTTCCTTTGTCCTTTTCCT
TTATTTCTATATCTACTCTTTCTTAATCCCTTTGAATTGCATGTATTCATGTAAGTTTCTTGAAACTGATTTTGGAAAGAATAAGTACATATATAAATTAATAAAACAGGA
GATCTTTGCTGTTGTTTTTCCCTCAGAATAGTCTTACAGCCTTTCTCCTTATTAGGGCCAATGACCAGATCAATATACTTTTCTAGATGTTTGATTTCACTCCAACAGTTA
TCACACAGCAAAATGAGGCTAACCATTAAGGAATTTCCCTGCAACCAAGGTGATTTTACTGTTCAATACTTCTTTTTTCTAAAGGATCTTAGAATATTGAAGATAATCAAA
ACAATAAAACCACTCTTGTTTCTCAATGTAATTATATGGGTTAGGATTTCCAGTTAGAAGACAGGTAGTGTTGCTGTGAAAAGTCAGGTGACCCGGCTTCTGATCCAGATT
AGGTGTTCAACCAGTTTGGTGACCATAGGTAAACCATATAATCTTTCTGGGTCTCAGTTTCTTCAGAGGTTGCACAATACCAGCTTTTCCCAAACAGTGGTTTGTGATACA
CTAGGGTGCCATGATATGTTAATTGTTGTTCCATTTAAAAAAGGGGCAAATAAGTTTGGATAAGATTGGACTAAATGAAAATAAACCATTTCTTAATGGTGGGATTTATAA
GAGCCTTTGTGACACTTGGTTAAGGGAGAATAGAGTGCATAGTATTATCCAAACTTGCATTTTATGGGAGCATATCAATAGAAAAGTTTAAGTAATGACTAGGTGCAAAAT
ATGGCCTGTCCTCTCCCCCACTGTACCCCAACCTCTCACATGTTAACAGCTGGAATGCATATACTGAATTATGTTTATAGGGTCTTCTGTAAGATGATGGGCTTTTATCTA
CATTTGGAAAGAAAGAAAGTTTCAGCTCATGGTAAATTAGATAAATCATCAGATGAAATTACATACGCTGCCAAGCTTTAGATCCAGAACACTGAGTTAATTGTGTACCCT
TGACATTTTAGCAAGCCAGTATGGTTGACGATACACTAATACACACACAAACACACACAGAGCTAGAGAGTGTGTGCATGTGTGAACGACAGCATAAAGGAGCAAGAATCC
TAAACTATATTTCTTGAAATAGCCTAAAAGGATAGTGACTAATTTCTCCCTTATCTAAACTTTTGTGAAACTTGGCATATATGACTCCTGTGGACACAATGATATAGGGTT
TTGTACTGGAATGGAGTATGAGAAACAGCTTTATAGTCATAAAGTCCTGGATGAGAATCTCAGCTGTTCTCATTTTTGTATGTGTAACTCCTCAATGAACTTCAGTTTTTT
TCACTTATAAAGATAAATCTCTAACCTTGTAGCTTGTTTTAATGGTTAATTGATAAGCATACGTAAAGCAGCTAGCAAACTATTTAATACACAGAAGACATTCAACAAAAT
ATTTTCTACCTTCCATTATTGACAGTCCTCAGAGTGCAGACTAGGGTTTGTCAGGCATAATATCTTGTATATATGTGATAGATACTCACAACAGTTTTGACATGAATAAAC
TTTGATTTCCAAACAGTTAAGTTTCACTTATCTTTTAAGACCTGACTCAAATATTACTTCATCTGTACATTGTCTGATTATCTCAGCTGTAAAAGATTTTTCCTTTGGCCT
TGAACTCTCTAAGTATTTTGCTTTTATTTCTATGTCATTTAGCACATTTTTTCTTGATTTGCTGTTACTCCTAGACAGGCTGTATATTCCCTCTAAGATGTAATATCTTCT
TATAGGCAGAAAACGTTTTATTATCCTTTGTTTCCCTGGCAGTGCTCAGCACAGGTCTTCTTCAAAAAACATTTGTTAAACAAGTGAAAGTGGTGTCATACTTTGACTGAG
AGTAATAACTAACAGAGTTTTCCTCAACCCCAGTTAGGGCCCTTCAGGCCTTTCCATTGCTTGTTAGATGGCTTCCTCTTTTTATAAGTGAATCTTGCCATTAATCCTACA
TCTGGAAAAAAGTTCTGAATGTTCTTTTCTATGAAGCCAGCCTAGGAAGTCATTTGACCCCCATTCTGTTTGTGCCTACTGCACCTTAGGCATACCTCTATAATAACGTTT
ACATACAGTATTATAATTCTATTTTTATAAGAGTAGGAACTCCTGGAGAGCAGGATCCATGTCTGCATCACTGTTCCCTAACAGATTTGGAGCACATAGTACATATCCCAA
AAATGTTTGCAAAATGAGTGAATGAAGAAAAATCCTCTATATTGCTATGGACATGACATGAACTCATGGAAAAAATCAATGAAGCTAAATGAATTTCCCATATTTGGGAGC
TCAATGCAAGATGTTACAAAAGTAACTCACAGTATCTTTTGGTGGGTAAAGTGAAGACTGTGGAAGGGAGAAGAGATACAATCTTTCTATTCTTAGGGTGAAACAATATGC
AGGAAGGATGAGAAATATTTGCCAACAAATATTTGTTGGCACAAAAGGCAAAGATTATAGAAAATCATGAATCTAGTACAAGATCAAGTTTTCTAAGAGTTCCATACAACA
GATCAGGAATAATTAAGGAAACGTTAGGTCTTCCATACTAAAATGAGTCTAGGAAAAGTAGAGAGAAATAAGTTGTAAGAAATATTAACAGTTTTGCAGCTGGGTGCGGTG
GCTCACGCCTGTAATGCCAGCACTTTGGAAGGCCAAGGCAGGTGGATCACTTCAGGTCAGGAGTTCGAGACCAGCATGGCCAACATGGTGAAACCCTGTCTCTACTAAAAA
TACAAAAATTAGCCAGGCATGGTGGTGTGCACCTGTCAACCCAGCTACTTGGGAGGCTGAGGCAGGAGAATCACTTGAACCTGGGAGGTGGAGGCTACAACGAGCCGAGAT
GGTGCTACAGTGAGCCCAGATGGTGCCACTGCACTCCAGCCTGGGTGACAGAGCGAAGACTCTATCTCAAAAAGGAAGGAAGGAAGGAAGGAAGGAAGGAAGGAAGGAAGG
AAGGAAGGAAGGAAGGAAGGAAGGAAGGAAGGAAGGAAAAAGAAAGAAGGAAGGAAGGAAGGAAGGAAAGGAAGGAAGGAAGGAAGGAAGGAAGGTAGGTTAACAGCTTCA
GTATCAAATACAACCCAGCTTTTGAATAACTTTTCTTAAAATTATGCCCCACCTCACGTTCCTCTTCTTGTTCTTTGCGAATCTGCTCCAAACGAAACTGTTCTGCCATCT
CTCTCTCGTGAGCTTCCCTCTGTTGATAAAACAGAAAAGGAACAAGCACTTAACACATACTTGTTTACAAAGAAAGAGAGAAATAAGGAAAGAGAAAAAAGAAAAGAGGAA
AGAAAGAGTATGTGACATTCAAAGGCTCATTGTCAACATGACTCAGAGGTATATTGTGGTAACGGAAATGTTTCTAGAACAAGAATGGAAATGAAAGCAAAAACAAAGCAT
AGGTCTCTGATAATGTTAGGTTCCTATTCAAATACCTTTGATAGCTCTGGGTAAAGTGGCATTCAAGATCCTTCAGGACATCCTTTGGTCTTCCTTTCTGACCTTTTCTAT
CTACCCTGTACCCAAATCTAAAGCTATTTAATCAGCCTCTATCCATCCTCCATGCATTCTGGACCCTTGATGCTAGCTTATACTGTTTCCTCTTCCCTCCTACTGCTCTTT
CTCTGTCCAGTTCACATATACCATCTCTTCTTTGAAACATTCCCAGTATAGTCCCACTCCCTGGCTCTCCAAAAAAAACCTGGAAAAAAATTTCCACTGAAACTCCTACTC
ACTGAACTCTCACAGAACTCAGTGCTTCCCTTAGGACATTTAGGATTCTTGGCTTATGTTACAGCTACTTGTGTTCTTTACTTAATCAACTCTACCACATTGTGAAACTTC
CTTTGAGAGCAGAAACTGTGGCCTATTCACTTCTCTCTCCTTCAAAGCTCAACACAGAAGCAGGTGCTTAAGTAGTATTCAATAAATCAATAGTTCCCAACCCTGACTGCA
CATGAGAATCACCTAAAGAGCTTTCCAAAAATTGCTGGTTTCTATCATAGACCAACTAAGAAACAAATGAGATAGATACTAGGTTCATCTTTGTTCTCATTTTTCATGAAA
CAAACTTTATTTTGTCAAAATGAACCATGCTTTAATAACCATGGATAGGATTATATTCTTTCTGTTAACTAAATCTAGCTTTCTCTATTGCAAACCCAGTATTTTTAGGGA
TCAAAGTGATAAAGGTTGGCATTTAAATAATGAACAATTGAGTTCTTTATCCCAGAAGTACTTGACCAAGCCTACCTTTGCTCTGTCAGCCTCAAGTGAAAGGCGATAGGC
CTCATCTTGCTCTCTCTTCACATTTTCTCTGGCTTCACGTTCATCCTTAAAGAAAAAGATTCAAATATTTTTTGACATATAACTTTTTTTTGAAAAAAAAGAGAAAAAAAA
CTAATGGTAATCCCTTTTTTATTCCTATATGAACTTATAATTAAATAAGAGACTTTTAAAGTGTATAGGACATAAATAAGCAAACAAACAATAAGATGAGCAGCATGGTAC
ATAGTGGAAATAAGAATGTTTGAATCCTAACTCTACAAACTGTGTGACCTTGTATAAGTTATTTAACTTCTCCAGGTCTCAGTTTCCTCACTTGCAAAACAGAAATAATAT
TTGTCTTATAGGGTCACTGTGAGAATTAAGTGCAATAATATACAAACTATCTAGCAAAGGACCTGGCACTTAGTTCATTTTCATTATTAGTTCTCTTCTCCTTTTCTCCTG
ATTTTTCTGAGATAAACTTGGAGACTGTCAGTATTGGAACTAAGGACTGGGAGGGAGAACAAAGACTAGGAAGTAATCCCTGGGTCAGTGTAGAAAGAGGCCAAAAGCAAA
ATACTCTGGTTAACCTCATTCCATACCACACCACACCACACCACTAAAGCTCTGGTTACCAATTTAGTATTTCCCCATTACATTCACACTCATGAAGTGTGAATAACAAAA
GTTATCTAAGTTGAAAATCTCTTAGAATATTTTTAGCTTCTGAAATGATTATACCATCTGCCCATATTTAAATCACGAATTCATTTAAAATTAAAAGTTAATTCATGAACA
GAATTTCCCATTTGTTATATTCAGAAGTATAGCCAATATACATATACTTAGCTTTAATAATAAATACCCACACCTGTCTACACTAGAGTGTAGGTTCCCTTTTTGGTCATT
TATTTATTAGGCAGAACCATATAAAGCCACCAATATTTGTGACCTATAAAACTGGAAATTTCATATAGTTAATTTCTCACTTTTTTGTCTCCCCAATATATGCTTACTCAA
GGCTGAATATATGCTCAGCATTCTCTTAGGTGAGATAGCTAATCAAGACTGGCCTTATTCCTGAAGCCTAATACATCTTCTAGTTCCAATAATTCAACTAATTCCTAAAAG
CTCTGGTATGAATAGGAACATTTCATTGCTTCCTAATCTTTCAAATAAAAATTAGAAAGAATTAGATGTTGCTGGCCTGAAGGTAATTGTTATACTACAAAATATGAAAAA
TCATGTTAAACCTGATAATGTCTACCCTTTCAGTCATCGATTAAAGGATTAAACTTCTTTTTTTTTTTTTTTTGAGGGGGAGTCTTGCTCTGTCACCCAGGCTGGAGGGCA
GTGGTACGATCTCCACTCACTGCACCTTCAGCCTCCTGGGTTCAAGTGATTCTCCTGCCTCAGCCTCCCGAGTAGCTGGGATTACACGCACCCGACATCACGCCCAGCTAA
TTTTTGTATTTTTAGTAGAGATGGGGTTTCACCATATTAGCCAGGCTGGTCTCGAACTCCTGACCTCAAGTGATCTGCCTGCCTTGGCCTTCCAAAGTGCTAGGATTACAG
GCATGAGCCACCACACCTAGCCAAGGATTAAACTCCTAAGAATCCTATGCCTCTGTGGATAAGTCTATCTTTTCAAATTTAGATATCTCTTGAATGTAATCAACCAACTAT
GAGAGTAATCTTACCTTTCTATATTTTAAATGGGGGAAATGCACAAGATGTTTAAAATTTTAATTTGACCTTACTTTCCTGACTTCATCCTTTCAAATTAAAGTTTCTCAC
AACATTCTGTACTTTCCCTTTAAAGCACTTACCATAATTGTAATTAATTATCACATAATTATTTATTTAATGCTAAACTACCCCATGACACTGTAAGCTCCACAAAGGCAG
GGAACTTGTCTATATTATATATCTCTGTATTCCACATACTGCCTAGTTTTGGGAGGTGTTTAATAAGCATATGTTAAATAAATTATCTTTCCAGGCATAAAATACTTATTG
TTTACAGCAACAATTAAAGAAAAAGACATAGCTCATCCACAAAATGGCTGGCCCAATCTGAGCCTGAAATTGACTGGCTGGGCAGGAATGACTTGTTATGCCACTATGTAC
ACGTAAAAAACGGACCTTCTAAAAGCAATCACAGCTGGAAGCCCTATGATCACAAATACAGTTTATAATAAAAGAGGGTAAACAGCTCTGTTGTAAAACAGACTGTAGGAG
ATATGAAAGGCCATCAAATACAGGGATCTTGGCACCTGTTGTGTGTTCTTTCCCTTACTCACAGCTCTCTCTGACCATCCTGACAGATGGGCTGGCTTGGGCATGTGGCTC
AGGATGAATTTTCCCAAATTTATCATGGTCATAGCTTCTTGTATGTTTGGTAGTTGTTGGTGAATGGTTATCATTTCTTCTTATCTGTTCCTCAGATTTTATACTTGCCTC
TCCAACTGTCCTCTTCAGAGTCATCTCCAATTTTGAGAGAGAAAACTGCTTATGTGTTTCCCCCATATTATTCTATATTATCAGATTTTTTAGAAAATCCCAGGTATTGTG
GTTAACACTTCATGTATAAATTTGTTCTCATAACCTGTAGATGTGCCTCTGGAACTTCTCTTGTATTCTACAAATACTGTCCTTGTAGAGGTTCCCTTTGCTAAATCTAAG
AGGACACATCAAAGTAACTAGAAATTTTTACACATCGATTGGGTGGAGGTAGAACAACTGGATTATGAGATTCAGAAACAGGTCTTACGTGTTGCCTAGGCTATGGCTTGG
GCTACTTGTCATTCAAACACTCCTTGCCACACCAAAGTGAGAAGCTGGATTGCTCAGAAGTAAGTAATAGCCCCAGTAGGCAGCTTTCTTTGTAACATACTTGTCACTGCT
CTCATATTGCGCTGTGCTACACTCATTTGTGTATTTGTCTCACTGGTCCCTACCTGAGCTGTACACTCCCAGGGGTAAAAGACTCTATTTCATATGTCTTCGTATTTCCTA
TAGCATCTAGCATACTATCTTACATATGACAAGCATCTGAAGTATATATTTATTGGATGAATAAATGGAATTATCAGTGCTCAACAGTTATATACTAGAAATTCAGAAGCC
TCTAAGTATTCTTCAGTCTAGTAACTTTTATTTAAATATATTTTCTGTCCTGAGTATTATGATGAGTTGTTAAGAAGTGTTAGAATTATAATTTACTTATTTTTAGTTAAA
AAAATTTTTTTTGAGTACATAGTAGGTCTACATATTTATGGGATATGGGAGATATTTTGATAGAGGCATGCAATGGGTATTAATTACTTCATGGAAAGTGGGGTGTCCGTC
CCCTCAAGCACTTATCCTTTGTGTTACAAACAATCCAGTTAAAATCTTTGTGTTATTTTTAAATGTACAATGATTTTTACTATAGTCATCCTGTTGTGCTATCAAAGGCCA
GTGTTATTCACTCTTTCCATATTTTTTGTACCTATTAACCACTCCACCTTCCCCCACACCCCACTGCCCTCCCTAGCCTCTGGTAATCATCCTTCTACTCTCTATCTCCAT
GTGTTTAATTGTTTTGATTTTTACATTCTACAAATTAAGTGAGAACATGTGACGTTTGTAGTTCTGTGCCTCACTTATTTCACTTAACATAATGGCCTCCAATTCCATCCA
TGTTGTTGCAAATCACAGGATCTAATTCTTTTTTGTAGCTGAGTAGTACTCTTGTGTACATGTACCATGTTTTCTTTATCCATTTGCCTATTGATGGACATTTAGGTTGCT
TCCAAATCTTGGCTACTGTGAACAATGCTGCAACAAATATGTTAGTACAGATATCTCTTTGATATACTGATTTCCCTCCTTTTGGGTATATACCCAGCAGTGGGATTGCTG
GATCATATGGTAGCTCTATTTTTAGTTTTTAAAGGAACCTCTACACTGTTCTCCATGGTGATTGTACTAATTTACATTCCCAATAACAGTGTACAAGGGTTCCCTTTTCTC
CACATCCTCTCCAGCATTTGTTATTCCCTGTCTTTGGGATAAAAGCCATTTTAACTGAGGTGAGATGATATCTTACTGTAGTTCTGATCTGTATCAGAATCAGAATTTAAA
CACAGTCATTCTCACCATAAAGCCTGGTTTTTCCCCACTGTGGCACACTACGTAGTTCAGCATAGTCCTCTATCTCCGAGACAATAGCCATTGAATTTTATTACAATTCAC
TGAAAATGATGACTATTAAAAATAAAATATTTTATGAGTTGCCAAATGGTTCCCACAGTAAGAATTTAACCAAAAAAAAAGAAATTTAGATGTAATTTATGACACCCTCAG
TAGTGTTAAAGATTAGTAATCATCAGTTAACTCCTAAAAGACTAATTCAAAATTCCAAATTATTAAACTGAAGTGGCTATAGACTTTTTTCAAATACTTACCAAATGCATA
CACACATAGAACACTTATTGGTTTTTCTGAATGCCCAGGTTGGAATGAATACCCTGCTCCTTGCTCTACCAATAGGTCCTTGTCATCAGAGACATGGCCCTGCTATCTATC
TCTAGAGATACAGACCAAGATAACCTGAAGTTCTCTCAATATAAATACTTAGAGATAGTAGGTAAAACATAACAAGTATGTTCAAAAGCATTACTAAGCATGTCAGAAAGA
AAGAAATAAAGAAAGAGAAGTTTCTAGGTACCAGAAATAAAGAGGAAACTGAAAGTGAGAGATGTAAATGATGAAGTAATTCAGAACCTGACAAGGTAGGTTATCCATCTT
GATAATCCAGAAGCCCCACTGTGACCAGAGATCTCATTTTGGACTTAAGCAAGGTGAGGAGGTGTAAAAGTTATCTCTGGGGACCAAGCACAGTGGCTCATGCCTGTAATC
CTAGCACCTGGGAGGCCAAGGCAGGTGGATCACCTGAAGTCAGGAGTTTGAGACCAGCCTGACCTACATGGTGAAACATGTCTACTAAATACAAAAAAATCAGCCGGGCAT
GGTGGCACATGCCCGTAATCCCAGCTCCTTGGGAGGCTGAGGCAGGATAATTGCTTGAACCTGGGAGGAAGAGGTTGCAGTGAGCTGAGATTGCACCATTGTACTCCAGTC
TGGGCAACAAGAGTCAAACTCCATCTCAAAAAAAAAAAAAAAGTTATCTCTGGGATAACTTTTGCAGCCTAATGTAAGTGAAGTTGGAGTCTGGGAATGAGGTGTGGGGGT
GAGGTGAAGAAAAGTTACTTTAAGAAATAATCATTGAAATTTTTTCAAATTTGATGAAAATGAGAAAGCCACTGATTCAAGAATCTTAACAAACATTAAGCAAAAGAAACA
TGAAGAAACTACACCAAGGCACATCATAACCAAATTACTTAAAGTTAATAATAAAAAAAAATCTGAAAAGCAGCTGGAGAAAAGAAAAGACATAATATGTACAGGAAACAA
TGACAGCCGACTTTTCATCAGAAACAGTGCAACTGAGAAGACAATTGGGCAACATCTCTAAAGTACTGAAAGAAATAAAACAAAAAACAAAAACAACCATCAACCCCAGAA
TTCTATACCCAGTGAAAATATTTTTCAAAACTGAAGGTAAAATACTTTTCAAACATATAAAACCTGAAAAAATTCATCAATAGTATATGTATTACAGTAAAAGTTAAAGGA
AGTCTTTCAGGTAAAAGGAAAAGGATACCATAAAGGAATGGCTTTGTGTCTAGACAAGGGAATAAACAAAACTAGAAATGGGAGCTTCATAGGTAAATTAATAGACTTTAT
TATTCAAAACTCTTTTTTTTTTTTTTTTTTTTTTTTTTGTGACGGAGTCTCACTCTGTCACCCAGGCTGGAGTGCAGTGGTGTGATCTCGGCTCATTGCAACCTCCACCCC
CCCAGGTTTAAGCAATTCTCTGCCTCAGTCTCTGGAGTAGCTGGGATTACAGGTGCATGCCACCATGCCCGGCTAATATTTTGTATTTTTAGTAGAGACGGGGTTTCACCA
TCTTGGCCAGGCTGGTCTTGAACTCCTGGGCTCGTGATCCACCTGCCTCGGCCTCCCAAAGTGCTGGGATTACAGGTGTGTGCCACCGCGCCCGGGCTCAAAACTCTTTAA
GAAACAATTGACTGTATCTCAATGCCATTTTTTACAGAAACAGAAAAACCCATCATAAAATGCATACAGAATCTCAAGGGACCCCTAATAATCAAAACAATCTTCAAAAGT
AACAAAGTTGAAAGAGTCACTTTTCCTGATTTCAAAACTTACTATAAAGCTACAGTAATTGAAACCGTGGTAGTGGCATAATGATAGACATATAGAAAAATGAAATAGAAC
AGAAAGCCCAGAAAGAAATCCTCACATATATGTTGGATTGATCTTCAACAAGGGTGGCAAGACCATTCAATGAGGAAAGAACAGTCTCCTCAACAAATGATGTTAGGAAAG
CTGGATATCCACATGCAAAAGAATAAAGCTGGACCCTCATCATACCTCATATTAAAAAAAAAGCTTAAAATGAATCAAAGACTCAAATTTAAGAGCTAAAACCATAACATT
CTTAGATAAAAACATAGGTGAAAATCTTCATGACCATGGATTAGGCAATGATTTCTTTAGTACGTCATTGAAAGCATAAAAAGAAAAAAACAGAGAAATTACACTTCATCA
AAATTAAACCTTTTTCACTCAAGAGAGTGGAAAGATAATCCACAGAATGGAAGAAAATATTTGCACGTGATGTCTGATAAAGGATTACTATCCAGAATATATAATAAACTC
CAACAACTAAACAACAAAGAAACTAAACAAGCTAATTAAAAAATGGTCAAAGGCTGGGACAACTGTAATCCCAGCACTTCGGGAGGCCAAGGTGGGTGGATCACCTGAGGT
CAGGAGTTCGAGACCAGCCTGACCAATATGGTGAAACCCCATCTCCACTAAAAATACAAAAATTACCTGGGTGTGGGGGCGCATGCCTATAATCCCAGCTACTCAGGAAGC
TGAGGCAGAAGAATTGCTTGAACTCGGGAGGCGGAGGTTGCAGTGAACCGAGATCGTGCCACTGCACTCCAGCATGGGCGACAGAGCGAACCTCTGTCTCAAAAAAAAAAA
AAAAGAAAAAAGTCAAAGGACTTGAATAGACATTTTCCAGAGAAGATGTATAAATGGCCAGTACAGGCATGTTCATAGTAGCATTATTTACAATAGCCAAAAGGTGGAAAT
AATCCAACTGTTCAACAGATGAATGGATACACAAAATATGGTATATACCTACAGTGGAATATTATTTAGCTATAAAAAGATTTTAAATTCTTATATCTACTATAACATAGA
TGGACCTTAAGGACATTGTGCTTCAAATGTGAAAGGATCAACATTGTGTTTCCACTTACATAAGGTACCTAGAATAGGCAAACTCCTAGAGACAGAAAGTAGATTAGAGGT
TGCCAGAGTCTGAGGGGAAGGAGAATGGGGAGTTATTGCTTATTAGACTGGCTAGAACTGCCAATTCAATGGTGAATAGAAGTGATATGAACAGATATCCCTCCCTTTTTC
CTGATCTTAGCAGGAAAACATTTGATCTTTCCCCAGTAGGTAAGATGTTAGCTGTAGGGTTTTTTTTTTTTTTTTTTTTAAATAGATGCCCTCTTTATCAGGCTAAGGACA
TTTTACTCGATTCCTATTTTACTGGAAATTCTTATCAGGAATAAATTAGCTTTTGTCTGATGCCGTCTCTGCATCCACTGAGATGATTATATCATAAATTACACTGACTGA
TTTTCAAATCTGATAAGGCAAGAAAAATTAATAAAAGGCATCTACAATGAAAAGGAAGTAGAACTCTCTTTATCCACAGATAAAATGATTAGAAATGTGGAAAATTCTAAG
GATTCTACCAAAAAGCTATTATAACTAGTAAGTGAGTTTAGTAAGGTTGCAGAATATAAAATAAATAACAAGCAACCCCTTCCCCTTCCCTCCCCTTCCTCCCTTCTTTCT
TTCTTTCTTTTTTCTAGTCAAGTGACGCAGTGGGAGTGGAGAAAGAACAAAGAAATTTGTTACTGGTTGTGGTCAATTAGCTGTAAACACCACTGCATTTGGACCAGCCTA
TATTTCTATATACTGGCAACAAATACTCAGAACTTACAGTTTAAAAATATCATTTATAATAGCATAAAATATATGAAATACTTGGGGATAGATTTAACAAAAGATGCAAAC
AATCTGTATGTCGAACATCATAAAACACTGCTGAGAGAAATTAAAGACATAAATAAATGGAGAGATAAATAAGTCATTCTTGTGGATTAGACAAATCAATATTTTTATGTC
AGTTCTCTCCAAATTATCTACAGATTCAACATAATTCCAATCAAAATACCACCAAAAATTTTTTTGGTTAGCTGATTGTAAAATTCATGTGGAAATGCACAGGACCTACAA
TAGCCAAAAGAATTATGGATAAAAAATAAAATAACTAAATTAGAGGACTTATACTACTTGATTTCAAGATTTATTACAAAGCTGAAGTAATAGTAATTCTGTATGGTACTG
TTGTAAAGACAGAAAAAAAATGGAAAAAAAATAAAGTCCAGATATAGACCTATGCATATATGATCAACACATACGTTTGACAAAGGTGCAGAGGCAATGTAGTGGAAAAAG
GAAAACCTTTTAAACAAATAGCACTAGAACTACTGGATATCCATCTCTTCCTGACTCTGAAAAAAATAACTTCAATACATACATCACACTATATACAAAATTTAACTGAAG
TGGATCATAGACCAAATGTGAAGTCTAAAGCTATAATACTTATAAAGGAAACATAGGAGAAAATAGTGACCTTAGGTTAGGCAAATATGACCCAAAAGCATGATACATAAA
AGAAAAAATATTTAAATTGGACTTCATCAAAATTTTAAACTTATTTTCTCCTAAAGACAATTGAAAATGATATTGAGTGTGCCTATGTTAAAGTATCATGTGTACCCCATA
AATATGTACAACTATTATGTATCCATAAAAGTAAAAATAAAAAAATTAAAAATCAAAGTTAAAAATTAAATGTGAGGTATGTAGAAGACAAATATTATTACTACAATTATA
AGCTGTTCATCTAACAGTAGACTTAAGAGTTATAAAACATTTCTTGACCAGGGAAATGCTATCTAATATTTATTCTAGTGAATTATCGTGATATAGTAAGAAATATTTTTG
AATAGTAGCAACAATAAAATCTCTGTATATTATGTTCCCTCAATAAAACTATAATTCTACTACTAAATGCAAAATATTCACTGCAGAGTACATTGAAATAAGTTGGTATTT
ATGAAAAAGAAAGTCATAGTGACAAAACCATAGACTGAGAGAAAAATCTTTGCAAATCACATTTCAAGTAAAAGACTTGTATCTAAAACACATAAAGAACTTTCAAAATAC
AAAAATAAAAGGACCCCAATTTTAAAATGGAGAAAAGATTTGCAGACACTTCATCAAAAGACACATAGACAGCAAATAAGCATGTCGAAAAATAAATGCTGTCTCATTAAT
CGTCAAGAAAATGCAAACTAAAACCACAGTGAGACACTACTACACACCTATTAGAATGTCTCAGTTTAAAAGACTAACCAGGCCAGGCGCAGTGGCTCACGCCTGTAATCT
CAGCACTTTGGAAGGCCAAGGCAGGCGGATCACGAGGTCAGGTCAAGACCATCCTGGCTAATATGGTGAAACCCTGTCTCTACTAAAAATACAAAAATTTAGCTGGGCGTG
GTGGCAGGCACCTGTAATCCCAGCTACTCGGGAGGCTGAGGCAGGAGAATGGCATGAACCCAAGAGGTGGAGACTGCAGTGAGCCGAGATTGCACCACTGCACTCCAGCCT
GGGTGACAGAGCAAGACTCCGTCTCAAAAAAAAAAAAAAAGAAAAGACTAACTATACAAAATGTTGATGAGGATGTGGAGGCACTGGAACTCTCTTATACACTGCTGTTGG
GAACGTAAAATGGTAAAACTACTTTGGAAAACACTTCGGCAGTTTGTTAGAAAGTTATGCATCTATCTACTGTATGTATGATCCAGTCATTCCAGTCTTAAGTAAGTAGTT
ACCCAAGACAAATGACCATATTACCATATGCCTATATAAAATGTGTACACAAATGTTCATAGCAGCTTTATTTGTAATAGCCAAAAACTAGGAAATAATCCAAATATCCAT
CAACAGGTGAACATTCAAAAAATTGTGAAAAATATAAACACTATAGAAAGCAGCAGTAGTGGCTTTTATTGTACAGAGCAGACAGGTGTGGTAACCTCTGTTGTAATGTAA
CTATTTATCATCATAAGATTTCAAAAAATAGGCATAATAAGCCCTTTATCAGTGGCTTTCACATCAACTTTAAGCCAATCATAACTGGGTTTGGAGAACTGAGTTCTCTAA
TAAAGACCAACTCTCAGTTAGAGACTCAAAGGAAGAGTGTGCTTAGAACTGAGTGACTTAGGGTCAGCAACACAAGGCAGACTCTTAAAACCCAAGAAGACAGCAAGGAAA
TGCAAGGTTACATGAGACTGCTCAGCCTCACTCCTAAAACAGGATATGGAGAGAAGAAACAATTTAGTGAGAACTGAAACTACCCATTCATAGCTTAGCCCGCTTGATTTT
ATTAGCAAAAATTATGATGGTCACATACAGGGTTGTATCAAAGACTGACAGTCTTTTCACTGGAGACTGGGGGCACATGAGCATTCCGAGTGAATTAGGTAAAAGTACAGT
ATTGGTTTCATTGACTGTTTGACAGGAACTAAGGTCAGGCAGTTGACTCACAAGTATAAATTGTATAACCATATCATAGTGCTCAGTGGCTGCTGGAGGCTGGACTTGCCG
TATATGTCAGCAGCCTGTTTTAAGATCCAGGTTAGCTAATAATAAAGTGTTGGGGTCTGTTGGAATACTGTATTTTAGTATAGCTGAATATTCAAGCTTTCTTAGGTGTAT
GTGTGCATGATGGGCTACTCAGAAAGAAAAATACAATATATTGTATTTGAGCTATTTTGCTGTGTTTTTAAACTTTTTTTTTCTAATTTAAAGAAACAGGGTCTCACTCTG
TCACTCAGGCTGCAGTGCAGTGGCATGACCATAGCTCACTGCAGTTTTAAACTCCTGGGCTCAAGTGATTTTTTTTTCCTGCCTCAGCCTCTGAGGAGCTTGGATTACAGG
TGTGCACCACCATGTCAGGCTAATTATTCTAATTATTATATTAAAAATGTTTTTAGAGATGGGGTCTCGCTATGTTGTTCAGGCTGGTCTCAAACTCCTGGCCTCAAGCAG
TCCTCCTGCTTTAGCCTCCTGAGTAGCTGGGATTACAGGTATGAGCCACTGCACCTTGCTCTTATTTTTAAAAAGGCAGTTATGCAAAATTTTTAAATATAAAGGTTAAAT
TATCCTATTAACACTGTTAATAATTGCTAAATGGTAGTTGTGCAATATTGCAAATACAGTAAATGCCACTGAATTGTATACACTACAGTGGTTAACTGTATCTTATGTAAA
TTCCATTTCCATAAAAAATTGTATAGATATTGTTAATGGGCCAGGTGCAGCAGCTCACACCTGTAATCTCAGCACTTTGGGAGGCAAAGGTAGAATTGCTTGAGGCTAAGA
GTTTGAGAACAGCCTAGGCAACACAGCAAGACCCCTGACTCTACCAAAAATTTAAAACAATTAGCTGGGTGTAGTAGTGTGTGTCTGTAGTCCCAGCTATAGGAGCCTGAG
GAGACTCACTTGGGCCCAAGAGTTTGAGGCTGCAGTGAGGTATGACTGCACCACTGCATTCCAGCCTGGGCAACAGAGTGATTCCCTGTCTCTTTAAAAAAAAAAAAAAAA
TTGCTAAAACCAAAACAAAAAAAAAAGTAACATGGTGGTATATCCATGTGGTGGAATACTATTCAGCAAGTAAAAGGAATGAATTATTGATATATGCAACAATGTGGAGAA
TCTCAAAATAATTACACTGAATGAAAGTAGCCAGACTAATGAGTATATACCATATGGTTTAATTTTTAATAAAATTCTAGAAAACGCAAACAAATCTATGCTGACAGAAAG
TTCAGTGGATATGTGGGACTTGGCTTGACAGACAGAGACAGCAAAGAGGGATGACAAAGGTACAAGAGGAAGCCCTTGAGAGTGATAGTTCACTATTTTGATTGTGGTAAG
GATTTCATGGGTGTATACATATGTCAAAACTTGTCAAATTATATACTTTACATAGGTGTGGTTTATTGTATATCAATTGTACCTCAATATACATTTAGAAAATAAATGATT
AATACTGCAAAAAATTAATAGATGGATGACACAGTAGCTTGGACATAGGTAAAGGGAGAATTAATGAAATGTGAGTAATCTCAAGAAGTTATCTAAATTGCAACACAGAAA
GATACAGAGAAATAAAATATGACAGAGAAGTTAAGAGATGTGGAAGATACAGTCAAGAGTATCCAATATGCATCTACTAGGAAGCCTAAAAGAAGAGAATACAGTGGATTA
AGCAATACCTAAAGAGATCATGTTTTTGAATTTTCTAGTATAGATGAAAGACAAGTACCCAACATCAATTTCAATGAAACAGTAGCTTGGACATAGGTAAAGGGAGAATTA
ATGAAATGTGAGTAATCTCAAGAAATTATCTAAATTGCAACACAGAGATACAGAAAAATAAAATATGAAAGAGAAGTTAAGAGACATGGAAGACACAGTCAAGAGTATCTA
ATATGCATCTACTAGGAAGTCTAGAAGAGAATACAGTGGATGAACCATACCTAAAGAGATCATGTTTTTGAATTTTCTAGTATAGATGAAAGACAAGTACCCAACATCAAT
TTCAAATGGTAACACCCAGTTTTAAAGAAACTCCTAAACTGAATAAACAAATAAATTGGTTGTCCTCATCATAGTCAAGGACTAGATCACTGAAGCCACCTCACCTATAGA
ATACCAGCCCTGATTCTTAATGCTGCTGATCCAATGATAAGACCCTGGATGACTAGGTTATAGTAATAGAAATAGTACTTAGAACCTTGTTAACCAAAGTATGGTCCAAGG
ACAAGCAGTATTGAAATCAATTTGGAGCTTGTCACAAAAGGAGAATCTTGGGCCCCACACTTCAGAATAACTGCATCAGAAATATGAACTTTAATAAGACCTCCAGGTGAC
TCCTATCATATGCAGATTAAATTTTGAAAAGCACTGCTTGTAAGACTGTAGAAGTCTTCTGAGTGGGGGATCTTACTGATCTTATAGAAAGCAAGAATATTTTGATTAAGG
TAATATATCTAACACTGCTGAAGAGTGGTTGGGATGTTATTTTTGCTTTCAGGAAAGACATGAATGGGGGAAGTTAATCCACACTGGGGGAGAAGAATGGTTAAATACCAG
AACTGGGACCTAATCCTTTAGCAGCCAGTCAGGAGTTTGGAAGACAAGACCTGGGCTTTTGAACAGACACCTCACAATAGGTTCCCAAATGGACATGGAAATTCCTTACAC
AGGAACATGTTCACTGAGAGCATACATTCTGAGAAAGGCAATAGAGAGAGACAGCCAAACACCTATTCCTCTCCAAAATGGCAGCCTTGTTATGTGGTATATCCAGCTAAA
TGGTCTAGAGAATTTTGGGGGTGTGTGTATGTGAGTGTAACAAAGAGATGATATAATGGTCACTGATAAAAGCTGAATACTATGTTCTGTGGATACTTCTCTGGTCAGGAT
TCCTTCCTGAAAGGAGACAGATAAGACAATAGAAAAATGCTTACTTTCAATCACAGGTTAGTAAACTATGTATGGTCTTTGGGCCAAAACTGATTTGTGGCCTGTTTTTGT
AAATAAAACTTTATTGAAACATGGCTATATTCATTCATTTGCATATTGTTTATGGCTGCTTTTGTGCTACAATGACAGAGTTAAGTAGCTGTGACAGAAAGTATATGGTCC
CCAAGGCCAAAAATATTTACTATCTAGCCCTTTATAGAAAAACTTTGCTGACCTTTAAAATCAATATAAATGTTGGTTTCAGCCTTCTAAACTTTCAACTTTCACTAAGCA
GGGAATAAAATCCTAATGGGATTTAAAGTTTAGAAAATCTAGGGAGAGCTTCAGGAAAAGGAAAGGTCAAATGGAAAGAGTAACTAATCTGTTCATTACAAAAAAATCAGA
AGCTATAATTTAGTTCTGACACTAGTGTGAAAGATTTAAAGTCAAAGGTCTCAGAGCAGCCTTTACATGTGCCAATAGTAGAAAGTCTTGAAAAGGATTTTGCACCACAGA
TAAAAATGATTTGATTAAGCATATGAGGGCAAAGGAATAATGGACAGGTTTCTAGGTATCTAGGACAAGTGGAGGAATAATTTCTAATTATAGACACAAAAAACCCACCTG
TCTTAGAGGCTTATATATAGAACTTTACATTCTGAACCACTTGGTATTTCAGCTTTGTTTCAGGTAATGACTCTAATGAACACCTAATCTTAACATAGCTGGCCTTAGATA
CTTTTATCAGCTTCACTGTCTGCTTTCCCCTTCCACATACTCTACGCTTGACCCAAACAAGCCCTCTCACAATTCTCACAGACTAGACTTTTGGTGACTCTCTGCCTTTGT
CCATCCTTTATCCTTGGCCTGGAATACTCTCCACCCCTTCTCCTTCAGGCAAAATCACATTCATCTTTCAGGCCCAACCTAAGTGTCCGCTCTAAGCAATCACAGGTACTC
CCTCCTCCCCAAATCCTGGATTGAGTAGCTTCACTTCTGTACTATATTCACACTGTATTATTATAATTATATATTTACATATTTGTCTCTCACTAGACTGTGAGTACTTAG
CTGGGACACTTTTATTAACCTCTGAATTTTCAGCGTAAGTTAATGTATGGTTGATGCTTGGTAGTGAATGCTTACTATACATACCCTTCTAATTATTTTACACATTATTAT
CTTATTTAATCCTCACATATGTTGAGGGACAGATGACAGAAAAGAGGAAAGAAAAGAAGTGACCATATATACAACAAGAGAAAAAAGGAAAAAAAGCTAAGGTACCTGCTG
TAGAAACTCATGGATCTCAAAAGTGTCAATAGCCTTTGCGAGGTAAATGTTCTTGCTTTACCTTCTTCTTCCTGCCATTACTGCCATTACCTCTATCTTAAGTTCTGACAT
TTAAAAGACGGCTGGAAGAAATGATAATAGGGAGGAATGGGAATGGGAATGGGAAAATAGCTCTACCGAGGAAAATTATCCTTTTGTGTGGAGTGTCAGGTTATTCCAGGA
CTACTACCTTTTGTAACATAATCTACATGCATGACATATTTCTTTTCATACTGGACACAGGGCAGGGCACTTAGTAGGTATTCAACAGATGTGCACTGAATTAAACTGCAA
GGAAAACTAACTGACCTCCTGAGTCACTAAAATAGACAAGCAAGCCCCTGCCAAATTTGTAGACACAGTGATGTCAAAAAGAATAAAAGTAAAGTAACTCAGATATTTGAT
AATTTAAAGTCAAGTTTTCAAAATCTGCCCCCAAAGCTAAATTGATAATTACATTTTCTAAGTTAGTACCTGGCTGGTGTGAGAACAGAGGAAGCAGAGATTTCAGTAATG
AAAACATTTTTACGGGGACTAGTTAGGCACTAGGAAGATGTTAAGAATCTGCCAGGTACAGTGGCTCATGCCTGTAATCCCAGTGTTTTTTGGGGGCCAAAGTCGGAGGAT
TCCTTGAGGCCAGGAGTTCAAGATCAGCCTGGATAACATGGCGAGACCCATAAAAAATAATTTAAAAATTAGCCTGTAGTCCTAGCTACTCAGGAAGCTGAGGTGGGAGGC
TGTTTGAGCCCAGGAGTTCGAGGTTACAGTGAGCTACCATCATGTCACTGCCTTCTAGCCTGGGCAATAGTGTGAAACCCTGTCTTAAAAAAGAAAAAAGGTAAGAACTTG
TCTCAATTTCTTCTTTAGTGATTTGAGCAGTGAAAGGTTTTTAAAAAATTTTCCCCAGGTTATGGTCTAATCAGGATAGAATTAAAATTCAGATATTTCAGATCTTATTTT
TGAAAATTTCTCAGGTCATAGGACATTCTGATAATCCTGCTTACAAAACAAGATATTTACATACTACCACATATTTTCAAAGTGTCAGAATTAGAGATTTCTCCAAAGAAG
ATATATTAATGGCTAAGGACATAAAAGTAGTTCTACATTAGTCATTAACGAAATGCAAATCAAAACCACAAACAAGATACCACCTTTATACCAGGATGACTTTTGTTTTTT
AAAGGGAAAATAAGCACTGGTGAAGATATACAGAAATTGGAACCCTTGTACATTGCTGGCTGGAATGTAAAATGGTGCAGCCTCTCTAGAAGGTTCCTTTTTGGTTCCTCA
AAAAGTTAAACATAGAATTACCATATGACCCAACAACTGTACTTCTAGGAATATGCCCCAAAGATCTGAAAACAGGAACTAAAAGAGATTGTTAACACATGAATGTTCACT
GCATCATTATTCACAATAGCCAAAATGTGGAAACAATCTGAATGTCCAGCTACAGATGAATACATAAACAAAATGTGGTATATCCATACAATGGAATATTATTTAACCACA
AAAAGAATGAATTACTGATACATGCTACAACATGGATGAAGCTTGAAGACATTAAGTGCAAGAAGTCAGACAAAAAAGTCATATATTGTATGATTCCATTTATAAGAAATA
TCTAGAACATGCAAATCCCTCAAGACAGAAAGAAAATGAGTGTTGTCAGGGGCTATGTGTAAGTGTGTGGGGATGGAGAGTGACTGCCTAATGGGTAGGGGGGTGATAAAA
ATGTTTTGGAACTAGACAGATGTGACAGCTGTACAATATTGTGAATGTACAAAATACCCCTGAATTGTATACTTTTTGATTTTATTTATTTGAGATGGAATCTCATTCTGT
CACCCAGGCTGGAGTGCAATGGCACAATCTCAGCTCACTGCAACCTCCATCTCTCAGGTTCAAGTGATTCTCTTGCCTCAGCTCCTGAGTAGCAGGGATTATAGGCATGAG
CCACCACACCCTGCTAATTTTTTTTGCATTTTTAGTAGAGACGGGGTTTCACCATGTTGGCCAAGCTGGTCTCGAACTCCTGACCTCAGGTGATCCACCCACCTCGGCCTC
CCAAAGTGCTGGGATTACAGGCGTGAGCCACTGTGCCTGGCCCAAATTGTATACTTTAAAATGGCTAATTTTCTGTTATGTGAATTTCACCTAAAAAAATTATCAAAATTA
TAGAGGGAGGCCATACAAGCTGCTGTCTTGATGGCTACCAAGCCAATGGCTAAACAACAAAATGTGGTATTATCCATACAATGGAATATTATTCAACCATAAAAAGAATGA
AGTGCTGATACTTTATGGCTAAACAACAAAGCTGTCTGTAGTGAAAAAGAGAGAGAGAAAAATATTTTAATCTTTCCACATCTAAAGTATAAATGATGAGGGCAATGCTTA
AAAAAATGTTAAAATTGGCACTCAAAAGAAGTGCAGGCCAGGCACAGCATCTCATGTCTGTAATCCCAGCACTTTGGGAGGTTGAGGCAGGAGGACTGTTTGAGTCCAGGA
GTTCCAGAACAGCCTAGGCAACACAGTGAGACCCTATCTCTACAAAAAATTTAAAAATTAGCTGGGTGTGGTGGCACACACTTGTGGTCCCAGCTACTTGGGTGGCTGAGG
TGGGAGGATTGTTTGAGCCTGGGAAGTTGAGGCTGCAGTGAGCTGTGACTGTACCACTGCATTCTAGCTTGGGCAATGGAGTGAGAATGTCAATAAATAAATAAATATCAA
AAAAGCAAAAGAAGTGCCTGGTAATATGGGCTTCCTGGAGTACTAGGACCAGGACATTCATCTTCCAGCCAAATGACTTGGATTCCAGTCCTCCTTTCATCTTGGTGGCCG
AACAGTACAGGGAAAAGGTCATGGGCTTTCAAATACAGACAGCCTTGCTTTGAATTCTAGGTCTGCCACTTAATTTCTGTGCCCTTGGGCAAGTTCCTTGACCGCTTCCAA
CACTGATCAATTTTATCTCTAAATTAAAAAAAAAATGGCCAGGCACAGTGGCTCATGCCTGTAATCCCAGCACTTTGGGAGGACGAGTTGGGCGGATTGCCTGAGCTCAGG
AGTTCACAACCAGCCTGGGCAACATGGTGAAACCCTGTCTCTACTAAAATACAAAAAAATTAGCCGGGTGTGGCGGTGTGCACCTGTAGTCCCAGCTGCTCAGGAGGCTGA
GGCAGAATTGCTTGAACCTGGGAGGCGGGGGTTGCAGTGAGCCGAGATGGCACCACTGCACTCTAGCCTGGGTGACAGAACGAGACTCTGTCTCAAAAAAAAAAAAAAAAA
AATTTAAATTTAAAACTCCAGTAACTAGATTAACAGAAGGATGAAATGAAATCAATATATCACATAGCATCTGGGACTATGGCATGTAATTGATGACTATTAACCTAATAA
TAATCCCAATAATATTAATCTTCATCCTTTCAATAACTAGATGTGTGACTTTAGGGAAAATAGCTGAATTTCCCCTAAGGACTGTTTAGGGAGGACCTGGGGCAAATCAGC
TGTCACTAAATAGCATCATTTTTCTATAGGTAAAATGGAAATGGTAGAGGGGGGGAAGCAAGGGATGATTCATGAATAATTACATGAACATGAGCCTCAGGTCTCTGAAGC
ATCCTTCCATTAGTCCCTAACCGACTGTTACACCCCACCACTCAAGTCAGTCCCTATGTGTCAGGGCTCTGATAAGTGTCCCAGGGCCAAAAATAAGAACATTAGAGGTCT
TAACCACGGATTATGCACCAGATGGAATTCAGAAGAAAATACTTAAACTGTAAACACATTTCAAAAGTCTGACAACATTCTTATTTTTCTCACAATGATTACTTTGATTTC
TGAAATACCAAATTTCAAAAAGGTTTCTCTTTTTTTTAAGGACATACATAAATGAGTAATTTTAATATACTAGTCAGAATAGAGATTACATGTAGAGGAAAAAGATATTTG
AGAGGGTTACTAAAGCAGTTTCCAAAGTATTGTTATTAGTCTATTTTTTAACTCAGTGTCAAGTACATAGGTGTTTACTTTATTTTAAACTCTGCCTATGTATTATATACA
TTCTTTTATATGGAAGACATATTTTATCTATTAAAAAGTCCCCAAATTCTAGAAAGTTAATTTCTTGTCTTCCTAGATTATACATTGAGTAATAAGCTCATCAAATGGGAA
AAATTATGTAAGGCTCTCCAAATGCATTTAAACACAGCAAAAGCAGTAACAGCCATGGTAGTAGTCATCTCTTCACCCTAATTAGTGATGGCAGTTGAGGCAGATTAGTAA
AGTGAGCCAGGAGACTAGTGACCCAAGTGTCATCTTTTTTAAATTACTTTTAATTATTTTTATACTTTAAGTTCTGAGATTTTATTATTATACTTTAAGATCTGTGTAGAA
CGTGCAGGTTTGTAACATAGGTATACACATGCCATTGTGGGTTGCTGCACCCATCAACCCGTCATCTACATTAGGTATTTCTCCTAATGCTATCCCTCCCCTAACCCCCCA
CCCAACCCAACAGGCCCCGGTGTGTGATATTCCCCTCCCTGTGTCCATGTGTTCTCATTGTTCAACTCCCACTTATGAGTGAGAACATGTGGTGTTTGGTTTTCTGTTCCT
CTGTTAGTTTGCTGAGAATGATGGCTTCCAGCTTCATCCATGCCCCTGAAAAGGACACGAACTCATCCTTTTTTATGGCTGCATAATATCCCGTGGTGTATATGTGCCATA
TTTTCTTTATCCAGTCTATTACTGATGGGCATTTGGGTTGGTTCCAAGTCTTGGCTACTGTGGACAGTGCTGCAATAAACATATGTGTGCATGTGTCTTTATAGAATGATT
TATAATCCTTTGGGTATATACCCAGTAATGAGACTGCTGGGTCAAATGGTATTTCTGGTTCTAGATCCTTGAGGAATCGCCACACTGTCTTCCACAATGGTTGAACTAATT
TACACTCCCACCAACAGTGTAAAAGTGTTCCTATTTCTCCACATCCTCTGTAGTATCTATTGTTCCCTGACTTTTTAATGATCGCCATTCTAACTGGCGTGAGATGGTATC
TCACTGTGGTGTTGATTTGCATTTCTCTAATGACCAGTGATGACGAGCTTTTTTTCATGTTTGTTGGCCACATAAAAGTCTTCTTTTGAGAAGTGTCTGTTCATATCCCTC
ACCTACTTTTTGATGGGGCTGTTTTTTTCTTGTTAACTTGTTTAAGTTCTTTGTAGATTCTGGTATTAGCCCTTTGTCAGATGGACAGATTGCAAAAATTTTCTCCCATTC
TGTAGGTTGCCTGTTCATTCTGATGATAGGTTCTTTTGCTGTGCAAGAAGCTCTTCAGTTTAATTAGATCCCATTTGTCAGTTTTGGCTTTTGTTGCCATTGCTTTTGGTG
TTTTAGTTATGAAGTCTTTGCCCATGCCTATGTCCTGAATGGTATTGCCTAGGTTTTCTTCTAGGGTTTTTATGGTTTTAAGTCTTACATTTAAGTCTTTAATCCACCTTG
AGTTAATTTTTGTATAAGGTGGAAGGAAGGGGTCCAGTTTCAGTTTTCTGCATATGGCTAGCCAGTTTTCCCAACACTATTTATTAAGAATCCTTTCCCCTTGCTTGTTTT
TGTCAGGTTTGTCAAAGATTAGATGGTTGTACATGTGTGGTGTTATTTCTGAGGCCACTGTTCTGTTCCATTGGTCTATATATCTGTTTTCGTACCAGTATCATGCTGTTT
TGGTTACTGTAGCCTTGTAGTATAGTTTGAAGTTCAGGTAGTATAATGCCTCCAGCTCTGTTCTTTTTGCTTAGGATTGTCTTGGCTATAACGGCTCTTTTTTGGTTCCAT
ATGATACTTAAAGTAGTTTTTTCTAATTCTGTGAAGAAAGTCAATGGTAGCTAGATGGGGATAGCATTGAATCTATAAATTACTTTGGGCAGTATGGCCATTTTCATGATA
TTGATTCTTTGTATTCATGAGCAAGGTTTCTCTTTTTATTTTCACTGTCTATCTATTGATTTGGTAAATCTGCTCTGTTGGTGTCCATAAGTGCTTAGTCTGCCTTTAGGT
AATCACACTCTAAGTGCAGAAAGTGGGGACAGATAGAGGAGGAAGGTACTTTTTTTGTATGAGGGCCCAGAGCAAGCCTCTAGGTTTGCTCTACATTAGGGTAGTCCAGAC
TGTGAGGATCAAATGGAAAACCAGATGGTGGGACTCTGCTCTGAAATGTACTAAGCGTTTCCAGGCTGGAAGGAAAAATCAGCAATGACTTAGAAGGCCTCATCTATGTGA
TAAAAACGAATTCTCACTGGCTAGGCATGGTGGTTCACGCCTGTAATCCCAGCACTTTGGGAGGCCAAGGCGGGCAGATTGCTTGAGCCCAGGAGTTCAAGACCAGCCTGG
ACAAGATGGAGAAACCCTGTCTCTACCAGAAAAAAATACAAAAATTAACCGGGCATGGTGGTGCATGCCTGCAATCCCAGCGATCAATACTTGAGAGGCTAAGGCAGGAGA
ATTGTTTGAGCCTGGGAGGCGGAGGTTGCAGTGAGATGAGATCGCGCCATTGCACTCCAGTCTGGGTGACCAGAGTGAGACTCTGTCTCAAAAAAAAAGAATTCCCTAGCC
CTAGGCCTAACTTATCATTGTGGTTCCATTCTGCAAAAAGTTCTCATTTGGTTTCCATTCTGCAAAAAGTTCTCATTTCCTTGTTTATCTCACCAAATCTACCATTAACTA
AGTAAGTATTTGCAAAGGAAAATGTACTAAGTACTAATGAATATCCTCCTACCTATATTTTTACCTAAGACTTTAAATCCTTTAAAGTCTTATATTTCAAAGCTTACAAAG
CACTTTTACATGTGATACTCACAACAATTAGGCTGGCCAGGAAGGGACTTTTATCCCTATTCAGAGATGAGGAAACTGAGACTCAGAAAGTATAAGTGATTTTCCCAGAGT
CACATAGCTTGTTAGAATGCAGACCTCCTGATACCTAATATACAGCTCTTTCTGTTATTTAATTTATCTTCAACCTACTTGCTTATTGTATTTCTCCATCTCTACATTTTC
TTCCTTCCAAACAGTGCAAATACAATCCTTGAATTAGGGTAGCAGACTGTTATGGAATGATTTTCCTGGGTGTGTAAGGAATAATCTGTTTCAACTTGCTGAATGAATTGT
ATGGGAAAAACAAATATGGGTTTAGTTCATTTAATTCTCAATGGATTCTCCTTAGAGAAGAGCAAGATGCTAAGGAATGATATTTACCTCCAGCCTTATATTATTCTGCAG
AGTTGTCACCATTTATTTATATGTCTATTTCTCTTTTCAGACCTTAAGCAAACTGAAGAGACTTTGCCATATTTATCTCTTTATTCTGACCCCCAAGCAGTGCTTGGTGTT
TAGCAGATTTTTAAAAAATGAACACCAAATGAGCATTTGGTTCCACATACATCTGCATTATAAGTTCATATCTGCTAAATGGATTTGTCTGTAAAATCATTATCTGCTGGT
GCTCAAAAACAGTGAAATAAGGATTATGGCAAATCTGACATGACACTCTTTCAGGTTACTACTTATTATATCAAAGATTGAGCCTTTAATATAATGTTAGACTACCTGGTT
ATTTTTGTAAACTCCAGTAATCAACAGTTTTAAACAGAGAAATTTCAAAATAGTTTGTGTAGGACTATAAAAACAGAGATGAATTCACAAGTAGCAAGTAACTTCCAAGTC
CTAACTGAGATTGTCTTGCTTTGCTAGAATGTAAGTCTCTGGAATTTCTGATGGAGATGTTTAGAAAAGATTCTTTTTCATCTGGATAGAAGTGGTATGTGGGAGTCAGCT
AAAAAGCTGGATTTAGGACTGGCTTACTAATTTCTTTAGTGACAGAATTTCAAACTATGGATTGCCATCTCAGTGTCTGCTTTAGATGAAACTGGCTAACTAGTGAGAGTT
TATGTTAAGGCTAAACCAATCCAGAGACAATGTACACATCTGCCTGGTAACCTAGGATGGAGCCTGTACATTTTTCAAGAACGATGCCTCAGTTTAGATCCGGTCATCACT
AACTCACAGATTATGGCATTAACCTGTTAATCAAGTCTCCTAACTTCCAGTTTTTCCCCATACAATTTGTTCATCCACTTACACATTTATAAAATATTTACTGCACACCTA
CAAGATGTAGGCCCTGTGTTAGAAACTGGAGATAAGATGAGTAAGACAGTTTCCTTCTCTCATTAGTTGTATGAGATACATATATAAGCTTAGAAAGGAAGTCAATATATA
GGAGGGTCTATTATGGTTTAGTCATTTTACATATGCTCTTTCTTTTCATTCCCACAATACCACAATGGGGTATTACTTCTACTTGACAGATGGGGAAACTGAGACTTGAAT
TGGCTATGTAACTTGCCAATGGTGTATATCTCATAAGGAACTGAATCAGGTTTTGTATGTATTCTAAAGCCTATGTTCTTTCCACTAAACCAGTGGTTCTTAAATTTTAAG
ATACATAGAAATCACTTGTTATACAGGAAATTTGTGAAAACACAGACTCTCTGGCCCACCTGCAGAGATTCTGATTCAGTAGGTCTAGCTTGGAAGCCAAAGGTATGCTCA
AAGACCATAGTTTGAAAAGCACGGTAGTTCAGACAGCAAACAAAATAACAGAAATTATAACAAAATGGTATTATCATAAAGATAGGAACAAAGTGAGTAAGCAAATGTCAT
ACCTATCAAATTAGTTTCCTAAATTGCAAATCTAATCTTGCTAATTTCCTGCTTAAGAGAAGCGATGAATACTTACTGCCCACAGTTTAAGGTTCAAGCTTTATAGCAGAA
CATAGACATACCTTCAAAAAAATGTGCCCTAATGCACATTTTCAGCCTTCTCCCTCCTCACTTCTGTCTATAAACAACCCCTTCTTGCCTTATTGAATTACTTCTTTCCCA
CATATCCCAAGCCATTTGACACTTCCAAGCTGTATCACATACCCAAATTTTTATGTTCTTCTTTCTTAATCCAAATGATTCTTCCTACTCATTCTTCCAAACTTAGTTTAT
ATTATTAGTATTACTGCAGATAATATTTCCTGATTATTTACTAGATGTCAGGCACCAGTCTAAGCACTTTACATGTATCAACTGATTTAATCTTCACAACAATCTTATCAA
GTGGCTACTAACTGAAGTACGTGAGGCACAGAAAGATTAAGTGATTTTTCTCAAGATTATACAGCTGCTAGGTGGAAGAGCTAGGATTTGAATTCAGGCAATATAGCACTG
CAAACTCTTAACCACCAACTTACAGTTATCTCTCATGAGTCATGGACTCTTCCATTTACCCAGGGCCTAATTCAAACCCTATCTCTCTTTAGATTCACCTAGCCTATCCTC
ATCTCTTATTCTTCTGAACTTCCTTCCATTCCACTTGTTCGTGGACTATATCCCTCCGTTTTGAACCAATCTGGTCTCTAACAGCTTCAGGTACTGAGTTTTCATTTTTAG
AGATAAGTGGCAAGTACCCTAAAGGTAGAAACCATATTACCCTGTATACCTTGGCTTGGACTTGTCACATGGCAGACACTGAATGAATTTTTCTTGGACCGAAATACCAAG
CACGCATTTTACCAACTAAACTATATTCAGTGGTTAAAGAGATAGCACATGAATGGGTAGAGTCCCTCCAAAGTGAAGAGGGAGTGAGTAGGCAGGTATATGTTAGACAGC
TCCTTTCTTGACAAAAGACTAAGAAGCAAATGCAAAATGGCTCTCAAGCATATGTAGGTTTGTTCTCCATGGTTGGCTGGTCCTGACTTTCAAAGTGAAATCCTGTAGTTC
AATCTTCCAGTAAACAGTAATTAGATATCTACAGCTATACATTCAAATTTATCTTTGGATTAAAAAGCTGCATAGAAGGTTTCACTCCCTTTCCAGATAAGAGATTTTCAC
AAACACTTTGGATTGGTTGCAAAGTTGAATCTATCTACTGCTTTGCAGCATGAATAAACTAGTTCAGGATTACAAAGTGTATGTTCTTTGTCTCAGTTACACCTGGAATAT
TTGCAGTGAACAGACTCCATAGGTTGTATTCTTTGTATTTACATATCATTATTCTAGTATATCTTTTCCTCAGGGTAAATATTTTACAACTACAAAAATGGTATAATCAAA
TACATTCATGTGCATGTAAGAGATTTATGAAAAAGAGAATTTAAGGCAGTATTTTTCTAATAAAAGTGCATGTACAAATTTTTTAAAAGAAAAATGCTATTTAAAAACAAA
ATGCTAGAATTCAAAATCATTTGCAAATCTTTTTCCCCAGCCCCTGCCCTTACATACTGGATACCCCCATTATAAGATAACTATTTAATTTGAATTAAGATAAAATAACAC
TAAAAGGAGAAAAAGTAACAACACAAAAGGCCTGACTCTGTAAGTGATCTTGGGCAAATAACTCATATAGGTCTCAGTTTCCTAAACTGTAGAATAATGAAGTAAGATTAA
GTAAATTCTAAAGTTCCTTTCAGATAAGCCTAGATTAAAAATAACAGCAATAATAGATACTTTTATTTACATAGTGCTTATTACATACTAGGTACCAGTGCATGTTAATAG
CAGGTAGGTACTATTATTATCCCCATTTTATTTAAGAGGAAATTGGAAACTGGCAATAGGTCAGAGGCCCAGGAATGTATTTTAAACAAGCTCCCCAGGTGATTGTGATAC
TAGTAGTCACTGTACTATATTTTGAGAACTCCCACACCAATGGCTGCAGTCTATATTAGGAAAGATTGTGCAATCCCAACTGTTGTCTGTCAAATAAGATATTTTTCCAAT
TAGCATATGACTTGGGAAAGTCATTAAATGCTCTGTGTTACAGTTTCCTTTTCTATAAAATGGGTATAATAAAACCTGCCTTACAGATTTTGCAAATGGCCTAGTCTTATG
CCTATAATGGTCACCATTATCAAAGGCATCCAAAAAGTTATTAAAACAAATGAAAGAACAATAAAATTTTGTTAAAACCCATTTTAAAGTCCATTAAATAAACTTACTTTT
CCTTTTTAATTTTATTTCCAAATGAACATACAGTAAAATGGATTATTTTTAATGTACAGTTCTATGAATTCTAACGTATGTATAGATTCATGTAACCACCACCACAATCAG
GATACGAAACAGTTTCATCATACAAAAAATATCCCTTGTGGTATCCCTTGCAGTCCACGCTTTCCTGAATACTCTCTAGCAGCCGCTGACCAGTTCTCTGTCCCTACACTT
TTACCTTTTCAAAAACATCATATAATAGAACTGTACAGTGTATAACTTTTAGAGACTGATATATTTTACAAAGCATAATGCCTTTGTGATACATTCAAGCTGCTGTATGTA
TCAAAAGTTTGCTCCTTTTTATTTCTGAGCAGTATGCTTATTCGTTTAACCCACCAAAGGTCAATAAAGGATACTAAAGGACATTTGGGTTGTTTTTAGTTTTGGCAATTA
TGAACACAGCTTCAGCTTCTATAAACACTCATGCACAAGTTTCTTTCTTTTTTTTTTTTTTTAAGACTGAGTCTCACTCTGTTGCCCAGGCTGGAGTGCAGTGGTGCCATC
TCGGCTCACTGCAAGCTCCGCCTCCCGGGTTCACGCCATTCTCCTGCCTCAGCCTCCTGAGTAGCTGGGACTACAGGTGCCTCCCACCACGTCTGGCTAATTTTTTGTATT
TTTAGTAGAGACGGAGTTTCACCGTGTTAGCCAGGATGGTCTCAATCTCCTGACCTTGTGATCTGCCCACCTCGGCCTCCCACAGTGCTGGGATTACAGGCATGAGCCACT
GTGCCCAGCCACAAGTTTTTGTGTGAATCTAAGTTTTCATTTTTCTAGAATAATACCGAGCAGTAGGTTGCTGTATCATAAGTTAAATCTATGTTTAACTTTCTGAGAAAC
TGCCATGAAACTGTTTATCAGAGTGGCTGAACCACTTTGTATTCTTGACGGCAGTGAATAATAGCTTTGGTTGTTCTCCATCCATTGAAATTCCCAAAGCTGTGCAAAGCT
GTGATGTGTATTTTAGCATACAAGCAGTGAATTTCTTCAGTGAAACAACAGTGGGCAGTTGATAATTCCAAAAGCAAATCTATTAAAATAGTTTTCACGGCCAGGCACGGT
GGCTCACGCCTGCAATTCTAGCACTTTGGGAGGCCGAGGTGCGAGAATCACGAGGTCAGGTGTTTGAGACCAGCCTGGCCAGCATGGTGAAACCCTGTCTCTACTAAAAAT
ACAAAAATTAGCCAGGTGTAGTGGTGGGCACCTGAAATCCCAGCTACTTGGGGGGCTGAGGCAGGAGAATCGCTTGAACCAGGAGGCGGAGGTTGCAGTGAGTCGAGACCA
CGCCACTGCACTCCAGCCTGGGTGACAGAGCGAGACTGTCTCGAAAGAAAGAAAGGAAGGAATGAAGGAAGGAAGGAAGGAAGGAAGGAGGGAGGGAGGGAGGGAGGGAGG
GAAGGAGGGAGGGAGGGAGAGAAGGAAGGAAGGAAGGAAGGAAGGAGGAGGGAAGGAGGGAGGGAAGGAAGGAAGGAAGGAAGGAAAGAAAGAAAATAGTTTTTACTAGTC
TGCTACAATTTTTGATAGGGGCGTTTTGCCTATATATGTCCAGGCATAAAACCAAAAACCTCTAACACATTTTGGTGTGGTTTATGCTAAAAATACTCTGCAAAGATGAGT
ATAATAGGAAATGAGAAGTATGTATGGCTATTGTTAAAGTGAAATATCTAATCTGAAATTAGAATCTTTCTGCCTAACCAAGTATCCCTAACTTAATTATGATGTGTGTTA
TTGGCTGATAGTGTACTCCTCCAATCTAACCATCAATTGGAAAAGTACCCTTCTTTCTTCTAGAAGATACTTCTCCACAAGTCTACCTGCCACAATGCTGCTAATTTGTTG
TCTCAGCTTTAAAAAATTTGCCCTGGTGAGGCCTAACTCTGCTAGGCAGCTCTAACACCCTACATGTATCTCCATCACGGAATTTATGTCATAATACATGCAATCCTTTGT
TTGCATGTCACTGATCATCTAAAGGAATGCATCATCCATATATCTCCTGGTGTTGAGCACAATGCGGATATATAGCAAGTCCCTAAAAAATGTGTAGATTTAATGGTCAAA
ACAAATTAATGGTAGTTTACCTACTAAATGTCTACATATCATCCTTTAAGACTCAAATGTTTACTCCTTAAGAAGTCTTGTTTGTGTCATTTCCGTATCATACTTATTGCC
ATTGCTGTTTTTCATACCATATTGCAAGTACCTGTTTCCTGGGATGATAGGTAATTGGAAAGAATAACCAGGGTCAAGGCAAATCTGTAACTGGAAGAAAAATGCCAGATA
ATTCTCAGTATCCCCCATGAGAGGCATGAAAATCAGGATAAAGTAATTTGGAGAGGTAAAAGTGACATGTCAAAAATACTAATGGAAGGCAACTGAGTATCCTTCTCTGTA
TTTTTTCTACACAAATTGTCTACGATCTGCAAACTGGACCAACATGAATTCAACTTCTTTACACTATTTCTTTGCTCATGTTTTCCCAATCTTGCAATCATCTCTCCTTTT
ACCTCTGCACATGCAAACTGTACTGTACTTTCCAGAACCAGATCAAATCTTACCTCTTAGGCCATGCACAGGGGCTCGCTCCTGTAATCCCAGCACTTTGGGAGGCTGAGG
CAGGTGGATCACTTGAGTCCAGGAGTTCAAGACTAGCCTGGGCAACATGATGAAACCCCAACTCTACTAAAAATACAAAAAATTAGCTAGGTGTGGTGGTGCACGCCTGTA
GTCCCAGCAACTGGGAGGGAGGCAGGAGGATTGCTTCAGCCTGGGAGGTCGAGGCTGCAGTGAGCCCTGACTGTGCCACTGCACTCCAGCATGAGCAACAGAGTGACACCC
TGTCTCAAAAAACCAAAAAACTTTAGCTCTTTATTAAAGTCCTTTCTGACTATAAAGATTGTTCCTTCTGAATTCTTCTAGATCATATAACAAATCTTTGCTAGGGATACT
TTTTGTAAGGATATGCTTTGGTTCTCCAACTTTAGATGACAAATTCCTTAAAGAACAGGACTGGCACTCATACTGTTTTTTATATATTAATTCATTATTTTTAATTGACAA
AAATTGTATATATCATGTATAATCTGATGTTCTGAACTATATATACATTGTAGAATGGCTATATTGAGCTAAGTAACACATGCATAACCTCACATACTTATTGCTTTTTAT
GGTGAGAACTCACACTATTTTTTTAATGTCCCCAGAAACAACCAGTAGTAGTCCCTCAGTTTAGTAGTAAACAAGGTAAAGGTACAATGCACATGAAAGTGTACTTTCAGC
TCCCAAATTCTCGCAAACATGGCCATATAAGGCCCCATGGGAAATAAAAATTCATGAGGAATATGACTGTCTCCAAACATAGGAATTCAAGTTAGTGTTATATTTAAGGCA
AGAACAGTTTCTTCCAATTCTTTTTAAAAGAATCTGTATAAGAAGAAAAAATGTTTCTAGGTGCCTGTCAGGTTTAAGACATTGGGAAGGTCTCAATAGCCTCTTGAGAAG
GCTTTAGAAGGTTTCAATTTTTATTTGGAAAATACTAAGATGGCTACTTTTTAAATGTTACATAAAAGAAAATACAACTAGATATATTACCCCCAAAGTCAGCTAATATTT
CATAACTAGAAAATTAAACATACTTTCTTAGGCCTTGCCATTACTGAAAACAAAAAGTGGACAGGTTGGGCCAGCTATTTAACAATGAATGCTTTTACAGTAATAAATGGT
GACAGCCCAAATCAAAAAAGAATGCATTACTGAGATATCATCAATTGTGTTCTGTCATTACATGGCAACTCCACCCAGTCTAAGCTTGTCAAAAAGTGTTACTGTAATCCA
CGAAGAAGTCTTCACCTCAGGCAAAAGGGAAAAATGTGGAGGGCTGGCTCTGAACAGGTGTGCTGAATTGTAACGCCAATGTTGAGTCACAAATCTCTTTACATCAGTTTC
ATATATGACAATTATTAACTTCTACTGTGAGGTGTCAGACATGGATAAACTGATCTATCAGCAGGCACTTTAAGAACAACAAATGTAAACAGGGACGGTATGGATATATCT
TTTTAAAAGTGAGCATTATTCCATGCACAAAAGTAGAAGTACGCAATTAAGAGAAACTTTCTTATTCTAATCTAGTGAATATAATATTTGCGAATATGGCAATGTCTCATC
TGCTCTTCAGATCATCCCACTCAGATCCTACCTAATCTTGGTAAGAGCACTGATTCAGTTTATCCCATAAATCTTTAATATAATTGTACCTCAGTTTTACAAGGGATCATG
AGGTATCAAAAGCCTGTAAGTGTGTATTCTGGCCTTTACACAGTTGTATTACCTTGGGCAAATTGCTTAACCTCTATAAGCCTCAGTTTCCTCTCTCCTCAGTAAATGGGG
GCAATTACTATCTCTTAAGATTATCATAAAAACTAGAAGAGATGATTTAAAGGAAGTATCTAACAAAGTGCTTGGCCCTAGCAATTCACAGCACAAGCTTAGTCTCTTCTT
TAAGATACTTCACCTGACTCCTTACTTCCCTACAAAATAAAAGTTTGGAATTTAATACAGAGTAACAAACTGCTCAGGATTAAAGTTCATGAAGGCAGAGCCCAAATCCTT
TCCACTCTATGTCAGTTCCCAGTAGTACCCCGTAAGTACTGAGCCCAAGAATCAATAACTTTTCCAATTTCCAGCCCATAGTAACCTGTCGCTTCTCTGCACTCAAGAATT
GAAAACTATATTATTTGTGCTCTTTATTATTATTGTAAAATATACATAACATACAATATAGTATTTTAAGTATACAATTTAGTGGCATTAAGTACAATCATAATGTTGTGA
AACTATCACCACCATCTATTTCCTAACATTCTCATTACTCAAAAAGAAACTCTGTACCCTTTAAGCAATAACTTCCCAATTTACCCTACATCTTTAGTTCCTGGCAAACTC
AAATCTACTTTCTGTCCCCATAAATTTGCCTATTTGATTGTTTTCAAAAATTTGCCTATTGATGAATCATACATTTGTCCTTCTGTGTCTAGCTTATTTTACTTAGCATAT
TTTCAAGATTCATTTATGTTGCAACATTTATCAGTACTTCAATCCTTTATTAAGGCTAAATAATATTCCATTGTATGGATATACCATATTTTTATCCATTAATCTGTTGAT
AGATATTTGGATTATTTCCACTTTTTGGCTATTATGAATAATGATGCAATGAACTTTCAGGCACAAATACCTATTTGAGTCCCTGTTTTCAGTTCTTTTGGGTATATGGCC
AGGAGTGGAATACCTGGTTCAAATGGTTACTCTATATTTAACTTTTTGAGTAGTCAACAAACTGTTTTCCATAGCAGCTGCCATTTTACATCCCAATCAGCAATGTACAAG
GGTTCTAAATTTGTGTCTACATCCTCATAAATTCTTATGTTCCATTTTTAAAATTATAGCCATCCTTCTAGGTATGAAGTGGCATCTTATTTGTGGCTTAGATTTGTATTT
CCCCAAAGACTACTGACATTGAGCATCTTTCCATGAGCTTGTTGGTCATCTGTATATCTTTGAAGAAATGTCTATTCAAGTCTTTTGCCGATTTTTTAATTGAATTGTTTA
ATTTTCTGTTGTCGTGTTGTAGGAGTTAATATATTTAATATATTCTGGATATTAAACCCTTATCAGATATATGATTTGCAAATATTTTCTTCCATTCTGTGGGTTATCTCA
TTCTTTTTTATGGATGTATAGTACTCCATGGTGTATATATACCACATTTTCTTTATCTAGTCTCCCATTGATGGGCATTTAGGTTGATTCCATGTCTTTGCTATTGTGAAC
AGTGTTGCAATGAACATAGACATGCAAGTGTCTTTATAACAGAACAATTTATATTCCTTTGGGTAAATACCCAGTAATGGGATTGCTGAGTCGAATGGCATTTCTGCCTGT
AGGTCTCTGAGGAATTGCCACACTGTCTTCCACAATGGTTGAACTAAATTACACTCCCACTAACAGTGTGTAAGCGCTCTCTTTTCTCTGCAACCTCGCTAGCATCTATTT
TTTTTTTTTGACTTTTTAATAATAGCCCTTCTGACTGGTGTGAGAAGGTATCTCATTGTGGTTTTGGTATGCATGTCTCTAATGACCTGTGATGCTGTGATTTTTATTCAT
ATAATTGTTGACCACATGTATGTCTTCTTTTGAAAAGTGTCTGTTCGTGCCCTTTGGCCACTTCTTAATGGGGTTGTTATTTGTAAATTTAAGTTCCTTATAAATGCTGGA
TATTAGACCTCTGTCAGATGTACAGTTTGCAAAAATTTTCTCCCATTCTGTAGGTTGTCTGTTTACTCTGCTGATGTGTGTTTTGCTCTGCAGAAGGTATTTAGTTTAATT
AGATCCCATTTGTCAATTTTTGCTTTTGTTGCTATTGCTTTTGGCATTTTTGTCATGAAGGCTTTGCCCATGCCTATGTCCTGAATGGTATTGCCTAGGTTGTCTTCTAGG
GTTTTTATAGTTTTGGGTTTTCCATTTAAGTCTTCAATCTATCTTGAGTTAATTTTTGTATATGGTGTAAGGAAAGAGTCCGGTTTCAATCTTCTGCATATGGTGAGCCAG
TTATCCCAGCACCATTTATTGAATAGGGAGTCCTTAACCCATTGCTTGTTTTTGTCAGCTTTGTCAAACATCAGATAGTTGTAGGTGTGCGGTCTTATTTCTGAGTTTTCT
ATTCTGTTCCATTGGTCTATGTGTCTGTTTTTGTACCAGTACCATGTTATTTTGGGTACTGCAACCCTGTAGTATAGTTTGAAGTCAAGTAGCATAATCCCTCCATCTTTG
TTATTTTTGCTTAGGATTACTTTGGCTATTCAGGCTCTTTTTTTTGGTCCCATATGAATTTTTTTTTTTGAGACAGAATCTTGCTCTGTTGCCCAGGGTGTAGTGCAGTGG
TGAGATCTTGGCTCACTGTAACCTCTGCTTCTCAGGTTCAAGTGATTCTTCTACCTCAGCCTCCCAAGTAGCTGGGATTACAGGCACCTGCTACCATGCCTGGCTAATTTT
TGTATTTTTAATAGAAGCAGGGTTTCTCCATGTTGGTCAGGCTGGTCTCAAACTCCTGGCCTCAGGTGATCCACCCGCCTCGGCCTCCCAAAATGCTGGGATTACAGGCGT
GAGCCACTGTGCCTGGCCCCCATATGTATTTTAAAAGTTTTTTTCTAGTTCTGTGAAGAATCTCAATGGTAGTTTAATAGGAATAACACTGAATCTATAAATTGCTTTGGG
CAGTATGGCCATTTTAACAATATTGATTCTTCTTACCTTTGAGCATGAAATGTTTTTCCATTTGTTTGTATCTTTCAGATTCCTTACAGCTAGTGTACAGAGATACAATAG
ATTCGTATGGGTTAATTTCATATCCTACAAGTTTGCTGACTTTGTTTTAAGCTCAGTTTTTTTGTTGGTGTGGAATCTCTAGGGTTTTCTCATGTAAGATCATGCCATCTG
CAAATAGAGATAATTTTACTTCTTCCTTTCCAATCTGTATGCCTTTTATTTCTTTTTCCTACCCTGGCTAGAAGTTACAGTCCTATGTCAAAAGGCAGCAGGGAAGTTGGA
ATCCTTGCTTTTTTCCTGATCTTGGAAGAAAAGCTTTGAGTGGTTCACTATTGAGTACGATGTTGGCTGTGGGTTTTTCATATGTGGGCTTTATTATGCTGAGGAAGTTCC
CTTTTTTTCCTATTTAATTGTGTGTTTTTATGATGAAAGGGTGTGGATTTTGGCCAATTTTTTTTCTGTGTCAGTTGACTCTTGTTAGTATCAGAGTTACAGATTATGTTG
CATAATAATGTGAATGCAAAATACCTGCATGTATATTTCCAGTACACTCTTTCATCTTAATTTGTGTTCCCTATAATTCATTGGTAAAGAAGCTGACATTAATTCCTTTAA
TACTGAGTACATGATACTCACCCAGATGCAAACCACAAACTTTAGGAAAATTTTTAAGATCATAACTTTTAGATAATAAAAATGAAACATAACATTTAAATAATACTAATG
ATAGTTTCTAAACAGTAGAAGGTAATTGATATCGTTTGCGATATTTCACAAAGGTTATTTATATCCAGTTTAATGACTCCTGTTTTGACCTGTAGGTTAGCTTTCATATCC
CATTTTTTGTAGAGATAGGGTTTTGCCATGTTGCCTAGGCTGGTCTTGATCTCCTGGGCTCAAGCAATTTGCCTACCTTGGCCTGCTCATGGTGGCATGAGCCACCGTGCC
TGGCCAAAACAATTTTAAAATTATTTATTATTTCTAGGCTGGGCATGGTGGCTCACACCTGTAATCCCAGCACTTTGGAAGGCTGAGGTGGGAGGATCTCTTGAGCCCAGG
AGTTCAAGACCAGCCTGCACAAAATAGCGAGACCCCATCTCTATTAAAAATAATAATAATATTTATTATTTTTAAATAATTTTAAAATTTTTTTCATAGAGATGGGAGTTT
TTCTGTGTGGCCCAGGCTGGTCTTAAACTCCTGACTGCAAGCAATCCACGTGCCTCTGCCTCCCAAAGGGCTAGGATTACAGGCATGAGCCACTGTGCCCAGCCTCCACCT
TTTGGTTATTATGAATAATGCTACTATAAACAGTCATGTACAAATGTTTACATGGACACAGGTTTTCATTTCTCTTGAGTATATAACTAGGAGTGGAATTGCTGGATTACA
TGGTAACTACATTTAATCAACTGAAGAGCTGCCAGACTGTTTTCCAAAGCTGTTGCACCATTTTACATTCCCACTAGCAGCCAATGAGGGTTCAGATGTCTCCACATCCTT
GCTAACATTTGTTGTTACCTGACGACTTTTTTTTTTTTTTTGAGACAGAGACTTGCTCTGTTGCCCAGCTGGAGTGTAGTGGCGTGATCTCGGCTCACTGCAACGTCTGCC
TCTCAGGTTCAAGTGATTCTCCTGCCTCAGCCTCCTAAGTAGCTGGGACTACATGTGCGTGCCACCATGCCCAGCAAAGATTTTTATATTTTAAGTAGAGACAGGGTTTCG
CTATGTTGGCCAAGCTGGTCTCAAACTCCCAGCCTCAAGTATCTGCCCACCTCGGCCTACCAAAGTGCTGGGATTACAGGAGTGAGCCACTGTGCCGGGCCCCTGATGACT
TTTTTGATTCTACAAATTGTAGCAGGTATGAAGTGGTACCTCATGCGGCTTTGATTTGCAGTCACCTGGTGAGTAATAATGTTGAGCTTCTTTTCATGTGCTATTGGCCAC
TTGTATATCGTCCTTGGAGAAATATCTTTTCGAACCCTTTGCCAGTTGTTGCTGGGATAATTTGTCTTTTTGTTATTGAGTTGTAAGAGTTCTTTATATATTCCAGATACA
AGTCCCTTATTATTAGATTAATGATTTACAGTAATTGTCTCCCAATCTGTGGGTTGTACTTTCACTTTCTTCGTGGTGTCCTTTGAAGTAGTTAGTCAACAGTACTGATTC
TGCCTCATCTTTTAAAATTTAACTCAGCTTGCAAAATAATCACTAAGTGAAAAACTTCTGTAATATATATTTCTCACTGATAATAGAATAAAGAGTGATGACTACTTCCAC
CTCTTCAACATTCATACAGCACATATGACAAGAACTGATTCTTACTTTGCACACATTAGTAGTTTCATCCAACTGTAAAGTATCTCTCTAGTAGTGTTCACAATATACTTA
TCACTCTTCCATTGACCACCCCATTACCATTGTATATGCCATCCAACAGTGTCATTTGATGAAGTATTTAACCCAAGAACTTACTCTGCTGTCTCTCTCTCTCTCTCTCTC
TCTCTCTCTCTCCCTCTCTCCCTCTCTCCCTCTCTCCCTCTCTCTCTCTCTCTCTCTCTGAGACAGGGTCTTACTCTTGCCCAGGCTGGAGTGCAGTGGTGCAATCACAGC
TCACTGCAGCCTTGACCTCTTGAGCTTAAGCAATTCTCCCAGTTTAGCCTCCCGAGTCGCTGGGACTACACCACCATACTTGGCTAATTTTTTTTCCCTATTTTTTGTAGA
GATGGGGTTTCCACATGTTGCCCAGGCTGGTCTCAAACTCCTGGGCTCAAGTGATCCTCCTACCTCAGCCTCCCAAAGTGCTGAGATTATAGCCGTGAGCCACTGCACCCA
GCCTGCTGTCTCTTTTGAGCATTAGCTTCTTATGGCCAATTTTGCAGGGGCTTTACAAGTTTCTTGGCAATAGCAGGGTTTGCATCCATTTTTACCTTGAGTGTACTTATA
AACAATTTCTCCTCTGGGATTTTGCATCTTCTCTGCTTTTAGCAATAGATTTTTTACTTTAGTGATATTATTTTTCTTCTGTTCTAAAAAAAATTCTATTGATTTAACAGA
GAGGTAGATCATTAGGCTTTACTTAATAATGAAGCAAAAACTTTGAAGGGCTCATGCTTTTATCAAAAAATGTTCTAAGAAACACTGACACTAGGGGTAAATGGATTCTTT
CTCTTATATGATCAATTTTTATATATTCACTTCCTAATCAAATTTTCTTTTATGGAAACTAGTATGAAAATAATCACACTCAGATTCAGCTGCCTTGGCATCTTCTATACT
GGTACTGGAGTTCCTTGAATTATTTCTATACTAATGTTGAACCACAGTTGACCCTTAAACAACAAGGGTCTGAACTGTGTAAGTCCACTTACATGGAGAGTTTTTTCAATA
GAAGTTATACAGAGTGTGCCTGCCTCTTCTGCCTCCTCTTTCACCTCCTCTACCTCTTTTGGCTCTGCTTCCTCTAAGACAGCAAGGCCAACCTCTCCTCCACCTCTCCTC
AGCCTGCTCTACGTGAAGGTGACAAGAACAAAGACCTTTATGATAATCCACTTCCACTTAATGAAGAGGCAATACATTTCTTCTTCCTTAGGATTTTCTTAATAACATTTT
ATTTCTCTAGTTCACTTTATTAATGCGCTATATAATACATATAACATACAAAATACATGTTAATCAATTATATTATTGGTAAGACTTCTGGTTATCAGTAGGCTGTTAGTA
GTTAAGTTTTGGGGGAGTCAAAAGTTATACCTGCATTTGACTGTGTCAAGAGTTGACACCCTAACCTCCACGTTGTTTAAGAGTTAACTGTAGTTTGAACTACACTAGTTT
GTACTGGTTTGCAGTTATTTATTATACTATATTCATCATTACTTTTATGTTTCAATGAACCATTGTTGAGCCATGATCCATTTTGGGAAGCTAAGAATATAATTGACTTAA
GCAAGGAAAAATGAATGTAAATCTGACAATAACATATGAATGACATGAAGTTCAGATGTCAGAGTCAAACACCTCTGTTAAATGAATGCTTGCCAAGACAAAACAATCAAT
GCAATCAATCCTTATTATCTATTAACAGTCTAATAAATTGTAACAGATGTGATAAATTAAATGGGATTTGGAAGAATATAATTTATCTTACATTCAAAATGTGAAATAAAT
GTGAACAAAAATCAACCTGTTGCTTATTCATATCTAACTGCTTGGGAATCTTAGTAGATAGGTACTCCAGTAGTTCAGGAATCACACTGAGAAACATTGCCCCAGAAGAAA
GAACCCAGCATGTAGCAGGAAGCTGAAGAATAGCTGTTATTATCTACATTCTTACCTGTTCCACCTGCCTTGTAGCTTGAGAACATGTCTGGCTCACCCTGGCTAGTTGCT
CCCTGGGCTTCATCCACCTGATTAGTTGATAAACTTTATTGGAATTTCTGGGTTGTAAGCCTAAGGACCTTGTTTATCTTGCTCACAGCTGTGTTCTTAGGCCCTACACAG
TGTCTGGTATACACTAAAAGCTCAATAAATATTTATGAAATGAATACATAAATCAAAGTGAGAGAAATTAATTTTCTGTGATTTGGGCCTCAGAAAGGAGAAAAATCACTG
GATAAGTAACTATTTTTCTAAGCAGAATGTAGCTACCTTCAGAAAGGCACCTATGGTGTGGTTGGCTAACCATTTAGTAACCTAATCATCAACAGTTAACACAGCCCTTTC
TCCTTGAAGTTACTTTTAAATATTAGAACTTTTATAATTTTAGCATTTTCAGTGGAATTCTAATGTTTAAAAATATCGTATTTTTGGATTTTTAATCTCACATATAAATTT
ATATACAGCTATCTCAGGGAAAATTCTCTTAACAGAACTACTGACCAGTGAGTAGTTTTGCTAGCTTTAAGAAGTGGTGTGTGTGTGTGTGTGTGTGTGTGTGTGTGTGTG
TGTATGTATATATGTATATATGTATGAGTGTGTGTGTGTGTATTTTTTAAAGACTAAGAGTAAAATCTCCTTTTAAAGGTCTGTTTAGTAAGTTTTGCTTTAATTTTTGTA
CCAAGAGATTGTTTTTGTTCTCTGTGTCTTGAGATGATTTATTCCTGCTTTAAAGAAAACAGCAATAACTCATGGTCATAGATAGTAAAAGGATGTTACCAGAGGTTGGGA
AGGGTGGTGGGGGGAGGTGGGGATGTTTAATGGGTACAAAAAGAATAGAAAGAATGAATAAAGCCTACTATTTGATAGCACAACAGGATGACTACAGTCAATGATAACTTA
ATTGTATATTTTAAAATAACTTAAAGAATGTAATTGGATTGTTTGTAACTCAAAGAATAAATGCTTGAGGAGATGGATACCCCATTCTCCATGATGTGCTTATTTCGCATT
GCATGCCTGTATCAAAACATTTCATGTACTCCATAAACATATACACCTACTGTGTACCCAAAAAATGAAACAAACAACCAACAAGAACAACAACAACAAAAAACAAACTGC
AACAGAAGCCAGAATCAGTATTCTGTTTGTCATTGTTAGCTCTGCAAACAGAAGGGGTATGATGGTGATGAGATTTTAAACAAAGGAAAGGAAAAGGAATGCACTGCTGAA
AACAGACTAAGACAAAGCTTAGGGGAAAAAGTTACACACTTGTAGCAAACAACAAAGCCAACAATTTCCTTTGGCAACAAAAAGGCTGCTGTGAGGTAATAAACGTTATCT
TCCCTACAGTGTGGCAATGCTGTTTTTAAATCCTAAATTAGAACCCTTTAAAATAAGCCTAGAATGCCCCTCTGGCATATTTTGCCCATGTTCCACTAATGTATTCTTAGA
ATTCCTAGAGATGAGAATGATGTAACTGCCCTTGAAATCTGCCCTGATCTCCAACATCTGGATTGTGATAATTACCGAGCTATTGTTCAGATACAAGTTAATCAGAGAGGT
AAGCCTGGAAGTGAGTAATCCTTGCAAGCAGGATAGAGGATTATAAACTAATTTGTGTTGAATGAATAAACAAATGAAACAATAAATAGATCACAAACTAAGTATCACAAA
CTCTTGATTATCAGAGGTTTCTAGGTAGCTTAAAAAACAGTGCATATAAAAAAATCAATCCATTTACATGTTAGGAAGCATCTATTATTTGGAATCAGGCTTTAGGCAAAA
ATAGATTCTAAAATGTCGCTACTGTAATGTAGTAATACTTGTTTTCCTCCTCACCCACTCTTTGCCAATAGCCCCTCATTAAAGCAAAAGATTTCTTTGTCCCAAGGACCT
CATCCAGTGATATGTACTTGGTAGGTACTTTGTAAACCTTTACAAAACCAAATACTACTAATGAAAATGTCTAAGAGAGAAAGCTATAGGCAGTTCTGTCAAAAACAGAGA
TCCATATAATGTATATACCCTGGTTAAAAATAGAGCAATCAGTGATATAAAGGTTAGTCCTTTCTGGGCCACTGAAGAGTGATTCAGTGTATAAATATGGTTCAGGCTTGG
GTTTATTTAACAAAAGTTTTAAACATAGGTATTTCCGGTTGTGCTATGGAATCATCAAAGTGATGAATACAATTTAAAGTTAAATTTAAATAAATTCAGGCCTAGGAAGCC
AGCCTCCAAACCTGTTCACTGATTTAATTTTAATTTCAAACTTAAGTCTTATTTCTAATTTTTTAAAAATAAAGGCAAATTCACAATTACAAGGGACAGTGTTTCTTGTCA
CATATTCAGCAGCTACCAAATCATTATGGTCTATGTATAGTCCAAAAGAAGTCTTTAAAGTTAGAAATGCTTTTCTTAGGAACTCTATTATAACTTGAGCTATAACTTTCA
TGAAGACACTCTAAAAACAAAGAGAAATCCTTACCTCTTGCAATTAAATTTCAATAAAAATTTCAATTATATGGAGCATTGGATTTTTCCTGTAACCCTCATATTCAATTT
TGTGCTCAGTATTAAAGGAATTAAAGTAAATTTCTTTACCAGTGCATTATGGGGAACACAAATTAAGATGGAAAAATGAACTGGGAATAAGCATGCAAATATTGTGTATTC
ATATTCTTATACAGCATAATCTGTAAATCTGGTACTAATGAGACTCAAGATTTAAATGGCTGAAGAATGTTTTTAGTGAATTATTGTCAATCAATGCCTCTGTTCCAGGAT
AAATGTAATCTTGAAAGGCAAAACACCTATTATTACAAATTCCTAACTAAGTACAGTACTTCATTATTTCAAAATGTCACTGTCAATTTATAGAGTAACAGATAAACATCT
TTCTACCATGTATCTGAATGCCTTTCCTTCAGAGTAAATGAAACATTGACTATTAAGAAAAAGTATAAACCATATTTTTATAGCAATAGAAGATACCTAGTGAGCATTAAA
ACTCTATAAACTAATTACAGTGCTCCAAATTTTCATATTTGTTAATGTGGATATATTGGGTTTCATTTTTTAAAAATATTTTAAAATTTATCTTTTTGGTTTGTTTGTTTT
TAAGAGACAGGGTCTCACTCTGTCACCCAGACTGGAGTATAGTGGTGCAAGCATAGCTCACTGCAGCCTTCAACTCGTGGGCTCAAGTGATTCTCCCACCTGAGCCTTCTG
AGTAGCTAGGACTACAGGCATGCACCACCATGCCCAGCTAATGTTTTTAAAATTTTTTTGTAGAGATGGGGCCTTGCTATGTTGCCCAGGCTGATCTCAAACTCCTGGCCT
TAAGCCATCTTCCTGTCTTGGCCTCCCAAACTGCTAGGATTACAGGTGTGAGCCACTGTGCTGGGCTATACTTGTTACAGGGTCCCACGTTGTTGCCCTGGCTGGAATACA
ATGGCATGAACATGGCTCCCTGTAGCCTCAGCTCTCCAAGTAGCTGGGACTACAGGCACGCAACACCACCCCTGGCTAATTTTTGTATTTTTTATAGAGATGGGGTTTCAC
CATGTTGCCCAGGCTGGTCTCTTAAATCCTTAGCTCAAGTGATCCATCCACCTTGGCCTCCCAAAGTGTTGGGATTACAGGTGTGAGCCACCCCCGAGCCCTGGCCAGGTT
TTATATCATTGTAACCAAATTTTTTTTTCAAGTTACTTTATTTTATGTAAATTCAAATGTTCATTTATTCAATTGCTTAACAAACATTTACTAAGTGCTGACTTTGTCCTA
AGTACACTGTTAGGGGACAGACTTACAAAGATGAATATGGTATGACTCTTGCTCTCAGTTTAATGTAATACAGCGATAAATAAACTAAAATACAATAGTTCAGGGCTATAT
TAAAATTGTCTATATGTTTCACATTTGCAATACCTAAAGGATAGTCTATTAAAACTATCCTTAGAAACTTTTCATCATTGTTCAGAAATAAAACTCTCCCTTACGTGTTCT
AGGGAAATCTTTTAAAAAGAAATTTAAAACACATAAATTAAAAATGATAATCTTACCAATATCTGTGAACATAACATCTCAAATTAACAAATGCTAATATTTGTTTCATAT
TTTAAGGCTATTTTCTAAATCCAGAAATTTCTTGAATGATCCACGTAATAATGACTTCTTGAGATAATTATTTATAGCTCCTACCAGCTATATGGCCTTGGGCAAATCTAC
TTAATTTTGACTCTCAGTGTTCTCATCTGAAAAGTATAGATAATCATACCAATCTGTGCTAGATTATCTGCCATTTACCCCCTCAGGATCCATGTTCTCTACACAGCTTTT
TGCCCATGGAGGCTCTCCTACCTTCCAGCTTCTAATTAGGCTAAATTAATAGGGATACTAGCAGAAGATTAGAGAAGGAAGGTGAAGCTATTCCCTACTTTCCTCTCTATT
AGGCCACCAAGGTTGGCTATATCCCTCTGTCAGAAGCAGTCCTCTCCATACAGCACCCTCTCCTAGGCTTTCAGGCCTAGAGATGATAATGGTTCCCTTTAGCCTTGGGGT
CTATATTATCTTCTGCTGATAATTTTTTTGAGACATATTCTCACTCTGTCACCCAGGCTGGAGTACAGTGGCATGATCTTGGCTCACTGCAACCTCCACCTCCCAGGTTCA
AGCGATTATCCTGCCTCTCAGCCTCCCGAGTAGCTGGGATTACAAGCACATGCCACCATACCCAGCTCATTTTTGTATTTTTAGTAGAGATGGGGTTTCACCATGTTGGCC
AAGCTAGTCTTGAACTCAGTGATCGACCTACCTCAGCCTCCCAAAGTGCTGGGATTACAGGTGTGAGCCCCTGTGCCCAGCCTCTTCTGTTGATTTTTGAAAACCCTGCCC
ACATCTTTAAAAATGGTCACCTTATTAAACTCTTCTTAAATAACCTAGTTTAAAAGTGTCTATTTACTGCCATAACACTGATTGATATACAACTTCACGGGTTATTTTGAG
GATCATATGAGATGATGATTAGTGCTTAGCACAGTGCCTAGCACATGATAAATACTAGGTAAGTATTGAACACTATTGTCATCGATAATGTTTTTATTATTATTTTATTTG
AGGTTCTATGTTCATGTTATCTATAACACCTGAATATGTTTAGGAGGTTGAGAAAACACCTGAATATGTTAAGGAAGCTGAGAAATTCAGAATGCTGGAGATCTTTTGCTA
ATGCTCACAGTACTTCAAAAATATATTCAAATGTAAAATGTGTTTATTGCTAATTAATCTCAATATTTAAAAAGAGTAAGAGGACCATAAAACTGAGTGATAAAATCCATA
TAGTAGACATAATTTCCTGGACTACAGTTTCTTCTATAAACATGCTTCTGAACTAATTTCTTGCAAATCGACTTCCTGTACCCACCCCAAATCTAGCAAAGTGTAAATAGT
ACATAAATTAAAACAAATTATTGGGTCTTGGGGTCATAAAAAGAATGGACTGAAAGGTAAACTCCATAGCATAAAAACCCTTGGTAAATTTGGAAATGCATCTTCATCATC
CTTATTTATCGATCATATCATAGGCATGTATCATCATTTGACAAATTAAAATCCTATTAAAATCTCATCAAAATCCTATTAAAGATCTGCATAACCTTACCTCGTCCTTTA
TATCTTCCTGTTGTTGGGCTGTGAAGATCTCCATTGCAGCCATGAGTCTCATCATTAACTCATCTACTGTTGTGTTCCCTAAAAACATATAGAGATTGCCAAACTTTTATA
ATCATTTTATATATAACTTCAAATTATTAAAGTATTAGAAACTGGAAAGTCATTCTAGAATTAACCAGAAAGGAATAATCAGTCTAAAAAAATTACAGTTAAAATACTTTT
GTGGTTTTATTGAAATGTTTCATATGTTCAATAAGAAATAGTAGTATACTGGCAGTTGAAATTTCGGAAGTTATATTTGAGGGAGCAGTTTCTTAATGAGAAGGACTTTTA
GCACTATATAGAAGAATGTCCAAATCATGAAGTTCAAAAGTTCTGTCAAATTATGAAAACATATCTTGTTAATAACACTAGCAACAACTACCAATTGTTTATATATCACTG
ATTAGGCTAAGCACTTTTATACCATCTCATTTAATCTGTACAACAAATCTATGAAGGATTCATTATGATTTGGTTTTAAAGAGAAGAAAAATGAGTCTTAGCTCAAAAAAA
CCTCTCTGACTAAGGTCAAGCTGGTTAAGTGGTGAGGCCAGAATCTGAAACCAGAAGAGGCTGACTCGAAGCCTGTCCTCTTTGCCGCCCACCTCAGTCTATTACCTTTAC
TTACAATTATCTTCTATCATCAAAAATCCTCCAGTGAAAGAAATAGTAATTCAATTTCTGAAAAAAAGATTTCTTTTTTTGCCCAATTGATATTTCTCCCTTTCAGCTGCT
TTTAAATGATTCTTATGATCTTTATAAAGAAGGTATTTTTAATGTTTGATTTTCTTTAATGTCATTTTATTCCAACCGAGTCCATAACAAACATATAGCACATATGTGCCA
TTTCCTGAACACATTTAAGTCATTGTTATTTGCTTGGGATGTACCTACAAAAGAAAAATTCATGAGGATATATAAAGATATGACAATTCTCTTCTCTCAAACCTACAGGCA
GAAAGAGTTAGGTTTTCTCCAAGGCTTGAGAAGGGATCTTCTTCTCCATTAATGCAATGGCCATCCTTTACAGGACAATAAAGACCAAACATTCTTGCTGGCATTTTTCCA
GAGGGCTTGACTAACATGATCTTTCAGTGGTCCTTTCCCTAATTATCCTTATGACCATTGGCAGCATGGGTTTAGGGAACATCTATGGTCCTTGGCAAAAGAAATGATCTA
ATTTGTTCACATCAGTACTACTCACTCAGTAAATGAGTTACAGGACAAATGCTATCTTGGCACTAAGAAAACAGAACTGGTTTTATAGTCAGAGTTCTAACTCTAATTCCA
TTACTTACAAGCTATATAATCTAGTACCTGGAAATTGGCACATGACAAAGGCTTTAATGAATATTTATTCAATAAATAAATAAATGAATAAGTGAATAAATGGACTGTAGC
TCTCTAAGGATCAATTTCCTTTTCTCAAAATGGAGATAACACTATGTAGTGTTCTTAGAAGGAGTGGAGATAACGTAAAGTATATACAAATCATTGGTAGTTAATATTAAT
AGATATGACAGATGACAAAAGAAGTTTAGGAGCACCTTCAGTGTAGATTTTTTATTCTTTTGAGACAGGGTCTCGCTTTGTTGCCCAGGTCTCAAGTGATCCTCCCACCTC
AGCCTTCCAAGTAGCTGGGATTATAGGTATGTGCCACCACACCTAACCAATGTAGATTTTATTATTGGGCAAGTCTCTGGGTTTCTATGTTTTATTTAAAAACTGTAGTGG
CTAAGACTCGGAGCATGGGAAATGGGTACTATATGGAGTACACTGGAATCATCAGTGGGAAAATACTATAGTTGTATAGGTTGACTACATACTGACCACTAATTTTTAGGC
TTAAGTCACTGCTTATCAGCTATGTTTTAGCCCTAACTGGAAGGCTCCATTGCCAAACTGGACTTGTAGGTACTACATATTTAAGCCCTTATTGATCAAAGACAGAGAAAA
AGTATACCAGTTAATGCAGTTCAGGGCAAACTTACTCTTTATAGTTGATTGCAGCAGTTCTCAAACTTTTTGGTCTCAGGACCCCTTTACACTGTTAAAAATTACTGAGAT
CCCCAAAGAACTTTTGTTTATGTGGATTATGGCTATTAACATTTACTGTGTTAGAAATTAAAATAGAAATATTTAAAATAAATTTATCAATCCATTTAAAAGTAACAATAA
TAAACCCATTACATGTTAATATAAATATTACATTTTTATGAAACATGACTATTTTCCAAAAGAAAAAGTTTAGTGAGAAGAGCAGCATTGTAACATTTTTGCAAATCTCTG
TAATGTGTGTGCTTAATAGAAAACAACCGTATTCTGTATTCTCGTACCTACATCTACACTAACCAGTTACAATATATTGTACTGGTTGAAATTTACGAAGAAAATCTGGTC
ACACAAAGATATGTAGTTGGAAAAGGGACAAGTATTTTCATAAATGTGGATGTTCTTTGATAATACACTTAAACTGACAAGTGTAAGTTTTCTTCAAATTAGATGCACATG
GAATTTGAAACCGTATCAATGAAATCTGTGTACTCTGTTACATTAAAATCTATTGCCCTTTGAAAGGATCTTTTATCTATACATGATTTTATAACATACATTGGTCATTTG
TAAAATATTGGTTCACTGAGTTATGCATTTCTCTGCTGAATGCTGACACACTTCATTATAGGATATTAAAAAAAAAAAATCACAGAAAACATCTTGGCAACTACCCAGGCT
ACATAAGCATAGTTTGCCTGTCAGTAATATTTTCAAGTAAAAATAATTTCTATAAGAAATAAAAAGCAAGTATTTCAGTGTAAGCAACCACACCAGTGCTTTTCTTCCAGA
CCACCAGTATACTTTAGTATGCAGCAGAAGTGCTTTACCCATACCTCCCATTGTGCCACATAAACTATTAAAAGGGTTAAAATTTAATAAAAGTAATAATTTTTACTGCTT
CATCAAGGACATTCTTAAGGCTTTTTCTTTTCTTTTTTAACTAAATACATGGCAATGAAGAATATGACTACTATTGCAGTTTTGTGTTATGGCTTTGATTCGTGCTAAGGT
GCCAAGAGTTTTTATAAACTATTCCTTTTGAGCCACTAGTGCAAATGTCAACACAGTAAAAAAGGCAAAAAAAAAAAAAAAAAAGTCTTATTACAGTTAGGAAAATAATTT
TGACCTTACAGATATCCTAAAAGGGTCTAGTCTGATGTCTACAAACCACACCTTGAGAAACACTAGTTCTTGCAACATTGCCTCTGACAGGGAAAGCAGGAATGAAGTGTT
ATCTTCATTATCCATTTACCCTATGCAAATCAGTTCCCCTGGAGGTCTTTTTAAACACTGTTTATGAAATTGAATGCTCTAGTTATAGAGAAAACATAAAATGCTAGAGGT
CTGGTTTTATTTGGGTTTTAAAGGCACTGCAATTTACACATATCCCCTCCTCCCAATCAGACTTAAATGGAGGCAGAAATTAGTATACCAGATATAGTTTTAGCTTGAGGC
ACTTGAAAATCTTTTCCCCAGTGGCATAGAGAAGATATACTGTTCAACCTAAGCTTTGTAATGAACAAGGTAATATTTTACACCAACCCTTGGAGTGCATTACTAACAGTA
AACAAAACAAAATCATTCACTTCTTTTTTGGTAAAGAATGTGCACTGTGGTTAAATTCACAGGCATCCCACAGCTTCATGCTTCAGGGTTGCACCCTAAACATGGAATCAT
ACAAATAAGAAGAAACAATTGTCACTGTGAAAAATTCAATCTTCAATATACAGTGACTGGATTTTCTAGATAACTAAAGATAAGTACTTCTTCCAATTAATCAACATTATA
ACAATAAATCAATATAAATAGAAATGTCACACTTGACAACTGATTATGTCCTAATTGATAGATTATACAATTTAGCAATTCTGAACATTTAACTTGAACATCCTGTGCCCC
AAGGGTTGTGCAATTTTATTAAGATGTTTCTTTTAGATTTTCATGCAGCATATTATTTTTTATAGCACCTATATTTTTTGAAGACATTTTTCAGGATATTCTATATTTTCA
AATGCAAAGATATTTACTAATAGAAATATTGTCAGCTTGGGTGGAAAAACTATAAAGTTATCACATACCAGGAAGGCTTTACTCTCCTTGTGACATGTACTTTACCTTGTA
TCACATTCAACACTTCATTAGATGATCGCTTTCCCATAATAATCAGGAAAAGCGGAAACTGATCCGTTTTTTGAGTCCGAATGGTTTGTGCCACAACACTGCCAAAGTGTC
TATTGCACATAGTGAGAAATCTAAAAGGAGACAAAATACAAAGTAAGTTTTGCTTTGTAGTTTAATAGATTTACTAGTACTTCAACAAAGAACTCATTGTGTTATTAGTTA
TGTTAAATTAGACAGCCTGCCTGATATCAATATGTAAAATCTTGCTATATTGAGTTTTCAAACATATCTGACATAATACAGAAGTGATTATCATATAGAAAAGCAGGAAGC
ATACCCTAAATGCTGTCTGGGGCTGACAGCATAGGATTCTTTTCTTAGTCTTTTTTTTTGAGACAGAGTCTCTCTCTGTCACCCAGGCTGGAGTGCAGTGTTGTGATCTCG
GCTCACTGAAACCCCCGCCTCCCGGGTTCAAGCAATTTTCTGCCTCAGCCTCCTGAGTAGCTGTGATTACAAGCTCCCGCCACCACACCTGGCTAATTTTTTTTGTATTTT
TAGTAGAGACAGGGTTTGACCATCTTGGCCAGGATGGTCTTGAACTCCTGACCTTGTGATCCACCTGCCTCGGCCTCCCAAAGTGCTGGGATTAGAGGTGTGAGCCACTGC
ACCCGGCAGGATTCTTAGCCTTAAACACTACAACACTACCTTTAAACTATGAGAAAAACAAACTACATTAATTTCAAGAGGATAAAATTTCTTAAATAGAATAATATAGTG
TTGTGCAAAGATAAATTGACTAGCATCATCCTAAAAAACAGAATTTAGCAACGTTTTCACAAGTCTTCAGAATCAACAACTGTACTTTACAATTATGTTTTCTCCAGTAGT
AGTAGGTCTTCTAGTTTCATACTTAGCATGAGATAAAAATAATAATTCTAAGCTTTTGACCAAAAAAAGCTCTGAGATATTAGCATACTGAAGTCTAGCATTAGTATTCTT
AACACGATCTGGAATAAATGAAAAAACTGATAAAGCTTTTCTCTTCTATTAGAGGACTGTTTGAAATTAGCATTTCTTTCAAGAGAAAAGGGTAGCTTATGATATGTTTTC
AGATCTGATGGTAAAAAGTAAATGTCATAATAATAATGAATTATGAAAGACCAAATGCAAATATAGAATGCTTTAATAAGATCCAATTTAATAAAGTCTGTAAAAATAATG
GACTTTTAATAACACAGGTCACAAAAGGCAAAACAGTGGAAATTCTGGGGACTAGCCACTGGTACTGGCTTATTAATTCTTAATTATGTTCATGAAAGGCAACTTAAATCG
TGTGTTTTCTTATGCCTTATGATAATATTTTAGGTAACAACTCCTCTGAAATGTATGTTCTAGCTGATGAGCAAAGTCCTGTCATCACATGCATTAGAAGGTAAATCTATT
TGAAAAGACAAACGGCATTAAAATGTCATGTGTTCACATTCATTTGATATCCAAATTCAAAACAGAATCAAACCTCTTAATTTTTAAAGCCAATACATTTTCTGTCTATAG
AAATTCATCTCAGAAATTTAGACTGAATCCTCCATAAAATCTGTGCTATGACTATAGAAAGTAGGTGCTGCTAAGGGCCACTAGAACTGTTGGCAAGAGTGTTAAGTTAGC
ACCATTGCAATAAGTTCATTGGAAGGCAGGTTTAAATACACATTCAGAAGAGCAATAACCAGACCTCATGGCAATTTCATATCAGTGCCACCATCAAAATTCAAATTCTCA
CATTCCACAACTATGATGGGATAAAAGGTGCTCAAGCAGCCTAACCTTCTATGCCAAATTTCACACCCATATAGCTTAACTCATCGATAGGGATGTATAGATCGTGAGATT
AGAAAATTAGGATCTTTTTGTGCTTTTTTCTAAAATATTTTGAGTCAGTCTTGACTCTGGCCTGATCATTGGCAACCTCAAAAACAAAAGATGTCAAAAAAATAGTTGGAA
TGTCATTTCCCACAAAAGGGAGTAAGTCCTTGTTGCTTTCACACCAATGGATTAATTAAGCAGATATAACAAATTATCTGCCCATAAGTGCTATTAAGTACTAGTACTAGC
TAAACAGGATACCTACCAAAAAAAGAAAGAACAAAGAAATAAAGGAAAGAAAGAGAGAGAGAGAAGAGAAATAAAAAAAAAGGGAAAAGCAGGCAAGTTCAGTGGTTTTAA
GGATTCCATCTCAACATAATTTTGCCTGGAAATTGTGTACTTCCCATATTCTTTTTGTGAAAATGAGCAAGAAGATAAAATAATTATGAAAATGTAGATATCTTATTGGGT
ATAAAATAATATATAACAAAACTTTCACCACTATACAAAGCATGTTTGCGGTGCAGATCGCAAAGCACACAGCCATTCAATAAATTATATAAAAACAACAACAAAGTGATC
AATTTTCTGCTAGTTATTGGAAAATCACTCTAATTTTTTGGAAGTAGTTGGGAGATACACAGGAATCACACAACCAGCTGACACTTTATGGTAGCCTTAACCAACAATTTG
TTCTAATCAAAGAGAGACTTAAAATTTTAATTAATCTGATCAATCTTCCTAAAATATGAATTATGTTTGAGATTTTCAAATTGCAATCATCAAGAGCCTGTAGGGCTGATG
GACAGTATGAAATTGTAAAAATTCCTACTTGTCAATTCATTCCATTATAATTAACAAGAAGGTGGTACTTCACAGTACAGATGTCAAATCTTTCTCATGGCTAGGAGACTC
TGCTTCTTCCTCCCAAGATCATTTATGCACAGGGCTACCATTTATAACACTACCAGCAGCAAAAAATTCAGTTCAAAACATTAGAAGGAAAATAGATGGGGAAAAACCAGT
CATTTAAAGATAAAATGCATGGTTCTCATAATTGTGGTATTTTCTTCCTTTTGAAGAGATAAAAGTGTACCAGTGCATCCAGTGGCAGGGCCAAAGTTGTCAACCCAACTG
CACATGGCATTCATCAGAGTTAGATGTCATAAAGTGATAAATGGTTTCCATAAGTAAATTCCTGCAATCTCAAACCCAAAGTGGGGAAGCAAGGGCAAACCACTCTACAAC
AAAGGGAAATGGCTCTGTTTTTAAATAATACAATTTCTGAATAAATTGAACAGCCTGCCCATCATAGAACATTTGAGGAGGGGACTAACGAGTTGCCAAATCAACCCAAGG
CCAAATGCTAAAATTACAAATTTGAAAAGACAATAAATGCCCTCACTAAGGGAATGATACAAGGGAAGAAGGGAGAGAAGGATGAAGGAAGGGTTGAGGCAATGAGTGAAA
TGAAATAGTTAATCATAAGTCAGATATACTTTTATATTTTCCAGTTCTTGCTATTAGAAAACTGGTAAGATAAGATGAAATGGTTTTAATCTAAAGTTTGGAGAGAAATAT
AAACAGAATATCTGATGGTTAGCATGTATTAATCACTTGTAAAATTTTTCATTGCTGAAGCATAGATATTTCTATCTTGTTAACGGAAACCAGGATTACTAATAAATCAGA
TATGGCAAAAAGTAATCTTGTTTAAATTCAAAACAGGATATTGTTTAATTTCTTTCAACTTAAGTCATAATTACCTAAGTCACTGGCTTTCACCAAGCTATACTCTAACAT
AAAATATATATTAAATGGAACCTAGCAATTTAGGGGAAGGGAGATGAAATTCCACAAATGCTCACTGCCTACCTACCGTATACCAGGTGCTGTAAAAGGAAGAATATTTGA
TAAAAAATAGAGGGCACAAAACTGTCAACTACTCTATTTAAGGGTTCCTGATTACTACATATTTCAGTGTGATTCCCATGAGTTTAAAAGAGCCTCAGGTATAAAGTGGAA
ATAACACTTACCTTTAAAACACTTGTCTTCTTGTAAGGATGAAATAAGTTAAGATACAGAAAACACTTGGACTTGTGCCTAAAATATGGTAGGCCCTTAAAATTGGTCGCT
ATTTTACTATTATTAAATGCATAATAATATTTAACACTTTTATCATCATTTCTTTTAGGATTAAAAATGATAGTTTATAGCTACAGGCCAGCTCTATGAGACTTTATTTTG
CACAGGAAGATACATTAGCAAAGATTTGTTGACTAAACCAACACTGTCACTGTTTTTTTTTTTCCATTCAGAAAATGAATGGGCAGGTATCAATATTTAGAAAATAAGACA
ATACATTATAGATGCTGCATTTGTACAATACCACAAAATTTTAAACATTTACAACTGGATACAAAACTAAAATCACTATTTTCTTTTAAATACATTTATATTTAATCATAA
TATGGCGAAAGGTCAAGGGGGAAGTGGATCCATGTGGAAAGGGCATCCTCCCTTTATAACAACTTGCTCTCCTGGGAAGAAATCCATTCCTGGGATTGCTAAACTAGCTTA
ATGAGAACAAGAGGGAGAACCCACTACCATGAGAACAGTCAAGGACATGGTGGGTCCATGACCCAGGCATCTCCCATTAGGCTCCACCTCTTAAAGGTTGCACCTCCCAAC
ATTTCCACACTAAGAATTAAGGTTCCCATATGAGTTTCGGTGGGGATGCTCAAACCATAGCATAATCCTAAATCTTTGGTTTAAACTAAACTAAGTTAGGAAAACAGAGTA
TATGACTAAGCTAGGGGAAACTAAGGTAAAGGCAGTGATCCTAAACCTTTAGTGGCCTATAAATCACCTAGGGAATTTATTTAAAAGGCAAGTTCCTCAGCCCCATTCCCA
CAGAGAAGGTGATTCAATAGATTTGAGTCAGGAAACAGCCTTTTTAATACGTCTCCAACCCCACCCCAGGTAATTTTGATGCAAGTGATTAATGGCCACACTTTGAGACAC
ATTGCTTTCTGGACACAGGACTCTCTTTGTAAGACTTTAATCTGTCTCTGAAGGCAGTTCTTAAAAGAAATCATCATAAAAATATTTTGGGCAATGATAGCTTCACTGGAC
CAAGTGTCTAGTCTCCTGAGTCAACCACTTTAAAAATATTAATTCCCACTTGCTTCATTTGTATGGGTAAACTCCAATCTGATCTGAAAAAAATACTAATAAATATCTCAA
AAGTCTGTGAGCTCCATGTGATGGAGGGAAAACAAAGCAGGGAAGGGGAGGTTGTAATATAAAATAGAGTGGTCAGGGAAAGTCTCAATGAAACGCTGACATTTGATCAAA
GACTCAAAAGAGGTGAAGGAGGAAATGAAATATTTATCTCAGGGAAGAGAATTTCAGGTGTAGAGAACAGGAAATAAAAGACATTGAAGTTGGAAAGTATCTAGCATATTT
GAAAGGTAACAAGGAGGTTACTATAGTTGGAGCAGAGTGAAGCATAAAAGACAAAAATTGATGAGTTTTATTAAACTTACATGGTAAAACACACACACACACCACAGAAAA
AAACAAAAACAAAAACACCATAACTAGGCCAAAAGATAAATAACAAACGGGGAAATTTTCTGAATTCCAAACCACAAAAAAGAGGCTAATTTACTCATTATATATAGAATT
CTTACAAACTAGTAAGTAAAAGATCAACAAAAAATAAAGTTTCTAGAAATGGAAATAGTAATAGCACATAAGCATGTTAAAAAGATATGCAAAATTACACATATTGAATTT
GCTCCTAATTATAGCTACATATATATATATATTCGAGATGGAGTCTTGCTCTGTCACCCAGGCTGGAGTGCAGTGATGCCATCTTGGCTTACTGCAACCTCCGCCTCCCGA
GTGATTCTCCTGCCTCAGCCTCCCAAGTAGCTGAGATTATAGGTATGTGCCACCATGCCTGGCTAATTTTTGTATTTTTAGTAGAGATGGGGTTGCACCATGTTGGCCAGG
CTGGTCTTGAACTCCTGATCTCAAGTGATCCACCTGCCTTGGCCTCCCAAAGTGCTGGGATTATACAGGTGTGAGCCACCATGCCCACCTAAAGCTATATTTTAAAAAAAA
AGAAAAAAGAAAAAAAAAACATTTTTCACCTGTCAGATTAGTAAAGAAAAAAAACTGGCTTTGGCAAGGTTACAGGAAAACCAGGAAAAAGTCACTACTATACACTGTTAG
TATAAGTGAAACTGATACAATTCCTTCATGGGCAATTTGCCAATAAAAATTATAAATCACACATACTCTTAAACAAGCATTTAGTCTATAGATATATTTTCATGTGGAAAT
CACCTATGTACACACAGTTAATTACTGGATGTTTGTAACAGCAGAATACTGGGTGTAACCCATCAATTACTGGATGCAGTAGCTCACACCAGTAATCCCAGCACTTTGGGA
GGCCAAGGTGGGGGGAGGAAATTGCTTAAGCCCAGGAGTTGAAGACCAACCTGGATAACAAAGTGAGACCTGCCTCTACAAAAAATAAAAAAATTAGTTGGCAAGGTGGCA
TATGCCTATAGTCCCAGCTACTTGGGAGGCTGGGGCAGAAGGATCGCTTGAGGCCAGGAATTTGAAGTTACAGTGAGCCATGATCATGACACTGCACTCCAGCCTGGGCAA
CAGAGTGAGACCCTGTGTCTAAATCAATCAATCTTGGTTAAATAAAATTATAGTATATTATGGAATTTAAAGAGATACTATGTAGCCATTAAATAGATTTCTTTATTAACT
GATATGGAATATCTTTATGAAGTAATGTTAGTGATAAAAGGAAGGTATTAAATTGTGTTTACCATTTGTGTAAAACTGGGGAAAAATAAATACATATTAATTTGGTTTCTT
TTTTTGTTTGTTTTTGAGACAGAGTCTCACTCTGTCGTCTAGGCTGGAGTGCGGTGGTGCAATCTCAGCTCACTGCAACCTTTGCCACCTGGGTTCAAGCGATTCTCCTGC
CTCAGCTACCTGAGTAGCTGGGATTACAGGCACGCGCCACCACACCTGGCTAATTTTTGTATTTTTAGTAGAGATGGGGTTTCACCATGTTGGTCAGGTTGGTCTCGAACT
CCTGGCCTTGTGATCCTCCTGCCTCAGCCTCCCAAAGTGCTGAGATCACAGGCATGAGATACCGCGCCCGGCCATTAATTTGTTTATATACAAAATAACCTCTGGATGGAT
AAATAAGAATGTTGCCTCTGGGGAGGGTCACATAGATATGGGTTTAAGAAGGAGACTTTTTATTACATACCTTTTTATGCCTTTGAATTTTGATTAATGTGAATGTGTTAG
CCAATCATAAAACTGGTAAAAGAGCAAGTCCCTTACATGAAGAAAAACTGCATGTAATCCCAAACCTTTAACAGTGTTAAACATATTTTTCTATTTTATATGAGTCTTCTG
TTCAAATCTATCTTTTTTGCAGTGGTGTGATATTGGCTCACTGCAACCTCCGCCTCACGGGCTCCAGTGATCCTCCTACCTCAGCCATTGGAGTAGCTGGGACTACAGGTA
AGCGCCACCATGCCTGGATAATTTTCGTATTTTTTTTTTTGTAGAGATGGGTTTCACTGCATTGCTCAGGCTGGTCTTGAACTCATGGGCTCAAGCAATCCACTGGCCTCA
CCCTCCCAAACTGCTGGGATTACAGGCATGAGCCACCACACCCGGACCTCAAATTTTTTTCTAAACAGACAATATAATGCCTCACGATGCAAATGCACATATTGTAAGCAT
GTTGGAGAACAAACCAAAGGTAATGTTAAGAAAACACAGGATGAGATTTTGGGAGAATTTAACCTAAAAAAGCATATCTCATCTGCCTGAGGCTTCCAGTAATAGTAAACT
GTTAAATTATCTCAATAGATTAGTAGTCAGAGTTTTAAAAAGCCACGTAATTTTTTTTTTTTTGAGATGGAGTTTTGCTCTTGTTGCCCAGGCTGTAGTGCAACGGCGTGA
TCTAGGCTCACCTCAACCTCCCACCTTCCAGGTTTAAGTGATTCTCCTGCCTCAGCCTCCTGAGTAGCTGGGATTACAGGCAAGTGCCACCACACTGGGCTAATTTTGTAT
TTTTAGTAGAGACAGGGTTTCTCCATGTTGGTCAGGCTGGTCTCGAACTCCTGACCTCAGGTGATCCACCTGCCTCGGCCTCCCAAAGTGCTGGGATTACAGGCGTGAGCC
ACCGCGCCCGGCAAAAGCAATGTAATTTCTTAATCTTTCTCCTTGTTGCCATCTAGAAATAACTCAAATGCAAAAGGCTTTGAGGCACTTAAAGTTTAATAACAAGGGTAT
AGCTAATCTATAGGAGACAATTTATCCTAAGTTTTTTGAGGAACAATAATCATAAATAATAATTGGCTTTTTCTTACCACTAAGTAAGAACATAAACATTTAAGTACTTGA
AAATTTCTTCATAAAAATGGTGTTTACTTTTTCTCAAGTGTTGATCATAGACTCTTAGGAGGGATAATAGAGAACATCTAATTCAATCTCTTATCAAATGCAGAAATTCCT
TCTCTAGCAATGCAAAGAAAAGATTCACTTTCCAGGGCCTGAATAAGAGAGCCAATTTATGTTTAATGCCATATAACATTTCTTCTGTGTTTTTGCCTTTTACCAACCAAT
AAATATTTATGAGGGCCCACCAAATATATGACGAGATAAGACATGGTTTTTGTCTTTAGCATAGTAAGAATATTTTGCCTTTGATAAATCAAGGCCCCCAAACAGTAAATG
TAATCTAGTATATTACTGGGGCCTACATTTAGTGGTTCAGATGAAGTGCTGGGGAAAATCAGAGAAAGGAACGGGTGCTTAGAAGTCAGGGAGAACTTGATGTTGTAAGGT
GCAACTCCTAGGACAGCTAGTAGAAGAACCATTGCTTACTCACCTCTGTATTCCTAGCACCTACTATATTTGTTGCATGAATGGGCCAATTCATGCTTCAATAACCTTTAT
CTTCACTATGACAATGTTGACCATACAATCTTCCTTTTTCTCTTCCAACTACTTTTGAAATCAGTTTAATTCAAAGACAGTCAGTGTGAATAATTACAGTCTTCAGGGCCC
TTTTCACTGTGTTTCCACCTCCACAGGCCACTTGAACCCTCAAAATAAGCAGGTGTTGGTCCACAAGTTTATGATTCTAAACTTACTGTCTAATTTTTAGCAAACTGTACT
TTTTATATAATTTCATCCTGTCACCACCCACTGACTGAAAATGTGACTTAGAAAAGGTATAAAATATCCAAATATTAATATATTAGAGAAATTAGGAATTGCTGCAAGCAG
CATAGTATTGTGGGAAGAACAAAGACTATGGAGTCGAACAAATCTGATTTTGTAAATTAGCTGTTTCTTTGGATAACTTAAGGGCCTCAGCTTTCTCATCTATAAAATGAA
GATAATAATACCTACTTTTGGAATTGGTCTGTGGATTAATAAATTCTACTTGTTTTTCTTTCTTTTTGTGTGCTTCAGAGTCAAAATTGGTTTTTCCACCCCCATCTCTCC
AAATTAAAGGTATGGTGAAATGTTTCCTAAAATAAGTTATAGCACCAATCTCAGACTCAGATCACTAAACAGGAAGTTATTCTTTACACCATGCTTGCCACTGTATTATAC
TGCTGCATAACTTCTAGAATATGCACCAACATCATTGTAAGATAACGTCCTACTCAGAGCAGAGATTTAAAGTATATGTATCTCTACTTTAAATCTATCTATATATTTAAC
GTTGTCATGTTCCCTAAATTTTCTAGCTGCCAAATTTAGAGACTTTGTTTTTTGTTTTGGATTTCTTTTAAAGGGGTGGGGTCTCACTCTGTTGCCCAGGCTGGAGTGCAG
TGGCATGATCATAGCTCACGGAAGGCTTGAACTCCTGGGCTCAAGCGATCCTTCTGCCTCAGCCTCCCGAGTAGCTGGGACTACAGGCATGCACCACCATGCCCAGCTAAG
TTTTAAAAAAACAAAATTTAAGGCTGGGCATGGTGGCTCACGACTGTACTCCCAGCACTTTGGGAGGCTGAGGTGGGCGGACCACGAGGTCAGTTCAAGACCAGCCTGGCC
AACAAGGTGAAACCCCGTCTCTACTGAAAATACAAAAAGTAGCTGGGCGTGGTAGTGGGCACCTGTAATCCCAGCTACTCGGGAGGCTGAGACAGGAGAATTGCTTGAACC
GGGGAGGTGGGGGTTGCAGTGAGCTGAGATCCCACCACTGCACTTCAGCCTAGGTGACACAGAGAGACTCCATCTCAAAAAACAAAAACAAAAACAAAAAAATTAAGAGAC
ACAGACTTGCTATATTGCCCAGGCTGATCACAAACTCCTGGGCTCAATCGATCCTTCTAAGTAACTGGGATTACAGGCATGAGCCACTGTGCACAGCCAAATTTGGACACT
TTGTGATTTTTATCATTATATAAAATGTTTCAGCATCATTTATTTCAGGGTTGGTTGGTTTCTCTTGGAACTTTGACATTTACACATAATGTCCTCATGTATTTGAAAACA
ACTATCACCCTAATGGATATAAAAATGTGGGAGTGCATGGCTGGGCACCGTAGCTCACGCCTGTAATCCCAGCACTTTGGGAGGCCAAGGCAGGCAGACCACGAGGTCAGG
AGATCAAGCCCATCCTGGCTAACATGGTGAAACCCCTCTCTACTAAAAATACAAAAAAATTAGCCGGGCATGGTGGCAGGCACCTGTAGTCCCAGCTACTTGGGAGGCTGA
GGCAGGAGAATGGCGTGAACCCAGGAGGCAGAGCTTGCAGTGAATCGAGATCGCGCCCCTGCACTCCAGCCTGGGCGACAGAGTGAGACTCCGTCTTTAAAAAAAAAAAAA
AAAAAAAAAAAAGTGGGAGTGCTTCAGTTGCAATCTCACCCACAGGAGGAAAGTCTTTAACAGATAAGTGACCAGGAAAACAGAATATTGGCATCTTAGTCACTCATCAAA
GCTTTCAAGCAAGAGCTGATTGTAACCCAGCACTTATTAAGCTCAATTCAGACAGCTGATGTTTAACACAAAGAGCTGAATAGACAGGTTGACTGTGTAGGCTCTTCCTCT
AAACTTTATACCTGTTATGAGTTAGGTAATCATAAAGGAGTATTTAAGGACCACATCACCTAAACTCCCTAAAGAATTATCATTACTGAAAAAAAGATTAAATACAAAGCC
CTCTGCTTTTACAGGGGATTTATATTTTAAAAAACTATTTAAAATAATCTGTCTTCTGCAAAACAACAGTAGAAGTTTATTGTCTATTACTTTTCCTAAGGACTCTCAAAT
AAAATCATGCAACAAAACTCTCCCTTGACTTCAGTGTCAGGAAATCTTGAGAAGAACTATTATGATTCCATATGTCAGAAAATGAGAACTGTAAATGGTAAAATGTAAATG
CTCTCAGGTGTGTGATCTGGCATATAAGAGAAATACAATAGATACATATGGAATGGACAGATGAATAAATGATTATATGCCTATGACATGTCCTTTCTCTCCTTTATCTGC
TGGAATTCTACAGCTAAACTTCAACTCAGGTGCTTATAAATATTCATATCTATTTGCTACTTTTAATTGGTTTTCATCCAATTTTATTTTTTATTTTCCTATTTTATATTG
TATGTACAGAGATTATGAGATTACGTATAGCTATTATGTCAATTTTTTAAAGGAGGCAAACTGTAAATGCTAAATGGAAAAAAAACCCAGACATATATACAGAGGGAAAAT
AAGAGGAGCAAGAATGTTTTCCCAATTCAAGCACAGTATATGGTACACAGTTTAATGGTATATAGTACACAGTATATGGTACACATATGGTACACAGCTTAATGAATACTT
TTTTGGATAAAGAAATGAATAGATGGTAGAATGAATGAGACAGTAAAAAGCTAAAATTAATGATAATGAAGTAACTATCATGAGGAATCTGTGTCCCTAAAAACATGTAAA
TACCATGATTTTAAAATGTACAGACCAGTAAACTTGCTCACAATACCCACAAAACTTTAAAAAGTCACTTAGAAAGATGGTTTATGAACAATTAGAATACAGTAGCGATGA
ATGGCAGGCAGCATAGGCCCTTAAGAACATACTATTCCCAAAACTAACTGTGAGTTTCCTAGACTAAGAATGCATCAGCATTCCATAAATTTTGACTATCTGGATTTCAGT
AAGGCATATAATAAGGTGTTCCAAAAGATCCTTTAGATAAGATTCAGAAATACAGGCTAAGGTAGACAATTCATTTGTCATCAGGAAATTCAATCTGTAGAATGCTACCAA
ATTGAGAGTAGTCTCAAATAGTTTACTAGCTGGCTTTGTCCTGTTAACATTTTCATAAATATCTGAGACAAATAAAATACTTACATGTAGATAAATGCACTGAGCACTTAC
TCTGTACCAGACTTTAAAATCAATCATCCCATTTAGTTCTAATAACTCTCTGATGAATGTAGTTTTATCTCCATTTCATGGTACGAAAACTGCAGGCCAGGTGCGGTGGCT
CATGCTCATAATCCCAGCACTTTGAGTTGCCAAGGCGGGCGGATCACCTGAGGTCAGGAGTCCGAGACCAGCCTGGCCAACATGATGAAACCCTGTCTCTACTAAAAATAC
AAAAAAACTAGCCAGGCATGGTAGTGTGCGTTTGTAGTCCCAGCTACTCAGGAGGTTGAGGCAGGAGAATAGCTTGAACCCGGGAGGTGGAGGTTGCAGTGAGCTGAGATT
GTGCCACTGCACTCCAGACTGGGCAACAGAGTGAGACTCTGTTTCCAAAAAAAAAAAAAAAAACTTCAGCTAGAGGGTTTAAGCAACTCACCCACCACAGTCACTATGGTG
GCCTAGTGGCATAGCTAGAATTCCAATCGTGGTCTGAATAAATCCAAAGCTCATTCATATTCTTAATCATCATGATGCTCTGAATTCTTATAACATCAACAAATAATTATT
TAGCATTTTAATAGGAAACAAAAGTGGAAAAGATTGATATAACTCTTATCCTTATAAAGCTTATATTCATTGGAAGAAATAGAAAATAAATGTTAAAGTAAGCAAAAGTAA
TGGCTTATTATGGAAAGTTCTATGAAAGTGCTATGAAAAAGAATGATGGTGAAGCCTTCTCTAGAAAGGTTCATCAGACCTTTCTGAAGGAATATATAGACAGGATAGAAA
AATGGGCTCATTTCTGTCTTTCTGATAACTTCTTTTATTCTCAAGCAACTAGTGGGGGCAGCTGGGAGGGGAGGTAGAGAGGGGAATGATATATTTGGGGAATGAAGAGTA
GTATGAAATAGATATCTCAGTTAGGCAAAGAAAACTAACTAGAGAATCCCAAATCCCAGTAGGCTTGCCCAGCATTATTGTGTGCTTATTTGAAGCTTGTGTTTATTTAAA
AGAGAGAGAGAAAAAAGAGAAGAGAAAAGACAGTGTGATTTTCTCTAGCTGTGTTCAACTGCAAGGGTACAGGCATACAGAAGGTGAACAGGCGGGTCTAACAAAATGAGT
GTAACAGAGAGAGTTTAAAGTATCACAAGGAAATTACAACGATGAACCTCAAAATCTAAACAGGATGAGGAATATGAAAACTGGATATAGGAAAGGGTAGATGGGGTGAGA
GAAAGGTCAATAGATTGGAAGGCATGAGGAGATAAAAAAATCTTTAAGACCAGTGATACTTGAACAAATAAATAGGAGTGGTAGGAAGTGGTGATCAGAGCCAGATGTTTG
AAATCAAAATATATGAGGCAATATAGTTTCTATTAGTGACCCCATCTAAATGTGGTAAATACAGAGAAGAAGAAAAATTTTCTGGAGAACATGTCTAGGAACCGAGAGGAT
TATCAAGAATGATGACAGGAGTAGAGATGATAAGGACTTAAGACTCATTTGTGGGTGATAAAACTTGTGAAGGTCAATAGACAGAATCTGAACCCCAAATGATCTTGTCAA
TCAACTGCATTAGTAAAGAATGGCAGAAATCTGGTTTAGCATCAACTCAAGCTGGAAAACAATGGGGTTTTAGATGATTCCCTGAGTTCAACAGAAGCCCACAATAAAATT
TCAGATAGAACTGTGCACAGCACCAGACAAACCTCCTCTAGAGCACTATGCTTGATCCCGGCACCTTTAGAAGGGGCTGGGTCTAGACACACTATCATATGAAGAACAGTG
AAAAGAACTAATTATATTTGGTAGGAAGAGGCAGGGAAAATAGGAAAAATGAGAACTAGAGTTACATTGATAAAAGGTTATAATGCTATAGAGAAGTTAGGCTTATATCAG
GTAACTGCAAAACCAGAACCAAAAAGGATAAAGTTGAGGAAGCTCTCTATAGAAGAAGCATTGTAGTAAAGACATTTCCAGTTTTCAGAGCAGCTAAAAAAAAAAGCTATC
TTTTGAAGCTTTCATTTCCCTGTCTTGGCAATATTCAAGCACAGGCTGGAGCAACATCAGCTAAGCATGTTATAGAAAAAAAGGCCTGGGTGGCTGCAAGTTGTACTGCTA
AGGACACGTCTAATCCCTAACTCTAAGACTGGGTGAATTTCACGTTTATTTGTTCCTTGAACAAAAGGTCCATGGACTTCCCTTATACCTCCTGCAGGACTTTGCACACTA
GATAATTATCTAGTACATTTTTGTTGCTGAATCATTCAGCATGGCAAGATCATGGGAAAAAAAGCATTATGTGGTAGAAAAGCACAGGTAGCATTGGGATTTATAGCTGGT
ATAGCCATTGCAATGACCTCACAGAACCTCTCTGAGCCACAAATAGTTTCCTCACATGTGAAATGGGATCTTGCTATTTACCCTGCAGAATTGTGGAAAAGATTAAATGAG
GTAAATATATATATATATATATATATATATAGAGAGAGAGAGAGAGAGAGAGAGAGTCTTAAATTAGCACATTTATATAGTGTCTGGCACTATAATTAATTAAGTAGGTAC
TTAATTAATGGTTGTAGTTGTCATCATGTAGTTTGGCTTCTTAAAAAGCCGTACTATAGTCTTGCTCTTAGCTACTAATATACTTTTAACAGATATTCCTTGTTACAAAAC
GAAAGAGGAAGAAAATTACTGTCGTCTTCTTCACTACACCCCACTAAAATCACTCTGATCAGATTATTACAAACTGGAAAGGGTAGCATGCTTATGTTATAATCTGATATA
TCAAACCTCACCAAAATTTATTTTAAAAATGAACCCTTGCTTACCTCACATTTTTCTACTGAAAACAACTGTATCCAAGTCAGAATATTACAGACAAAGGTCTCAGGTCAA
ATAGGTGAGTCACTCTCTTTTCATAGATGAAAAAGAAAGATCTAGAAATGTTATACTACTTGTCTAATATCATCTTGTTTTTCGTATTTCCAGCCTGACTGAGCCTTACTT
CTCAATTGCTCTACATTCTATGATGATTGACATCTGTCTGTCTGCACAAACAATGAGAAAACAGTTGTAATGAAAAATTGTGGTTTCTATGAGCCCAGGAGACCAGCCTGA
GCAACATGGTGAAACCCCTGTCTCTACAAAAAAAAAATAATAATAGCTGGGCATGGCGGCATGAGCCTGTAGTCCCAGCTACTTCAGTCAGGAGGCTGAAGTGAGAGGATC
ACTTGAGCCCAGGTGGTCGAGGCTGCAGTGAGTCAAGATCGTGCCACTGCATTCCAGCCCAGGTGACAGAGCGAGACACACACACACATACACACACACCAGGACCCTGAC
ACACACACACACACACCCCAGGACTCTGACACACACACACACACACCCCCCAAAATAAAACCCAAAGCTTCTAAAAAGCTTCTGCATAGCAAAAGAATGGGAGAAAATACA
TCCGACAAAGGATTACTATCAAGAATCTACAAGGAACTCAAACAAATCAGCCAGAAAAAAACAAATAATCCCATTAAAAAGTGGGGAAACAACATGAACAGACATTTTTCA
AAAGAAGATGTACAAATGGCCAACAAACATGAAATAATGCTCAATATCACTAATCATCAGGGAAATGCAAATTAAAACCACGAGATACCACCTTACACCAGTAAGAACAGC
AGAACAGCCATTATTAAAAAGTCAAAAACTAATAGATGTTGACACAGATGCAGTAAAAAGGAACTCTTATACACTGTTGGTGGGAATGTAAATTAGTACAACCTCTATGAA
AAACAGTATTCAGATTCCTCCAAGAACTAAAAGTAGATCTACCATTTGATTCAGCAATCCCACTACTGAGTACCCAAAGGAAAAAAAGTCATTATATCAAAAAGATACCTG
CATGCATATGTTTATTGCAGCACAATTCACAATGGCAAAGATAGGGAATCAACTTCAAGTACCCATTAACCAATGAGTGGATAAAGAAAATGTGGTACGTATACATATATA
TATATAAAATTAGGTGTGTGTATATATACATGGTGTATATATATGGTATGTGTATATATTATATATATGGTGTGTATATATATGGTGTGTGTATATATAATAGAATACAAC
TCAGCTATAAAAAAGAATAAGGTCTTCAATGAAACCCCGTCTCCACTAAAAATACACAAAAAATTAGCTGGGCTTGGTGGCGGGCGCCTGTAGTCCCAGCTACTCGGGAGG
CTGAGGCAGGAGACTGGCGTGAACCCAGGAGGCGGAGCTTGCAGTGAGCCAAGATCGCGCCACTGCACTCCAGCCTGGGCGAAAGAGCGAGACTCCATCTCCAAAAAAAAA
AAAAAAAAAAAAAGAATAAGGTCTTCTGCAACAACCTGGATGAAACTGGAGGTCATCATGTTCTCACTTAGAAGTGGAAGCTAACTATGGTTATGCAGGGGCCTATAGAGA
GGTATAAGGGACACTGAAGACTCAGAAGGGGGAAAATAGGAAGGAGGTAAGGAATGAAAAATTACCTATTGGGTACAATGTACACTACTTGAAAGACGGGTATGCTAAAAA
CTCAGATTTCACCACTATACAGTTCATCCATGTAACTAAAAACCACTTGTACCCCTAAATCTATTGAAATTTAAAAAGAAAATTGGCCAGGCAGAGTGGCTTATGCCTGTA
ATCCCAGCACTTTGGGAGGCTGAGGTGGACAGATTGCATGAGCTCAGGAATTTGAGACCAGCCTTGGCAACATGGTGAGACCCCGTGTCTACAAAAAGATACAAAAATTAG
CTGGATGTAGTGGTGTGCACCTGTAGTCCCAGCTACTTGGGAGGCTGAGGTGGGAGGACTGCTTGAGCCTAGCAGGTTGAGGCTGCAGTAAGTTGAAACTGTGCCACTGCA
TTCCAGCCTGGGCACCAGAGCAAGACCCCTGTCTCAAACATAAAATAAAATAATATAAAATAAAATAAAATAAAATAAATAAAATAAAATAGAAAATCAGTTTTCTTTAAG
AACAGCAACTGACACATTTTAATGTGTACAAGTCTGCTTCAAGAACTAACAAGTTAATACATAGCTTTCCTAATAGCCACATAATAAAATTTGTTGCTGAGACAGTAAATT
ATTTGAGAGCTGCTCAGAGAATCCAGTAGCTCATTTATTACTGGGACTAGGCTATGTAATTTCTCAGATTTGAGGTATGGCAATCAAGGCTTTTTAATTTTTCACATAACC
TTGCCTCATTCCTTCCTTAGCTGAGGTGTGTAGAAAACTATTTGCTGAAAAGGACTTTCTTGGTGCTGATCATGTATTGAGGGGAAGAAAAGCACATGAAAGCAATCTATT
TAGGATTCTTAAATTGTTGCTGTAGCTACAGACTGAGTTAGCCAACAGTAGATAAACTGTCAAACAGCTTTTAAAAAGTCTTTAGAGTTAACTCTGTTTTGAATAATACAA
AACTATCTGTCACTCCTCTATTACCCTAATGCTATTAAGTAGAGAGACACAAACATATGCTTAAGGAAAGGACACCCAATCTATTCTTTAATAATTACCTGAACACATCAG
AAACAGGATTCCACCTTACTCTCCAATTCCAGACTAACAGAAACTTTGCTTTTTTTGGTGGTATATTTGGCAGATTAGAACATTAAGATTGTTGGGCTTTAAAATATCTTT
TAGCATCTATGCAGACTGACAAGCAAACACTGTAAAATATGTCAGAGGAACCAAATTACTTATATCACTGAACTAACATGTTTCTTTTATAATTTCTCTGACTGTTTTACT
ATCAGTGTTTATAGAAGAGGAGAAATGTGCTACCAATTTCAATGGCATAGGTGATATTATTTAGTAAAAGGTCTGCCGAAATATCATCAATATAAAAATTATTAATGAGAG
CAGTTAAGGAAACAAATCTTTTCAGACCTTTTTAATTTCAGGCAAGAAGAAAAGCAAAATACACGATGGCATATATATATTTAAGATATTTCACTTTATAAATATCTTATT
TATTTATTTATTTATTTAGATACAGGGTCTTGCTCTGTTGCCCAGGCTGGAGTGCAGTGGTGCAATCTCGGCTCACTGCAACCTCTGGCTCCTGGGCTCAAGCAGCCTCCC
AAGTAGCTGGGACTACAGGCATGTGCCACCATGCCAGGCTAGTTTTTGTATTTTTAGTACAGACAGGGTTTCACTATGTTGGCCAGGCTGGTCTTGAACTCCTTGCCTTAA
GTGATCCACCTGCCTCAGACTCCCAAAGCACTGGGGTTACAGGTGTGAGCCGCCGCATCCAGCCTAAATATCTTATTTTTAGAATAAGATATTTATCTTATTTTTAGAATA
AGATATTTATCTTATTTTTGGAATGTGTCATTAGATTACTCATGTTTTATATCAATATAAAAACTGTATGTTCTAAAATACAAGCATAACCAGCTATTGGGAGTAACTATT
TGCATATAACTATACATGAGTACACTGGTGGGGTCGGGGGACGGGTTACAGAATGGGGAAGGATTCAGCAACAGATCACAAACAGGGAAAGGTTTGGAATTAACCTCAAAC
TTCATCTTGAGACAGTGATGATTCTTTTAATTCTGTGACTCTCATAATCAAGATACCTAGAATATTCAAAAAATATTCAAAACACAGAGTAATTGGGAGATGACCAAGGAG
AACACCAACAGACTTATAAGAAAGATCTAGTGCATGAGAAAAATAGAATGTGATAGAAACTTAAAATGTTATTCTTTTGGAATGGCTTGCCAATAATATCACCTTTGTATC
TTAGCTTCTAACAACAGTTTTCATAGGCTATTTATTGACAACTGTATCTGAGTTAAATGCATATTTCCTGAATAGCATTAATTAGATTAGTGCAGAGGAAAATGAGCTCTT
TTTTAAAAACAAATGCTTTGATTCAAATACGATGCATGTGCAACCAGGCAGTTATAACTGTAGTACTAGGTAGGAGTGTAGGAAGTATCCAAATCAGAGTAAAAAAGGCTC
GTAAATTGGTAATTTTAAATTATCTCAAAGAACATTTTTAAAAGGATAATCTATTTTGGCCGGACGAGGAGGCTCATGCCTGTAATCCCAGCACTTTGAGAGGCCAATGCA
GGTGGATCACCTGAGGTCAGGGGTTCGAGATCAGCCCGACCTACAAGGTGAAACCCCATCTCTACTAAAAATACAAAAATTAGCCAGGCATGGTGGCAAGCGCCTGTAGCC
CCAGCTACTTGGGAGGCTAAGACAGGAGAATTGCTTGAACCCAGGAGGTGGAGTTTGCAGTGAGCCAAGATCACACCAATGCACTCCAGCCTAGGCAACAGAGCGAGACTC
CGTCTCAAAAAAAAAAAAAAGGATAATCTGTTTTAAGAATGTTGAATGTACTATAAACAGTTTAGCCATCAACTATATAGAGACTGACTTATTCTCAATTGTAAGAGGCCA
TCACTTTTATCCATTCTCCCTTTCCTTTTTTCCTTTCAGTACTATTAGGAAACTATTCACAAGTGTACCCTTGGACAATGCTGAGCAGTAATTATGACTTGCTGACAAAGA
GATATGAACAATTACTGAGCCCATTTTGAAACCCTACACTAATAAAGTCATTAGATGCTGCCCTTGCCATGATCCCTCTAAAAGCTTCTGAAGTTACAAGAACACACGGCA
TTGTTTGCAGGGACAATTGCTGCTGGCAGAACGCAAACCTTGAGTTAAACCATGCTGCAAATTGATCTTGACATTCTGTTAAGACCGCCACTAAAAATCAAAAGCAGAAGA
GAAAAGGAGAAAATGAGTGGGTAGGATGTAATCATGGAACAGGAGGGGTTCCTCCTCACCTTCTCTCCTCCCTCTTCACAAAACAAACCAGGGAGAAAATGACAAACTCTC
CTGGTGTTTTGGAACCTTCATTTTAAAGCATTAATTAAGCCCTTGACCTGGGATGTTTAGGATGGCAATACACTTCCTTTAAAAGTACTGGAAGGAAAATGTTGCATAAAG
GGAATAAAGAAGTTTGGAGAAAATTATATGGAAATCTGGCACGAAGGCTCTCCTGAAGTCTTAGTACCCTGACCACAACATGTTCATCTGTTTTATCAGCTACCTCTGCAG
AATCCATATTTGTACCTAGGGTAGCAGCTGGAAATTAATACTCCTGTGTCTCCCATGCAGACTCCACACCTGAGCTATATTTGCCAGATCAAATGGAAGTGTAGGGTTAGA
GTAACATGGTCAGCAAGGCTTCAGCCAGGCATGAACCACTGAGTAGTTTGGAATTAAGGGTAAGCCACTGTGAATATGGCTAATTACTGAGATGGAAAGTACATGTGAAGA
CAGCTTACTGATAATAAGTGCTTTAAGTCAATTAACTCTTGCCAAAGATTAAGTAATGTGGAAAACTATCACTTGAATATTAAGCCTAACAAGTACCTGTCAGCACAGCAG
CGGAAGTTTGCAGTGACCTGAAATACCACACCCAAGGGCATTAAGTTCAAAAGCTAATACTGACAGGCACAGAATTCTGTCTGTGAATATTGGTATTAAATGTGTGTACAA
AATTTAATACAATGCTATGTGTATGTTACAAGCAACCTGTGTAACCCAAGCACTATTGGCAACTCCTGGGGAACTGTTTACAGCTACTATGAACACTGCTTAGAAATAGTG
TGCAATGCCTGATTTAACACTTAGTAGCATGTACACTGATGTGCAAAACATTTTCATCTCAGGTACTTACATAAGCAATTCATTTTCCAGCACTCATAGCCAGCTGATTAC
CCAGTTGGCACTATTCCAGTCAAATTCAATGTTTGATTCTAAGTGTTCTAGAATTAGATAATCTAAACCAGCACCTATATTTGCTTTGTGGACCCTCCTATTCAGAACAAG
AGATACCCACTAACCCACTTATTACTGGTTAATACTGGTGGTTCATTGTGTCACATATGTGATGTAGCTTTCCTTGATGAAGCAACTTCAGCTAAGAATCCACAGCTCAGC
CTGGAGGGCACAGCCTTTATAGAGGGAAACAGATTAATACTTACTATGCTGGTGCTTTACATAGTACTATTTATGGTTAATTCTGATGGTGTTCTAATAGAACATGCCTGA
ATGCTTGGTCTCTTCCACCGTGTAGCCACTCTAGCACTCCGGGCCTGGGACATGTTGAATCAGTTCTCCCACCATTGTAGAAGGTTCAGTACCATCCCAGAATGGCCCAAT
TTGGGAGGCCAATTACTTCTGGGGTATCACAGAGGTTTGGTGAAGTCTGGGGAAGAAACTCTAGAACCAGGATGAACTCATCTGGGTTGGAATTCAAGCCACTTTCCAGAT
GGCCTGGGAGCACCTGAGGCATATGAGCGTACACCATGACATTCTGGGACCCTACAATGCCAGCAGAAGATCAAGTATCCAGTCTGAACATTTTTAGTTCATTCTGTAAGG
AGAATGAAGGCTTTAGTACCATATATTAGTACCATTAGTGGCTACAGGGGAAGATCACACAATTAGAGGAATGTAGCTGTATTTCCAATATTCTTGCCATTACTCAAACTG
GTACTCTCTTGCTATTTTTCAATAAGCCTATTAGAGATGATTTATTATCAATATAGTACTTACTCTTTAAAAGGTAGTTGTGGCCGGGCGCAGGGGCTCATGCCTGTAATC
CCAGCACTTTGGGAGGCTGAGGCAGGTGGATCATGAGGTCAGGAGTTTTAGACCAGCCTGGCCAATATGGTGAAACCCCATCTCTACCAAAAATACAAAAATTAGCCAGGC
GTGGTGGCACACACCTGTAGTTCCAGCTACTCGGGAGGCTGAGGCAGAAGAATCACTTGAACCTGGGAGGTGGAGGTTGCAGTGAGCTGGATTGCGCCACCGCACTCCAGC
CTGGGTGACAGAGCGAGACGCCATCTAGGACAGACGGATGGACGGATGGACGGAAGGAAGGAAGGAAGGAAGGAAGGAAGGAAGGAAGGAAGGAAGGAAGTTGTGTAAACC
AATGGGATTACAGACATAGCTCCCTCAGGGAGCTGACAACCTAGCAGGGAGATAGACAATGACCATACAATGTAATGAGTGCTATTAGTACAAGTTAGTACAGATATATTA
TGGGAGCATACAGAATATGCATTTTAACCCTGACTGAGGCAAGAGAAGGATGGGGAGAGGCAAGACTTCCCAGAAGTGATACCTGTCCTGAATTTTAAGAAATTATTCTTT
CATAGCTAAGCACTCATTCATTAAGAATACATTGTACTAACAATATTTTTATTAGTTAAATCTATGATGGTTTTCTACATGTTACATATCCAAAAGAATATCTTATCCCTG
CTTCACTGTCTGCCTGTAGACATATGCCAATGCTGGATGAATCATTAACAAAACATCTTCTTTGGATTTGTCCATGTTGGCTGGTTGACTTTAATTCTCAATCTGGTTCAG
ATTATAGAGGATTATATTAGCTAGCCAGCTCCCTCTATTCCTTCTCTCCTCAATTATTTCAACCACTGACCCTTTGTTCCCCATACGTAATTATGAGGCTTTAAACACCAA
TGCCCTTTAGTAAAGAAGAGCAAAATCTGCCACCCAAAAGACTAGGAATGCTACTATGGTAATATAAAAATCTCTAAATAGAAAGAGTAAAGTTCTAACTTCATCTTTATG
TGTATCATCTCTTTCAAGTCCCTCTTTGACCCCCTTGGGTACAGCAACTCTGTATAAAGTTCATCTATACTCCTAAAGTACCTTGTACATACCTCATATTATATATTAGCT
CTTATGTCTGTTTTGCCTACTAGACTATATGTGTTTTGAGGGTTAGGATTGTGTCTTGTTCCACCTTTCATTCTCAGATGACAGCACCATTCCTGGTTCATATTAAATATT
CAGTGTTTACTCAATGAACAAACATAAGAAACACAGTTGGTCTTCTGCATCTGTGGGTTCTGCATCTGTGGGTTCTGCATCTGTTGATTCAACTAGCCAAGTATCAAAAAT
ATTCAGAAAAAAATTGTGTCTATACTGAACATGTACACTTTTTCCTTGTCATTTTACCTAAACAATACAGTATAACAACTATTTACATAGCACTTACATTGTATTAGGTAT
TATAAGTAATCTAGAGACGACTCAAAGTAGATGGGAGGATGTGCATGGGTTATATGTAAATACTATGCCATTTTCTATCAGGGACTTGAGTATCTGTGGATTTTGGTATCT
GCAGGAGGTCCTGGAACCAATCCTGCATAACTATGAAGTGATTTGCAAGATCTTCTTGTTTACTATTACCTATCTGTTTTTAGCTCTTTCTTTTACAGGTACATCCTACTA
TTTCCATCAGAACTACTGGTCAAACCAATATTTAAGAAATTAGAACGGGGCATGGTGTCACACACCTGTAGTCCCAGCTACTCAGAAGGCTGAGACAGGATGATTGCTTGA
GGCCAGGAGTTTCAGGCTGCAGTGCACTATGATTACACACTCCAGCCAGGGCAACATAACGAGACCTTGTCTCTTAAAAAAAAAAAAAGAAATTATACCTTTAGCACTTCT
CAAGACTACCAAGGGCTTCCTGTCACTGTTTTAAGAATGGCTCTGAAATCCAACTAGATAAGGTGGCCCAAAAGACTGTACAATATTTTCCAAGGAAAAAACCTCCAATTT
AGATATGCAATATTGAAATTATAAGCAACATTCTTGGATGGAAATAAATGCATACATTCATTTGCTAAATGCTTTCTGGGTTTCTTTTTCCTAGAATTTAAAAAAGTGCCT
TGTTTACTGAAACCAACAAAATGAATAAGCTCTTCAGGAGATCACAATTTAGCAGGGGAGATGACAGACATTAATCATTACAGCTAAAGTTTCATGTCTCAGTTCATATTT
GGAATGTTCTAAGATCAACCTAAGAATTATTCCAACATATTTTGTACACAGTGGGCTGGAAAATCTAAGTATTCCACTAAGAAAGAAGGTTATTAGAATCATTTAAGAGGT
GTAAAAATCCAAATCATCAACATCACAGGGGTTATGACATTCTATAGAAATGTTTCTTTTCTTATTCCAATTTGTTAGAGAAATTAGGAAATTTAATTTATAATAGCAAGT
GATACTCATATTCTGGTGACTTCATCAAAGCATTCACTTAGTTTAATATCCTTCACTTATCTCCTACATACATGAGAGATCCACAGTATACTGTGATTGAAGAACTAATGC
CTCTATAGGCTTAGTCAGAGTAATCCTTAAGCAAAAGTATATCTGCTTGGCAAGTCTCTTCCCATATTGGATATCAACATCCTCAGCTATAATATCAGATGGTAGTCCTAG
GAAACCACTACAAAAACATCCAAATGGCTTACAGGTCCAGGACTCTCTAAATTTTTATGGCCTGTCTGAACTAGGTTAACCAGATATGGGACGAGGCAAGCTATTAACCAG
GAATTTATTTCCAAACTTACATCTATCATAAAGAAATAACAGTTAAAAGGAAGCCCAAAACAACAATCTTACTTGTGATGCCTAGAAATCTCTTCTGTATTTCCATATATT
AATATGTCCCCATTTCAGCTTGCTAATCATATGCAAATGATGTCATAACACCTTTTGACATGTACCCCATGGATCAATAAATATTAGTGCAAGCAGTCGTCTACTGAATTG
AGAGTGAAAGCTTGAGGTTTTGTTACTCAAAGTTAAAAGCATCTAATGAGTGATGCAATCAGTTTTCATGATAAACACCTCTGGATAAATGTGGTGTAAAAATCCAAGAAA
GATAATACAGTAGGAAACCCAATTAGACAATTTTATTTAGATGAATCTGTGATATGATAGGTGGCAAGAAAATTGTGGTTAAGTTAAACCCTTTTTTTAAGCAATAAACCA
GCCTAATTAATTATCTTACAGTTTCATATGTCAAAGTCAATCCCCTTTTTGGGAATATGTCATTCTAATGAATTTTCACCTTGTGTTTATAAAATGTGTATTTTCCCATTT
GCCTTAACAGTAGTAATGATGGATCAAAAGTAGCTATGTAATTTTATTTGTTTTTTTTTTATTACTTGCTTTTTAATTTTTTGACATTTTAAAAAAACTTTTATGTTTGGA
GGGTACATGTGAAGGTTTGTTACATAGGTAAATTGGTGTCATGGGTGTTTGTTTTACAGATTGTTTCATCAACCAGGTATTAAACTCAGTACCCAGTAATTATCTTTTGTT
ACTTTAATATAGAGAAATATAACACCTTTTAAATTTGTAATATGGACAGAACTATTAATAGATTTTGAATAAGGATGCCAAGTATCTTAAATTATAGAAATAATTCCATTC
CCCTATTGCCCCATTTGTGGTTCCTATAAATGTTTATTAAATTGAATTCCTAGATGTTCCTATTTTCAGTCTTTAATATTACCTTTTACAAATTTTCATGACAGTTGCTTA
ATTCAAAATGTAGATTGAAATATCCTATCATACTTAATAGTCAGTCCTGCAGTTCATTGAGAAATAGCTCTAAAGCCTTAAACAACACCTTTATTTAGTGTTTTTAAAAAA
GTGTCATAAGGAGTTAATAGGACACAGCTGTACTGGCTCTTTCTAATAAGCAGCTTCTGTCGCTTTGGTCACCACAGGTGTCTCTGTAACCTGCAAACTCTTATTACTAGT
GTATCAAAGTTGTGCTACTTAACAGACTTCTTTAGTAAAACATAACAAAGCAATTACATGGCTGTTGATTGCCATCATAAAAAAAAGAAACCCTCAAACACTGTTTTTCAA
AAGAAACTACACTGCAATTTTTTGTCATTGTAAAATAAAAGGAACTAAGGAATTAAATGGAGGATAGAACAAAATAACAGCAGGTAGCCCACTGAACTTAGCCACTACAGA
TGGTTTAGAAATAGTGTTTCCTTCTCCATCAAGTTGTGGATAAAAGGAAAGGAGGAGATTCCTTACTGCCAGTGAATGGCAAAAGATTTAGCCAAGTCTCCAGTCTCTGTA
TTTTGCCTCATGAAAGACCTTCGATGTGGCATTTTTATCTGTTTTTGGCACTGCTTTTCATCACCTTTAACTGAGTGTGAATAATAACCTGATTTAATTTAAACAAATACA
GGTGCTAAAGATTCTTTATTTATGTATAACAGGGAATATTTCCAAGGCAAAACGAAGTCATCTCATGAAATTTCCTAACCATTTGCTTAAAGAAATGAAGTATTAGATTAT
GAAATAGCTTCAACATTATTTTGCCTCACATTTAAGGAAAGAATCATGTTCTTTTCTGATTCAGATTAAATAAAACAAAGTCTGAATGATGACCAAAAATTCAGTGAGCCA
TAAAATAACAAAAAGACAAATCAGATGGTTTCTAATTGTTCTATAATCGTTTAAATTAGGTGACTAAAATATGCTTGCCTTGAAATGAATTAATTTAATCTCCCTGTTCAT
GAACCAGCAGCCTGTGATTATGATTGTGTTAACACACCCAAAGTAGCATCATGGGATGTTACGGCCACATGTGTAATTAAACATGATGAAATATATTTCAGATGGGAAACT
GAAATAGGCAAAATATGAAGAAGTGTTAATCACTTGAAGATACTATGATTAACAAACTAAGTAAACTCATCCTGACAACTAGGAAAGGAATTTTTTTTTCCCTATTGAGAA
TATGGATGTATTGTTGGCTGTGTGCAAAAGAATGTGTGCAATAAAGCGATTACATCAATTAGCATATGCTAGAGTTAAGCTATTACCAACTCCACTGGACTTGTGCAGAAA
GTCCTGCCTTCTTCACTGAAGTTATTAAAAAATAAACTTACTACTAGGATTATATATTAGACTTGTTTTGCCTTTTCTGAACATCATTAAAAACATCAGGTTTCTCTAAAA
GTTCAAAAACATATTAGAAATGTCTGTTGCACTGCAAATATAAGATGAGAAATGTATTTTTGTTTTCAGGTTATTCTTGAATTTAAAAAGTTTTTATAAGTTAAGGTACAT
TTTCACAATTGCAAATAACTGCATGTGTTAGCTGCAACGAGCAGCTTTTGTCTAATGAAATGCAATGGTAGAGAGTTTAATGCTGAGGATGAAAAATGTTTATGATGATGA
TAAACACAATGATTTTTTTTTTAATAGAAGCCCAACTTGTAACTTGTGAACAACAGTATTACCTTGCTCTGTTGGAGTCCTTTGTCAGATCCCAAGCCCAGGTTATAAAAT
TTTGACTCAGATAAGAAACAATGGATTCAGCACAAAGCATTTGTGAGCAGAACACGTTGGTTAACACACTTTCATCATGGTGGAGGTAGATAGCAAGAAGCTTTCTCTGAA
AAGAGGAGAAAAATCTGATCAATTAAAATATCCACTAATGTAAGATTTCTTAAATTTTAGAGAGGCATAATTAGTCTATATGAACAGCAAAGACAAAAATTAAATGCTATT
CCCTAAGAGAGTACTTTACATTTTGGAGTTCCTAAAGCATCTAAAATATCAAAAAATTTTACTTTCTTACACTTTAAAAAGGCTGGGATGATTATATCTAATTCTGCAGAC
TGCTATTGCAGATTTCTGTTGACATGTGCAAGCCTATCTCAAATGAAGTTGCAAAGGAATTGTATTTTGCTTAAAGGAAATGGATTTACTATTCTTTTCATTTAATAGATA
TATGTAAAGAGAAATATTAACTTTGAACTGTTCAACAATACAGAGAAAAAATATTCTTTAAAACAGAATGACAAAATTCCTCTTACATATTTTTTATGGTTTTAATCTGAA
CAATGGATAGTCTCTTCCATTTGAAAGGAAAAGGTCTGAAATCAAGTTTTCTTTTTGTTCTATAGATAATTTTAAAGTCCTTAATGTATTCTCATATTAAGCCCTTATTTA
TCAGCATGTGACATGTAATTGACATTTGAAGAGATAGAAAAATATTCAGTTCACATGCATTCTTTCTAGTTTATATTTCAGAAAATGTCCACTGTGGCTCTTCATATAGAA
AATTATTCTTTCCCTTTTGCCATAATAAAAGTTGCTTTCAATAAATGACACTTGGTCTCTTAAATGTGTCTTCTGTCATAGTTGGATACTCAATGCAATAATTAAAACTAA
AAACTGAAACTGAACAAGGTAATAGGTATAATAAAAACAATGGCTATAAGTAGCCATTGATGGTTTGCAACATGTTAGCTTTACCAACAATGACTATAATGATTAAAGAGC
TTAAATTGTTGACTAACTTCTTGGTACTACCTCAAAGAAGAGCTGAGTTTAACAATACTCACAATTACCAGGGAAAGGAAAGATGAAATTTTATGGTAAAGACAACATACA
AACCAATCTTTGAAATTCTGTCAAAGGAAAATTTCAAGGAAGCTTAGTATCTTTCCCTTCAAGTTAAATAAGAATGTGATGACAGCAAATGAAAATTTGCTGTGTGGGATT
CTGAACAAAAGAAGGAAACTTACAGAAAAATATAAGGCTCATGCTGATGAAAGGCTAATGAAATCTGATGTTAGGAATTATCTAGATAAAGAATCCAAATAATAGTAATAG
TAATCATCATTAAAATTGTTTTCTTCAAAGGTAAATTTCGTAATAGATGAGGGTAGCCACAGTTAGGTAGATTAAGATTCTAAAAGCATCTACTATGAATAGGAGACACTG
TTACTTTCACAACCATTATCTACTTTAATTTCCAGAATAAATCTTTAAAATAGCATCCTTAACCCCATTAGCATATGAGGAAACTGAGGTTTAGAAAGCGGACTTGTCCCA
AATGTCACAGATAGTTAGTAACTAATACAACGAGGATTGGCTCTCAGATTGTCTAACTCCAAGTCCAAGTAAGTGTTTTTTCTCTGATACTACAGTGGTAGCAGGGAAATC
AACCACACTGTAGTCAAGGCTTATGGAAGCACTCATATAACATGAAGATGCCAGACTGCTTTGGGCTGAGACTCAGAGACAGCTTGTAATGGGAATAAGGGCAGGACTCCT
GGGTATAAGTAGCTCAGCTGATCCCACCCTGCTTCTATGTGTTAATTCATTTATTCATTCATTCAACAAGCATTTGTTGAAATGCTCTTTGTGTCAGGCTCAGCAGGAAGC
AGTGGCAATAAAATGGTGAACAAGAAAGACTCGGGGTTTCTTCATCTATGTTGATGTCTGCAGAGAACAGTATCAGCCTTCTAGGAAGTTTGTAATCAGATACATTGTTAG
AGAGATACTTATCTAGTAAATTCCTACTCATCCTATAAGGCTCAAAACAAATGCCTCTATGAAACCTTCCGTGATTCCCTCAGGCAGAGTTAAGAGCTTCCTTTCCTGGGC
CTCTATCTCCTTCCATTAGTATTATAACTGTTTACCAGTTTCCCCTCTAGACTAAATTTCTCAAAAGAGAGAATGAGGTCTCTTTCAGTCTTCTTTGCATCTTTAAACTAG
CCTGGGTCCCAGCCTGTTTGATGAAAGAAACAAGAACACTGATACAAGCCACAGCCCCTTGGCAAAAAAGATACCCAATAGCAATGGCAATGTAAAATCAGTTTTAGTAAA
TGAATCAAGAATTCTGATGCTTTAGGGAAAGTAATGTGAACCTGGCACCATTAACAAATTCAGAACTCTTCTTCTTAGGAGCTCTCTAACTGAACAGACAGAGGGATGTCA
ACCCCTAATTCAGCTTGATCGTATCTCAGCAACTACATTTAATGAGACAGTGGGAAAAAGAGAGCTGTCCACTTTTAAATCAGCATATTTCTAACTAAACAATGGCAATGG
CTAAATCTTTAAAATGCCTATTTCTCTCAAGAACACTGCAATGGAACATTTAGACTTTGGGAAAGAGATTAGTGATTTACATTGCTATCTCACTGATTTAATTTAAATGCT
CTTCCAAACCAAACACACATGTGCCGAAGAGGCTACTAAGAAACCCAACATGCAGAGTTCTCTATAAGTGCAGCCGACAGTGTTGACTGAAACTAAACTTGGAAATCCAGG
GCACTAATGCACAATATCAAGCAATAAAACGGCATCTCTTTGGCAATATTTAATTTAAAAAAGAAGAAAGAGACAGGCGAAGATCAGGCACTGTCTGTTTTGGAGGATCAA
CCATTCTGCATTTCAAAGCATTGGTCCCTGCAATATCCAGGTTACTGTGCTAGAATCTCGACTATTATATCGCAGTTGTGAGAGGGAGGGCAAAGATGTGTTTACTCAGTG
ATTAGGCCCTTAGAATAAGCCTCTAGCTCCTAGAGAGACAGCTCACCACTTATTCATTTGGGCCAATTCACAAAGCCTAGGAAGATTAAACATCCATGCTGAGAAGACAAG
CGAATGCAGACGGTGAAAAAGAAATAAAAATTCTTTAAAAACTCTGAGATGACTTCATTATTTTTCCACAAGGAAACTTTAGGAAAGTGTTTAGTTAGAGAAAAACCCACA
TTGACCTCTCTCTAAACCCTTAATCTTTCCTTTGTGGTGGCACTGCTTTGTGGTAAGCGACTGGCTCGCCTCGCCCCTCTTTTCACTGGAAGCTGAGAGAAAAAAGACTCT
GGAGAAACAGTTTTCGTTCCAGGGACACAAACCCCTGACACTGTTAAACATGAGATGCCAGGAAAACACACTTAAAAAAAAAATTCCCACTTTAAGCTTTAGACTGAATGT
GAGAAAGGAGATGATAAAAAGAGTATCACAAGAGAATCTTCAGGCTGTGGGTACCCCAAAGTAGCTTTCAAAAGGAAAACTAATAATTTTAAAATAATCTTTTCTCTGACA
TAAGCTTTCAACAAAAAATTTTCTGCTGCTTTTATAACAATAAATAAGCAAAATATAAAGACTCAATAGTATGGAAGTGCTAGTAAATTTAGGCTATATAAATCTGATTAA
ATTACAGTCACAGATAAATGGACTCCAGACTCAGATTTCTGATTATCTTACTGAGCTCAATTAAGCACAGGCCAAAAGAGTGAGAACTGGATTAAGCATATCAACCAATTT
GGAAGAGTTGAAATGGCAAACTAATCAGAAAACTGCTTTCGTGAAGAAAGCAGTACCACAGAAAACGAGTAAGAAAATGTTTTGATTTCTATTACTATAACCAGTTTTTCC
TTTGGCCCATTTAATAATTTAGTTCAATAACATTTGAAGAGTACCTATGTATTAGCGATTGAGACTATAAAGATGAATGAAACAGTTTCCTTACCCTCAAAAAGTTGTGGG
AAAGAATGTGCGGAGGCAAACGTTTAATTGTATACCATCTAACAAATGATAATATTGGGGCATTAAAAAGAATATATTTTATTTGTCCTTTCTAATTTGGCAGAGAGGGTC
TAAGTCTGGCAGACCACAAAGGCAAACAACCAAGCTACATTCTCCTGATTCCCTCTCTGTAATCTAAGTTTTAGTAACACAGTGCAAAAGGAAGTCTCCAAGCTTTAAAGT
AACAGAGAGCTCTGTTCTAAATCCAGTTCTGCCATTTAGCAGCTGTGTGACCATGGGGCAAATGGGTTGTTGTAAGCATCGCAGATAATGTAGGTTAAGTACCTATTTACA
AGGCCTGGCCCATAGTAGGTGCTGAATGAAAGGTAGCTGTTAGGATGAAGATTCCTGAACTATCCATGCAAAATAAAGGGTTTTGAAAGCAATTTCAAGAGAAATAATGGC
CATGAAAATGTATTAAAGATTAAGCAGCTCCTTCATTTTTCCTACTGGCAATAGTGTCTGGGATGCTTATTGTGTCTCTGAGTTCGGTGCCTCACTAATCTTCACATTCAA
ATCCAGGAGCTAAGGTACTAAGTTGATGCTTAAGAAATGCCCAGCTGACAGCAACCAATGTGACTTGGCCTTGAGCTACAGTAGCTATTGTATTTAGACTCTTAGTGTCAC
AGAACCATAGAATATTAGAGCTGGAAGAAATGTGCTGTGTCTCAAAATAAGCCAGGCAGAGAGCAGATACTAAGGAAATATTTGCTGATGAACTAAAAAGAAAGGGTTGTA
TTTTGAGTACCAGAATATCCATAATCTGCATGTTCAATGCTTTTAAAGTTGATATGACAATTTCTGGGAATGGTACAATGTAGTTCATAGTTTTTTTCAGTGTTAAAACTA
TAGTATAAAATAATTTCCTTGTGTAAATTGGACCTGACTTGCTTTCTCTCCTTCCCATTTCTGTTCTCCTTTTCCCTCATCATTATCATCAGTAATCAGAATCATTATCAC
TATCACTTTTTAAGTTTGGAGATGGCTCATTGATACAAACAATGGATACAATGATACAATAAACACCTATTTATTCTTCACCTAGATTTACCAATCATTAGCATTTTGCCA
TATTTGCTTTATCATTCTTTTAATACTTCCCTGAAACATCTGAATGTTTGCAGACACTATGACACTTCTACCCTAAAGAAATGTCTTGAGAATAATACATTCCCTTACATA
ATCATCATATTTATATCACACCTAAGACATTTAATATTGTTACAATATCATCTAATAAACAGTCCATATTCAAATTTCCCCCAAGTACTCCCACATGTCCTTTGTAGCTGT
TTTATTTATTGTTTTAAATCCAGCATCTAATTTGGATCATTCCAGTACTTGCCAACTTCTACAATGCTATTCTTGTATATGGATGTTCATAGGTACCACATAGCATACAAT
CATGACTCAAGATAAGTGCAATGTGAGAACACAAGCAGGAGAGTAGGAAGCCACACTATCTGGATTCAAATTCCTGCTTTGCCATTGCCCTGCTATGTGACCTTGGGAAAG
TCACTACACTTTTGTGCTTGGGTGGCATACAGTTCTGAAGGTCAGAAGTCTGTTAAAACTCTTTTCTAGATGGGAGTAGTGAGGAAGTAAGGCTGGCAAATCAGTAGTAAT
GAGTAGTAATAGAGGAAGTCCTGGGTTCTAGGCATGAACATCAGATTGGCTGCTTCTTTATGAAGATGATACTTTAAAAAAAAATTGTTTTTAATAGAGATGGGGTCTCAC
TATGTTGCCCAAGCTGGTCTTGAACTCCTGGGCTCAAGTGATCCTCCTGACCTGGCCTCCCAAAATGCTGGGATTACACACCTGGCCTGCGAAGGTGATACTTGAGCTGAA
TTTTAAAAGTAGGACATCAATGCTATAAGTAGAAACAAACAAACCACAGTAAAAGCAGGAGAGAGTGACTTCTCTGTGACTGAAGCTGAATTTTTCTTTTCTTTTTTTTTT
TTTTGAGACAGAGTGTTGCTCTGTTGCCCAGGCTGATGGCACCATCTCAGCTCACTGCAAACTCCGCCTCCTGGGTTCAAGTGATTCTCCTGCCTCAGCCTCCTGAGTAGC
TGAGATTGCAGGCAGCTGCCACCATGCCCGGCTAATTTTTGTGTTTTTAGTAGAGATGGGGTTTCACCATGTTGGCCAGGCTGGTCTTGAACTCCTGACCTCAGGTGATCT
GCCTGCTTTGGCCTCCCAAAGTGCTGAGATTACAGGCGTAAGCCACTGTGCCTGGCCTGAAGCGGAATTTTAAATATACGTGAGAGTGAGAAAAAGAAGAGTAAAAAAGAT
AAAAAACAAAGGAAAAGTTTGGGAAAGGCCCAGCAATGTCAATGGCCCCATATGTTCAAAGAACTCCAAGCTAGTTATCTTTAAAGAGTAAAACACCAGAGTGCAGGTTGT
ATTGTGAAAAGAATCACAAAACTTAGCCCTGTTTAGCTCCTGAATGTGATTTCAGAGACCAACAAGCATCAACCAAATTGGAGAGGTTCCAAAAAGAAAAAGTCAGCTACT
GAAGATGAGGAGATGCCAGGATGGTGTCTTTTTCCCCTCACTTTCTGAGCAGATGTTGGGATAGCATTCTGAAATCTTGAGGACACAGATATCTGAATCTTGCATAGGGAG
CACTGTCATATGGAAGTCAGAGGGTTAAAAACAAAAAAAAAAAAAACAAAACAAAGCCTTCCCTAGGTGCAGTGGTTCACGCCTGTAATTTCACCACTTTGGGAGGCCGAG
GCAGTTGGATCACCTGAGGTCAGGAGTTCAAGACCAGCCTGGCCAACAGGGCGAAACCCCATCTCTACTAAAAATACAAAAAATTGGCTGGGTGTGGTGGGGTGCGCCTGT
AATCCCAGCTACTTGGGAGGCTGAGGTAGAATTGCTTGAAACTGGGAGGCAGAGGTTGTAGTGAGCTGAAATTGTGCCACTACACTCCATCCTGGGCAACGGGGCGAGACT
CTGTCTAAAAAAAGAAAAGCCTAAAGTAAAATCAAACTCTCAAAATAAGCTGACAGATGTTCATTGGGTATAGATCTTTATCAGTTTTCATTGCTTAGACTGTAATACTCA
GGTAATACAATATATTTGAGGAAGGCCACCATGTGGCAAAAGTTTTTATGAATAAGGACATGAGAAGCTGAAACGATTGGCTCTTACAGCAAGTTACAGAGAAGCAGGCAT
GCTCTTTGGGGAGGCTGGAAGAGGGACTGGGTAGGCAAGGAAGTAGGCAGTGTCAGGCCAACTCTCATTGGTTTTCCAGGTAAACATTTAGACACAGTACTAAGGACTTTG
GTACAGTAGTCTCTTAAAAGTGCAGGAAGGATTTTTCTAACCCTTTACTATTCTCTATGGGGAGGGATAACACTACTCCTAGTCAGCAATAGGCCTGTTAAACAAGCATGA
CAAAAGGAGTGCGAATGTCAAGTGTACTCCTCGCCCCCACTTTTAGGACACTGAGGAAGAGAACAAGAACCCATAGCCTACTTATATCTACTTCCACATTCCAAAAGGTGA
CAGAGTATAGCAGTAAAGACTTGAAGATAAATTAATAATTTTTCATTAAAAATATATTAATAATGCATTCTTACTGAAAATCATAAGAATTACAATGATTTATGGGTATAC
ATGTTCAGTAGCTTTTTAATACCATCAAATATTGTCTGACAAACAGGTTTCTAAGTAGAATATTATATATCATAAAAACAAGCTGTGTTTAAGCATATAGAGTTGTATTAA
CTCTTTTTTTTTTTTTTTTTTTTTTTTTTTTGAGACAGGGTCTCGCTCTGTCACCCAGGCTGGAGTGCAGTGGCATGATCTCGGCTCACTGCAAGCTCCGCCTCCTGGGTT
CACGCCATTCTCCTGCCTCAGCCTCCCAAGTAGCTGGGACTACAGGCACCCGCCACCACGCCCGGCTAATTTTTTGTATTTTTAATAGAGACGGGGTTTCACCGTGTTAGC
CAGGATGATCTTGATCTCTTGACCTCGTGATCCACCCGCCTCGGCCTCCCAAAGTGCTGGGATTACAGGCGTGAGCCACTGCGCCCAGCCAAATGGCAGTGTATGTCTAAA
CTAGTAAGTTTTGAACTAATTTAAGAAATAATTTTAATATGGGCACTAAAGATTTTTGCAATTTTAATTAGGCAGATCTGATAATTGGAGAATTAAAGGCAAATTCTAAGT
GGTACTAACAAATATACTATTTAGTAGAAATATCTAATTACAGAACAGCAGGTTTGGTATGGTTGTATTTATATAAACTATATCAGCTTTTTGACTGATATACATGTTTAT
AGATTTTTTTAAAAATCACATTTAGAAAGTAAAAGCATTTAATAAATAGTGGTTATTTTCAGGTTTGGAATTATGTGGTGTCATTTTCTACTTAAAATGCATCTGTATTTT
CATTCTCTTACAGCAAATACATTATTTGTATAATTCAAATATATTTTTCTAAAAAAAAAATTAGCATTCTAAGTCTTATTTCACACATGTGCAGGATGCTGTCCCAGCTGT
CATACAAAATTACTATAAAAGACATTGTCCTGACTTTAAGGAATTTAAATGGAAAAAATAACACAGACAAGATAAGCAGACTGGGCATATTTTCCAAAGCACAAAGAAGTT
TGTTTGCCTGGTTTTCTGGATATTGTGTGGTGAGCTAGAAACTTACCAACTACAGCTGTGGCCTCAAATTTGTATAGAACTTATTTTTCTTAAAAGACAATGAGCAATGAT
GGCATTTAGATTTCTTTCAACACGAAGCAGTAGAAATAGCATGACTTTAAAATGGGCTGATTTAAAAAATAAATATAATAAAATTTGATAACTAAGAGCACTGTTAAACGT
GAACTACTAATTTTTGTGGTAGAAATGTTCATGGGGTTCTCAAAATTCCTTTCTGAAACTGTTCCTAGAACTAGTTCATAATTGAATGAGAAAATCAGTTTTGTTATTTTA
CAAACATTTCTCAAATTTGTCCAAAACTGCTTAATGGCACCATCTGTCTTATCCACAGTGCTGGGTGCATTTATGGGTAGCATCCCACTTAAGTCTCAAAACAACCTCTAT
AAAGTAAATACTATCATCATCATGTTTTTTCCATATTAGACATAGGCTCATTACTTGTTTAGGGCCACAGAGCTACTAAGTGGGAAATCAGCAATTGAGTACTGAGTCCCT
TAATTTATGTATAATATTTGGAAAAAGCACTGGTGTGAAGTCAGATCTTTGGAGCTGTAATGAAATTACTAATATCAAAGCTCAGACTCCCAAAGGGATGCTTGGGAAAGG
AACAATCCTTCACATGGGAGATAAGCCCTGCCATTGAGATTTTTATTCCTGTTGATTTTTAGTTACTATAAATGTCTAATGATTCTCCAGGGTACTTTTGGTGGTGTAGAA
GAAGAGAATTCAGGGACAGTAGGCATGAGAGGTGGGGAGGCCCCAAGGAAAAAAAAGACTCATCTCCGCACCGCCCCCCCCCCGCCACCACCCCTGCACCAAGATATGATC
TTGTTCTCTTGCCCAGGCTGGAGTGCAGTGGCACAAACATGGCTCACTGCAGGCTAGACCTTCTGGGCTCAAGTGATGCTCCTGATTCAGCCTCTTGAGTAACTGGGACCA
TAAGCACATGCCACCGCACCTGACTAACTGTTTTTGTTTGTTCGTTTTTCTTTTTTTTTTTTTTGTAGAGATGGTGATCTCACCATGTTGCCCAGTCTGGTCTAGAACTCT
TGGGATCAAACGATCCTCCCACCTTGGCCCCTCGAAGTGTTGGGATTACAGGTGTAAGTCACCATGCCCAGCCTAAAAACAGATTTTAAATGTCAGCTAATGCCAGGGCAT
CACAGGCCCCTTCATGCCTTGGCCCCCACTGATTTTATCAGCATCATGCCTAGCAATGCAACTCCGTCCTGCATTTTTTTGCTCCAGTAATACCAAACTGGTTGTCGTTTC
CTCACTTTAATCTTCCATTGCCTTTACTTTTGTTCTTCCTTCTGTTTAGAATTCTGTTATTTGCCTAAGTTTTTCTCATCATTTAAGATTCAGGTCAGAGGTACGTCCTCT
AGAAATCTTCCCCCTAGGCTGGGCGCGGTAGCTCATGCCTGTAATCCCAGCACTCTGGGAGGCTGAGGCGGGTGGATCACCTGAGGTCAGGAGTTCAAGACCAGTCTGGCC
AACATGGTGAAACCCCGTCTGTACTAAAAACACAAAAATTAGCAGGGCGTGGTGGCACGCACCTGTAGTCCCAGCTACTCAGGAGGCTGAGGCAGGAGAATCGCTTGAACT
CAGGAGGCGGAGTTTGCAGTGAGCCGAGATGGCGCCACTGCACTCCAAACTGGGTGACAGAGTGAGACTCCATCTGGAAAAGAAAAGAAAAGAGAAGAGAAGAGAAAAGAA
ATCTTTCCCCTGAACTTCTAAGGTAGTTGAAGGTACCTCTTCTCTTTGCTTCTATGGTATATTATACTATATGGATTGTTTATATTGTTTTATTTACCTCATTAGACTGAG
CAAAAGCAGGAAACCTCTATTTCCCAGATCCTTAGAGAGCATGTGATAAACATTTATAGCCCTCAACTGGATGAGTGTCCTTCATAGTTAAGGGCAAGGAAGGAAGTCATA
AAACTGATCAGTACATTATCAGAAGTCAATACTTTGTCACGATATACTTAAAAGAAACATGAAAACTTAGAATAACTACTTTACCAAAGTTGGAAGCTCTGCTTCGTACAG
TACTGTAAATTCCTCAAGAAAAAAGGCAAAAAGAACGATGAGTACTCTCACCACCAAGTGCTCTCAAATGAAATCAGTTTGAAGCAGTTTTCATTAAGATGGATTGAATGT
GGCATCGTGAGAAACACTTTATCAAATGTAGTGTTTTACTTAGTGATTAACTATATACCAGTTGATGAAGCTCCCCAAATCCTTTGTAATCCCACCACTCCAATAAACATT
TAATGAGTATATAAGTTCAAAAAGCCTAGCAGAGGATTTAAACCTTCAATCTTGTTTTTATTTACTCTTGGAACTCAATTTCTCACTTCAAGTGAAGAATGCTGGTGTTTG
AGGCTCATCTGTTGCCCTGGTAAAATTAATGTACCTCCCCTCCCACAGTTTAAATTAAACATGTGATATTTAAGATGAAGAAAATTTAGTAAGAGTGCCACAGTATCCGTC
ATATTTGCCTTAAAATGTTTGAACATGAGCAAACTGTTTTCTGAAAAACGATTCATTCAAAAATTTTAAAAAATAATCTTGAGCAAAATCTGTTTTAACTCTCAAGTGTGA
AATATGAAAAGGAGAGATGAAGTTTGATTATTAAATCCTGAAGTACAGCAGTTAGCAATGAAAACTCAAGTGTGGTGGGATAGTGTAAACCATATTTACCTGTCATGGAAC
ATGTGAGCTCTTATTTGGTCCCTACTACTTACTATCAGTGTGTTGTAGGCAAGTCATGTAGCTTTTCTGGACTTTCTCATCTCTAAAATGGGAATATGAGGATTATATATC
CCTATTTCACTGTTTGGTTGTGGAGTTCAAATGAGATATGTATAGGAACATGTTTTATAAACCACAGAGCATCACAGAATTCTGAGGTAACATTACAATTACTATACGTAC
ACAGTTAAAAGAAGATGTATACAATCTGCTTGATGACTTCAATAAATGAACCTGTTTAGATTTAATTTTGAATAATTTATCTCTCATGGAGTTAAACTTTAGTTTATAGAA
ATGTAATAAACTGTACATAAACTGTTGATCTGTAACTTGGAAAAGAGAAATGAGGAAAGAAGAAAGCCCTGGACAAAGAAATAAAGACATTTTTATCAGTCCAGAGAGGTC
AGTGGATTTTGGTTACAAATCTAATAGGAAGCAAAATATTTAATTACATGAACCAATAATTTTTCATCTGCTAAAACACCTAGACACTAAGAAAAGCAAACAATCAATTGT
TTCATTAGAAATATCCAGGAGTTAATAAACAAGAGCTTATATTCCTCAGGGGATTATCAGTCTGAATAAATCCAAATGCCAATTTACTGTACAAGACACTTAGTAAAAGTT
CTTTTGTCTACGATATACTGTATTTTTAAGTGTAAGTTATCTGCATTTAAAGCTAAAATGTGTGAGGTATACATAGTATATCTTACAGAAGCTTTGGAAATGGGCTTTTAA
AAATATCTATACCTATTTTGGGAGCTACAGTTTAAGTTACAAAAGGCTGTGACATTTTCTGGTTACTTCAACTACTGGTAAGCAGAGAAATGCACTATTATCAAAGAATAA
GTTGAAAAATACATTATTTTGAAACTATAATTAGATATTCTTTCAAACATATTTATGTCTAATAAGTGATTGTTTAAATATAACAACATGGCCATACAATGAGACTCCATA
ACCATTAAAAATCCTGTTAAAATAAAATATTCAGCATTATTTTACAAAGCATGTCACCTAAATCTAACAAAGCTTTTAGACCTAATATCCATTTTTCAGGAAATCAGAAAA
ATAATATCACAAGGAAACAATCACACAAATCCAGAATTTGGAACCATCTACAAGTCATCCGGTCTGATTTCTTCACAAAGCAAACGCCAGGAGGAAAAAATGGGGAGAGAT
GGTGCTTGCTTAAAAGGTATTTAAGATATCTAATACTCAAATATAACTTGTGATCCTTGAGTGGATTGTGGTTCCAAAAAAAACAGCTAAAAAGAAATTCTGGGGATGACT
GGTGAAGTTTGTATATGCACTGGATAGTAGATAATATTAGAGAATTATCGTTAATTTTGTTATATGTGAAAATGGTATTGTGATTATGTAGGAGAATATCATTATTTTTGG
AAAATGCATGCTGAAGTTTTTAGGGGTAAAGTATGACATCTATAATTTATTTTGAAATGGCTTAGCAAAAAATAATAAATATACAGTATACCCTAAATGTTTCTGTGCAGT
TTAAGTTTCAATAACTTCAAAAGCTTAACTGCTAAAAACTATTAAAATTTATTTGAAGTTTTAATTATTTATATTTATTTTATACTTGTTTGTTTTTGTGAATTTTGAATA
AATTTTTAATTTATTTTCTGTTCCAGTCAACATTTGTCATTTTTAATCAGAGGAACTGAAACAAAAATTTATAAAAATTTATTCATCAAAATCACAAATCCAAATAAGTAT
AAAAATATAAATAAATTTCAAATGCTGCTCTTTTGTCAATCTGTAGCAGTTAATCCTTTTAAGTCATTAAGCCTTAAAACTCCATTAAGACTTTGAGATGCCTATATATGG
AAGATAAAAATATGGCAAAATTTTCCTAATTATTAAAGGTAGGTATAGGGGATTTGGCTATTTATTGTACTATAGTACTTTTTCTGTATTAAAATTTAAATAATTTTTTAT
AATAAAAAGTTAAAATACTATAAAAGAAGTTATAATTAAGAAAGTGATCATATAATATTAAAAGGTAAAAAAAGCTGTTATTACAGGATTATAACATGACTAAATTTTATA
CTAAAAATCCATATATATGGTCAACTAAACATACAATAATATGCAAAGAGCATAACAAAGTTAACAGTTAATCTGTGTTAGAATACTTTCTCTTTGCTTTTCGGTATTTTC
TTTTTTCCTTCCAAGAAAGAATATCACCTATTATCCAGGCTGGAGTGCAGTGGCATGATCTTGGCTCACTGCAACCTCCACCTCCTGGGCTCAAGCAATCCTCCTGCCTCA
GCCCCCCAAGTAGCTGGGACTAGAGGCATGCATCACCAGGCCTGGCTAATTTTTGTATGATTTTTTGTAAAGATGGGGTTTCACCAGGTTGCTCAGGCTGATCTTGAACTC
CTGAGCTCAAGTGATCCACTCGCCGTGGCTTCCCAAAGTGCTGGATTACAGGCATGAGCCATCACATCCAGCCCAGTATTTTCCATAAACCTATATTTATGAACACCATAA
ACATATATTGCCATAAACATGCAATTCTTTAAAAACAGCCATTTTTATATAGATTGAACAGTTGAAACATAATTGCTTAAAACAGCTTTTAAAAGGGCTATTCTGCTATTC
TTAGGGTAAAGAAGTTTCTTACTCTAAATTCATTAGACTGTCAATTATAGCTCTAATTTGATTAATCATCTTGGAATTTGATTTTTAAAATTTATTTTTAAATGAATTTTT
CTTTGTATCAGAATTTAACATACTCTAGAAAATAGAAATCTCAGAGGCATCCTTGCACTCTGTTCTCAAACTCCTTGCCCTCTTTAATTCCAACAGCTTTCCCCTCTACTC
CATGTACACACTATTCCTTCCTTCTTCCCTTTCTTTATTCCTTGATTTATTAAACATTTACTGAATTTTTACTAAGTACAGGGACATAAAGGATAGTCCCTGCCAAAAGAA
AATCAAAACTCCTGGGAAGACATATGTAGAATGGATAATTATAAACACTGTGTTAAGTGTAACAATAAGAGATAAGCAGAGGGTTTTTCACTGGGAAGTGCTAAAGGGGTA
GGTGCTGCCAATGTGAGAGAAGGGGAGGAGGTGGAAAAGGTAAGTTTCAGAGGAGGAGGAGGAGTCATCCAGGTAAAGAGCAGAATGAAAGGCATTTCTAGCAGTGGGGAA
GCATGAAGAAAGAGTAAGATTATGGGGCAATACAAATGGTACACTATTGCCAGATTTATTTATTAAGTGTGAGGCAGGGAATGGGAAGAGCTGAAGCTACATAGATAGGCA
GGAGCCAGATTGCTGATGTCTTGACTGCTGTGACAACATACAAATAGTGATTAGAATCTTCTTGCTCAAAACTTATCTTCTAAATTCTTGTTATGGGCTTCTTCTTATAGA
CTTCAAGATCACAAAGTCCATTTCTATGTTTAAAACCTTTTTTTGGGGGGGTGGGCAGGGGCCCAAAGTGACTTTTGGGGAAAAATATTGCAGTTGTTAGATATATATCAC
TACACAGAATAATCATTTTGGGAAAAGACTAAAGAACAAATCTATCAAGAACTAGTCATTTGCGTAACTGAAAAGAATACAAATATGTAGCTTGGTCCCTTCTAAGCACAT
CCACCTTTTTTCCCATTTAAAAAAAAACCCTATTTCAGTGCTTCACAAGGCCTTCTGCAAGAGCCAGCAGTACCCCTATCACATTAATGTCCCTTGTGAAATGGGTATCTT
GGTGAAGACTAGGTTAGCAGATGAACCAGAAACAAATAAAGTCTCCAATCTCAAAATGAAAACAGAAAACGGTGCTTGCTTCAGCAGCACATAATACTAAAATTGGACTTA
TACAGAGATGATTAGCATGGCCCATGCACAATGATGACATACAAATTCGTGAAGAGTTCCATGTTTTTGGAAAAAAACAAAAACAAAAACAGAAAACATTTAAGCATTGCC
TCAGCCCTAGTGGTAAACCTGTGGGATGCACTTTTTAATCAGAAAAGGTCAAACTGTACTTACATCTCGGGCTTTCACATAGAAGGCCTCTTGAAAAGCAGCTTCTAATGA
GCCAATAAAAAATACAGGATGGCAATCACCATATCTATAGGAAAAAGTGAGTCTATTAATTAAAATACTTTTCAAATTCACTTCAGATTTCACAAGTCTAATCAATGACTT
TTAAGTAAATGTTGGGGCTAATGTCTAGTGCATACTAAACATAAAAACATTTCTTTAAAAGCTTGGAAATGAGCTTTATTGGTTTTTAGAATTCTTCTTGGCCTATACTGA
TATACTAAAATACTGGAATTTTAAGTACACTTAGCAAATGAATTTAATAAGTGCTATAAAACCATGCCATTTATAAGAAGAAACTCTTGGTTACTCACTTTCATATGATTT
TACTAGTTACATTAGCCTTATTTTCCCACTTCAGTTCATTTATTCCAGAATTCCAATAGAAGGAAAAAACTGTTTCTTTTAAAAGTCTCCATATTATATTTCAACAGAAAA
TATCACTAAAACAATATCATTTACACCAAATTGAGGATTAAACATTAATTCTCTTTATATTTGAATACCTCAGCAGACTCTCAAATGCATATAAAATATTTTATATTTGAC
ACTTAAGGAAGAAATGTAAAGCAATTCCAAAAGAAAAAAATAAAGGAAAAAATTCACTTGGATTTAAAATGTTTAAAGTATTTTTAAATTTAATATTATTTTAAAGGATTT
TCCATTTGACTGTCCTAAGATATACTAAAAATTACTATCCTATATCCTAGTCCTTTGGGAATATAATAAAAATATTAAATTAGGATCCATTTATTGAACGTCCATAAACAT
ACAGAAATAAGTTGAATCTATCTCTAAAGTGGCATAAATGGTTTACTGGTTATTTATGTGTTTCACTATTAGGACTATATAAATTAACAAGTATATCCTTTGAATACTTTA
AGGAGAAACTTTAAACAATCTATAATTAAAATTGCCCAAGAAAAATCACAGTAGCATAAAACAGCATCAAATTTATATAGTTAATGTCCTAACCCTACCTTGAAGAAAACT
CTGCTGTAAATTGTAATAAGGCATCTCCTTCATTTTCTGCGTTTTCTGGCACTAAAAAACAAACAAAAGAAAAAACAAAAACAAAAAAACAAAACAAATAGACACAAAAAC
AAACCACATAACATCTAATCCCACATATAAGAAATATATTCAATCAATAAAGAGGAAATAAAATTAAATTTTAGCTTCTGTGATATATCTGAGGGGATAGTTTAACTCAAC
ATATATTAGATCTCATCAAACCAGAATCAAAAAGAACCTTAAAATATTCCAAGCTCATAAATTTTGAAAAACCAATGGACACAATCCTGCTAAGCATTTAAAATATGTGCC
CAGTTGTCATTTAGGATTTCAATGTTTTCTTGAAATAGACATCTTGTGACTAAATTATATTAAATGGGTCTGATATTATTTTAAAGACTTCATTAATTGGGAAAATAACCA
ATTTTATGTAAACATCACATCTATTTCTGCCCACAGGAGTTCTCTAATTTCACAAAGTAAATAGGCCATTATTATTTTAGTGGTCATTTTGCACGTAGCATGTCTTGTTAT
TCTATAGTACACATCTTGTAAGTGGAAGTGAAAGAGATGGTACATTTAGTTTACTTTTTTCCTTCCAAAGATGGGTACCGTTGAATAGAAAAGTAACATTATTACTCTTAA
AACTGATATCTCTAATAAGATGTGGGGAAACAAGTATCGGTCACAGAAAGTACACCTGTTTGTTAATCAGCCTCTAGGTTTAAAGAGAGACAGTCATAATTCATTATACAT
GTAAAACAAAAGTTACACTACCTTGCATTTTTAATGAATTTTCCTAATGCACTGAGAATTTTTGAGTTTAATAAAATCTAAATTCAAAAGGCTCTGGTTCTAATGAAGAAT
GCCTACTCTCTATTATCTTATCTCCTCAAACCTGGAGGTCAGTAAGAGATGTTTAAGTTTAATGTTCTTCATAAGTTTGTGTACTAGAAGAAAGAATTCTATTGCTGGACC
CAAAGAGCTATTAATACTCACTCATTGGAGATTTTCTCAAGGCAGATGACGCCATGCCAAATACTTCTCCATCATCCACCCCAAATTCTGTAGCATCTTCAAAGTCATCTC
CATCGCTATCACTAACCATATGAACATCGGTGATTTGCTATTTAAGGAAAGTCCTGATTAGTTTCATATTGATTTTGGCCTATCAAATTCTAAGAATAAGTTATAATAATA
ACAACAGGACATAAGCGTTATAAAATTTTTATCAAATAAACTCATTTGCTAGAGTAAAGCTTACTATTTTTTCCTTTTAAGGCTTACATACTTCCTAAACTTTCTGTGATA
CCTGTAGACCGAAGGTCTCCAACCTTCGGGAAATGAAGAATGCTTACAAACTAAATAAAGACAGGGATTTTTGTCTTTTTCCCCAGCATATAGTATACAAGTAAGTGCAAA
ACAAATGAGAAAATGGGTACAACTGGAGAAGTCAGAGACAAAGTAAGTTATGCGTCTCTCAAAAAGCTCACATTAATTTATATTTGGCAGGTGGAGGCAATGGTAGCATTT
CTAAACTTTCCACTTCCTTACTGCAGTGGTTCTCAGGTTTCTCTTTGTGAAATATGGTACACTATCCTCACATTGTTATGGATAACATGAAATACACTACATATGAAAGCT
CTTTGTAAACTGAAGATGAGATGTAATAATAATGTTTTACATATGAGTTGTAATAATAATGTTTTAATTCAGTAAAAATTACTGAGAATTTACTACCTGCTGAGCACTGAT
GAATATGCTCTGTTTATTTTGTTTTCAGCAACATCAATTGAAAAGGTATTAAAAACATCTGCTTCAAAGAACTAGGCTGTTATTCTCTAGGTTAGAATGTGATTCTGAAAT
ACTGAGATATAAAACTTTTGGACTGGGCTGTAAATACTGCTGAATATTCATGCCTTAGGTAAGAAGACGGTCCAAGCAAGATATCTGGCTACATGCTTGTCTGTCCTATGT
TCAATAAATAAAGTCTATAAATATTACTTAGTAAATAAAATTTCTATCTTTTAAAATGTGGCACTATGTACTTAAGTTATAAAATGGGGAAACTGATCCTTCAGTCTATGT
AGAATAACCTAATATAACATAAATATTTTGCCAGAAAAGCATTAATAGAAACAAAATATAAGACTCATAATTAGCCTGGGCATCATGGCCAGATCTCATCTCTACATAAAA
AAAAAAAAAAAAAAAAAGAAAAAAGTCTGGCATGATGGTGTGCCGCTGGTCTTAGTTACTTGGGAGGCTGAGGCAGGAGGATCACTTGAGCCCACGAGGTCAAGGTTGCAG
TGAGCCTTGTTTGCACCACTGCACTCTAGCCTGAGTGACAGAGTGAGACCCTGGCTCAAAAATAAAAGACTCATAAAAATTTAGCTAGAGGGAATGTCAGAGGTTAGACAG
TTGTTGAATCATAGATTTTAAAGCTGGAAGGATCTTAAAAATCTGTCATCGGCGGTTTTCTAACTTATTTTCATAGGGTTTCCTCCCTCCCCTAGGCCCAAACAAAATATT
ACAATACATAAAAGTAGGACTACTCTGGTTGATACAGGGAGAGGTCAATGGGGAGCTTAATGCTCTTGGAGTTGGCCTTTTCTTCCTTGTATCTGTTGACACCTGGGGTAT
AGCCAGAGGATCTCAGGACCCCATGAAACACTTTTTAAAACTGCTCATCTAGTGATTCTAAGAGTTCCAAATGAGAAAGTCAAGATGTTTCTCATTTGACTTAGTGTCAAA
TGTCAGCATTTCCTCCTTGGGCATACCCAAGCATTAATGCAGAGAATCATAATCATATTTTCCCTCTCAACTTTAAGACAATCTTTCTAATGCTTTGAATAGACAAGATAA
TGAAGATACATTTGTTGCATGAATAAATAAATGGTCCTTCCCTGAAGCATTTACCTGCCATCTTAACTCTACTTCTCACGGAAACACTGGTCCTCCTCCCTTAATAGTTTG
TTCGTAGATCTAAGATCTCCTGGTTTAAGCTAGTCAACAGCTTAAAAATCCACAATGCTTTCTCATTTTAGAGCAGTGAAAGAGCCTCCTCCACAAAACAACACATTTACT
AGGACAACAGTGCTTGAGTTCCCGCTGTGTTTCAGGTAGTCAAATATCTGGAGAATGAAGTTGCCTTTAAATTTGAGGCTTAGTCTTAAATAGGTAAAGGCTCAAGATTTA
CAAGATATACCACATGTTCTTTTACAGTGCCTAGCCAGATTCACAGGCAACTGAAAAGAAACAAAGGACGAGTATGACAAATCTTCTCACATCCTCTATCAGGTAAGCTAT
CAATTCAGTCTTTGCTTAATCTTGCCTAGTACTCACCCCCTCCTTTGAGGCATCAGGTTAAGAACAAGGGGTGGGAGACACAGGGGAGAAAAAAGGGAATGTTCTATATAT
ACTTCTTTCTATACTTACCCCTTTTACTTTACTGTCCCACATCCATCCTCTTTCTCCAAATCCTGTTCAATACATTAGCTCCTTCTATAACAACAGGACCTTACTTCATAC
TAAGATAGTGATTTTAATATTCTCCATGTGTCTCCATTATTCGTTTTCCCTTCACAAAGTAGAGAATCCCCAAACCTCTTAAAATTCCAGAAAACAAAATCCTATAACCAC
AACATCTTCAAAGGGAGGTATCTAAAAAGCCAATTTTGTTGAAAAAAGTATATTTCAAATATGAATTATTGAAATATCTGCAAGAATGAACTACTTAATTATGTATAAGGA
ACTCCCAGTCTCTTCATATTTTTTTATCAGCCATCTAACAGGTTAGAAAAAGCTTTTTCTAAAAAATAAGATAAACTTTTTTTCATTAATGTTTGCTGATGAGAATAGATA
ATCTCTCGGTATCTGTCATGGCTGCCCTAAAATTCTTTAAATCCAGAAAAAGTATTTATTCATAATTTTAAAAACAGCTAAAAAATTAGTGATTATGCTTATTGCATTCAT
TTATTACCTTTAACATTTAACAAACATTTACAAATCACTGTTAAGTGCTACGCTGTTTGGACCTATGTGGAAGATACAGTATATCCTCTCTTAAGGAGCACCATATATTAT
ACACAGAGTGATTAGTGCTATGACATGTAAATTCAGAAGAGAGGACCTAAATCATAGGGGGTAGGAATCAGGAAAAACTTCCTGGAGGAGATGATAACTAAACCGTTTAAG
GTAAACATTTAGAACTCATAACTGGCATTAAAGCAAGCTTATAATTGAAATAGATGTTCCTTTCAGCAACATTCACCAACTACCTATTATGTCAAGGCACTATGTTAAAAA
CTAGGTATGTCAGCCAGGCATGGTGGCTCATGCCTGTAATCCCAGCACTTTCAGAGGCCGAGGCAGGCGGATCACTTAAGGTCAGGAGTTCGAGACCAGCCTGGCCAACAT
GATGAAACCCCATCTCCACTAAAAACACAAAAATTAGCCTGGTGCGGTGGCAGACGCCTGTAATCCCAGCTACCTGGAAGGCTGAGGCAGGAGAATCACTTGAACGTGGGA
GATGGAAGTTGCAGTACGTGCCACTACATCCAGCTAATTTTCATATATTTTGTATAGACAGGGTCTCACTATTTGCCCAGGCTGAATGTGAACTTATTTTAAACTATTTGT
CAGGCAATTCGTGTATCTCTAATTCTTTAGGGTCAGTTACTAGAGTTTATTGGTTCCTTTGGTGGTATCATCTTTCCGAAATTCCTTATGATCCTTGTATTCTTGCAAAGG
TGTCTGTGCATTTGATGAAAAAGTTACCTCTTCCAGACTTTATGGGCTGCCATCAGTAAGGAGAGACCTTCACCTGTGGGTGTGGAGAGAGGGTAGAGAAGGAGAGAGGCA
CTCTGGGGCATGCTGTGGCATGGGGTCTAAGGGCACAAGATACCAAGTGGTGTGTGTGTGTGGTGACTTGAGGTCTAGGGGGGACACTGAGTCTTGTCAGCCTAGACAGTT
AAGAGTCTGTGACATTGGCACCTGTGTGATCCTTGACGGCAAAAGTTGTGGGAGGTCTGCAGAGGCTGCAAGGGCTACTGGAGTCCTCTGCTGTGCCTCTGTGTCCAGCAA
CAAAGGGCCATGGCTAGCAACAATGAAGGCCAGAGCCAGTGAAATGCACATCCTCTGGTGTAGAGGCTGGCTGCAGACATGCCTCTGGCAGCAGATCCAGATGTAGCCTCA
TGCACTGGGGTAAGTGCTGGAGACAGAAACAGGAGATGGGCAAGACTGTAAGAGCACATGTGGGATGGTCAGGGCTGGAAGCTTGCTTATCCTCAATTGCAGGGACCAGCT
AGGGTTAGGTGACAGGAATTAGACTATCTGTGTATATGTGGGCAGCTGCAGGGCCATCTGTGATTGCAAGCACAGTGGTAGGGGCAGGAGCCAAGGGGCAAGATCACCTAC
TTATAGACATAAAACTGTGACAGCCAGGGCTGGCAGCATGCAGTAGCCTAGCTGCTGGGGTAAGCCTCAGGTACATGTAGTGGTGGGTTTGAAGCCTGTGATGAGTGGTCA
CAGAGCTGTTTTCAGGCACACATGCAGTAGCTGTGTTGTGTCCCTGGGCCAAAGAACCCACAGGGGCAGCAGCTGGGGTGGCTCTGGGGAGGAGGGATTTCAGGTGCTTAG
GCACCTGAAAAATACGAAGTCTGCTGAGGAGGGATTCTAGACCCAAGCAGGAGCAGCTCAGGTGACTCCAGGTGGGGAAGGGAGAGGAGTGGTAGGTCACACACCCAGAGA
CTGTCAAGGCTGCTGGGCTGTGTTCCCAGGCCAGAACAACTACAGCAGTAGCAGTCTTGCAGCTCTGGGTCTTTGCCCATTTTTTAACTGGGTTGTTATATTACTTAGTTT
TAGGAGTTCTCTATATTTTATAGACATTGATCCCATATCAGATGTATGATTTGCAAATATTTTCTCCCATTCTGTGGGTTGCCTTTTTAACTCCATTGCTAGTGTTTTTTG
ATGCACAAAACTTTTTAATTTTCACCAAGTCCAATTTCTCTATTTTTTCTTTTGTTACCTGTGCCATTAGTGTCATACCAAGATATCATTGCCAAATCCAATGTCATAAAA
CTTTTGCCCTATGTTTTCTTTTAACAGTTGTATTGTTTTAGATCTTACAGTTAGGTCTTTCATATATTTTGAGTTTAGTTTTGCATATGATATTAGGTAAGGGTCCAACTT
CATTCTTTCGCATGTGGATATCCAGTTTTCCCAGTACCGTTTGTTGAAAAAACTTCCCTTTCTCCATTGAATGGGATTAGTGCCCTTGTCAAAAACCATTTTATCATAATA
TGCTGGTATGTTGGGGCTCTCTATTATATTCCATTGGGCTATATGTTAGTCTAGCACTGTACTGTTGAGATTACTGTATCTTTTTACTAAACATTGGAATCAGGAAGAGTG
AGTCCTCCAGCTTTGTTCTTTTTCAGGATTGTTTTTGGCTATTCAAGGTCCCTTGAAATTCCATATGAATTTTTGGATAAGTTTTTCTATTTCTGCAAAAAACCACCATTG
GAATTTTGATACGGATTTCTGTAGACTGCTTTGGGCACTACAATATTACGCCTTCCAACCCATGTACATGAAATGTGTTTCCATTTATTTATATCTTCTTTAATTTTTCAG
CAATGTTTGGTAGCTTTCATAGTACAAGTCTCCCGCTTCTTTTATTAGTTAATTCCTAAGTATTATTCTGTTTGATGCTTTGACATTGGAATTGTTTTTCTAATTTTCTGT
TCAGCTTGTTGACTGTTGGTTTATAGAAATGCAAGTGATTTTTGTGTGTTGACTTTGTATCTTGGTATTTTGCTGAATTCATTTTTTAGTTCCAATAGTTTTTTAAAAATG
TAATCTTTGGAGTTGTCTACATATAAAATTATCCTCAGTGAACAGAGATTATTTTAATCCTTCCTTTTATTTCTTTTTCTTTTTCTTGCCTAATTGCCCTGGCCAGAACTT
CCAGAACTATGTCAAATAGAAATGGTGAAAGGGGTCATTCTTGGCCGGGCGCCGTGGCTCACGCCTGTAATCCCAGCACTTTGGGAGGCTGAGGCGGATAGATCACCTGAG
GTCAGGAGTTTGAGACCAGTCTGACCAATATGGTGAAACCCTGTCTCTACTAAAATTACAAAAATTAGCCAGGTGTGGTGGTGTACTCCTGTAGTCCCAGCTACTCAGGAG
GCTGAGGCAGGAGAATCACTTGAACCCAGGAGGCGGAGGTTGCAGTGAGCCAAGATCGTGCCACTGTACTCCAGCCTGGGCAACAGAGCGAGACTCTGTCTCCAAAAAAAA
AAAAGAAAGAAAGAAAGGGGTCATTCTTATCTTGTTCCTGATTTTAGAGAAAAAGTTTTCAGTCTTTCACCCTTGAGTATGATGTTTGCTGTGAGTTTTTCAGATATGTCT
TTCATTATGTTGAAGTAGTTTTCTTCTATTTCTAGTTTTACCATGAAAGGGTGTTGAATGTTACCAAATGCAGATGATGACGTGTTTTTTTCCTTCATTCTGTAAATGTGC
TGTATTACATTGAGGATTCCATTATCTCTTGCTTGCACTAGTACAACAGACTCATACCTGATTTCTCTGTCTTCTGTCTTGTTTCTTTTAAATCTAGCCTGTGCACAGCAG
AGCGCTCTTCACTAAACTGTGTATTTGTGGGGAGATATCACTCCCCACTTAAAAGTCTTTTACTGCTGGCCAGGTGCAGTGGCTCATGCCTGCAATCCCAGCACTTTGGAA
GGGCGTGGCAGGTGGATCACGACTTAAGGTCAGGAGTTACCAGCCTGGCCAACATGGCGAAACCTCGTCTCTACTAAAAATACAAAAATTTCACCGGGCATGGTGGTGGGT
GCCTATAATCCCAGTTACTCAGGAGACTGAGGCACGAGAATAGCTTGCACCCGAGAGGTGGAGGTTGCAGTGAGCCGAGATCGCACCACTGCACTCCACCCTAGGCAACAG
AGCGAGACTCCATCTCAGAAAAAAAAAAAAAAAAAAAAGGCTTTTACTGCTTTCTACAGTTCCAAATTCTCAATGTGTCATACAAGACTTACTCACTTTCACCTCATCTCT
TATCTTCCTTTTCCCCCGACTTTCTTCTGCACTAACAGCAACCTACACTTATCTCTTCTCATTTGCTACATCAAATCATGCTTTTTTTCTCTGAATGGAATGAATGGAATA
TGATTCCTTTGATTCTTTATTTGGCTGTGACTCATTCTTTATAATCCAATGTGGATGTCACCTCCTCTAGTCTTTTTTTATTTCCTTTATTTAAAAAATATTCATTTACAA
ATAACTATTCTGTGTCTGTTACATGCCAGGCACTATGCTAGGTGTTAGGGCTACAGAGGGGAGAAAGACAAACAAAGTTCTTGCCTGCAAACATTCTTGAAAGTTACAACC
CACCCCCATTATCTATGCTCCCCTAGCATCTCATGCTTGCCTCAATTTTCTCATTAATCATATAATATAAAATTATCAATTTATATTCATCTGACTAGTACATAGTGAGCA
TTCAATAAATGTTTCTTTAACCATAGTTATAAACTGATGCTTTTAACATTACATTAAAACTTTTTGTTGTTGTTAAGTTTTTGGATTTCTTCTCCTTCTTCACTGTCAACT
GAGAACTGAACAATTCCCAAGGAGCCAGGGTCAACAAGGCCCCCACACTGTCTCACCCAAGCAACTGAGGATAAATTGTTACCTAGCTAGGTATCCAGAAATATGGAAAAA
TCATTAAACGGGGGCTCAGGAACAAGGGGAGGATGAGAAGAAAAAATATTAAATGATCGTAAAGAAACTGTGTCTGTAGGGCCAGAGAGATGATGTAAGAATCAAAATTCT
CCCAGCTAAAGGAAATATAACTACAATCCATAAAGTCTAAAACTTGAATTTAACTGCTGGTCTCAAATATTTCCTTCCTAACTCAAAGTTTAAGAAAGTCAACAGCAAAAT
GATTATTGTTGGCTGGGCACGGTGACTCACACCTGTAACCCCAACACTTTGGGAGGCCAAGGAGGGCAGATCACTTGAGGTAAGGAGCTTAAAACCAGTTTGGCCAACATG
GCAAAATCCTGTCTCTACTCAAAATGCCGGGCATGGTGGCACATGCCTGTAGTCCCTGCTACTTGGGAGGCTAAGGCACGAGAATTGCTTGAACCCGTGGGGAGAAGGCTG
CAGTGAGCTAAGATTGTGCCACTGTACTTCAGCCTGGGCAACAGAGCAAGACTCTGTTTCAAAAAAAAAAAAAAAGAAAGAAAGATGATTGTCTTAAAACACACAAAGTCA
TGTAGGAGTAGAACCGGAAGACAGCAGTAGAATCACTGGGTAGAAGGTACAATTACACATATTTCAACTTAATATAAGGAAGACAACAGAAAAAGCTGCTCAAAAATGAAA
CTGGTTATTATAGGAGGGCAAAACTCCTAATAATAAGATATTATTATTCAGTAATAATAAGATATTACCGAGGTTGTGAATGTTTTAGTTTGGCAAAGCCTCCCAATCCCA
CACTACCATTTTCTCAAAATAACCTAAATAGTGTGCTAGCCTCACAAACACTGCTCTTCACTATATGGAACTGACTTCTCTCTGCTGATGGGACCACCCAAATAACACATA
TAATAGTGAGGGTGAGAGAAGAAAATAAATGAAGTGAAACAGTTACCTGTCACCTCTCAGATAGGACACAGAATAATTAAAAATTTTGGTTGGGGCTAGTTGGCCACCTTT
TAATGTTAGTGGATTTATCCATTAAAGAGTGGAAGTATGACCTACTCTAGCCATTAAAAACAGACTCAAGCACTTTAAAGAAATATCTCATTAAATTATGTCCGGCAATTT
CTGCCAAGCAGTGAAACTCAATATTATCTTTCTTTCACAAGGGCTAGTGAGATAAAGTGCTTTAAAAAAAAATGGTTTGGTCTCTTGAAAAGGAATAAACATTTTTGGAGA
CCAAGTATAGTACAGTATAATACAGCACAGTCATATTATTAGCAGGGGAAAACACTTCCTTCTCTGTGGTTTTCTAAAAAATGTTAAAAACCAGAGTGGCAAATTATAATT
TTCACAGGATGATTATAGACTACAACTTCAATTACATAACTCCATTTCTCTTTCACATGTTTAAGTGATATAAATACGTATTCAAAGGATGGCTGGAGAAGTCCTGTGGTA
GCTTCCATAATGGGTGTCCAAAATATATAGGCAGTTTAAATAAAAATGAGCAACCACATTTTGTATAGAATGTAAATGGAAAAAAATTTTTATCTTACTAGCCTAAGCTTT
TAAATACTTGAATCATGCTCTGTCTTAAAAAATTCTAGTTTAAGGCCAGGCGTGGTGGCTCACACCTGTAATCCCAGCACTTTGGAGGGCTGAGGAGGGTGGATCATTTGA
GGTCAGGAGTTCAAGACCAGCCTGGCCAACATAGTGAAACCCCGTCTCTATTAAAAACACAAAAAATTGAGCCGGGTGTGGTGGTGCGTGCCTGTAATCCCAGCTACCTGG
GAGGCTGAGGCACGAGAATCACTTGAACCCAGGAGGCAGAGGTTGTAGTGAGCCGAGATCGCACCATTGCACTCCAGCCTGGGTGACAGAGTGAGATCCTGTCTCAAAAAA
AAAAAAAAAAAATTATAGTTTAAATAAAGTTCATCTGTGCTATTTAGTTATGACCTCCATTGTATACACTTTTGAAGTCTTGGTGATGACTTTTCCTAGCACATAGTAAGA
GCTCAATAAATATTTCTTAAATAAGTTAAAACATCCATGCTCTCTTTCCCATTTCCTTATAACCATGGTCAGAGTTGGGCATGAAAGTGCTGTTTGTAGCCATGGAACAGA
ATTTAAATATTTCCTTATAATATTCTTTAGGCTTGGGCCAGGCGTGGTGGCTCACACCTGTAATCCCAGCAATTTGGGAGGCCGGGGGGGGTGGGGGTTGGGGGTGGATCA
CGAGGTCAGGAGTTCGAGACCAGCCTGGCCAATATAGTGAAACCCCGTCTCTATTAAAAATACAAAAATTAGCTGAGCGTGGTGGCGGGCACCTGTAGTCCCAGCTACTTG
GGAGGCTGAGGCAGGACAATCGCTTGAACCTGGGAGGTGGAGGTTGCAGTGAGCCGAGATCGCTCCATTGCACTCCAACCTGGGCAACAAGAGTGAAACCCCATCTCAAAA
AAAAAAAAAAAATTATATATATATATATTCTTTAGGCTCACTTAGACCCAAATAGGCACAACACACAAACAAACGTGTTCAATCTTATCTGCCCCTTCTCTTTGTTTCTTT
AGGACCCCTGTGTGCAACACTATCACTGCATTTTTTATATTATGCCATCACTATTATTATTATCTTTTTATTTTTATTTTTTTTTGAGATGGAATTTCACTCTTGTTGCCC
AGGCTGGAGTGCAATGGCACAATCTCGGCTCACTACAACCTCCACCTCTTGGGTTCAAGTGATTCTCCTGCCTTAGCCTCCTGCGTAGCTGGGATTAAAGGAATGCGCCAC
CACACCCAACTAATTTTGTATTTTTAGTAGAGACGGAGTTTCTCCATGTTGGTCAGGCTGGTCTCGAACTCCTGACCTCAGGTGATCCACTCACCTTGGCCTCTCAAAGTG
CTGGGATTACAGGTGTAAGTCACTGTACCTGGCCACTGTTATTTTATCTATCACCCTTGACTCTCAGCACTTTGGTATAGGTATAGTGTTATTCATCTTTGTTATCTAAAG
ATATTAAGCACAGTGTCTGCTTCATAGTAAGTGCTCCAACCCAATGAGTTAAAGGACTTCCGGGGTCAATCCTAATGAATCTACTCAACTACACAGTCAATAGCAAAAAAA
AGTTTCTTTTTTCTTTTTTGAGATGCATTCTCATGCTGTTGCTTAGGCTGGAGTGCAGTGGCGCGATCTCGGCTCACTGCAACCTCTGCCTGCTGGATTCAAGCAATTCTC
ATGCCTCAGCCTCCCAAGTAGCTGGGATTATAGGTGTCTGCCACCACACCTGGCTAATTTTTGTATTTTTAGTAGAGACGGGGTTTTACTATGTTGGCCAGGCTGGTCTCG
AACTCCTGGCCTCATGTGCTCTGCCTGTCTCGGCCATCCAAAGTGCTGGGATTACAGGCGTGAGTGACTGTGCCCAGCCTAGAAAGTTCTTTGTTAGCCTGATGGTTCTAA
GTAAAAATCATTTCAACCAATCCATCTGAATTCCGTCTGTTGAAACATGAAACTAACAGAGCGAGAAGGAGCACATTAGTAGTAACCTTGCATGGACAGTTTCTGCCTTCA
AGAATTTACCGAGATTTAATTAATGCTACATTAACTTTATCTGTTCATTGCTCTGGCAGATAAAAAAAAAGGGAAGTGCGCAGGTAGGTGGGGGATGGGCCTTCTGTTCAA
AGAAAAGCTGGCAAACAGGCTTACTTCTTCCGACTGTTCCCGGGTCTGTGCAGGTGAAGATCTTCTTCCCACTGTAAGTCGATGGCAGGGATAAGAGAGCCCTGATTCAGC
AAGACACATCTGCAAAAAGTAGAATCCATCATTTGTAAACAAAATACGGCCATGTTTCACAAAAGGATTTGACTTTTCAGGTATTTTCTATTATTGCTGAAGCTAGATTAG
AAAGCTAACTCTAGTATCCTGGGTATTACATTACCAGGAAGGCTTTGAAAATTTGAAATTTTTCCACACATGGGATGTTATGGTAGCTAAGGCTAATTTTCATTAGATGAT
AGACTGAGGTTCTAGGAAACTGGTATGAGCCCAAAATAAGGCAAATCATACATACTTGCCCCCAATCCCCCACTGCCTCAATGTGCGTCTGCTACTTTTCTGATTAGCAGA
ATAATACCTCATTTTCCTAACTCCGAAGGCAGTAGGGATAGAAATATAAAATTGTAGGTGAGATACAAAATTTAAAATTTCCATAAGATACATATATCAGAAATATACAAA
AATCTAAGTTTAGGTTTTATCATAAAGGAAGCTGCCTTATATTTGAGTAGTTACAAAAGTTCTCCTATTACAGGGTGCTTCCTCAAATACTTCATTTTCAATACACTGTTT
CGACAGATTAGCCTTAAATAACCTGAGTCAATGATGCTTCAGGTTCTCCCAGAGTTTACTTGTCAAAACTGGTTAATAAAGAAGACAATGATAAGACATGATTATTCCTAG
AGCTCTGTATAATCTCACAATTGCAAGTATTAAAAGTCCTTATAAACCTGTCTTTAAAAGATACTTTGAAAAATGTCTTGGGAAGATGATGAATATACATACATAGGACAA
ATGAAACCAAAACAAAACAAAAAATAAGCAAATGAAAAAATTACAACTGTCCTTAATGACACCTAGATAGGGATAGTATTTGATTATTACTTTCTCCACAGCGTAGGGATA
ATAAGGTTGAGTTTATGGGTAAAGCAATGAGAAAATGCCTAGCACACAGTTGGTGGCTCAACAAACATTACTTTTTACTAGTCTGTGAAGAATATCTGTGGCTTGAGATAA
AATGTCCAGCGAAAAGGATGGACTCTAGAAAACATGACTTTAGCAGAAACACCTTCCTCACCTAGACTGTTCCATGAGAGAAGCCCACTGTCACCTTATATTCTGGGGTCT
TTCTAAGTTAGCCTGTTCCTTAATTAACACAAGAGTAGTTATCTTATTCAATTCAATTATTTAGTCTTTACAATGTCAACCAAAAAGAAAAAAAAAAGTGACCCTAGTGGT
GATGATGATGCTTATATATAAAAAAATGCCCATAGAATTTGAATAAATATCATGAAATATGAGGGTAGCTACAAAAGCAGTATTTGTAAATTAACATTATATAATATTAAC
ATTATTTTAAGTATATGTGTCCAATTAAATAATTTGACAATTATACTACATCAACACAAAAAGTTTATGCATTTAAATTATCCAAAGAAAACCCTTTTTCACAAAAATAAT
TATTATTTTACAGTATTTATATTTTTAAGGCCACATCTTAAGGAAAAAATAGCTATAGTTGGCAAGAATTTAATTGTTCTTGTCAGCTGTCAATGATTGAAATATAAGGAT
GGTAAATCATTTTTTGACAAGACATGAAGAAAAATGAACAAAATTAAGTAAATTTGTTCTGTTAAAAAGTAATCCATGGAAAAGGCAGGCACTTAACAAATTCTTGTTGAT
CCCTAAAGGAACTTTTTCTATTTAGTAACAGGAGACGGCTAAGTGTAGAATGGACTTTTAAACTCAGAGTGTCCTGAGTTCAAATTCACTTCTACTATTCACTCGAATCAA
TATTTTCCATCTCGAAACTAAGTTTCCTGGCTGGGCGTGGTGGCTCATGCCTGTAATTCCAGCACTTTGCAAGGCTGAGTCAGGAGGATAGCCTGAGCTCAGGAGTTCAAG
ACCAGCTTGGGCAACATAGTGAGATCTTGTCTCTAAAAACATAAACAAAAGATTAGCTGGGTATGGGGGTGCACGCCTGTAGTCCTTGCTACTTGGGTTGCTGAGGCAGGA
GGATCACTTGAGCCCAGGTGGTTAAGGCTGCAGTGAGCTGTGATCATGCCACTGTACTCCAGCTTGGGTGACAGAGTGAGACCCTGTCTCCAAAAAAAGAAAAACCAATTA
GCTGGGCATGGTGGAACACACCCATAGTCCAGCTACTAGGGAGGCTGAGATGGGAGGATTGCTTGAGCCCAGGAGGTCAAGGCTGCAGAGAACTGAGATCATGCCACTGCA
TTCTAGCCTGGGTGATAAAGCAAGAACCTGTCTTTAAAAAAAAAAAAAAAAAAAAAAAGGCTAAGTTTTCTGTTCTGTAAAATTAACATGACCTTTCCTAACAGGCTTTCT
GTGAGGATGGCTTAAATGAGAATACACTTGCTACATAGTAGATATTCTATCAGTGAGTGAATACTCAAAGTCCATTTGAAGTTTTTTCTTTTCTTCTTACAAACAGTATTT
AGTGTTAAGAACATACTGTGCTGGGCGCAATGGCTCATGTGCTGGGCGCGGTGGCTCACGCCTGTAATCTCAGCACTTTGGGAGGCTGAGGCGAGTGGATCACCTGAGGTC
AAGAATTCGAGACCAGCCTGACCAACATGGTGAAATCCCATTTCTACTAAATACAAAAAATTAGCCGGGCATGGTGGTTCATGCTTGTAATCCCAGCTACTTGGGAGGCTG
AGGCAGGAGAATTGCTTGAACCTGGGAAGTGGAGGTTGCAGTAAGCTGAGATTGTGCCATTGCACTCCAACCTGGACAACAAGAGTGAAACTCCGTCTCAAAAAAAAAAGA
ACATACTATGTGATTCTCAAAGTATGTACTACAGGCACAGGGTTCTTGAGATTCTTTCAGTAGTTCCATAAGGTCAAAATTATTTCATAATAATACTTAAATGGCATTAGA
CTTTTTCACTGTGTTGTATTTATTTATTTATTTTCTTGAGAGGGAACCTCGCTCTGTCACCCAGGCTGGAGTGCAGTGGTACGATCTCAGCTCACTGCAACCTCCACCTCC
CAGGTTCGAGTGATTCTCCTGCTTCAGCCTCCGAAGCAGCTGGGATTACAGGTGTGTGCCACCATGCCTGGCTAATTTTTGTATCTTTGTAGAGACGGGGTTTTAACACGT
TGGCCAGGCTGGTCTTGAACTCCTGACCTCAGGTGATCTGCCCACCTCAGCCTCCCAAAGTGCTGGGATTACAGGCCTAAGCCACCACACCTGGCCACAGTGTTTTTATAC
TGATGTTAAAAAAAGCAATGGTAGGCAAATCTGCTGGTACTTCAGCACAAATTAAGGTAGTAACACCAAGCTGTTAAAAATCTCCAGTTCCATTTACTCACTGTAAAAATG
GCAGTTTCATTTAATAATGTCCCTGTTAAATCAGTAAAAATTATTAAGTAATTTAATTTATTTATTAAGTAAATTTTGACTCTTAATACATGTCTTTTAATATTCTATGTG
ACAAATGGGAAGTATGTATAAAGGACTTCTACAGCATACCAAAGTATAATGGATGGGTTGAAGAAAAAGCATGTGTGTTTCAGTTATATGCTGAATCAGCCACTTTTTTTC
AGAAACACCATTACTACTTAAACAAATGATGGGCAGACAAACTGTGGTTATTTGGATTTGGTATTTAGACAAGTATCCCTTATTTAAAATGCTTGGGACCAGAGGTGTTTC
AGACTTAGAACTGTTTTGGGTTTTGGAATATTGGCATCATATATACCTAACAGTTGAGCATCTCAAATCTAAAAATCCAAAATCTGAAATGCTCCAATGAGCATTTCCTTT
TAACATCATGTTGCTGCTTAAAAAGTTTCAGATTTTCAGATTACGGATACTCAACCTGTGATTGAGTATCCCTAATTGCTGAACATTTTCTCCAAAATGAATGAAGTGAGA
CTACTACTTCAAGGAACAGGTCTGACAGTATTAATTGCCAATGACAAAATTTGAGTTTTCATGTAAAAATTAAGAGTTTTAAAAACTATCAGCCATCATGAGCTTGACAGC
TTCTCAATGCTTAAAGCCTTTGTGATGCGTTCAGTGGTTATATTAATATAATAGATGTGACTTTTTATATCATGTAATGAAATGTGTCAACATTTAGAAAATCTGCATAAC
TCACAAGACCAATATTCTCCAAATGAACAGTGATTGCATGATGTTATAAAATTATGTATGGATAAAGGTTTAATTCAAACTGTGAGGCAGACCAATGTATCTTACTGTGAC
AAAGTATTAATACAAAATGTATAGTGGTAGGGCTTCAGATTCTACATTGAAAGTAACATTTAGCTTTACCCGAGAAAGCTCCTTGCCACATATACACACACAAAAAAATTA
AAATAAAAAAAATAAGACTAACCTTTAGGAAACTACCACTTCTCAAGTTCTAGTTTAGTATCAAAGAATAATATCTATAATTATTTGAAAAGACTATTAAAATACTCCTCC
CTTTTCCAACTATAGATCTGTAGGAGGTCAGATTTTCTTCATATTTTCAATCAAAAAAATTCATTACAACAGGTTAAATGCAGAAGAAGGAAGACACGAAAATCCAGTTGT
CTTCTATTAAGACAGACATTAAAGAGATTTGTAAAAGTATAAAAACAGTGTCACTTTACTTACTGAATTTTTAGAAAATATAATTACTTTGTATAAAAATGCTATTTATAT
TAACATGTAATTCACTTGTTATCTTAAATATTATTTTCTTCAATATTAATTTTTAGAATGGTAAATGTCAATGAATATAATCCACATAAACAAAAGCTCTCTGGGGTCTTT
GATGATTTCTTTACAAGTGCAAAAGGATCCTGAGACCAAAAAGCTGTGAACTGCTGAACTATGTAATGTGTACATATGCAACTAATTTTCATGAATAATGACAACTATTAC
TTGAAACAACTGAGAAGACAAAAAAGCTCTTTCAAAATCTTAGAATCTTTTCGATGTTTCTTCTTTACACAATAAACAAAGCATATAGTATTTTCTTTGTATTATTCTTTA
TGTTATTCTTCACATGAAAATAAAATACTAGGACAATATGCAAAGGAAAACTCCAGTAAACCATCATGACTGATCTCTGGCTATGTCTAACAAGTTGTTAGTAAAACACAG
TATTATCATGTTAAGCTTGGTCCTCAGAGCATTTAAGGCCATTCTTAATACTTCTTTCTTTAAAAATATGAATTAGTAGGCTGGGCGTGGTGGCTCGGTGTGAGACACCTG
TAATTCCAGCACTTTGGGAGGCCAAGGAGGGCAGATCACTTGAGGCCAGCAGTTCGAGACCAGCCTGACCAACGTGGTGAAACCCCGTCTCTACTAAAAATACAAAAACTA
GCTCGGCATGGTGGCGGGAGCCTGTACTCTCAGGCACTCGGGAGGCTGAGGCAGGAGAACTGTTTGAACCCGGGAGGCAGAGGTTGCAGTGAGCTGAGATTGAGCCGCTGC
ACTCCAGCCTGGGTGAGACTCAGTCTCAAACAATACATATATATTCATATATATATATATACACACACACACTATATATATTCATATACACACATATATTCATATATACAC
ATATATATTCATATGTATACATATATTCATATATACATATATTCATATACATATGAATTAGTTCTTCAAAGTATTTTTTATTTTATAGCCAAATTTTAACCCTCCCCAAAT
ACATGCTTGCAGTCTGTCTTTTTTTCTAATTATAAATGACAAAGAATAAGACATTTTAAGAGTATTGGAAGCTATAAAACCTGTTATGGGACCTTGGGTCAGTAACCAAGA
GTCTTAACATCTCCTTTTGTAAAATATAGGTACGACCAACTAAATGGCCTCTCAGATCCCTTCTAGCCCTAATGGGCTATGATCTTCATACATCACTAAGGAGATTTGGTT
ATGTCACCTGCAGACTCCTTGCTCTGCATGTGACACACCCAGTAACACAAGTGAACGAGATTCAAACTACAGCTTTACTGTTTTTATCTTTTATTCACTCAGTTTGTAAAA
TACAATTCTCTTGTGTTTTAAGAAGAACAATTAATATGAGACATTTTTTAAAAACCATATCTCAAGCTTGTCATCGTCCTCACAAGACACTGATGTAATTTCATCCAGATT
TGGGAATGCTACCGGATATTAGCACTGACTACACTGCACTGATGATCTTTTTAATCTGTGTATTTGTATGTCAAGATGTATCCAACTGTACACTTAAAAAATGTATGGTTT
ATTACAGGTCAATTATACTTCAATAAGGCAGTATTCAGTGCTATTAATATATGCATTTATATCCTCATATAAAGTATTGCTTTTTTTTTTTTTTTTTGAGACAGAGTCTCA
CTCTGCCACCCAGGCTGGAGTGCAGTGGTGTGATCTCAGCTCACTGCAACCTCCGTCTCCCAGGTTCAAACGATTCTCCTGCCTCAGCCTCCTGAGTACCTGGGACTACAG
GTGCATGCCACCAAGTCCGGCTAATTTTTGTATTTTTGTAGAGATGGGGTTTCATCATGTTGCCCAGGCTGATCTTGAACTCCTCACCTCAAGTGATCTGCCCGCCTCGGC
TTCCCAAAATGCTGGGATTACAGATAGGAGCCACCTCACCCAGCCTAAAGTATTGCTTTTTGACATATATATACATACACCCATGAAACCATTCCGTATTTTAAAAAGCAG
TTGTATAATAACTGCTACTATTAAGAGCTCAGTATGTATTGTTATTACACAAAGTGCTTTACACGCACTACCCCACTTAATTCTCACAATAACTCTGCCAGGTAAGGATTA
TAATCCCCACTTTAGAGATGAGGTTACTAAATCTCACACAGAATAAGAAGGTTGCCCAAAGTCAAACAGGTACTGACTGGTGAACCAAAATTAAAACTCAGGCACTTTATC
TCACAACCATTTAAAAAGTATCCAATCGAACAACTATTAAGGCTCTAAGATATCTTGTCTTACTATCTGATAACCAGTAATTACTTTCTTTGGCTTAATTAAAACAGCTAC
TCCTAGATACCATCCATTAGTCAGAAACTACATAGTAAGTGCTTAACATATGTCTACCATACATGACAACTCTGTAAATTAAAGACTATCGTGATTGTACAAATCATAAAA
CAACCTTAGAGTAGTGGAGTAACCTGTCCAAGATAAATCAGGTACCAGATGGCAAACCAGATTTAACTCCAAAAGCCATGGAGTTTTCTATTACATCACATTTCCAACGTA
GATAAGGTTTTTTATAGTAAGGAGTCCTGAAGATGACTTCTAGAATACCCCTTTTAAATTTTCAGATGCTTACTGTTCAGCTAAATAGATTACTGAGGTAGTTTTAAACCG
AACTGAGTCATGAGGCTAAAATTTCATTTACTGCCAACCAAAGCGCAACTCTAAAAAGCTTATTTTTATTCACAATCCGAGGTTTCTTCTGCCCTTCCCCCAGCCATTTTT
TTTGTCACTTATGTGCTAGAAAAGTCACACAGAGCTTTAATTTGTGGCAGGTTGAAGCAAGCTTATCAAGAATGCTAGTTACCAAGTGTACATGCACTTGTCTGGACTAGC
CCACTGCCACATTCTTGTAGCAGGGTTAAACAGCAGTTTAGTCACCTCATAAAAAAGCACACTGTTAAAAAGGAAGTGACTAATAATATTCTGGAACCAACAGAATATTAA
AAGACATGTGCAGGTCAAGATCAATTATCAACAAAACTCCTGTGTAAATAGCTCAAAAAACTGTGTTCTCTGCCTGGCCTTGCTGCGTTATAGTCCTCAATTGATTTGGCA
AGTTGGTAAAGTTTAATGAAATAAACACCAACAGTTACAAGTTCTCAGGCTTTTTGCTATGTACATAAACACAAACACTACCATGTAAGCAACCGGAGCTGGAAGAAACAA
GGATGGCTGCTATACATGGCTTCATTTTACACACAAGATACTAGATTTGGAAGAGTCCTCAGAATTCATCAGTTGCTTGTATCCCAACCAGGAGATCTTGAAGCCTTAGCT
GAGTCAAGTGCTACTGCCATATCTTCCACCACTCAGCATCTCCCTTGCCCCATTCCAAGCTAGTAATAAGAATTTCCAGAGAGAAGGTATCAGCAGCCTTCTCTTAAACTT
CTATCAGTGATCCCACCATCCCCAACAGATTCCAAATGAAAGGCAGTTTCTCCTCACAAGATAAGGGTCTAATCCTCTCACTTAACAGGAAAAGAAACTGAGGTATAGAGA
GGTAAAGTGTTTGTCCCAAGTCTCACATCTGCTTAATGATAGCACAAGCATGTTCTCTTCTTGACTCCTAATCTCGGTTTTTCTTTTTCTTCTTTTTTTGTTTTTTGAGAC
AGTCTTGCTTTGTTACCCAGACTGGAGTGCAGTGGTACAATCACGGCCGACTGCCACCTCGATCTCCCAGCATCAAGCAATCCTCCCACCTCAGCCTCCTGTGTGGCTGAG
TCTGCAGGTGCATGCTGCCATGCCCAGCTAATTCTTTAATTTTTTGTAGAAATGAGGGTCTCCTTATTTTTTGTAGAGATGGAGTCTCATCATGTTGCCCAGGCTGGTCTT
GAGCTCCTGGGCTCCCCCTTTTGGCCTCTCAAAGTGCTGGGATTACAGGTGTGAGCCACCACACCCAGCCAGCTATGTGTTTTTTAAAGATGTTACAGTTAATTGTAAAAT
ACTAACAAATATCTTGATTTAATTATCTCATATTTTCTTTTTAAAAGCTTTTGGAAATATATATAGTAATTTTAAATGCTCCTGACTTACTTTTTTGGTTTCTTTCATTTA
ATCTGGTGGGACTCTCAAAATCAAGGAGAATCACCTGATGCTATTTTCCACATTATAATTACCCACTTTTATGCTTCCTTATACTGTCCCAACATTATCTTGAGATTTTGG
CTATCAAACAGAGGTTGCTCAATATAAAAGGTTTTTTTGTTTGTTTGTTTTTTTAATCTTCTAGGGCATTTCATCCCCTAAAACCAGATTATGTCATAGCGAGATAAAGAG
CTGCTCACTGTAACAGAATTAGCACAATTTCTAAATGGATATGCTTTTATAACTAAACACAGACATCAATATTCTTGTACTTCATTACTTATTGATTTTAGTGAGTACACT
AGAAGAGGTTCTGAAGTATTTTACGTCATTAAAATACTTCTGAAGAGCATTAAGTTACACAATAAGAAATACAACCCAGACCAGCCTAACACTGTCTAATGGCATAGTCCC
TCATACCTTTTTAGAGAGAATGGTCAACTTTACCTATATAAAAAAGTACTATCCTCAGGTAAGTAAGTGCTCAAGATGTTATTTGTAAGGCAACTTTAAACCAAAGTTATT
TCAGCTCAATCAAGAACTCTGTTTCAAAGTCAACTTTTTTTTTTTTTCACAGAGGCCAATAATCCACACTGTGAATTAAAATAGCCCTTCTTTCACAGTTCCTATCACTAC
AGCTTTATGCCATTTAGTTGCTTATGAGCACCCTCTGGTGGAGGGCAGAAGAGGGAAAAGAACATATTAAACACATTGCCTATAACCAGTAAGAAGGGTGAGGGGGAAAGA
GAGATCTGGAATATGTGCAGATTTCTCTTGACTCTGCTTTTCTTCCTCATATTATTTGATAATTTAGAACTATTTGTTGAATGTTATACTAACCATATAGTTACTCAGAGT
TGATAACTTATTCAATAAATATTAAGTTATTATATGTCAGGCACTTGGATCCAAATAACCTGGCCTTGGAGCCAGGCTTTGATAACTAATGTCATTTCTCAGGAAAGCTGC
TTATCTCAAAACATCTCAGTTTCCTTGTCTGAGAAATGGGAATAATATCTTTGTTGACAGCAATAAAGAGATAAGTGAAAAAATATGTAGCATAGTGGACTAGATTTTCAA
CTTTAAAAAAATAAAAATCACACACCACCTCATCTTTGTGTCCTTGCCAGAAGGATTATCATATAGGTGTTTTCAGTTGCAATGCCCAATTATTTTTAAGAATCTAAGCCT
AGATGACAGAATTGGTATCATTTAAGTATTTTATATCAACTTATGTCAATTAAATTTAACTGTATTAGTATATGTTCTAAAACATATAACAACCAAATATATTATTCAGTC
TTTTCCATACCAAAGATATCCAAATGATGCCGACCAATGTTAAAGAAAAATTTCTTCCTAAGTGAACAAATTTAAATTATAAAGAGAGAAGGGTTTCTTATCATTTCCCAC
ATAACATTCTTGTGAGTGCCAACCTGTGGAGAGCATTTTTGTTTAGATATATTGTAGCTGTGAGAGTTGCTTTTTTTTTTTTTTTTTTTTTTTTTTTGAGACGGAGTTTCA
CTCTTGTTGCCCAGGCTGGAGTGCAATGGCACGATCTCAGCTCACCACAACCTCCGCCTCCCAGGTTCAAGCGATTCTCCTGCTTCAGCCTCCCGAGTAGCTGGGATTATA
GGGATGCGCCACCACACCTGGCTAATTTTTTTGTATTTTAGTAGAGACGGAGTTTCTCCATGTTGGTCAGGCTGGTCTCGGACTTCTGACCTCAGGTGATCCGCCCACCTC
GGCCTCCCAAAGTGCTGGTATTACAGGCGTGAGCCACCGCGCCTGGCTGAGCTGTGAGGGTTTCTAAGGGCCCATATCTTATATCACTCATTACCTGCTTACGACTGGGAA
TTTCGAAAGGATACATTACATAGCCATGTCCAAAAGTGGAACTTGCTCCAGGTTTCCCATTCAATTCCTGCGAGAGGAACTAAACCAAAATTGAGAGAAAGAACAACAGGC
TATTGGAGGCAAAAATAACAACAACAAAAACAAACAAACAAACAAATGAAAAACTAAAAAGGTATCTCTGTCTGCTGCAATGACTTTGAGGGACCAGTTAAGCCTCCTGAG
AACATTTAGCTTAAAAACATTTAACTAGCCTGTAAGCCACCTTTTTTTTTCCTGTTGCCACCATTAAAGCAAAGCAAAAATTGTTCTTTTACATCTTTAGGCTTCATGGTG
CCCTTGTATGACTCCTTTCTGCCATAAGTCAGCCTGTGGTATGATTCCAGGTGTGTAAATACTTGGGAAAAACACTATATATAGAGCAAAGGACCTGGGTTAAAACTCTAA
ATCTGCCTCTTATTCATTCTGTGACCTTGATCGACTTTCTTCTCTAAGTTTTATCACCTGTATGATGAAAAAATTGGACTAGATGATTCTCATGTTTTCTCTCACCCTGAA
AACTTTTTCAGTCTGATGTTCAAGGCCATAACCCTGCCCACCTTTCCAGCCATTACCTCCCACTATTTTTGTATACAGGTTTCTTTGCTCAATGATCCAAAAATGTGCCTT
GCATGTGCCTACTCTTAGGCTTCTGCTCAGTCCATTACTCTTGCCTGGGTTTCCCTCACCATTCTTTTCCATCTGTCTATTTCTTAGGCATGTGAACATAATATGAGGAAA
ATTTAAGTGACAAAACTTCTTCAAAACTCAGCTCAATCTCTTTCTGAAAGCCTTCTATATGACCTCCCCAATTTCACATTTTTCTGTCTCCAAAACACTTGGTATCTTTTG
GTAGTCAATCATATCCAGTGACACTCGGACAAATCTTCCAGATAAACCTCATTTATTCAGCTAGTTCCTAAGGGGAGACCCAGAATCCCAGGTGGGAACTGAGTAGACAGA
GGCAATGTGGATGTCACAGTGATGCAGGGCAGGCGAGTCCCAAAACTAGGGCTTAGCACAGAAGGGTTCTTGGCTTTGCCCAGAAAAGAATTCAAGGGTGGACCAGAGGTG
TTAAGACAGCAACTTTTATTGAAGTGGCAGTGTACAACAGTAGCAAAGCTACTGCTCCTTGCGGAGCAGGGCTCCCCCATAGGCAGTGTGCTCAGAGTAGCAGCTCAAAGG
CTGTTCTGCAGTCATATTTATACCTGCTTTTAATTACATGCAAATTAAGGGGTGGTTATGCAGAAATTTCTAGGAAAAGGGGGATAACTTCTGGGTTGTTTAGTTGTTGAC
ATGGAAAGGGGCAGTAACTTCTGGGTGTTCCCATGGTAATGGTAAACAGACATGGCACAATGGTGGACATGTCTTATGGAAAGCTGCTTTTGCCCTGTCCCTATTTTAGCT
AGTCCTCAATTTGGTCAGGTGCCTGAGCCCTGCCTCTGGAGTTCAGTCCCGCCTTGCACCTCAATAGACAAAGGTTTTACATGAGTGGGTCAGGAACTGGACCCAAAGGAG
GGGAAAGCCAAATTCCTAGAGATCAAAACTCTGTCATCCTACATCTTTGGAAGTCTGCCCAGGCCATAACCATGTATGACATTTCTGTTCTGTTCACTAGGGAAATGGTAA
TCCTAAGAGAGGCTGCAACATTGCTTCAATGAGTACAACGGATGAGGGGACCTGCTGTCCTAGGAGGGGAGGGGAAGAAGTAGTGTCTTACTGAAGAAGGAGAAGTCCTAC
CCCAAAATGTCTCCCCCTATCTCTCAAATCATTTGTATCACTGACAACGAAGTATCTGGAAAAATGTGTCATTGTAAGGTAACTTCTTTGGTAGGTAGATGTCACTATACT
TCGTTGCAGAGGTATAAAAGCAGAGCAATTATGAACTTGGACTCCAAAGCCATTCTTCTAGGGTTTGAAATCCTGGCTCTGCTGGTTAAGAGCTTGTATGACTCTGGACAA
CTCTCTCACCTTCTCAGTGCCTTAATTTCCACCTCTGTAAAGTCTTATAAGTTACAAGATTGTTGTGAAGATTCAAGAGTATGTGTATCTGAATCTGTCTATCAACCAATA
TATCTATCTATGCTTGACTGTATGAATGTTGCTAAATCACTCTGGGGGAACAGACAGACAGTACTATAAGTAGAGTGCAAAATACCATTATCCACTCACTTAACTAATAGT
TACTGAACAACCACAATGTGTCAAGACCTCAGCTGAGTGCTAGAGATAGAGCCAATGGTGAACAGTTTCTGCTTTGATAAAGCCAATAATTTTCCAGGCTTTAGGTTTGTG
AATAAAGTATAGATCATGCTAGTTCTATTTTATGCTATTCTGCCTAATCCTTGTTATTCCCTCTTAGTAAGAATGAACCTGGCATAGCTTGCCACACCGCCATTTCACAGA
CAAGAAAAATGAGGCTCATATTTTCACCCAGGGTCGATCACAGACCTAACAGACAGCAAAACTGAGTCAGAACTAACTTCATCTCTAGTATTTATTTGAGGCAAGGTCTCA
CTCTGTCACCCAGGCTGGAGTGCAGTGGCTTGATCACAGCTCACCACAGCCTTTACCTCCCAGGCTCCAACAATTTTTCCACTTCAGCCTCCTGAGCAGCTGATACTACAG
GCACATGCCACCACATCTGGCCAACTTTTTTTAAATTTTTAGTAGAGTCTTGCTATGTTGCCCACACTGGTCTCGAACTCCTGGGCTCAAGCAATCCTCCTACCTTAGCTT
CCCAAAGTGCTGGGATTACAGGTGTGAGCTACTGCGCCTGAAGATTCCCAGCTTTTAAAAATGACATCATCTCCACCTGAAACATAAACCAACCAGGCTGACTTGTCAAGC
TTTTAATTTTGGGGATGCAGGAACATGGTGAAGTTGAATTATGGAAAAAAAAAAAAAGTTAAGTCATTAGATTGCCCAAAATATAACTATATTTTAAGACCATGAAAAGAA
TAAAGAGAACAACTTATGTTGCAAAACCACGTTTCACCTGTTTACTCCCCCACACCCCCACAGTTAGCTTCTATAGCCAGGAAATTTATAAACAAAAATCTCACTTTAACT
TTTCTATACTCTACTCAGGTCAGGCAAACATAGTCATTAGTGATTTGAATTAGTTTGCTAAATAAATTAAAGTATACTTTTAAAAGACAGCTGTCAAAGAAAAAGACAATG
GATTGTGTTTGGAGAACAGATTAAAAAACATTGATCAAATCTTCCGTGGTTCTTACTGTACTCCAATACAGTGGGGTTCATATGATGACTTGCAGGTCATTCAGCTCATTC
AAATATATGTATTACCTGTTTCATATATGATCCATATGATGATATGTTCAATACACTGAATACCTCTCAAAGAAACTGAAAACCAAACTTTCAAGCATTTTTCTAATTGTG
GAAGTATCCTTTCCCAAAAGAGAACATAATTTTCTACACATTACTTGAGATTTCACACCATAATGGCTTACCACAAAAAGAAGCATGGAAAAAGTTTTCTGTTATTAAAAC
TACTTAAATATCAAAAAGAAACCATGTTAAAATAAAAACAAATGCATGTTTTTCAACAATTTATATTTCACGTTAATTGTTATTGTTGTTATTGTTTAATTAGGCTGTATG
AAAATATCTCTTGAAAGGTATTTAGAAGTTTATACTAAATGGGTGAAAAATCTATCTTGGATGCAATGTGCTCAGGTTATAAAAGCATCAGTGCTTATTTTATCTCCCCAC
AAAGTGTCGCTGAGATAATTACTGCTGACAGCTTTATTCAAGGTTCATTTCACTTTTTCTGCTGTTTTTCTCGGTTAGAAGTTCAAGAGAGCCCATGGGAAGCCACACCCC
TCACACCTGTTAGGCTTCTTCATGTTACAGAGGGCCAGTATGGACATGTCACTTCAAATTAGCATTGTACCAAGGCACTAGCTGTGACAATTACTTATCACAGGTTTAACT
AAAGAAAAAAAAAGTTTCTAATTCAACCACAAAAACAGTGTCACAAAATGTAATTTAAACCTGTAAAAGCAGGTTGCATAAAAAACATTCAGAGAGCTACAAAATAGGTTC
CCAGGGTTGAGCTTTGTGCAGCATCTGAATTATGCAGGAATGCTATACAAGTGAACATTTCCTTTAAAACAAAATCAAACCAAAAAGGTAAACAAGGCAGCACCAGCAATT
ACACTTTACCAGCCAGCAATGGTGATGAGTGGGCCTCTTTAAATTTACTTCATTGTGCTGGAGTATTTGATTCACTTTGTTAATTCTTTTGTGTCAAGTTACTAATTCAAT
AATGAAATTTCCAGTTAAAGCAAAGCAGCTACTTTTAGACTTATGAAAGACTTAGCTTTGTATTAGGGAGAAAGAATTTTCTTCTAATATTTGCTTTTTTCCACTTACAAA
CCAGAAAATTATCATTAGACAAGGTAGATATTAACACAAAAAGAAAAAGGAAAAACCTCACACCCTTAAATGTGCTTCAAGCTAGTTATTATAAGCCTCTCTGTTTCAAGT
GCAAAATAATCTCAAAATTATGCCACCTCTGAAAGACCTAGGATAGTTGGAGGTAGTTAATATGGACTGCTGTGAGGCTAATTGTGGATCTTGAGTTAATTACTTTCTGCG
GATAGCAGATTTTAAAAATAAATAAGATGGTCTTTTACTCCATTTTTACTTCAATTTAAACTCAAGGAAACATGAGATGATGATGGTTAAGCTCTGAATACTTCATTATTT
GCTGCTGCTATTTAGATGAAGACCCAGAAAGTCTGAGAAATATGTCCACATCATAATCAATGCTAATGTTCACTAGGAAAACAGGAGTGGACAGATACGTATTTTTCACAA
TGCACAATTTGATTCACAAATACCCACCGTACATTACTTGGTCAGAGTTAACAGGAATTAACTGTCATTTCTCACCCCCCACCAACCTCCCCACATACCCACACACGTATA
TACACATGCACAGGCTGGAGGACACAAGGCAGAGCTCATGGAAACTGGCTTTGAAACAGAAAGTGTTAAACACATGAAAAGCAAAGGGCAAAATAATGACGCTGAGCAGGA
AATTCAACAGAAGAAATTGCTTGTTTGTAGAAAATCACACATATTGGTGAACGAAAACAGTTCGATGGTAATCTTGTTATGGCCACATAATTTCAGTATCTTAATAGTTTG
AAAAATTTAAAAACCATCATACACAGGAAAAGTGCATTATTAGAAATGTAACATTTTCTGAAGATATTTTTCTTCATTTTCCTAACATTTAGATAGTCACATTAACAAAAG
CATATAAAGTCAACACATGATATATTGATTATAACAGTCTAGGATCTTATCAAAACAAGCCCTTTGCCTTATTCTACAATCACAACAAATTCAGAGAATCAAGACGAAATC
TTCAGTTACAATGAAAAGGTTATTTTACCTCAAGCAGATTCCTCATTTTATTATAAGTTTGATAAATAAAGAGGTTCCGTTAGTGGAGAAACCTCATTATTTTAGAGAGCT
ACTGTATTAATCAGTGGTCATTTCAGCTCATCATAACCACAGAACCTTCAAATATGCAAGGATACATCTCAAGCCTGCTTTGTATGCATGAAGGGTACCAACGAGCCACTT
GGCTCATGTCTAGTCAATAGTGAGATGCCATTTACCCCTCAACACTGTGGAACTCTTTGGATAGCAAATATAAGAGCTCTGGATATTTTTCCAGCAGCATCTAATTCCTTG
GCAAAACCTAGGCAGTCATGCTAACAACTTTGGTCTCGGGACATGGACATAGTGCTGCTGGGCATCTTGTCCTGGCTTTTCCTCCTAGGAAAAAAGAGTCTGAATTAACTA
TACCATGTTAGGCACACCAGCATAAATGGGTACTATCTAGAAACAAGAAAAAGTAATTTCACCTTGCCAGTTAATCCTTGCTGGCTCAGCCTAGCCAAGTAATTTTTTTCC
TTCTGCTCAACTCTTAAAACCGTTATTGTGAAGCTCTAGAATTAGTGTTTTGTGATTTAAAAGAACTACAACTTTCATTGTATCTGTGTTTAGGTGACTCTAAGGTCCTTG
AAGACACAGCCTGGATCTTATATTCTCATTTTTAGCTGCCATGGGGCTCTTAGTAGGTTGCTTTGTATATGCCATGCAATAAATGTCTAATGCTCTAACTTATATGGGTAC
TTTTCCTACTTTCCTTGCCAAGATAAAATATGAAAGACTTGTAATTTTCTAGAGAAATATATAACCTACCTAGTCCTATAATCCAAGGCCTGGAAACCACTCCAAAGTGAG
ATAAACACTAAAAACTATCATTAGAGTTTAAATAACTATCTGATTGACATCTGGGCCTCAGTGAAAAGTATAAGGTTCAAAAGCATTCTGACATGATATGGCATATTAAAT
TTAATTCAGTAGTCACAAAGACTTAAAACTACCAATCAAAATATGCAAAATAAAGACCAAATTTACCTTCAACATAATTTGAACTTACGCATCTTCATTTTTTGACAGACA
TACTGTTTTCATTTCATACTTAATGTTCCTGTATAATTAGCTTTGCATTCTAATGTATTTCATCTCTGTGGACTTCATGGGAATTACAGTAATCCAAATGTCATTCAGCTC
TACGTTGTAAGACATGATTGCTCTTAAATTTATGAGGATGAATAATGTAGCTAATAAAAACATTTTCAAATTTATAATGTATATTAAACATTAAAAAAATCCAACAGATTT
GAAATGTCTCACATAAGAATAATACACAAGGAATTATACTTTTTAGGACTCCCACTCAAGTAAATACAAGAAATAGTAAGTAATCACTCAATATACATGTGTTTATTTACT
GGTTCTTATATATACACATGCATTGCAAGAAAAATCTTTTATATTAAAAAAACAAACAAACAAAAAAACCAGGCAGGGCATGGTGGCTCACACCTGTAACCCCAGCACTTT
GGGAGGCCGAGGCGGGCAGACCTCAAGGTCAAGAGATCAAGACCGTCCTGGCCAACATAGTGAAACCCTGTCTATACTAAAAATACAAAAATTATCCGGGCGTGGTGGCAC
GTGCCTGTAATCTCAGCTACTTGGGAGGCTGAGGCAGGAGAACTGCTTGAACCTGAGAGGTGGAGGTTGCAGTGAGTCGGGATTGTGCCACTGCATTCCAGCCTGGCAATA
GAGTGAGACTCTGTCTGAAAAAAAAAGAAAAAAAACACACACAAAAAAACCAAGAGACAAAAATGGGAAAACCCTCAGATCCAAAACTCTTTTCAAAAATATTTTGGCACA
TGGTAAAAGAATGATCCATTCCCAAGACAAGCATGTATTCTATGGGCAGACTCATACCTGCAGCACTTATTTACGTCAATGCCACAAATCTGAAAGCTGTGAAGTGTTAAC
TCTTCAAACCAGGCAGAAACTATTGTTGTGTACTACTAAGTCCGATTATTCAAAAAACTAGTTTACCTGTAACTTCAAGCTGAATAAATGTATTGAAATATTAGAGTTAAG
GGGGGAAAAAAAAGAATGTTTATGTGAGTGTAAAAAAACAAAAACTGCAAAATATTTTCTAGAGACTGGGAATAAATCATTTTATAAATTATTTTGATCAACACATAGTAA
TATTAGAAATCTTCCTTTAAAAACAAAACAAAATGGGCTGGGCACGGTAGCTCACACCTGTAATCCCAGCACTTTGGGAGGCCAAGGTGGGCGGATTACCTAAGGTCAGGA
GTTCGAGACCAGTCTGACCAACATGGAGAAACCCCATCTCTACTAAAAATACAAAATTAGCTGGGCGTCATGGTGTATGCCTGTAATCCCAGCTACTAGGGAGGCTGAGGC
AGGAGAATCACTTAAACCTGGGAGGCAGAGGTTGCAGTGAGCCGAGATCGCGTCATTGCACTCCAGCCTGGGCCGCAACAGCGAAACTCCGTCTCAAAAAAAAAAAAAAAA
AAAAGTTTCCCAGCAAAATGAGAAAAAAAATGACATGAGAATGTGAGCATGATTTATTTTTATTTTTTAAATTTCAACTTTTATGTTAGACACAGGGAGTACATGTACAGG
ATTTTTACATGGGTATATTGCACCCAGGTAGTGAGCATACTACCCAATAGGTAGTTTTACAACCCACACCCTCCCTCCCTGCTCTAGTAGTCCACAGTGTCTACTGTTCCC
ATGTTTATGCCCATGTGTGCTCAGTGTTTAGCTCCCACTTGTAAGTGAGAACACACAGTGTTTGGTTGTCTGTTCGTGCATTACTTAGCTTAGGTAATGGCCTCCAGCTCC
ATCCAGGTTGCTGCAAAAGATATGCTTTCATTCTTTTTCCAGGCAGCATAGTATTCCATGGTGTATATGTACCACATTTTCTTTATCCAATCCACCACTGATGTCCACCTA
GGTTGATTCCATGTCTTTGCTATTGTGAATAGCACTGCAAGTGTCATTTTGGTACAATAATCTATTTGCTGGGGAGGGGCTGTATATACCCGTAATGGAACTGTTGGGTTG
AATGGTAGCTCTGATTTAAGTTCTTTGAGAAATCTCCAAACTGCTCTCCATAGTGACTGAACTAATTTACATTACCACTAACAGTATGTAAGTGCTCCCTTTTCTATGCAG
TCTTGCCAGCATCTACTGTTTTCTGACTTTTTAATATAGTCATTTTGTCTGGTGTGAGATGGTATCTCATTGTGGTTTTAATTTGCATTCCTCTGATGATTAGCATTTTTT
CATATGTTTGTTAGCTGCTTATATGTCTTCTTTTGAGAAATGTCTGTTTATATCCTTTATCCATTTTTTAATGGGCTTGTTTTCTGCTTGTTTGTTTCAGTTCCTTACAGA
TTTTTGGATATAGAATTTTTGTTGGATGTAGAGTTTGAAAGTATTTTCTCCCATTCTGTATGTCATTTACTCCGTCAATAGTTTATTTTTCTGTGCAGATGCTCTTTAGTT
TAATTAGGTCCTACTTGTCAATTTTTGTTTTTGTTGCAACTGTTTTTGGGGACTAAGCCAAAAAAATCTTTGCCAAGGCCCTTATTGAGAAGGGTATTTCCCACGTTTTCT
TCTGGGATTTTTATAGTTTGAGGTTTTACATTTAAATCTTTAATCCATCTTGAGATAATTTTTGTATATTATAAAATTTAAGGTGCCTAGTTCCATTCCTTTGCATATGGC
TAGCCAGTTATCCCAGCACATTTATTGAAAAGGGAGTCCTTTCCACATTGCTTGTTTTGTTGGCCTTGTCAAAAATCAGATGGTTGTAGGTAAGTGACTTTATTTCTGAGT
CTTCTATTCTGTTCCATTGGTCTATGTGTCTGTTTTTGTATCAATACCATGCTATTTTGGTTACTGTAGCCTTACACTTTAGTTTGAAGTCCCATTTTGTTCTTTCAGCTT
AGTATTGCTTTGGGTATTCAGGCTCTTTCTAGGTTCCATATTAATTTTAGAATTTTTGTTTCTAGTTTAGTGAAAAGTAACATTGGTAGTTTGATCGGAATAACACAGAAT
CTGTATGTTGCCTTTGTCACTGTGGCCATTTTAATGATACTGATTCTTCCAATGCATGACTATGAATTGTTTTTCCATTTATTTGTCATCTCTGATTTCTTTCAGCAGTGT
TTTGTAGTTCTCATTTTAGAGATCTTCCACCTCCTTGGTTAGTTGTATTCCTAGGTATTTCATTTTCTTTGTGGCTAATGTAAATGGGATTGTGTTCTTAGTTTGACTCTC
AGCCTGGGTGTTACTGGTGTATAGAAATGCTACTGATTTTTGTATACTGATTTTTTTTTTTTTTTTTGAGACAGAGTCTCACTCTGTTGCCCAGGTTAAAGTACAGTGGCA
CAATCTTGGCTCACTGCAACCTCCACCTCCTGGATTCAAGTGATTCTTGTGCCTCAGTCTCCTGAGTAGCTGGGATTACAAGCATGCGCCACCATGCCCAGCTAATTTTTG
TATTTTTAGTAGAGTCAGGATTTGGCCATGTTGGCCAGGCTGGTCTCAAACTCCTGACCTCAAGTGATCTGCCCACCTCTGCCTCCCAAAGTGCTAGGATTACAGGCATGA
GCTACCGCACTCAGGCTGTACATTGATTTTATATCCAGAAACCTTGCTAAATTGTCTATCAGTTCTAGGAGCTTCTGGCAGAGTCCTTAGGGTTTTCTAGGTATAGAATCA
TATCATCAGCAAAGAGATACAGTTTGACTTCTTTTTCCATTTGGATGCCTTTCATTTCTTTCTCTTGCCTGATTGCTGTGGCTAGGACTTTCAGTACTATGTTAAATAGGA
GTGGTGAGAGTAGGCATCCTTGTATTGTTCCAGTTCTCAAGGGAAATGGTCCCAGCTTTTGTCCATTCAGTATAATGTTAGCTGTGGGTTTGTGGTTAATGATAGATGGCT
CTTATTATTTTGAGATATGTTCCTTCAATGCCTCATCTGTTGAGGGTTTTTATCAAGAAGTGATGTTCAGATTTTATCAAAAGCTTTTACTGCGTCTATTGAGATGATCAT
ATGGTTTTTGCTTTTAATTCTGTTTATGTGGTGAATCACATTTATTGATTTGTGTATGTTAAACCAACTTTGCATCCCAGGGATAAAGCCTACTTAACTGTGGCGAATTAA
GTTTTTGAGGTGCTTCCGGATTCAGTTTGCTAGTATTTTATTGAGGAGTTTTGCATCTTTGTTCATCAGAGATATTGGCCTTACTTCTCTTTCTTTATGGTCTCTGCCAGA
TTATAGTATTAGGGTGACGCTGGCCTCACAGCATGAGCTAGGGAAGGAGTCCCTCCTCTTCTGTTTTTTTTTTTTTTTTTTTAATAATTTCAGTAGCACTGATACCAGTTC
TTCTTTAGGTGTCTGGCAGAATTCAGCTGTGACTCCATCTGGTCCAGTGCTTTTTTTGGTTGGCAAGTTTTTTATTATTTATTCAATTTCAAAGCTTGATACTCGTCTATT
CAGGGATTCAATTTCTTCCTGATTCAACCTTGGGAGATTGTGTGTTTCCAGGAATTTCTCTATTTCCTCCAAATTTTCTAATTTGTGTGCATAGAGTTGTTCATAGTACTA
TGAAGATCTTTTGTATTTCTGTGGAATCAGTTGTAATGTCATCTTTGTCATTTCTGATTGTATTTATTTAGATCTTCTCTTTTTTCCTTTGTTAATCTAGCTAGTAGTCTA
TCAATCTTGCTTATTTTTTCGAAGAGCCAACTCTTGTTTTCATCTTTTGTATGGATGTTTGCATCTCAATTTCATCATGCACTTCTCCAATTTTGGTTCTTTTCTTCTGCT
AGCTTTGGGGTTTATTTGTTCTTTTAGTTTTTTTAGGTTTAATGTTAAATTGTTAATTTTAGAGCTTTCTAACTAATTAATGAGGGTGTTTAGAGCTATAAACTTTCCTCT
TAACACTGCTTTAGCTGCATCCCAGAGATTTTGGTAATTTTCGCTAATACTGGTGTTCACTCAGGAGTTATTCTGGAGCAAGTTGTTTAATATCCATCTGTTTGTGTAGTT
TTTAGAGTTTTTTTTTTTTTTTTTTTTGTATTTTCAGTAGAGATGGGGATTTACCATGTTGGCCAGGCAGGTCTCGAACTCCTGACCTCAGGTGATCAGGCTGCCTCGGCC
TCCCAAAGTGCTGGTATTACAGGCATGAGCCACCGCGCCCGGCCACCTAAATCTTTTTTAATGCCAAAAACTTGTTTTATGAATCTGGGTGCTCCAATGCTGGGTGAGCAT
ATATTTAGGATAGTTAAGTCTTCCTGTTGTGCTGTACCCTTTATCATTACATAAGGCCCTTTATTGTCCTTCTTAATTTTTACTAACATTTGTTTTATCGAATATAAGAAT
AGCAAAGCTTGCTTTTTTTTTTTTTTGAGACAGAGTCTCACTCTGTCGCCCAGGCTGGAGTGCAGTGGCACACTCTCAGCTCACTGCAGCATCTGCCTCCTGGGTTCCAGC
GATTCTTCTGCCTCAGCCTCCTGGGTAGCTGGGATTACAGGCGTGCACCACCATACCACCATGCCCGGCTGATTTTTGTATTTTTAGTAGAGACAAGGTTTCACCATGTTA
GCCAGGCTGGTCTCGAACTCCTGACCTCATGTAATTCACCAGCCTTGGACTCCCAAAGTGCTAGGATTACAGGTGTGAGCCAGCACACCTGGCCCCTTGCTCTATTATGTT
TTATTTCTGCGTGGTAGATCTTTCTCCATCCCTTTACTTTGAGACTGTGGGTGTCATTATGTGTGAGATGTGTCTCTTGAACACAACAGATGGTTGGGTCTTATCTTTTTA
TTCAGTTTGTCATTCTGTGTCTTTTAAGTGAGGCGTTTAGCCCATTTATATTCAAAGTTAGTACTGATATATGTGATTTTGATCCTGTCATTGTGGTGTTAGCTGGCTGCT
ATGTAGACCTGATTGTATAATTGCTTTTCAGTGTCTGTGGGCTATGTGCTTAAGTGTGTGTTTGTTGTAGTGGTATCATTCTTTTGATTCCAAGTTTAGTACTCCCAGAAG
GACCTCTTATAAGGCTGGTCTATTTGAAACACATTCCCTCAGCATTTGCTTGTCTGAGAAGGATTTTGTTTCTCCTTCACTTATAAAGCTTAGTTTGCTGGGATATGAAAT
TCTTGGTTGAAATTTATTTAAGGATGCTGAATATAGGCCCCAAATCTCTTTTAGCTTGTAGGGTTTGTGCTCACAGGCCTGCTGCTAATGGGGTTGTCTAGCCTGATTGGG
TTCTCTCTGTATATGACTTGACCATTCTCTCTAGCTGCCTTTAAGATTTTTTCTTTTACATTGACCTTGGTGAATCTGATGAGTACATGCCTTGGGGATGGTCGTCTCATA
TAGTATCTAACCAGGGTTCTCTGTATTTCCTGGATTTGCATATCAATTTTTGTAGTGAGATTAGGGAAATTTTCATGGACTATATCCTCAAATATATTTTCCAAGTTGCTT
ATTCTCTCTCCTTCTCTCTTAAAAATGCCAATGAATAGTAGATTTGGTCTCTCTCTCTCTTTTTTTTTTTTTTTTTGAGACAGAGTCTTGCTCTGTCTCCCAGGCTGGAGT
GCAATGGCACAATCTCGGCTCACTGCAACCTCTGCCTTCCAGGTTCAAGCGATTCTCCTGCCTCAACTTCCCAAGTAGCTGGGACTACAGGTGCCCACCACTACGCCTGGC
TAATTTTTGTATTTTTAGTAAAGACAGGGTTTCACTATGTTGGCCAGGTTGGTCTCGAACTCCTGACCTCATGATCCGCCCGCCTCGGCCTCCCAAAATGCTGGGATTATA
GGCGTGAGCCACCGTGTCCAGCCTAGATTTGGTCTCTTAACATAATCCCACATTTCTTGGAGGTTTTGTTCATTGTTTTAAATTTTTTCTTTATTTTTGTCTGAATGAGTT
GATTTGAAGAACCAGTCTTTGAGCTCTGAGAGTCTTTCCTCCTCTTGGTCTATTCTGTTGTTCATACTTGTATTGTATTATGAAATTCTTGTAGTAAACTTAGCAGCTCTA
GAAATTCAGTTTGGTTCTTTCTTAAAATGACTATTTCATCTTTCAGCTCTTGGATCATTTTGCTAGATTCCTTGGATTGGGTTTCAATTTTCTCCTGAATCTCAATGCACT
TCGTTGACATCCAGATTCTCAATTCTGTGTCTGTCATTGCAGTCATTTTGGAATGGTTAAGAACCATTGTTGGGAAACTAGTGGACTTGTCTGGAGGTAAGGGGACACTGG
CTTTTTCAACTGCGAGAGTTCTTGTGTTGATTCTTTATGTGTGGGTGAATTCTTGCACTTGGTTTCACAGGTGTATATATTAGCAGGATAATTTTTGTTTTTGCAGTTTGA
GCTGCGATCCAGTAGATGGTGCTTAAGAGTAATGGCCAGTAGCTAGGCAAATATCCAGCCACATAGATCTTTTGTACTTTCTTGCATTCTCAGGTGTGCTCTGTGGTGTGG
GAGGGGAGGAGATGGCTCCCTCACCAGGTCTGCTTCTGAGCCTTGGGGGTGCCCCCTCCAGTCACTGGCACTGTGCCTGCATTTTCTTTTGTTAGGTGTTCCGGGCCATGG
GGCCCCCTCAGGCAGAGGCTGGAGCAGGGAGATATGCCGCACACTTTCCGGACCAGCCCTGTGGAGGGAGGCACACCCTGCTCCTACCCTAGTTCTCAGTCCTCTGATGGT
GGGGGCTCCTCCCCTGCTCAAGTGTTGGTCTTAGATCTTGGCTCCATACTCCTAAGCTACATGCCACAGCCCTGGAAGTACCAGGAAGTCCCACAGCTCAGGGTGGGGTTA
TGGCTGTGCTGGGGTTTCTGATGTGCTCCTGAGTCACTGGGAAAATACTCAGGTGGAACAATGCACTCTGGCTGGGCTGCAAAGGGGGTGCTGTGTACACGCTCCTGCAAG
GCAGCTAGGAATGGGCCTTCGCAGGAGCCAGTGAGCAGGAGGGCTTGCAGATATGCCCCAGTCTTACGGGGAAGTTAGCCCCGATCTTTCTTTTTTTCTTTTTTTTTTTTT
TTTTTTTTTTTTTGAGATGGAGTCTCACTCTGTAGCCCAAGCTGGAGTGTAGTGGCGGGATCTCAGCTCACTGCAACCTTCGCCTCTGGGGCTCAAGTGGTTCTCCTGCCT
CAGCCTCCCAAATACCTGGGACTACAGGGGCGCACCACCACACAGTTAATTTTTTTGTATTTTTAATAGAGACAGGGTTTCACCATGTTGCCCTGGGTGGTCTCGAACTCC
TGAGCTCAGGTGATCCACCCACCTCGGCCTCCCAAAGTGCTGAGATTACAGGAGTGAGGCACTGCACCTGGCCCAGCCCCGATCTTTCTTAGGTTGGAGGTTACCTGGGGC
CAGCACCTCCTAGAGGAAGATGAGGAGCCCTGGAGGGTGGGTGTCTATGGCTAATCTCTGCCAGAGCTGACCAGCACACAAAAGCTCCTGGGCTCCATGCCGACCACACTC
CTGTCTGTCTTGCTCCCTAGAAAGATTCCCCTGCTGGCCAGGCACAGTGGCTCACGCCTGTAATCCCAGCACTATGGGAGGCCAAGGCAGGCGGATGGCCTGAGGTCGGAA
GTTCGAGACCAGCCTGGCCAGTATGGTGAAACCCAGTCTCTACTAAAAATACAAAAATTAGCCGGGCATGGTGGCAGGTGCCTGTAATCCCAGCTACTCAGGAAGCTGAGG
CAGGAAATCACTTGAATTCGGGAGGTGGAGGTTGCAGTGAGCCGAGATTACACCACTGCACTCCAGCCTGGGCAACAGAGCGAGACTCCATCTCAAAAAAAAAAAAATAAA
AAGAAAAAAAAAAGAAAGATTACCCTGCCAGCTCACATGTCCATGGAGGATAAAGGGTCCGCCGTAGCTAGGCTGGTCTGTGGCAAGAGTGAGCTATCCCTCATTTCCTTA
ATACACCCCTTTCCCAAAAGCTATTCAGGGCCAAGAACTAGCACCAGCATTCAGATACTCCACACAAGGTTCCCAGCTTCCTCCCTTTTCAGCCTTGGCTTCAGCATCTCC
TCACCAGCCACTCTTGGCATTTTCTCTCCTAAGAGTTGCCCAAATTATGCTGACTTGATGATTTGGTCTCTCTCGGTAGAAGTGGCACTTCCAGGCCGCATTTAGTTAGCT
ATCTCATCCACTCTCTTGAGAGTTACTTTTAAAGGATATTAGTACAATTGTCATCCAGGAATCTAATATTACTTGAAATTTACCTGTTTTTAATTGATCCATTTCATTTGC
TGAAGGACATGTATTAGAATTTTACAGAATCATAAAATTTCAGAGTTAAGGGAAATCTTGGACTTGGGGGTGGGGAGGATGGTAAAGAGGAACAGAGAGGATTCCAGTATT
TATTGGACACCTACTATGACCTCCTCTTTACTAAAGTGGGATATCCCTGAAAATACTGTGAGGAGTAGGGGAATTTGGCTTCTCTGGAGAACGTTTGATAGTATACCTGTG
CACACCAGGAAGCAGTGGTAGGCACAATTGGTCATAAATGAGAGGTAGCTTGAAGTTTCTTTTAGATTCTACCCTTATTCCTCAAATCTTCCTCTAGGACCTGATTCTCTC
CCTCATTATCTTGCACTTGGTGGTAATCCCATACTGTACCCTAGTTTTTGCTCCCTAGGGCTCACTAATATCATCTTCTCCTACACCATGACCCTGTTCTCACCGGTTCCC
AACTTTACTGAACTTTACCTGTATTGCTTCATTTCCTCAGATCCTCAAGTATCAATAAGCTCAATAAGTGCATCGAGTTCAAATCAGCCCATATGAAGTAAAGAGCATTTG
AGGACACTGCTAGATTATATTCATTCATTAAAACTGTGGCATTTGGGAGACAATCTTCCATTTTGAGTGTAGTTTGGGAATTTTTAGAAATTTTGGCTCAGGTTAGGACAG
GCGTGGTGGCTCACACCTGTAATCCTAGCACTTTGGGAGGCCAAGGCGGGTGGACTGCCTGAGCTCATGAGTTCGAAACCAGCCTGGGCAACATGGCGAAACCCTGTCTCT
ACTAAAATACAAAGAAATTAGCTGGGTGTGGCGGCGTGCACCTGTAGTCCCAGCTACTCGGGAGGCTGAGGCAGGAGAATTGCTTGAACCCGGCAGGTGGAGGGCAAGTTG
CAGTGAGCTGAGATCGTGCCACTTGCACTCCAGCCTAGGCAACAGAGTGAGACTCTGTCTTGAAAAAAAAAAAAAGAAAGAAAGAAAAGAAAAAGAAATTTTGGCTCAGGT
TTAAAAAAATTCCTCATAAACCAGAGCACAAATGAGGCCAGGTGTGGTAGCTCATGCCTGTAATCCCAGCACTTTGAGAGGCCAAGGTGGGAGGATCACTTGAGCCCAGGT
GTTCAAGACCAGGCTGGGCAACTTGGCAAAACCCTGTCTCTACAAAAAATACAAAAAATTAGGCAGGCATGGTGGTATGCGCCTGTAGTCACAACTACCCAAGAAGCTGAA
GTGGGAGCCCAGGAGCCAGGAGGCAAGGCTGCAGTGAGTTGTGATTGCACCACTGCACTCCAGCTTGGGTGACAGAGCGAGACCCTGTCTCAAAAAAAAACAAAGAAAGAA
GAAGAAGAAGAAAGAAGAAGAGGAAGAAGAGGAAGAAGAAGGAAGAAGAAGAAAGAAGAAGAAGAAAGAAGAAAGAAGAAGAAGAACCACAAATACAAATGGCACTGTATG
CTAGTGTTGCCACTAGAAAGACCACGTAGTTCCGTGGCAGGCAGTCAAGTAGAAATGACTAGTCCTAGTCCAGACACAACTTTCGAACTTTTTTTTTCAGATGCAGTCTAT
CTCTGTCGCCCAGGCTGGGGTGGAGTGGCGTGATCTCAGCTCACTGCAACCTTCACCTCCTGGGTTCAAGCGATTCTCCTGCCTCACCCTCCCAAGTAGCTGGGATTATGG
GTGCCAGCCACCACGCCCAGCTAATTTTTTGTATTTTTTAGTAGAGATAGGGTTTCACTGTGCTGGCCAGGCTGGTTCGAACTCCTGACCTTGTGATCTGCCCGCCTCGGC
CTCCCAAAGTGCTGGGATTACATGCGTGAGCCACCGCGCCCGGCCAACTTTCAAACTTTCTAGTGTTCTTGCAAAAGTAATTTATCTCTCTGAATCTCAGTTTCCTTATTT
GTAAACAAAACAAACAAAAACAATAACTCCTTTGCCTGATTAAGCAGATATGAAAAAAATGAGTTAATCTATATGAAAGGATTTTAAAACTGAAAAACAGAGGGCTTCAAC
ATATGAAAAGGAAAACAAAAAAGGAAAAATAGATAATTGATTTTATTTCTCCAACATTTTCTAACTAGGCTTATCCTATGCACTAAATAAGAACAGCATTACCATATCTCT
AACTTTTCACATATATTCCCTTGGTGTGACTTACAAGACCCCAAAGTAGAATCCAACTGTCATAAGTAGATGTGCAATAAAAACATGTGATTGTTAACCTTCTCCATTCAA
AGTGAAATCAGGTTTAACTCTCCCTTTTATACAGCACTAGAATCCCACACTCTTTTTTTTTTTTTTTTTTTTTGAGAAGCAGTTTTGCTCTTGTTGCCCAGGCTGGAGTGC
AATGGCATGATCTCGGCTCACTGAACCCTCCGCCTCCCAGGTTCAAGAGATTCTCCTGCCTCAGCCTCCCGAGTAGCTGGGATTACAGGCGTGCACCACCACGCCCAGCTA
ATTTTGTATTTTAATAAAGACGGGGTTTCACCATGTTGGTCAGGCTGGTCTCGAACTCCTGACCTTAGATGATCCACCCACCTCAGCTTCCCAAAGTGCTGGGATTACAGG
CGTGAGCCACCGCTCCCGGCAGAGAATCCTACACTCTTAACAACAATACAGGGAATCCACTACTACAGCATAAATTTGTTCTGATACAACTTCTCACACCTTAAAATCTGG
CCATTCCTCATTTCTTCTGGGCATTCTTCTCTAATCATCCTGTCAACAAATATTAAGTATCTACTATGTACCTAAGGATAGAGAGAGAAAAAGAATGGTATTCTTGCTTTT
GAGGGGTTCACAAACAGTAGTGAATAAACTTATACACAAGAAGTGTAACTAATTTTACCAATGTGGTTAAGTCCCACAATCAATGCTTTGGTAGTACAAGAAGAGATAATG
TCTAACTTTGCCTGAAGACTTCAAGAGAAATGTCACAAAGGAGTGTCAGCTGAGTCTTAAAGGATGATTTAATTAAAGAGGAGGGTAGGCGGAGTGTAAGCACCTTAGAAG
AGAAAGAAATGATATGCATAATGGCAAGAAAAAAGGTAACACATCTAAGAAACAAGTAGTTTAGAGTGGTTGGAGGCCAGGTAAGGCACAAAATGGTGAGGAACACAGGTA
GGAAGGGAGGCACTGATCAGATTATGAACAGTCAAATATGTTCCATTAAGGAGTTTAGACATTATCTTGTAGGCAACGGGAAACCACTGAGAGATTTGAAGCAAGCAAGTA
ATAAGATGCAAATGCATTTAATAAGATAACTCACATTCCTCAAGTTCTGGAGAATGGAGTGAGGGAAGTAAGACAGAAAGATCTGAAACAGGGAAATCAGGAGAAAGTTAT
AAGAGTCTAAACTATGGTAAGAATGGTGGAACTACAGGAGAGACAGATCAATAGATCAAAAGAGCTGAAACCATACTTGTTGTCATGTTTTTGCATATTCCAAAATCAAAG
TTAAATTAAATAATTATAATCTTCAGTAGGAAGAATCTATCTGCTTGGGTATAATGATCCCAATTCCTTAAATTTTGTTATTGTGTTATATTTTCAGATGTGTTTCCAAAT
ATGTCATCTTATTTAAACTGACAACAATGTCACAGTTGTTAAGAATTGGAAACTGAGTTTTAGAGAGGTTTATTCATTCAAACAATCTTTATTGAGCACCTACTATCCAAA
GGGATTAGGTATGCAATAATGAACAAAAACAGACATATGCCCTTGTGGAACATATGGTATAAAATAGGAAATAATCCCTAAATAAAATATAAAATCACAACTGTAAATGCA
ATAAAAGGACAGCTTCCATGAAGAAATGTTTGAGTTGAAAGAATAAGAATTATACAGGATATATCAGGGAACAGGATAAAAAGCCCCAATGATGGTACCTCAGAAGAACTC
TCAGACCAGTGTAGCTAGTGAACAGAGAACAAGAGGCAATAAAATATAAGATAACACTAAAGAAGTAAGCAAGAAGTAAGACTACTTTGCAGAAGTAAGCAAGAATCAGAC
TATGCAGTGCCTGGTTAGTCATATTAAGGGGTCCGGTCTTTACATGGGAAGATTTAAGCAGGGAGATTACTTGAGTAGATTTATATCTCTTTTAAAAAGTGTTATTCTGAT
ATAGTACGGAGAGTTGATTGAGGGGAAGTGAGAGTAAATATAGAAGCCCAATTTGGAAACTTCTGCAATAAACAGTCCACAATGAAAAGTTGGTATCTTATATTGGGGTAG
TGGCAGTGGAAATAGAAGTGAATGAATGGGAGATATGTAGGAGCTAAAATGGACAGGAATTGATGATGATTTACATAAAGTCAGCAAGACAGAGAGAAATTAAGAATAACT
CTTATCTTGCTTGTGGAACTGGATGGATTGTGATGCCATTCATGGAATTAGAATACTTAAGAAGAAGATCAGGCATGCGCAGGGAATAATATGAATTCAATTTTGGATATG
GTAAATTTTAGTTCCTTTGGGACCTCTAAGTGAAGATGATAAGAAGGCTCTTCTGGAGCTAACATGAGAAGATGAGGCTAGAAATATAAATTTGTTAACAATCTCACATGA
GTGATAATTTAAATTGTAGATATGATAAAGAATACCTAGGAAGAAGATACTAAGTGAGAAGACATGAGTACATGGAACTGAGTCTTAAAGAACTCCTATATTTAGTGACAG
GGTAAAGAAGGATGAGCTTGCAAAGGAGATAGAAAAGGAGAAACTAGGAGCCAAATGAAAAAGCGTCTCAGGAAGGAGTTTTCAACAGGTTCAAATGCTCCTAGAAAGTAT
TTTAAATAGCCCAGAAGTGAAAACTATCTAAATGCCTGCCTCATCAATAGTAGAACAGATAAACGGGTGAAATATCCACACAATGGAATATAATAAAGCACTGAGAATGAA
TGAGCTATAACTACATAGAAAAATATGGATCCATCTCATAAACGGAAGGTTGGACAAAGAAGGAAGGAAAGGAAGAAAGGAGGGAGTGAAAGAGACAAATAGTACATACCG
CATGATTCATAATATATAATGTTCAAAACCAGGCAAAACTAATCTATGGTCTTATCTTTTGGATAAAGGGAATGTGAGGGGGGGCTTCTGGGATACTTTAAAATGTTTTCT
TTCTTAATCTGGATGCTGGCTACATGGCAGTATTTACTTTTAAAAATTCATCAAATTGTACATTCATGATTTGTGTATTTTCCTAATTGTTTTCAACAAAACATTTTTTTT
TTTAAATGCTGCTAAGAAGTCAAGAACAGTGAAGACTGAAAGTCTACTTGATTTAGCAACATGGCAGTCATTCGTACCTAAAGAAAAGCTATTCTGGTGGAGAAACAAATT
GAAAGCCAGAATGGCATGAGTTGACGAATAAGTAGAAGGAAAAAAATTGAGATAATAACTGCAGATAACTCTGAATTTTGGCTGTAAAGAGAAGAGAAAGTAGTAGCTAAA
GTCAGGGAGGATTTCTTGGTTTTGCTTTAATGGTATGTTTATGTTTCTGTGTGTGTGTATGCGTGTGTGTTTCTGTTAAGATGAGAGACTTGCCATGTTTAAATGTGAACA
GAATTTCTAGTACAATGAGATCAAAGAAAAAATATATTAGATATTATTGATAACATATGTTTCCTGAGAAAATAGAAGGTGATGGGGTACAGAACACAGGTGAAGAAACTT
ATTTTACTCAGCCTGAACTAGAAACAACATTTTCTGTCCCCATATTCATTGCTCTTTTTCTACACACAGCTATCTGATTTGAAACTGTAGGATTTTGGTCAGTGGCAATAC
TCTAATGTTCAGTATAAGGAGCTCCCAAGTTTTAATCCTGTCTCTGCGGCCTTGGACAAATTTTAAAGTACCTAGCCTTTTATCTTCATGTTTAACTGGGGATATTTAATA
TCATTTCTTAAGTTTTATGGATCAATTAGTAAACCCTTGGCTAACAGTTTTAGAGATGAAAAAGGCTAGAAGGACAATACCTTCTCCTTCTTGGATGTCAAAAGCTTAAAA
GTGATTAAACTTGTCAACTGTCTCTAGACCAATGCAACTAAAAGAATTGTCAAACAGGTGCACACAGTAGTCACACTTCACAGTAAATTACAGAAAGACCTAGTTACCGTT
TTCATCTCACATTCCATAAAAATGGAACTATGGCCACAATGTGTAGCATGCTCATCATGAGTTGCTACCCAGTGAACATTATTCACCTAAAGAACACAGATGACAGGTTTT
CACAGACATCCTGTCACTGATCTTCTACTACTAAGAGAGGCACATAGTGTGGTAAGGCCATTCTTTGGGGGTTCAAATCCCACTGCTACTTATTATTTATGTGGTCATATC
AATATAATTCAGTTTGCTCAACTGTAAAATGGGGTGAATAATAGCCTTCAGCTCATAGGGTTGCTGGGAAGGTTAAATGAGTTATTATATGTGTATTAGACTAATGCCTTG
TATATAATAAATATTTTTAAGTGATATCTATTATTGTTATTCCCAGAGAGGCATGAGCTTAAGGCAAAAAGATCAATCTTATAGATCCAGATAGATGCTTTTTTTTTTTTT
TTTTTTTTGAGACGGAGTTTCACTCTTTCTTGTTTCCCAGGCTGGAGTGCAATGGTGCGATCTCGGCTCACTGCAACCTCCGCCTCCCGCGTTCAAGTGATTATCCTGTCT
CAGCCTCCCAAGTAGCTGAAATTATAGGTGCATGGCACCACGCCCAGCTAAGTGTTGTATTTTAATAGAGACAGGGTTTCATCATATTGGTCAGGCTGGTCTCGAACTCCT
GACCTCAAGTGATCTGCCTGCCTCGGCCTCCTGAAGTGCTGAGATTACAGGTGTGAGCCACCGTGCCTGGCCTCCAGATAAGATTCTTTAAGGAAAATCTCTGACTGTGCA
TAATAGGTAAAATTGGGGAACTATGCTAGGAAAGAAAGGATAAGAACTTGGGATTTAAGGTTCACAGAGAAATAATTTATGGTATAGTAAAAAGAGGTAGCCTTTAGTCAA
ACACGGGTCAAGATCCCTTTTCAATACCCCTTCTTTCTGTGTTATTCAACAAGTTGTTAAACCACCCTAAGCCTCAGTTCCTTAATGTGTAAATGTGGGGATAATAACATC
TACCCTTCGGGATTGATTAACGTGAAGATTAAAGATAAAACATATAAGGCCAGGTGCAGTGGCTCACGCCTGTAATCCCAGCACTTTGGGAGGCCGAGACAGGCAGATCAC
CTGAAGTCAGGAGTTCAAGACCAGCCTGACCAACATGGAGAAACCCCATCTCTACTAAAAATACAAAATTAGCCAGGCATAGTGGCACATGCCTGTAATCCCAGCTACTCA
GGAGGCTGAGGCAGGAGAATCGCTTGAACCTGGGAGGCGGAGGTTGCAGTGAGCCGAGATCACGCCACTGCACTCCAGCCTGGCGACAGAGCGAGCCTCTGTCTCAAAAAA
AAAAACATATCGACGTTCAGCAAAATGCCTAGAACAAAGTAAGATACATAAATATTGTTTAAATATTGTTCCTGTTACTAATTATTTATTAATAAAGCAAAGATAATACAG
AAGTCAAGAGAATGGTTACAGTTCATGTAAAAATTTATTTTGGTTCCCTGGAGTCAAGTCACAAAAATACTCCATGTTTAGTTGTAAGACATATTTTGCATTAAACTAAAA
TTCAAAAAGCGATTTTAGTGCTCACTTCAAAACTTGTGATGTCATACTGTAAAAGGCTAATTTTCATTACATCTGAAATTTACAAACATCTGAAAATAGATAAATATCATA
GGTAAGAACTATGATAGCATTTTTGAACTTCTGGATTCAGGAATAAGTTGCCATGTTAGTAAAAAGAGCCAATTCCCTAAATATAACCGTTTTTTAACATGCAGTCTCCCC
ACATTTTTTGAGACTATATGCCCTTTCCCCCTATTCTATAGGTTGCATAATTTTGTTTGCTTTCTTATTTTGTTTTTAGTAGCAATTATAAACTGATAGTTAAGTATTCTA
AAACACTGAGGGAATGACATAATATTAAAGACCTTCTCAGTGGATGACAAAATTCTGGGAAAGTCCCTTTAAATGGATAACCACAGTATTGAAAAGTGTATCATATAATAA
TACAATTCTTACAAATCTCTTTTTCCTCTTTTGTTTAATATCGTAGTCTCCCCTTATCTGTGGTTTCACTTTCCAGTTTACATATCTAGTGTATCATATCTTTTTTTTTTT
TTTTTTTTTTTGAGAGTCTCACTCTGTCGCCCAGGCTGGAGTGCAGTGGCACGATCCCGGTTCAAGCAATTCTCTGCCCCAGCATCCCAAGTAGCTGGGATTAAGGACACC
TGCCACCATGCCCGGCTAATTTTTGTATTTTTAGTAGAGATGGGGTTTCACCATCTTGGCCAGGCTCCTGACCTCGTAATCCACCCACCTCGGCCTCCCAAAGTGCTGGGA
TTATAGGCATGAGCCACAGTGCCCAGCCTCTATTTTCATTCTCCTACCATTCCTCTGCCACACTGCAGTTATCTCTACTGTCTAAACGCATTTTTTTCCTAGCTATCCTGT
TCCATTGTTATGAAATGGAACTCCAGTAGTCCCTCCTTATACACAGTTTTAGTTACCTGCAATCAACTGTGGTCCAAAAATATTTTTGTTATTCCCAATTTAATATTTATT
CATGTTTTAAATTGCATGCCATACTAAGTAGCATGAGGAAATCTTGCACCAGCCAGATCTGTCCCCATCAGGACATAAATCATCCCTTTGTCCAGTGTATCCATGCTGTAT
ACTCAACCTGCCTATTAGTCATTTAGTAGACCTTATCAGATTTATCAGATTGACTGTCAAGGTATCACAGTGCTTGTGTTTAAGTTACCCTTATTTTACTTAATAATGGCC
CCAAAGCTCAAGAGTAGTGATGTTGGCAATTCAGATATGACAAAGAGAAGCCATAAAGTGCTTCCTTTAAGTGAAAAGGAGAAAGTTCTTGACTTAATAAGAAAAAACAAT
CATGCTGAGGTTGCTAAGATCTCCAAAAAGAACTTGTTTTCTATAAGTGAAATTGCATTTGAAGGAAAAAGAAACATCTGCTAGTTTTGCTGCTGCACCCCAAAGTGCAAA
AGTTACAACCACAATGTCTGTGGTAAGTGCTTAGTTAAGATGAACAAGGCATTAAATTTGTGGGTGAAAAACATAAACAGAAAATATTTTCCAATGAATGGTCATGTGTTG
CACCAGAAAGCATTGAACCTATATGAAGATTTCAGCAAGGGATCCTCTGAAATAAGTGTTTGATTTTATTATTAAAATGATTGTCCTGTTTTACTATTATTGTTGCAAATT
TCTTATTGTGCCTAATTTACAAATTAAACTTTACTACAGATGTACATGTATATGAAAAAACATAGTATATACAGAGGTTGGTATTATCAGTAGTTTCAGGCATTCACTACA
GTCTTTAAATCTATCACCTGAGAATAAGGGGGACTACTGTATATCAAAGCAAATGACTGATGATTAAGTTAACAATAAGAAGTAAGGGGTACGATGAACACTATAGGGTAA
CAGAGTGTTAATAAAGGTCTACTAAATATCATTTGAAAATGTCATATTTGTCACTAGTCTGAAGGTTACCTTTCTTAGTCTGAATTACAAATATTTGAATTTTATGAGAGT
TTAGCTTACATCTATTCTAAATAAGACTGAAAGGTTAGAAACGAGTAACACAAATCAGATCTCCAGTTTTCAACTGAACATCTAATTCAAGATAACTGATTGGCTTTTATT
AAGCCAAATTGCTCTTCTGAACCCTCATTCATGTGCAATCCATATGCTTGTTCATCAATAAATCAGGAACACATCTATTAGAAATTGGGAACACATCTATTCTTTTTAATC
TCTTCAGATTCTCAAGTTACTTCTCTATTTAGTTCATTCTACTTGCTTCCAGTTTAACTGTGAATTACATTTACACTTTAGGGGTAAGATATCTAAATGCTTCCTATCTCC
CAGCAGATTCGCATGGTTCAATTTGGGGTAGTGTCTCCGATTCTTCTTGACATTTTTTGTTTTATTTTGTTTTTGGTCTTTTGCCTCTTTCTCAATAACATCAGCTACCCA
GACAGTGGTTTCCAGCTCTCAAGGTGTCCCACACTTATGCATTGTTTGTGGTGTTCTTCTTCTTCCAGAATTAAGATTAATAACTCTCCTAGCTTTAACAGTCTAGGTGAA
AGTATTGGCTTCTTATGACCTCCTCTATGATCTTTCCAGGTAAAATTCTATTTTCTCTAGTTATTTCTCGAACTGCTTTCCTTCTCAGTGTTCTTCTCCATCATCACAGGT
GTTTTCTTCTGAATTTGAAGCAATTCAGATAAGGTGCTATTTTTAAATTATCTATTTTTAATTATTGCAATGCTGAGAATAGTGAAATTATAAATACCCCAACCAAGAAAA
TGTTAAAATAAAGCTACTTGCCTCTAAACAACAAAATGTTGAAGCAATAGTTTCAAATGAGAAAATGGTAACAGAACTGAAAGATAATTTCTGCACTTTGGATGGAACAGC
CAGCAGGGTTCACAAGCAATTTAGAAGTTGGGTGCATTTACTTATTAAACAAGTGGCTAACTGTATTGCCACTAATAGCTTAAAATGTCCAAATTAACTTGTTACATATGG
TTGGCGAACATGTATTGATTCTTTAAAGTTTTATTCGTAAAATCAGTCCTGTATCTTCTAACCTGTCATAATTAATTCCATCTCCTTGCACTTTGAAATCTCCACAATAAT
AAGAACTTTATCAGGCTGGTGTTGGTATGAAGTGGCACAGCAAAACAAAATCCCAAGGGGAGCAGTCCACAGACTTCTCTTCTAAGCAGCAAAAAGCTGTTATCATTTTCT
GAATTACAGGAACTATAAAAGGACACTCTACTCAAGCTGCCGCTGAATGTCACCTGAAAAGCAATCACAAAAGGGCTCTGTCTTGGCTTATCTCTGAGCTCTGTCACTACG
GCAACCAGCAGGGAATAAGTATCTGTGGGTCTATGAATTTCAGAATCCCATAAAAGCCAGGGCTAAAAAGGCATGTGCAGCCTCTCAGAGATTGACTGCATTAATACATTA
GCAAATACTGTGAAACACTGGATAAATGTCAGCAATTATGGAAAAAGCGTCTAATAACGATATTCGTTGCCTGTCAAACCCCCGTGAGGTTTGATATGTAACTGCCACTCA
AAGCTGTCTGTAATTTTATCTCTTTTATACATCTGAATCCACAGCATTCAAATTTGTACTTTGAAAGTAATAAACTGTAAAGCAGTTCATTCCATGTTGATCACAATTGTC
AACAAACATACAATAAAAGAACAAAAAGACTTTCATTGGCTCTGGGAACAATCAGTACCAGCAATCTCCTGTGGATATTTATTTTTTAAAAACTATATATATTCTACATGT
AGAATATTAAACAATGTCATGATGCGAAGCAACAATTGATTTGACTGTTGATTAAGTCACCTTGGGTTCAAAAGGCTACTTACCATGCATAAATGTTCATTTTCAGCCTTC
CTTTTGGGTGAGAAAATTTGTAAGACTTTACAGCCAATTAAACACAGTTGTAAGCACCCCTCTATTTTTGCACATCAAAAAAAAAAAGAATTTCTGTTACCTCCAAAACAG
TTTATAATGCTATCTTCACAATCTTTCTCAAATACAGAATTATAGGTAATTGATTATGTTTAAAACCCAAGGGTCTAAAAGTACAACTTAATAAGCTGGACTACTACTTCA
GCAATATTTCCATTGCTCAAGAAAATGACTTATTAAGAAATCGTATCACATATGTTACAGCTGTTCAAATGCAATAGACAGCATGTTAGCTTGCAAACACAAATGCCAGAG
ATTAAGTAGTGCACATATGTATTATAAACAACTTTCCATTTTTCAGTTATAAAATAGGGTTGGGTACAAGGCTGCCAACAAGACCTTTCTCTGTAACAAAAAAGAACCTGT
TTGTGGTTTTTGTTTGTTTTAAAGAGCAGGGGTGTCTCTGGAGAAAGCAGTAATATGTATTAGAATACTGGGCTAGCAGTTATTAAATGCAATTTAGAGCCAATCACTGAT
TTTTCAGTGCCATGCTTAATATAATGCAAGAAACTTTTACTATTCATTTTACTCCAGAGGCATTCTGGGCACTTTAGAAACAAAGATGACTAAGACCTGTTTCCTGCCCTC
AAGGAGTTCACAGTCTCATAGAAGGAAAATGATTACAAGCACTAGGCAGAAAAGGGTGGTTTCAAGCAACCCTAAGGAAAATTTAGGATAACAGATAGTAACTATATTCTA
CTGTATATAATTTCTATTAAAAATTAGTCACTTATAATCTACTACTTGGCTCAGATAAGATCATGTACAAGAAATACACTTTGTAAACTACAAATCACTATATACATGTCT
CTTAATATACTCATCTACACTTTAAGTAACTGTGAGCACCAAAATAGAGTACTACTGCTATTTCCTGACACATTAATAATATGGCTACCATTCAAGAACACACAGACATAC
AAACCAAAGTACCATGATGAAAATTTGAAATTCACTTATGTTCAAAGACATACTGCCTACCTAATAAAGGAAGATAAAGGCACATTTTTGCTTGTTTCTACCTTTTACTGA
ATAATTGTAAACCTTCACATTCAGTTTAATCACATGAAGACAAAGAAAAACTCAGCCTAATTTCTCTACTTTCCCTCTACAACTTGAAATGCAAAGAATCTAAATTATTTT
TAGCACACTGTCCTACTCCAGAGTAATCTGGTTGTTGTTTTGTTTTGTTTCTTGAGACCATGTCTCACTCTGTCACCCAGGCTGGAGTGCAGTGTCATGATCATGGCTCAC
TGAAGCCTTGACTTCCCAGGCTCCAGCAATCCTCCCACCTCAGCCTCCTGAGTAGCTGCGACCACGGGTGCATGCCACTATACCCAACTAATTTTTGTATTTTTGATAGAG
ATGGAGTTTCACCATGTTGCCCAGGCTTGTCTCGAACTGCTGAGCTCAGGCTGGTCTCAAACCGCTAAGCTCAAGCAAACCACCCACCCTGACTGAAAACTCAATTGTATA
GATGCCATTTAGCTCACTCATCTGGCCTTACTGACTCCTTGATGTCATGCCTGGCCTTTGCCATTGGTTTCTTAGATTAGCGCAGAGGTAAAGATAATTGCTCAACTGATA
AATAGAAATTTAGGTCAGCTACTAGGGGAATAGACTAAATACTTTGGAAAGCCATCCATGCCTCTTGGTATTATAATTCCCAAACCTCAATAAAGGCATATGGTTTGGCCA
GTGTAAATGCAATTATAGGATAAATTGGACTGGATATTTTAAAACTGGAACTGTTCTGAGAAGCAAGGACATATAAGAAATGGCATGGTACAAGAGAAAGCAAAAGGGAGG
GGAGACAGATTTGATGTTGAATCCTGGTTCTGTACTTTGTCTTCTCAGTTAAGGTCTCAGATCAACATACTCATCCTAAATCCACTAATTAAAAATAAAACTGATTGAGGT
CTAGTTATCTACAGTAAAATGCACCCATTTTAAAGCATATTTAGAAGAGTTTTTATATATCTATACAATCTTGTAACCACTAGTATAATTTTCAAATTATAGAAAATTTCC
ATCACTTCTCAAAATTTCCTTGTGTTTTCTAGTCAACTACCATACCTGATCTGAGGCAAACACCATGAAATTTGTATTTTCTCTTAGTTTGGGGCGTGTCCTTTTTTTTTT
TTTTTTTTTTTTTTTGAGACAGAGTCTCCTCTATCATCCTGGCTTGAGTATAGTGGTGCGATCTCAGCTCACTGCAATCTATGCCTCCCGGGCTCAAGCGATTCTCCTGCC
TCAGCCTCCTGAGCAGCTAGGACTACTATACTTTTAGTAGAGAGGGGATTTCACCATGTTGGCCAGGCTAGTCTTGAACTACTGACCTCAGGTGATCCACCTGCCTTGGCC
TCCCAAAGTGCTGGGATTACAGGCGTGAGCCACCGCGCCTGGCCTTGTTTTTATTTTTAATCCTGTCTTTTGAAAAGCAAAAGTTGCCAATTGTAATGAAGTCCAATTTAT
CCATTTTTTTTCCTCTTAGGAGCTTTTAGTGTCCTCTCTCAGAAATTTTTTCCTATCCCAAGATTTTCTCCTATATTTTCTCCAACAAGTTTAATAGTTGTAGCTTTTGCA
TTTAAGTCATCTCTGATCTAAGATAAATTTGTGTATGGCATAAGGTAAAAGTTGAAGTTATCTATCTTTACTGATATCCAGTTGCCTCATCGCCATTTGTTAAATAAAGAA
CAAACTGTCTCCACCGCATTACTTTGTTATCTTTGCACAAAACCAATTAACAGCACATACATATGGATCTATTCCTGAACACTCTATTTTACCTATTGATTTATGTCTGTC
TTTACACAAATATCACATTGTATTGAATATTATAGTAATATTTTTTGAAATCAGGGAGTGTAAGTCTTCCAATTTTGTTCTTTTTGAAAACTATTTTAGGCTGGGCATGGT
GGCTCACATCTGTAATCCCAGCACCTTGGGAGGCCAAGGCAGGTGGATCACCTGAGGTCAGGAGTACGAGACCAGCCCAATAAACATGGTAAAACCCCATTTCTACTAAAA
AAAAAAAAAAAAAAAAAATACAAAAATTAGCCAGGTATGGTGGCAGGCACCTGTAATCCCAGCTACTCGGGAGGCTGAGGCAGGAGAATCGCTTGAACTTGGGAGGTGGAA
GTTGCAGTGAGCCAAGATCGCGCCATTGCACTCCAGCCTAGGTGACAGAGCAAGACTCCGTCTCAAAAAAAGAAAACAAAAAAAAAAACCCAGAAAATTGTTTTAGGAACA
CTAGCTCTTTCACATTTCCATACAATTTTTGGAATTAATTTGCCAATTTCTATGAAAAATGCTATTGAGATTTTGATTGGCATTGCAGTGAATCCATAGCTGTCTGGGAGG
AGGTACTGCCTTAAAAATACTGAATGTAGGCCAGGCTCTGTGACTCACTCTGTGGCTCACACATATATATATGTGTGTGTGTGTGTGTGTGTGTGTGTGTGTGCGTGTGCA
TATGTGTGTATACATATATACACATATATATATAGTAATGAAGTCCAATTTACCCATTTTTTCCCTCTTATAAGCTTTTAGTGTCCTCTCTCAGAAATTTTTTCCTATCCC
AAGATTTTCTCCTATATTTTCCCCAAGTTTAATAGTTGTAGCTTTTGCATTTAAGTCATCTCTGATCTAAGATAAATTTGTGTATATATATATATACACCAACACATGATC
ATGGTAGCTCATTCCATGTCTTAATTTTGTTAATTTCTCTCCAATTATTTGCCATTTTCAATGTATAGATCTTATAAATATTTTATTAATGTATCCTTAAATATTTCATGT
TTTTGGATAGAATTGCGAGTCATATAAGTTTTCTAAAACCCATTTCAAAATGTTGTTTGCTATTATATTGTAACACAATTGATTTTTGTATATTGATCTCATGGCCCATGA
CCTTGCTAATTTCACTTGTCACATCTATTAGCTTTTTGGTGGATTATGTTGGATCTACCAAGAAACAAACTACTAAATATTTTGTAAAACAAAAAAAGTTTTATTTCCTCC
TTTCTAATCTGCATGTGTTTTCTTTCCTCCTAACCTTACTGTACTAAGACTAGCAGTATAACATTGAATAGAACTTGCGCAAGTGAACATCCTTACATCATTTCCAATCTT
AGAGTGAAAGTATTCCCCCATTAAATACGGTAGGTATTGCTTTTTCTTTTTCTTTTTCTTTTTTTTTTTTTTTTTGAGATGGAGTCACGCTCTGTTGCTCAGGCTGGAGTG
CAGTGGCGCAATCTCCGCTCACTGCAACTTCTGCCTCATGGGTTCAAGCAATTCTCTGCCTCAGCCTCCTGAGTAGCTGAGATTACAGACGCCCACCACCATGCCCAGCTA
ATTTTTTTGTATTTTTAGTAGAGACAGGGTTTCACCATCTTGGCCAGGTTGGTGTTGAACTCCTGACATTGTGATCCACCCGCCTTGGCTTCCCAAAGTGCTGGGATTACA
GGCATGAGCCACCACGCCCAGCCTAGCTATTGCTTTTTCATAGAGTCCTTCTATCAGGCTGGGGAAATTCTTCTCTATTCCCAGTTTGCTAAGTTAGTTTGCTTTTGCTTT
GAAAAAAAACTTATTTTTATGAAAGACTCATTTACATATATAAAATACACCAATATTCCAGTTGCACAATATTCCAATAAGCACAAACACAATTCTAATACACACATTTCT
ATGACTCCCAAAAGTTTCTTTGTGTCCCTATTGGAGTCAGTCTCCTCCATTACTCCTTGGCAACCCACTGACTGGATTTCTGTAAGTTATAGCTTTGGTTTTTCCACATTT
CATAAATGTGGAATCACACAGTGATGTAGTCTTTGTGCCTGTCATCATTAACTTAAGTATTGTATCTATCAGTAGTTTGCTGCTTTTCATTTGGAGTAGCATTCCATTGTA
TAGATATATCACAATTTGCTTATCATTCACTAGTTGACGGACATTTGGGTTGCATCTGGGTTTTGTCTACTATAAATAAAGCTCCAATAAAAATTCAAGTACAAATCTTTG
TGAGAACATGTTTTCATTCCCCTTTGGAAAATATATAAGAGTTGAGATTGTATGTTAAGTGTCTACTTAATTTTCTAAGCAGCTGCCGCTGTTTTCCAGAGTGGCTATACT
ACTTTGCCTTCCTACCTTGCTGATAGATTTTTATCATGAATGTATGCTAAATTTTATTAAATGCTTTTCCAGGACCTTATTCACCTGATTGTATATGTTTTCTTAGTTTTG
TTAATGAAATTAGTTACATTGGTTGATGTTCCAATGTTGCACCATCCACGTACTCCTGAGATAAATCCCAATGATGATGCATAACTCTTTTTGTTCTTTTTTTTTGTCTTC
TTTTTCCCATCCTTCCCTCTTCTTTCTTTTTTAAGTAACAGCTTTGGCTGGGCGCGGTGGCTAACGCCTGTAATCCCAGCACTTTGGGAGGCCAAGGCGGGTGGATCACAA
GGTCAGGAGTTCAAGACCAGCCTGACCAATATGGTGAAACCCTGTCTCTACTAAAAATACAAAAATTAGCCGGGCATGGTGGCATGCACCTGTAGTCCCAGCTACTCAGGA
GGCTGAGTCAGAAGAATCGCTTAAACCTGGGAGGAGGAGGTTGCAGTGAGCCGAAATCATGCCACTGCACTCCAGCCTGGGTGACAGAGCAAGACTCGATCTCAAAAAAAA
AAAAAAAAAAAGTAACAGCTTTGTTGTTATTTGTTGTTATATGGTACCATACCATATAACATAAAATTCACCCTTTTAAAATGTATTATTCATGTACTATTCTTTTTATTT
ACTGTGAAATTCAATTTGGTAAAATGTGTTAAAATTTTTAACATGTATTTCATAAAGGATATTGGTCTGTAGCTTTTTGGGTTTTTTCCCCAATGTCTCGGACCAATTTTG
GTATAAATGTAACAGCAGCCTCATAAAATGAGTTGGAAAAGAATATGAAGAGGATTAGAATTAGTTTACCTTAAATATCTGGTAGTGTTTGGCAATGTAATAAGCTGGTCC
TGAAGTTTTTGTTGTGGCAAGTTTTTTTTTTTTTTTGAGACAGAGTCTCGCTCTGTCGCCCAGGCTGGAGTGCAGTGGTGCGATCTCGGCTCACTGCAAGCTCCGCCTCCC
AGGTTCACGCCATTCTCCTGCCCCAGCCTCCTGAGTAGCTGGGACTACAGGCGCCCACCACCATACCCAGCTACTTTTTTTTGTATTTTTAGTAGAGACAAGGTTTCACCG
TGTTAGCCAGGATGGTCTCGATCTCCTGACCTTGTGATCCACCCATGTTATGGCAGGATTTTTAATTGCAAGTTCAATTTTTAAAATTATATTTGGGCTTTTCTAGTTTTC
TATTTCTCTTGGATCAATTTGGTAATTTTAACCTTTCAAGCAACTTGTCCATTTCAGCCTAGTGTTGCAGAATTTATCGGCCCAAAGTCATTCACATTTCCTTTTCATCTT
TTAACTGTCTGTATGATTTGTAATGATGTCCTCTTATTAATTACTGGCACTGTTAATTCATATCTAGTCTCTTTTTCTCTTGATCAGTCTAGCTAGGAGTTTATCAGCTGA
TTTTTTTTTTTTTTTTTTTTTTTGAGACTGGGTCTCACTCTGTCGCCAGGCTGGAGTGCAGTGGCACCATCTCGGCTCACTGCAACCTCTGCCTCTGGGGTTCAAGCAATT
CTCCTGCCTCAGCCTCCTGAGTAGCTGGGACTACATGTGCGCACCACCATGCCCAGCTAATTTTTGTATTTTTAGTAGAGATGGGGTTTTACAATGTTGGCCAGGATGGTC
TCGATCTCTTGACCTCATGATCCACCTGCCTCAGCCTCCTAAAGTGCTGGGATTACAGGTGTGAGCCATCACACCTGGCCTAATTGATCTTTTCAAAGAGTCAGCATTTGG
TTTCAATAATTTTTCCTAATTTGTCTTTTATTTCATTGATTTTTTCTTATCTTTACTATGTCATTTAATCTACTTGGATTTAATTTGCTCTTCTTTTTCTATCTTCTTCAG
GTAGATGATTATTTCATTGACATTGGACCGCCTTTTAAATATAAGCATTTAAACTATGAATTCTCCTCTAAGCACTGTTTAACTGAATCCCACAAATTTAATATGCTATGT
TTTCATTTTAATTTAGTTTAAAATGTTACCAATCTTTTCTGATTTCTTCTTTGACTCATGAATTTAAAAAAATAGTATGTTTTTTATTTCAAATATTTGAAGAGCTTCAGG
CCACTGTGTTAGTGATACATAATTTAATTATGTTTGGTTAGTGATAATATTAATTACAATCATCTAATGTGTATTGAGACAATAAATAAATATTTATGGTCCAGGTTATAG
TCTATTTTTGTAAATGCATCATGCACACTTGAAAGGAATATGTATCCTGCTATTATTGGGTGAAGTGTCTACAAATTTAAATTAGGCAAAGTTGATTAATCATGTTGGCCA
AATCTACATTCTTACCTATCATTTTTCTGTAAACCACTGAGAAAGGAAAATGAAATCTCTACCTGTGTGTCAGCTTTGGCTTTGCGTATTTTGAAACTGTTACCAGGCACA
TACACATTTAGGATCATTCTGTCTTCTGGATGAAATGACCTTTTAATTATTACAGAATCTCTTTTTTTAGTCCTGATAATATTCCTTGTTCTGGCCAGGCGCGGGGGCTCA
TGCTTGTAATCCTAGCATTTTGGGAGGCCAAGACAGGTGGATAGCCTGAGATCAGGAGTTCAACACCACCCTGGGCAACATGGTGAAACCCCATCTCTACTGAAATACAAA
AAATCAACCAGGCATGGTGGCGGGTGCCCGTAATCCCAGCTACTCATGAGGCTGAGGCACGAGAATTGCTTGAACCCTGGAGGCGGAGGTTGCAGTGAGCCAAGACTGTGC
CACTGCACTTCAGCCTGGGCAACAAAGTGACACTTTGTCTCAGAAAAAAAAAAAAAAAAAAATCCTTGTTCTGTATCTTTTCTGATGTCACAGTCATCCCAAATTTCTTAT
GTTTAGTGTTTGGATGGCAAATATTTTTATGCTTGTTTAGTGGAAGAATGTTAAAAGTAGATCAACCTATTGTTCTCATTTAAAATATAATTCTTGGGCCAGGCACGGTGG
CTCACACCTGTAATCCCAGCACTTTGGGAGGCCGACGCGGGGGGATCACAAAGTCAGGAGTTTGAGACCAGCTTGGCCAATACGGTGAAACCCCGTCTCTACTAAAAATAC
AAAAATTAGCCAGGCGTAGGGGCATATGCCTGTAATCCCAGCTACTCAGGAGGCTGAGGCAGAAGAGTCACTTGAACCCGGGAGGCAGAGGTTGCAGTGAGCCAAGATCAC
GCCACTGCACTCCAGCCTGGGCGACAGAGTGAGACTCCATCTAAAAAATAATAATAATAAAATAAAATAAAATTCTTGTAGTCAGTTGAATCTTGTTTTTTAAAGTTCATT
TTTAATAATCTTTTCCTTTTAATGTAATTCATACTTACTGTAATTATCAATATGGTTAGATTTAAACCATATTGCTGTTTGTATTTATCCCATCTGTTCTCTGTTCCCTTT
TTTTCTGTTTTCTTTTTTGTTGTTGTTGTTTGAGACAGAGTCTCATTCTGTTGCCCAGGTTAGAGTTCAATGGCACGATCTTGGCTCCCTGCAACCTCTGCCTCCCAGGTT
CAAGCGATTTTCCTGCCTCAGCCTCCCAAGTAGCTGGGATTACAGGCACCTGCCATCATGCCTGGCTAATTTTTGTAGACAGGGTTTCACCATGTTGGCCAGGCTGGTCTT
GAACTCCTGACCTCAGGTGATCCGCCCGCCTCGGCCTCCCAAAGTGCTGGGATTACAGGCATGAGCCACCACGCCTGGCCTTTTCTCTGTTTTATTTGTACTTTTTTCAGC
ATTGCGTTTTATCTCTTTTAATGGATTTTTAGCTATATTTCTTTTTCTTTCTTTCTTTTGTGGCTGCTGTAAGGTTTACAACATGCATTATTAACCTAACAGATTACCTTT
GATTAACAGTATACAACTTCATTTATAATGTAGGATCACTAATGGTACACTTCCATTCTGGTTTTTTTTTTGTGTGCTACTGTTCTTAAACATTTTACTTCTACATGTTAA
AAATTCCATATTGCTTATTAATTTTTTTCCTAAAATTTATCTTTTAATGGGAACTGTTTAATGGGAACAGTTTCTATTGCTGTATCTTTAAATTCACTGATCTTTTCTTGG
GCATTGTCTAAGCTGTTATTTATCCCATCCAGTAAAATTTGTACTTCAGATAGATACTATATTATTTATCTCTAGAAGTGTTACTTTGTTCTTTTAAAAAAAATTTTTCTT
TTATTTGAGACACAGTCTCACTCTGTCACCCAGGCTAGAGTGCAGTGGCACGATCTCAGCTCACAGCAACCTCCGCCTCCCAGATTCAAGCAATTCTCCTGCCTCAGTGTC
CTGAGTAGTTGGGATTACAAGCATGCACCACCATGCCTGGCTAATTTTTGTAGTTTTAGTAGAGCTGGGGTTTCGCCATGTTGGCCAGGCTGGTCTCAAACTCCAGAGCTC
AAGTGATCCTCCCGCCTCAGCTTCCCAAAGTGCTGGGATTACAGACAAGAGCCATCGCTGCCCCCACTCCCACCCTGCCATGATACTTTGTTCTCTTTTATATATTTTATT
ATTTCCTCTTATGTTTTCACTTAAGTCCTTGAGCACTTTCATAGCATTTATAAAAGCTACTTTAAAGTCCATGTCTGCCAATTTCATTATCTAAGTAACTTCCATGTCTGT
TTCTTTTGACTGACTTCTTTTCTGGTTATGGGTCAGATTTTCCTGCTTGTTCGTATGTGCAGTAACTTTTAATTGGATGCTGGACTTTGTTTTTAGAGGCAGTTACCTATT
AATCAGCTTATTCCTTATTCAGGCTTCTTTTTAAGCTTTTAAAAAGTCCTGGAGTAGCCTTCATTCTAGGGCCAATTTATCCACTCCACTAAGGTGTTAACTCTTCTGAAG
ATAGCTACTGAATGCCCTGTGTATTCACTGAGGTGTCTCTACAATGTGTAGTTGGAAGAAACTTGAAGCAGTTTTAGTTTTGTGTAAACTCTGGGGATTGTTTACCTTATA
GCTCCAGTTAACTACTCTTTTTCCTAACAATTTCTCTTTGCTTAGCCTTCTGGATTTTCACCCTATGCATGCACAGAGACTGGTATTCAGCTAAAGACTTGGGGAACCCCA
TGCAGATTTCTGGAGATTTTTCTCTGCTGGTAGTCTGCTTTGCAAAATATAGCCGCTGGAGCCTCCCAAAACTCCAATCTCTGTCCCTTCAACTCAGCGAAATTACCAAGT
TCTGTTTTACTTTCCCTTTCCTGCTATGGGATCCAGAAGTTGCCTCCAGGCAGAATTTAAGACTCTCATAGAACTCTTGTTTCCTTCTTCAGAGTCCTGTTGGCTAATATC
TGAAAACAGTTGTTTCATGTATTTTATCCTGTCTTGCAGTTGTTTACAGAGAGGGGGAAAATCCCAAAGCAGTTATCCCTTCATGGGCAGAAGCAGCAGTCTACAGGTTTG
GGATTTTAATAAACTGAAATCAAGACCCACAGCATCAGGTCTTAGTGCTTGTAAGTTTCCAACTGGGGCTGTCTTGCTTCCATGTGTTCTTCTTCATATTTACTGAGCAAA
CATTTCCCTTGAGTGCTTCATCCACATTCCCAAACTTCTCACTCTTGTTCAGAATAGAATTCATTTCACAACTTTTCTTTTCTTTTAAACCCAAACTTTCTTCTACTGCTT
TCAAAGCTGTTCTTTCCATCTGTTTAGTCTTTGCCTGTGTTATTTGCAAAAGACTCTATATGTTGACAAGGGCAATGAACCCTCTGAAGCTACTGAGTCTCACCACCATCA
GAAGCAACATTATCCATGACCTTCCCAAATAATGAAAAAGTCAGTGAAAATGTCCAAAGATTGCCTGAATCTGTCTGCCCTAGGACAGGCTAACAAAGTAATTTAAATAGC
ATAAGATGACCCTGAAGCTATTCAAAGAATGCTTCTGATTCTGCATGTGTATGCAATATAAAGAAGGTGCTTACTCAAGGGAAAGAGAGTTAATGTTTGTTGAATGCCTAC
TAAATGCCAGACATTACACCAGGGGTTGGCAAACTTTCTCCGTAAAGGGCCAGACAGTAGATATTTCAGGTTTTGTGGGCCACATGGTCTTTGTTTGCAACTATATATCCC
TGCTTATAGTGTGACAGCAGCTGTGGCACAGTACATTAAGAAATCAATGTGGCCAGGCGCTATGGCTCATGCCTATAATCCCAGCATTTGGGGAGGCCGAAGGCGGGGAGA
ACCTGAGGTCAGGAGTTTGAGACCAGCCTGGCCAACATGGTGAAACCCCGTCTCTACTAAAAATACAAAAATTAGCCAGGCGTGGTGGCACCTGCCTGTAGTCCCAGCTAC
TCTACTCGGGAGGCTGAGGAAGGAGAATCTCTTGAACCCAGGAGGCGGAGGTTGCGGTGAGCTGAGATCACGCCACTGCAGTCCAGCCTGGGGGACAGAGTGAGACTCCGT
CTAAAAAAAGAAAAAAAAAAGGAAGAAAAAAAATAAATCGGTGTGAATGTGTCCCAAGAAAATACTATTGACAAAAACAGATGCTGAGTGAGATTTGGGCTCACAGTCATA
ACTGTCAACCCCTGCATTATATTATGTGCTTTACATATTAGATATAATTGTATGAAACTTCTAATCTGCAACCATTTTTGTCCCTAAAAAATGGCAACTTCATATGGTCCC
ACCTAATAATATGTTAACCCATGTAATCTTCACAATAGGTTTTCAAGTGTGTTAATATCATCTCCATTTTGTAGATAAAGAAACTGAAGCTCAAACATTAAGTAACATCTA
AATAATAGTAATGTTAGGATTCAACAAACTTGGACTGGTTTGCTCAATTGCATTCTCCTCCACCTCCATTTCCTCTGCCTCCCACCCATACATATATACACACACACACAT
TGGTAAAAATCGGCTCACAATGTAGCTCTGCACACTCCTAAATCTGTTATTCTACTTGCTGCTATAAAATGCTTAGTTTTGATAACTTAATTTTTATTAGAAATAAATGAT
TCTCAAAATGTTTATCCAATTACTATACTCATACAAATCGATCCTTTAGTTGTTTATTGCCATAGATGTCAACTTTGTGGAGCACTGAACAATTTAAATAAATGAATGCAA
TTTAAATAAATGCCTAAAACACTCTTTGATATAAATGTGAAGACATTTCTTACTTCCAATGCTTATAATTTACAAAAGGAGGAATACAAGTATACAAATTAAAACATAATC
AAATGTCCCTTTCACTGAGAAGTCATTTTTTCACTACCACTAACTGTTAGCAAAATTGGTTGTTCCCTCTTCTATGATCCCATTGCATTTATATACTTCAGTTGTCATTGT
TTATATATGTCTCCCACCAAACTCATCAATCTCTGAGAAGCAAGATCTTATCATTGCAACTTTAAGGGCCAGCACAGTTACTGGCCTGTAAGAGTTGTTAAAGCGAACTAA
ATATGATCTCAGAAGGACTCTATTTCTTCTTCTTTCTTTTGAGACATAGTCTCGCTCTGTTACCCAGGCTGGAGTACAGTGGCATGCTCTTGGCTCACTGCAACCTCCGCC
TCCTAGGTTCAAGCAATTCTTGTGTCTCAGCCTCCTGAGTGTCTGGGATCACATGTGTGAGCCACCACGCCCAGCTAATTTTTTTTGTATTTTTAGTAGAGACAGGGTTTC
ACCATGTTGGCCAGGCTGGTCTCAAACTCCTGGTCTCAAGCAATCCACCTGCCTCAGCCTCCCAAACCGCTGGGAGTATAGGCATGAGCCACCATGCCCAGCCTAGGGCTC
CGGACTTCTACATTTGAGTCCTGGTGGAGGAAGCTTAACCTAACTTAATAGGTAGACAAGACTGAAAACCTAACTTATGAGCATATGCCTATAATAATAGTTAAGTCTTGG
CCAATCTCAGCAGCCATTCTTCAACCACTGATACACTGCTAAATGTTCAAACTGTTTCCAAATAAGGCAAATGCCAACCTGTAACCAATACAGCTGTTTCTGTACCTCGCT
TCTTTCTGTACGTCACTTTCCTTTTTTTGTCTATAAATTTGTTCTAACCACGAGGCATTCCTGGAGTCTCTCTGAATCTGCTATGATTCTGGAGGCTGCCAATTTGCGAAT
CATTTTTTTTTCTTGTTCAATTAAACTCTGTTAAATTTAATTTGTCTGAAGTTTTCTTTTAACAGAGTTGTTCCACAAATGTCAAGTGAATGAATAGATAGATTAAAACAA
TAAATAAAACACAGTAATAGCCAAAAGTCAACCATGTTAAGGCATTCTTTCTAGTACATACTACTTCAGTCTTCAAAATAAACCTAGCAGTAAGTATTCTTGTAACTACTG
ACTCTTTAATCTTCACAATAACTCTACGAGTTATTGTTCGACAGTTACGGAGACTGAGATCCATAGACATTAAGTTGCTTGTGGTGACCCAGATGAAGCCAGAGAGGAGGA
AGGAAGGGAGAAATGAAGGAAACAAATAACAAAATAAGAAAAAAGTGAAAAAAACTTAAGTAGAAGAAGAGAACTATAAATGCATTTCTAAGAGGGTTGGAGAAGGCAGCA
CGGGAAGAAGGGCATAGGCAGGGTTTCTCAAAGAAAAGGTCTTGGCTGGGCGCGGTGGCTCACGCCTCCAATCCTGGCACTTTGGGAGGCCGAGGCAGGTGGATAACCTGA
GGTCAGGAGTTAGAGACCAGCCTGGCCGACATAGTGAAACCCCGTCTCTACTAATAATACAAAAATTAGCTAGGCACAGTGGCACACGCCTGTAATCCCAGCTATGAGGAG
GCTGAGGCAGAAGAATTGCTCGAACCCCGGAGACAGAGGTTGCAGTGAGCCGAGATCGTGCCATTGCACTCCAGCCTGGGTGACAAGAGTGAAACTCCGTCTCAAAACAAA
ACAAAACAAAACAAAACAAAAAAACAAAAAGGTCTTCAAGGAAGGAGATAATTGTTGTAGGTATTCTAGGTGGAAGGAAGAGTATGATTAAATGACAGAGTGGGAGAGTAC
CAAGTATATTCGAAAAATAGTAAGATAAGTATTTAGCTAAAGCTGAGACACATATGGTGTAATATTCAATCATTCATTCAACAAATATTTATCAAGTATTTACTCAGAGCC
TGTATGGGAAAACAAACCTGGAAGGGAAGTTTCAGACTAAAGAATGAAGGGTTTTGAATGCCAGCATAAAAATCTGTACATAAAGGAGCCATTGAAAATAAGTAAGCAAGG
CTGAATGTGATTCATGTTGTACTTCTATTTAGAAATATTAACTTTGGCTGGGCGCGGTGGCTCATGCCTGCAATCCCAGCACTTTGGGAAGCCGAGGTAGGCGGATCACCT
GAGGTAGGAAGTTCAAGACCAGCCTGACCAACATGGAGAAGCCCCAGCTCTACTAAAAATATAAAATCAGCTGGGTGTGGTGGCGCATGCCTGTAATCCCAGCTACTCGGG
AAGCTGAGGTAGGAGAATCACTTGAACCCAGGAGGCGGAGGTTGCGGTGAGCCAAGATCGTGCCATTGCACTCCAGCCTGGGTAACAAGAGCGAAACTCCATCTCAAAAGT
TAGGGGGCCTGGCCCTAATTGTTTGTAACTTTAGTAGAGACAGGTTTCAATACGTTGGCCAGGCTGGTCTCGAACTCCTGACCTCGTGATCCGTCTGCCTTGGCCTCCCAA
AGTGCTGGGATTACAGGTGTGAGCCACCGTGTCCAGCCTTCAGATTCATTTCTATTTAAGAGTGGGGTGGGGAGAGGGCTGTGTGCAGTTTTCATTTTATGTATTTATTCA
TTTTAATTTTTTTTTTTTTAGACAGAGTTTTGCTCTTGTTGCCCAGGCTGGAGTGCAATGGCGCAATCTCTCACTGCAACCTCCGCCTTCCGGGTTCAAGCAATTCTCTTG
CCTCAGCCTCACAAGTAGCTGGGATTACAGGCATGCGCCACACACCTGGCTAATTTTGTATTTTCAGTAGAGATGGGGTTTCTCCATGTTGGTCAGGATGGTCTTGAACTC
CTGACCTCAGGTGATCCACCCATCTTGGCCTCCCAAAGTGCTGGATTACAGGTGTGAGCCATTGTGCCTGGCTCTTTTTATTTTATATAAAAGCCACTGTGTAATGGTTTT
ACTTGTAAATTATTTCACATTCTCAATGTGAAAATATTTAATAAGTAGCTTTCTGAATCCTAACACACGCCCAAAGAGCTTTGATTCTAAAATTCCTAGTTTCTCAATTCT
GAGTGAATATTTTGTGGCCAATGACAGAAATACAGAAGAGCATTAGTAATCAAGAAAGAAAAGTCTGGGCACAGTGCCTCATGCCTGTAATCCCAGCACTTTGACAGGCCG
AGGCAGGTGGATCACAAGGTCAGGAGTTCAAGACCAGCCTGGCCAACTTATGAAACCGCGTCTCTACTAAAACTACAAAAAAAAAAAAAAAAGAAAAAGAAAAAAATTAGC
TGGGTATGATGGCACGTGCCTGTAGTCCTAGCTACTCGGGAGGCTGAGGAGGGACAATTGCTTGAACCTGGGAGGTGGAGGTTGCAGTGAGCCAAGACCATGCCATTGCAT
TCTAGCCTGGGGGTGACAGAGTAAGACTCCGTCAAAGAGAGAGAGAGAGAAAGCACAATAATAAAGTATTAAGCTGGGCACGGTGGCTCATGCCTGTAATCCCAGCACTCT
GGGAGGCCGAGGTGGGCGGATCACCTGAGGTCGGGAGTTCGAGACCAGCCTGACTAACATGGAGAAACCCCATGTCTACTAAAAATACAAAATTAGCCGGGCGTGGTGGTG
CATGCCTGTAATCCCAGCTACTCGGGAGGCTGAGGCAGGAGAATCGTTTGAATCCGGAAAGCAGAGGCTGCGGTGAGCCGGGATCACACCATTGCACTCCAGCCTGTGCAA
CAAGAGCGAAACTCTGTCTCAAAAAAAAAAAAAAAAAAAAAGTAATAAAACTGAAAGAGTTGGCCGGGCACAGTGGCTTAGGCTTGTAATCCCAGCACTTTGGGAGGCCGA
GGTGAGGATCACTTGAGGCCAAGAGTTCGAGGCCAAAAGTTCAAGACCAGCCTGGCCAACACAGCGAAACCCTGTCTCTACTAAAAATACAAAAATGAGCTGGGCATGGTG
GTATACGCCTGTAATCCCAGCTACTTGGGATGCTGAGGCATAAGAATCACTTGAACCTGGGAGGCAGAGGTTGCAGTCAGCTGAGATCTCACCACCGCACTCCACCCTGGG
TGACAGAGCAAGACTGTCTCAAAAAAATATATAAATAAAAATAAAAACAAAAAACTGAAAGAGTTTTCTTTGTATAAGCATTATTAAATCCAGGAATTTAAAAAGAACTAC
ATGTATTCATATTGTCTGCATTGTAATAAGGTATCTAAACATAATTCACAGTGTTAAAATTATTTCTCCTATCTAGAAACCAAGAGCTTCCTTGTTAAAGTGTAAAATGAG
ATTTTGCCTACTTGTAACTCCTTGTTCTCACAGCTGAACTGTCACAGCATGAAAACATTTTCCTACTGGTAAAGCTTTAGATACCTATTTCCCTGATCAAAGAGTACAAAA
GGAACGGAGTTACTGACAATTCATACAGTATCCCACACCCTATTCGAGTACAACCACAAGCAAAGAAAATACGTTAACTCTGAAGGGAGATGGGCAACAATGTTGTAAATG
AGTGTTGACTTCACTGAGTAACCTGAAAATGCCCAAGACTGAAGTCTATTAGGTTCATAAGAGACTCAAGATTATAAAAGAATTGATTACAAGAGGTCTATTTCTTTCTCC
TGTTGGGTGAGTCAAAGGTTAATGAGAAGTATACTGAACAAAACATCTCTTGTGTTACTGCAAAGTATTTCTCATGCAGGATAAAAATGTAAGTGAAAAAGTATTTTAATC
TAGTTAATTAACTTCTTTTTTAAAAAAATAGCTTCACTGAGGCATAATTTATATGCCATAAAATTCACTCATTTTAAATGTTCAATTATTTTTTAAAACTTTAGAGATGTG
CAACCTTTACCACAATCTAATTTTTAGAACATTTTCATCACCCCAAATCCATTAATTTCTTGATCTATGGTATTTTCATAAATTCACAGAATCCAATGATATCTAAGGCTA
CTGTATATTTAAAGCCACACAAATTTCTTCAACTGAGCAATAAAAGTACAAAATGACCTCACTTTTAATGACCTTTATAACCAATCCTCTACTCTGGCACTAGGAAGCAAA
TGTTCAGGTGCTTTCTCTGAAAGTTAAACCATTCTAAGTATTAAGTTATGGCACACTGTCTTGGAAAGAAATTAATTATATTTTTGTTGGTAACACATTTCAGGCTGTTTA
CACAGCTGACATTTCTCAGCTGTACCCAATTCATGCCCTAAGCTGTGAGGACTATTTTGTTTTGTAGCAGATGCCTCCACTTGAATGATTTCAGTAAGTATAAAAACACCA
CCGCCTGCAACAAATATAGACTACAAGTACCAGTTTTATGAGTTTTTATACTCCTAATGAAAAAGGTTTTACGACATATTATTTGGCCAGGATCTCCTCAGAATACTAGTT
ATAAGCCATTTTTGGCTAAATTCAAGCACTGGAGCTAGTGAATCTGCTGTGGCATCAGTTAAAAGCAGCCTGGCCCTAAACATCTTTGTTGTATCAAATCATGCAAGCTCA
AGGCAACACCCTGCCAATGCCGCAACATTTGCTCTGGGGAGGTGTGGGCAGGCACCACTTCACAGGTTCTGGGACAAGGTGCAAATGGCAATAATGAGGCTAAAAGAATCA
AGCCTCTTAATAGGGATTCCCTCTTGTGTTTGCTGTGACTTAAGAGCACCAAGTAGTATTACAGTCTTGGAAACAAACAGTTTTAGCTGCTTTCCATATTTTCCTATAGTA
ATTAGACTGCATGACAACTCTTTGGCAAAAAATTAAATGTTATAAAAACCATTAAAACATGGGTCTCATAAAAGACCATGCCAACTCAATTCAATGAATTAGCACCTAAAA
TGTATAAGGCACTATTTTACAGGCAGAAGAATTGATCATATTTCATCGACTTTGCCTATCATTCTTGGAACTTGTACCTGATAAGCCAATTTCAGTCTGGTTTCTACAAGG
GTGGGGTGCAAAAGCAGTTGGCTTTTCCAACCCTGTGAAGCCCCACATTTCCAGAGTTTCTCTATTATCTTATGTCCCTGCTCTTAAACAAGACAACTATTTTTGCTTTAA
ACTTTTTATTATGAAAATTTTCAAATATATACAAAAGTTGAGAGAACAGTATAATAAACCCAATATATGTATCACCTAGATTCAACAATGATTGATAGATGCCTAATCTAA
ATTAGCTCTATCCTCACTCACTCTGCCACACATAGGTTATTCTGAAGCAAGTCTCAGACATCACTTCATTTCTTTAAACCAGCCAATTCTTGCCTGTAATTGTAATCTGTA
ATTACAATAACTTTTTTTGCAGTTATCTTAATTATAATGTCGACTCATTTACTGAGTGTCTACTATGAGCCAGGTACTGTATTTATATTATCACTTATCTTCATAATAGTT
CTGCAAATTAGTGACAAAATTAAAGCTCAGAGAATTTAATGATATGCTCAGGTCTTAATTATCTTCTTCTATTAATATTACTATTTCTTGTAACAAGTTCTTAGACAATAC
TGAGAACATTTCTGTTTTCTTCATGCCTCCTCAGGTAAACAGTAGACCATCATGTATGAACATTATTCTTTTATTTTTGTAAAAATAAAGGTAGCACATTTTCTATCAAAT
TTCTCACTCAAGCAAGAAAAACAACAAAAAAAAAACCACAAGAAAACCACAAACACATCCCTATCCTTAGCCATAGATGACCAGCCAATAATTCTAATTATATACTATAAC
ATCAATGCTAAAATCAGTTTTTCAGAAACAAATTTAAGCACCTAAACCTAAAGATTTTTTTTTCTGGAAGTGTTTATTAAAAATAAAGGGGCTTTTGTTTTTGTTTTTCAG
ATGGAGTTTTGCTCTTATTGCCCAGTGGAGTGCAATGGCACAATCTTGGCTCACTGCAACCTCCCCCTCCCAGGTTCAAGTGATCCTCCTGCTTTAGCCCCCCAAGTAGCT
GGGATTAAAGTCACAAGCCACCACGCCCGGCTAATTTTGTATTTTTGGTAGAGACAGGGTTTCACCATGTTGGCCAGGCTGGTTTCAAACTCCTGACCTCGGCCAGGCACG
GTGGCTCATGCCTGTAATCTCAGCACTTTGGGAGGCCGAGGCAGGCTGGTCACCTTAGGTCAGGAGTTCAAGACCAGCCTGGCCTACTTGGTGAAACTTCGTCCTTATTAA
ACATACAAAAATTACCCGGGTGTGGCGGCAGGCGCCTATAATCCCAGCTACTTGGGAGGCTGAGGCAGGAGAATCAATCGCTTGAACCCAGGAGGTGGAGGTTGCAATGAG
CCAAGATTGTGTCATTGTACTCCAGACTGGGCGATAGAGCAAGATTCCAAGTCAAAAATAAATAAATAAACAAACTCCTGACCTCAGGTAATCCACCGGCTTCGGCCTCCC
AAAGTGCTGGGATTACAGGTGTGAGTCACCGTGCCTGACCAAAAATAAAGGTTTTGCTATTTTCTGATTATTAAAGTTTCTGATTTTTAAAATTTCATAATCCACAAAGCA
TGTTCCAAAGGCATACTGTTTACATTGTAATTAGATTCAAGTAGCATCTACATAAATTGTCTTAAAACTTTTCTGTCTTCCACAAAGAATTCTTTTATATTAAAATATATA
GTGGTGATGCTGGAAGAGGAGTGAACTGTAGTTATTATCCAGGCAGAAACATAATATTTACTAGAAAATGTTAAAAGATAATTCAATTCCTAGGCATAATCATTATTTCAG
TATTGATCATTACAAGATGTTTACAAAGTCCCAATTTCTTTTTAGCCCTATTTATTTTAAAAATTAGATGTAACTTGAGATTTCCAGAAACATTCTCATTTTTACTTTTAC
TTTTTAAAAAAACTTAGGTATCTGGTTAGAATAAGCAAGTTTATGGGGAAAAGTGGCCAAAACTGAATTTCAGATGGCCTCCTTATATAATGAAATTTACTCTCATAGAAA
ACAGCAATGAGTGGAAATGACAGAGATAGGAAAGGCTTCAAACATTTACAATAAGGAAATCATTATAAAATATATAATAAGGGTAAAAATGACAGACATTTTCTTCCAGCT
TCTTATGGTAGCAAAATTTATGGGTATGTTTGAGATTAAAGTGTTATTAACTATAAAAATTAACTTTTAAGTATCAGTCTACTATGAAAAAGGTAGTTTTAAAATTAAATA
TAATGATTAGCTTGATTTTGAAATATCTGTAATTTAGGAAAGAAAATGTTTTTGCCTTGAACATTTCATTAGTAGTATCTGAATATATTCTTCTCATCAAGAAAAAAACTA
AGTCAAAGTCAAATCCAGCAGCATCAAATTTTTGCATTGATACTGTAACATTACCAACAGAATGTTGACCTGCTTGGCTTGTGATATCTGTTCTAAAAGTGAACTCAAATT
ATTACAACTTCTCTTACTTTCACATTGCTTGGTTTTAGATATTTCTTTTTTTTTTTTTTTTGAGATGGAGTTTCGCTTTTGTCGCCCAGGCTGGAGTGCAATGGCGCAATC
TCGGCTCACTGCAACCTTCACCTCCCAGGTTCAAGTGATTCTCTTATCTCAACCTCCTGAGTAGTGGGATTAGAGGCGGCCGCCAAGTGATTCTCTTATCTCAACCTCCTG
AGTAGTGGGATTAGAGGCGGCCGCCACCATGCCCAGCTAATTTTTGTGTTTTCAGTAGAGATGGGGTTTCACCATGTTGGCCAGGTTGGTCTCAAACTCCTGACCTCAGGT
GATCCACACGCCTCAGCCTCCCAAAGTGCTGGGATTACAGGCATGAGCCACCGTGCCTGGCTAGATAATTCTTTCAATGGAAGACTCAAAGCATTTAATTGTGCTTATTAT
CAAAGCCAATTAGACTGAAAGTGGCAAAAGAGAAAGGAGGATATAAAACTGAAAATTTGACTGTCACTTACTGAGTCGTCTGTAGCAGAAGTTGGCCAGCCCTCCCATAAT
TGGTGGCGAACGGGGATACTTGTAAGGTCATACACATTTCTCTTTACCTATGAAAAGAAAGAAACAGGACAATTAAAATAGAATTTTCACATGACTTACAGTTTCCAATCA
ATTTATGAGACATACAGTGTATTTCTTGTTTTCTTCTAGATTCAAAACAAGAATTTGAAACTATAAAAACCCAAGTCAAAAAATTTTGTAAAAAAGAACAAAATCAAATTT
AAAAGCAGATTCTCAATGAAGACTAGATGAAATAAGAGTTAAGAAATATCCTCCCTCTCTTGTTTTCAACTCCTGGCTGACTTCATTTCTTTTCAGTCAAGAAACTTCAGG
CACCCAGTTCACTAAGGGCAAAGTACGATTATACATTTTTATAATTTATTTAATCGTAAAAATGCACAATGATTCAAAACCAAAAACATATATTTCAAGTTTCTATGTGGA
ATAGTGAAGGGTAGTGGGGTTTTATTGAAGGGCAAGGGGGGCAGGGGAGGAAAAACCTAAAATTGTCTTCATATTTTTTATGTAAGTTTCAAAGATACAGAAACTTATTAT
TAAAGTAGCACAGGGCCGGGGACGGTGGCTCACACCTGTAATCCCAGGACGTTGGGAGGCCAAGGCAGGTGGATCACCTGAGGTCAGGAGTTCGAGACCAGTCTGGCCAAC
ATGGTGAAACCCCATCTTTACTAAAAATACAAAAAATTAGCCAGGCGTGGTGGCGGTGCCTATAATCCCAGCTACTTGGGAGGCTGAGGCAGGAGAATCGTTTGCATCCGG
GAAGCGGAGGTGGCGGTGAGCTGAGATCATGCCACTGCACTCCAGCCTGGGCAACAGAGTGAGACTCCATCTCCCTACCACCGACCAAAAAAAAAAAAAAAAGTAGCACAC
GTTATTTTTTTGAAATCAATCCAAATTAAAAACTATTTCATGTAATATTTACTAATATCAGAGCTATAGGCCCTTCCTGAAAATTAAATACAAAAAATGCATTAAAGATGA
GAAACTATTTTTCCCAACATGCAACATTATACCTTTTACTTTGAAAGGAAAGGAGGTAAACTTATCAGAATAAAGTGTTGGAAGGTTAAACTCTACGTCAGCCAGTAATTA
AGAAGTGTTGGCTAGGCATGGTGGCTCACGCCTGTAATCCTAGCACTTTGGGAGGCCGAGGTGGGCAGATCACTTGAGGTCAGGTGTTCAAGACCAGCCTGGCCAACATGG
CAAAACCTTGTCTCTATGAAAAATACAAAAATTAGCCAGGTGTGGTGGTGTGTGCTTGTAATCCCAGCTACTCGGGAAGCTGAGGCAGGAGAATGGCTTAAACCCAGGAGG
CAGAGGCTGCAGTGAGCTGAGATCGTGCCACTGCGCTCCAGCCTGGGCATCAGTGCGAGACTCTGTCTCAAAAGAAAATAATAAAAATAAAAATAAAATAAAATAAAAGAA
GTGTTACTGGGCGTGGTGGTTCACATCTGTAATCCCAGAATTTTAGGAGGTCAAGGTACAAGGATCACTTGAGCTCAGGAGTTCAAGATGAGCCTGGGCAACATAGTGAGA
CCACATTTCTACCAAAAAATAACAAAATTAGCTAGGCATGGTGGCTCATGCCTGTAGTCCCCACTACACAGGAAGCTGAGGTGGGAGGATTGTTTGAGTCCAGGAAGTTGA
GGATACAGTGAGCCATGATCATGCCACCGCACTCCCACCTGGCAGACAGAGTGAGACCCTGTCTCAAAAAAAAGAAAAAAGCAGTATGTCTCTCTTCAGGGTTTTTTTTTT
CTATTTTAGTTTTTATTCACAAATAACGAATCATAATAATGGAGAGATTATCCATTTTAATTAATTCTTCAAGTTAATTATGGCATTATTATCCTACTGTATCAAATGAAG
TTAGGATTGAAATGCTCCCCATCATATGTTCTATGTTAAGACTTGAGGCCAGGCATGGTGTCTCATGCCTGTAATCCCAACCCTTTGGGAGGCCAAGCTGGGAAGATCAGT
TGAGCCCAGCAGATAGAGGCAGCAATGAGCCACGACTGTGCCACTGAACTCTGGGTGACACAGTGAGACCCTGTCTCAAAAAACAAAACAAAACCCAAAAACTTCAATAGG
GTTCTTCATACTTCAACAAGCATCATGCATTTATGTTTTAAAAATGCAGAAGCCTAAAGTATCATGTTGTCCAATTATAGCATTTTGTTTTCACATTACCCTTTCTTATAC
ATAATCACATCTAAGTTACCATTCCAGTGAAATAGAGATACTAGTTCACTACGGAAAGGAGAAACAAAAAATAAAACAAAAACACAGAACTCACTCTATTTTTATCTCTAA
TTCACACCTGTGGAAAAATGACTTAGTAAATGAGATCTGAGGAGCTTGGGGAATGGCTTGATCTGTACTCAATTCAAACAAACAGGTTTTCTTTAGAGGTTCTTAGCAAAT
GGCTAGTCTACCATGCAATATTTTGTTTATAGTCAGTCACATCATTTGGAAATTTTTATCAGTCATTATCAACCCAACAATTTAACCAAATGCAATTGGGTTAACCTCTAA
CCACTTTCACTAGCTGTTATTATTTTGTCATTTTTAAACATTAGTGTTCTTAACGAGAAAGGTGTTCCACAAACCGAGAGTGTTACGTTAATAAAAGATGAAGGATAGAAG
AGGGAGTATGAGGAGTCTTTAGGCTTCAAGACAAAATAATTTCTTAAAACTATTTCTTAAAATAATTAAGAAATTATTACTTTGAAATAATTTCTTGAAATTATTTTTCAT
TATGTTATCTAGATATAACCAACCTTATCAGCTATTTTTGAAAAAAAGCAGGACAAATATTTACATCCTTTTGGAAAGGCCGCAAAGCTACCCTAGCATTGTAAAGTACAC
ACAAATACTATAAGTATACAAACAAATAACTTTGGAGTGGGATTCTTTGAATTCCACCTTAATTCCAAAATACAACAATAAAGTATTATGAAATAAACAGTATTTTCTTTT
TTCATTAACTCATCTGTAACTGCACTGAATTGAATAACATTCCTTTGCTATTCTAAGCCTGAAAAGCATGTCCTGGCTATAGTGTTATGTTGGTATTAAGCACAACGCCAG
ACTGATGTGCTGAACAAAAGTGATCAAAGTCAGAGTAATGTTAGCCATTGCACAAGTATTTGGCTTCATTGTTCTCCCCAGAATGACATCTGTTAAGCAACTTGTCATAGA
ATAAACTGGCTAATGCAGACAGAACTTGGCTGAGAGAGTCCCATGTAAAGCATATTAGGCTAATGTTTGATTGTTCCAATGCAAAGGCTAAATTCACAGAGTATTCTGAGT
TTAAACTAAAAGAATCTTATGTTGAACCACAATCACTAAACAACAATTTAGTGTTTTTCAAAAATAATTCCATGCATACCAATGCTGTTACCATACGTAGATGTTACCAGT
ATATGGATGAAGCACAAGTGATAAGATAGCAAAAGCATCAAAAGAGTGGGGATTTTACTAATAGATTACAATTCCATTTTCTTTATTGATGGTTATATTTAATAAAAAATT
GAAATCATAATCCTGCAGGGAAGAAAAAAATCCAAAATGTACACAAAACATAAAAACGATTCTGAAAAAAGTTAGTATTCTAGGAAACCTCAATGATAAAATACAGCTTTG
TATAAAATGATACAGATGAATTTAAAGTCATCATGGATCAGATGAAGGACACAGTTCTTTCAGAGAAGGAGGGAAGATGAAGAAATATGAGGAAGAAAGAGGGAGGGGGAA
GGGAAAGGGAGAAGAAGGGGAAAAGGGAAAAGGAGGAAAGAGAAGAGAGGAAGATGGAGGGTAAAGAGATAGGGAGAAATAGATGATAGGGAAAGAAAGAAGAGAGGGAAG
TGAGAAAGAGAGGGGGAAGGACACTGATTGATTTGGGACTTGAGAGCACTTTAGAGAAGTAAAAAGAACACACGCACAGGCTGGGGTGCAGTGGCTGGCATGCCCAGCTGC
CAATATTGTGTTGCTTCTGACGGAGTTTCATCTTTAGAGTATGTTAAATTCCAGTTAAGGACAAGTGGCACTTCACAGGGTAACATTTCCTAAGGGCCTTTTTGTCTTACA
CATTTTTTTTTTGATCAGCATTGGCTCAAGATCATGCTGAACCTTCATGATCTTTTCAATTCTTGTTTTACATGCAAATGTTTCAATTAGTTCAGGAGGAATTTAATAAAT
GCTTTGATTACCAGCTGAACATTAAACTTACATTACAAACTATACTGTATTTGGATCTAGAGTTCTAGATTGACAACAGATTTTCTAATTTGCATTCAAGATTTTCTAAAG
GTATAGTTTAATTTCTTCCATATCGTTTCAGATAAGACAATCGTTTGCAACTGAGAAAATATATAAATCAGGTTAATTTTTAATAGTATAGAATTAATATGGTACTGATTT
GTTTCCTTATTTGTCATTGCTAATAAACACCTGTTTATATACTATAATTAATGTGAAAAACTAAGTAATAATCTCTACTTCAAACTTCATACTTCCTCAATGTCTGTGGGA
ATTTCAACGCTAAACACAGCACTGGGGGAAAGATCATTTCATTATAAGCTACTCAATATAAAATTATAAAAGTACCTTCATAACATATTCATCTCCCACAAACTTTTCTTT
TGATTCATTTAAATTTTCAAACAGTTTTATTTTTTAGTTAAATTTCATCAGAATTTCTTAGGAAAGTAATTCTTAGGAAAAGTTGCTCTGCTAAAGGCTAAACCATGAAGC
TCAGATTAGCCTCAAATGAGTTGTTCTAAACTATTTTTATATTGAAAAATATAAAATTCAGTAGATAACATTCTCAGTTATAATAAAACCATTCCTTGTGAGCTAAATATC
TATCAAACTATTGAAAAACTTTTAGGGAATTTTAAATGTCATTCAGGTATTATTCTCGTGAAAGCAAACTAATAAAAAAGTCACAAAGTTTAAGGTGTTGCGGCATACCTC
GAGGCAGAGAACTAGATTTCTTTCTTTTTTTTTTTTTCCCAAGACAGTCTTGCTCTGTCGCCCAGGCCAGAGTGCAGTAGGTTCTCGGCTTACTGCAACCTCCACCTCCTG
GATTCAAGCGATTCTCCTGCCTCAGCCTCCTGAGTAGCTGGGATTACAGGAGTGTGCCACCACACCTGGCTAATTTTTGTATTTTTAGTAGAGACGGGGTTTCACCATGTT
GGCCAGGCTAGTCTCGAGCTCCTGACCTTGTGATCTGCCCACCTTAGCCTCCCAAAGTGCTGGAATTACAGGCGAGCTACCTTACCCAGCCAGAGAACTAGATTTCTAATC
CTAGTTCTGCTCAACTGTTACTGTGGGAAAATTGGTGGAGCCATTCTGAGACCTCATGTACTCCACCTTAGAAGAGAATAAAACATGATCGTTTCTGATTTTCAAAGCTCC
AAAATGTTATTATTTCGTGAAAATACTGGAGTTAATCCTAGGTACAGGAAAAGAGGTGCTAAACATATACAAGACAAGGAAGTAATGAGAGAAAATTTAAAACTATTAATG
CTACAAAATGGAGAAACAATAGAAAAAAATATAACAGACATCAAAAAGAAAAATGGCAAATAATTTCACATGAGAAATAAAGATAATAAGCATTTTAGTACTTTTTTTTGC
ATGAGATTTGGCATTTACTTTTATTATACTTTTTAAAAAACACTAATATTTTCCCCTTATGAGATCTCATTTAAAAATAAAGCCTGTCACACTGGTTTCCCAGAAAACTAT
TCTATCAATCTAATGTCATCAAAGTGGTTATATGATTTTGCCAGAACGCTACTGTGATATAGTTTTCAAGTTTTATTAATTTATCTCAACATTTAAAATTTTTTGAAATCT
GGCCCACGATTCTTCACATATCAAACATTTTGATATGGCAAAATACAAAAACAAAATGTTCAGTAATCAGTGCTTTAGTTTCTAGATTTTCTGAATTAAGATACTATCGCA
CATCATAGTACAGCCCTTACAAAAAAGTACCCTGAAACTACAGCCATCCATCTCATTCTTTTATCATTCTTAGAAGAAAAAGGACTCTGGTCATATGAAAACCTGAGCTTA
GACCGAATTTTAAATATATCAAACTTAAGCTCCCAGTGCATCGCATTATCAGATGTTCTGGTTAAGAGTTTGTTAAATAACTGCATTGAGCAAATAAGTATTTGTATGTGT
GTGTGTTTAAATCAAAATAAGGCATACAAACTAGGCTTAATTCCAGTATCCTAGCAATCACTGGCACTCTGAAAGGCTTATAGTTAAGAAAGCAGTCACTTCTGAATCAGA
AGTGATTCAGAATGCGTTCTGAACACATACTTCATACCTAAGGCCTTCTTTTCCTCTTGTTTTTAAAAGTATTGTATACACGTTGCAGTTGCACATGGATTTGTTTTACTA
AGATGCAAGTTAAAACCCTCCTTAAAATCCTTTCTGAACAAAAAACGCTTGAAACCGGATGGTGCAAGGGGAATGAGAAGGTGGCATCAGTAATCAAATGTTAATTAGCAA
GCTTTTTTTTTCTTCCCCCTTCCCCCAGGGCTGGCCTGTGTTGGAGAATTCAAATCAGAAATCAATGCTCTAAGTGTTTAACTATTACTTCTTCTCATTAACCATTAAAAA
GACCAAGCTATTCTCTCCTCATAAAAACAGTAACTGGAGACATTTCTTTTTCTCAAATACTATCTTTCCAGAAAACAATGAAGATCTGTTTCAAGAAATCTATAAAATTGA
AGTTGCTTTCAATCAGGCTTTGAACTGACTGGATTCTGCAGTTTTAAAAAATCTTTTGCCTCTAAATGAATTCTTCATTCTAATAACTGTAACTTAGTTTTGCTTTGTACC
ATACTTTAAAAACTTATTTCAACTCTTACTTGGCTATAAAGAAATTTGACAATTGCCTTTCTAAGAGATTACTAGGATGATGATAGTAAAGTTAATCAAATATGTAAACTA
ATTTAAATATATTAAGTTGGAGACGGATTTTGGCCATCCTGAAACACTACCCAGCATAAGATTTAACACTTCCATGGGTAACATGGTTATGTTGATAATTTCCTATACTAA
AAGTCTGATGTGGGTGAAAGCAACTTGACAATTGCAAAGTTAGATATTATTTAAAGTAACAACTAATAATCACACATTTATTAAAATGAATTTGTATCTTTTTTTTTTTTT
TTTTTTTTTTTTTTTTTGAGACGGAGTCTCCCTCTGTCGCGCCCAGGCTGGAGTGCAGCGGCGGGATCTTGGCTCACTGCTGCTAGCGCCGCCTCCCGGGTTCACGTCATT
CTCCTGCCTCAGCCTCCCGAGTAGCTGGGACTGCAGGCACCCACTAGCGCGCCCGGCTAATTTTTTGTATTTTTAGTAGAGATGGGGTTTCACCATTCACAGGATGGTCTC
CATCTCCTGACCTCGTGATCCGCCCGCCTTGGCCTCCCGAAGTGCTGGGATTACAGGCGTAAGCCACCACCCAGCCATGAATTTGTATCTTTAGTAAAAGGTCAAACCTGG
ATTTTACGATAAAAGACAATTCCTAAAGTGCTAAGAAAATGTTTATAGATGAGAAAAGCTAAACATATTTCACAAATTAAAAAGAAGCTAAATTTTAGAAGCTTTCTGAAA
AACACAAGTTTATAGAAACTGTGAAGTTGCAGGGATTATAACTGAAAAAAAAGGTTAATTATTTTTCTACAACAGTGGTTCTTAAAGAGGGTGGCTGGACCAGGTATTAGT
ATCACCTGGAAACTATCAGAAATGCAAATTCATGGGCCCCACCACAGACCTAGTGTATAGAACACTCTGAGTGCCCAGCAATCTCTGTTTTAATAAGCTCTTTAGATAACT
CTTACCAAGATAAATTTTAAGAAGCATTGCTTTTTTTTAAATTTTAATTTCAATTTTTTTTTTTTTTTTTTGAGACAGAGTCCAGGCTGGAGTGCAATGGCACAATCTCAG
CTCACTGCAACCTCCGCCTCCCAGGTTCAAGCGATTCTTCTGCCTCAGCCTCCCAACTACCTGGGACCACAGGCACATGCCACCACACCCGGCTAATTTTTGTATTTTTTT
AGTAGAGACAGGGTTTCACCGTATTGGCCAGGCTGGTCTCGAACTCCTGACCTCGTGATCCACCCACCCTGGCCTCCCAAAGTGCTAGGATTACTGGCGTGAGCCACCGCG
CCCGGCCAGAAGCACCGCTTTAGAATGTGCAAATAATATATAGGCTCTTCCAGAGAGCCATGCCTCTCAAGTTTACTGATACTAAAATTCTTTGAACTCTGCCTAAGGTGG
CCAGTCACTTTTGAGAATAAATATAATTAATAATCATTTGTTACAGAAATTCTAAAAATGTTGCAATTTCATTTGGATGATGTGATTTTATTAGCCTAAGAAATTAATGAG
AGAAGATACTACCTCTTTACTACAGACTTCATTGCATTCTCAGTTTAATCTAAATTTCTGCTAATTGAAAATCTGTTAATCTTTTTTTTTTTTTTTTTTTAGACAGAGTCT
CGCTCTGTCACCAGGCTGGAGTGTAGTGACGCGATCTTGGCTCACTGCAACTTCTGCCTCCGGGGTTCAAGCAATTCTCCTGCCTCAGCCTCCCGAGAAGCTGGGATTACA
GGAATGTGCCACCATGCCCAGCTAATTTTTGTGTTTTTAGTAGAGACGAGGTTTCACCATGTTGGCCAGGATGGTCTCGATCTCTTGACCTCGTGATCCGCCCACCTCAGC
TTCCCAAAGTGCTGGGATTACAGGCATGAGCCACTGTGCCCGGCCAATCTTTAGTTTTTCTGTCTCAAGCTTAAGTGTGACTGCTTCCTGGTCATAATACATATTTGGAAC
TTGCAGTAAACCTGCAAACTCACAATAAATGACCTATTGGTCTCACTAAATAAACTTGGAAGATATCTATATATGTCAGATAAACTGAAGAAATGTCCCTAACCACTAGAG
AACTATGTTTGAGCCATATAAAACAACTAAACAGAAGGCTGGGGGCGGTGGCTCATGCCTGTAATCCCAGCACGCTGGGAGGCCAAGGTGGGTGGATCACGAGGTCAGCAG
ATCGAGACCATCCTGGCTAACACGGTGAAAACCTGTCTCTACTAAAAATACAAAAACAAAATTAGCCAGGCATGGTGGCGGGCGCCTGTAGTCCCAGCTACTCAGGAGGCT
GAGGTGGGAGAATAGCGTGAACCCAGGAGGCGGAGCTTGCAGAGAGTCGAGATCGCGCTACTGCACTCCAGACTGGGCGACAGAGCGAGACTCCGTCTCAAATAAACAAAC
AAACAAACAAACAAACAAACAGGTTATGTTTTCCTATCGTAGGCTAGCTGAAACAAGGCCCAAAAGAAATAGGTTAGTTTCCTAACAGTCAGACAAGACCTTGTCACGAAG
GGCAATATTTCCTCTGTACACTTTATGGAAACAGTGAGGGAACAATACTTTTCCAATTATTTAATGGCTTAGTAAATAATATGAAAAAAATGTTTCTTACAGCCTGCAATA
AATAAAATTACAATCACTCAATAAAAGCTCTTAAAATCTCATTTAAAAATCAAGTAAATTAATCAATTTATAATTCTTTCCAGGAAGGAAAACACCAATTAAGCCCAGTCA
ATTTTAGAAATAACTGGAACAATTATAGAAACATTTTTAGGAATTTTACTTTAACCTAACACCATTTTGTGAAATTCAATTTTATATAACACTTTAAAGATTGGACACATG
AATCAAGAAATACTGTGGACCTGAAATGTTTTGATTTTTAAATCTGAATTTTAGTAGTCAATCTGATACAATGTCAGAAGCAATATACTAGTTAATCTTAAAGACATAATC
ATACCTGTAACCAAATATTTCGCTACAAGGATATTCATTGCAGCCTTGTTTATCATCACACAAAATCATATCAAAACACAAAATTGGCATAATCTAATATCCAATAATGTA
ACAGTTAAATAAATAAAATACTGTGCGGTTATTAAAGTGATGAACCAGCATCAGCAAAGCAGAGCCCAGAGGTCAAATCCAGTCTACTGTCTGTTTCTGTCCATAAAGTTA
CACTGGAACACAGCCACATCCATTTGTTTACATATTTTCTCTGGCTGTTTTTGCACTACCAAGATAGCAGAGTTGAGTACATGTAACAGAGACTGCATGGCCTAAAAAGCC
CAAAATAGGAATTATCTGTCTCTTCCCAGAAAAAAATTTGCTGACCCCTAATATGGAAGAATATTTGGTTATATAAAAAGTTGTTACGTGATCTTTTTAAAAACCAGGTTA
CAAAATAATATGCATCTCTGTTTAAGTTATGTCTGTATAAGTATAGGTACATATGTATGCATACCATATGTATGCACAGAAAAAAGATCAGGCCAGGTGCAGAGGATCACA
CCTGTAATCCCAATATTTTGGGAGGTCAAGGTGGGCGGATCCCTTGAGGTCAGAAGTTCAACACCAGTCTGGCCAACATGGTGAAACCCTGTCTCCACTAAAAATACAAAA
ATTAGCTAGGCGTGGTGGTGCATCCTGTAATCCCAGCTACTCAGGAGGTGAGACACAAGAATTGCTTGAACCTGGGAGGCAGAGGTTGCAGTGAGCCCAGATCAAAAAAAA
AAAAAAGACCAGGTGATCTGCCCGCCTTGGCCTCCCAAATTGCTGGGATTACAGGCATAAGCAACCGCGCCCGGCTGGACACTTTTTTTGTGTTGAGACAGTGTCTTACTC
TGTCACCCAGTTGGAGTGAAGTAGGGCCATCACAGCTCACTGCAGCCTGGATCTCCTGGGCTGATAAGATCCTCCCAACTCAGCCTTCTGAGTGACTACAGATGCATACCA
CCACACCTGGGTAATTTTTAAACTTTTTGTAGAGAGGAGGTATCATTATTTTGCCCAGGCTGGTCTCAAACCCCTGGACTCAAGCAATCCTCCCACCTCAGCCCCCTCAAA
GTGCTGGGATTACAGGTTGTAAGCCACTGTGCCCAGCTACCGGACACTTTTATAATTGTAACGTGTATGAATCTTCTATGAAACCATTTGCACTTAATTCTAAACAGTGGT
CATTAAGTAGTAACAAGTGGGTGGGGTGCAGTGGCTCACGCCTGTAATCCCAACACTTTGGGAGGCTGAGGTGGGCGGATCACCTGAGGTCAGAAGTTTGAGACCAGCCTG
GCCAACATGGTGAAACTCCATCTCTACTAAAAATACAAAACTTAGCCAGGCATGGTGGCACACATCTGTAATCCCAGCTACTCGGGAGGCTGAGGCAGGAGAATCGCTTGA
ACCCAGGAGGCAGAGGTTGCAGTGAGACGAGGCCACACCACACTGCACTACAGTCTGGGTGACAGAGTGAGACTCCATCTCAAAACAACAACAACAACAACAAAAACTAGT
AACATGTGATCAACTATGGGCAAAGCCCCTCTTATGAGAGCAAATGAGCCTTTCCACAGCTGCTGTGCTGCAATGGATAATGCAGTTACAGTCTGTCCACTTTGTACTTTT
AAGTGCTGTAGAGGAAGAACAACTGCCAGAACAAATAGCAACTTGTTATTGTTTCAACAATTGAATGCTTCACAGAAAGGGGGCAGAGTTCCTGGTGTCACACACATCTGA
GAAAGATGGCAAGATAAAAAATTTCCAAGGAAAATAAATCAAGGAAAAAGGAGAAGAGCATATAAAAATAGTTAAACTTTATCATGAGAGTTACCAAGGCTCTTCCTCTTA
TACACTTTTGGCCAATGCCTTCTGAGTCTCCTTCACCCCTTACATTAGTAAGGATTTTAGCTGGAATAAAAGAATATGAAGATATTCACACTATGGGCCTGCTACTTCTAC
TTGGCCAATGGACAGTAAATCAATTATGCCCTATCCTGTTATTCTAGTTTTCTCTCTCTCCACAGTTGGGCACTCTTGCCAACTCCTCTTCTATGCTTTTGATCTGGACAA
GTGAAACTCTTATCAGAAACAGCTGTGTCTTATTTGTAACCTTTGTAAGTTCTAAACTAAAACTGCGTCTATAAGGAAGACAATGTAAAACAGTGCCATTAATCTACTCTG
CCCACTTGTTTTTTATAGAATTGCACTTCCTTTTTATTTCATGTGATTTAAAAAACACAAGTGCACACATGCGCAAACACAGACAAATTAAGCTACTTGCCTAAATGTCAT
TCACTTAGTTAATGTCTAGGTCAGAACAATAATGCGGATTTTTAAAATTCTTAATCCATTTTCCTTTTCTTCAAGAAAAAAGATTTTTTTTCCTTGAAGAAAAGACCATTG
CTTCTACAGCAAGCTTCAAACTTTTTAAAATGCTGACAATGTTAATGCTTTTGGCAAAGAACCATCTTTATATTTTGATAATGACTATATCCCTTCCCACTCTGGTAGCAC
CACGCTGATGCTCAGACGTGATGTGATGTTTATGTTTGCTTTGCTGTTTTCTGTTGCCCATCCAGGCCTTTGCCTTTCTCTGAGATGTGAAAAAAGTGGTGGGAACCATCA
GCAACAGAACCTCAGTCTATAATCAGGTCTCTCATAATTTTATCTTTTCTAGTTAACAAAAAAATGCAAAAAACAAAGACAACAAAGGGACTTAGTGTTGGGGTCTGCCAT
GAATACTAAAGTGGCCTGGGGGTGTGGCTCATCAAGTGAAAATAAACCATTCAAGTCATCCACATCAAGAAGAAAGTTTGGGAACAACTAGGCCAGTGTTTGCATTTGGGG
CCCTGGAGTCAGGAGAGTTACATTTCTCTTCTCTCTGCATAACTAACGCACCAAAGACAACCTACTTAACCTCTCCTTTAGGAAATATTAAGTAAGCTCCTCCAAAGAACA
GCCCTGAGAGATACTTAAAAGTGTGTCTGGTCAGGTTATCTGAGTCTAACTTGCTACTTTGCAAGATCAGCTTTCAGCATTACTCTCAGAGATTTGTAGGCAGGAGGGCAG
AAAGCCTATCTTAAGAAAAGTAGCTGCCTTGGCCATGAGCAAAGTTATAAGAGTAAAGTCACCAAAATTACACACCTAGTTAAGTTTAGGTGAATACAGTAGAGTTGGAAA
CTGGCTCCAAATGACAATTTAATTAAATCGTATCAAATGAATTGACACTATGAAAGAAAGTCTACTACTGCACACCAAACCCTAAGGACTGATGCTGCCAATGCTCAAAAG
CTCCATACGACTGGCCTTTAATTAAGAAAGTAAAACCCAACCCAAGGATTCACTGTTAGGGCTGGCTCTGAAATGTAGATATAGCTATTTTAGAAAGAAAATACCAGGAAT
ACCTTAGCAATCCCACTTAATGTATTATTAAGATCAGGAAAAAAAATTTAACCACATGATTCATTAAATAAGGAGGCATTCTGAATAAACTGCCTGAAGTCTCCTGTTAAA
AAATTACTCCTATTTATCCATTAACAAAGCTATTCCTTAGCTCATCCCTGCCATAACCTGCTCTATTCAAAACCATATGGGAAAGGACATTAAAAAACCGCCACAAACCAT
GGACTTCTGGTATTAGTGCTACACACAGTATACCCCTATTCATTATTCTACCTCCCTTGTTTAATCTATCATTAAGACTCAGTGACCCTACACTAAATTTAAAGCAGATCC
TTCCTTCCTCCCATGCCTAAATTCACATACTTTTCTAGTTGGGGATGCCCTCAAGTATTAACAACTCTACGGGGTTTCTCTAATCTCAGCTCTGAACTATGTCATGCTATA
GAACCAAGAAATTGCTGTTTTACATCTCTAACTATGGAGGCTTCCATAAAAAAAAAGACCATATAATTTACTTAATAAGATAAAGGGGGGAAAATCACCATTTAATAAGTA
GTTTTTCACTGTACATGGTAAAAAAGGCACATGGAGAGACACTGTCATAGACTGTGTTGTCTTAAAAATGAATAATACCTAGAGGCATTACTTTGACTGTATTGATCACAG
AACTTAAAAGTTTTAAGGTAAAAATTGTCAGATGTTGACTATCTTAATGGAACAACAAAGGAAAAAAATGTTGATTTAAACATATAGTTGATAAAAAAAATTGGGGGAAAA
TAAGATTTCAAGAAAGCAAAAGTTAGTATTTCTAGGACATATGAAACTGCATTATCAAATTACAAACAAAAACTGTAATGACAATGTAGCAAAATAAAGGATAAGTAATTG
TGTATGTAATAATCTATAAGAGCAAACAGAATTTTCTATGAAGATAAAAATGTTCTTTGTGCTGTCCAATATAGTGGCCATTAACCACATATGGCTACTGAGCACTTGAAA
TGTAGCTTGTCTGCCTGAGGCATAAAATTTTAAACTTTAGGCTGGGCGCAGTGGCTCACGCCTGTAATCCCAGCACTTTGGGAGGCCAAGGCGGGCGGATCACTTGAGGTC
GGGAGTTCGAGACCAGCCTGACCAACATGCAGAAACCTCGTCTCTAATAAAAATACAAAATAAGCCAGGCGTGGTGGCGCATGCCTGTAATCCCAGCTACTTGGGAGGCTG
AGGGAGGAGAATCGCTTGAACAAGGGAGGTGGAGGTTGCGGTGAGCCGAGATTGCGCCATTGCACTCCAGCCTGGGCAACAAGAGCAAAACTCCGTCTCAAAAAGAAAAAA
AAAAAAAAAAAAAATTAAACTTTAAAAAAATGTTTTAAGTTTATTTATTTATATTTGGAGCAGCCGGGGGTGAGATAGGGGAGGGACAGAGTATCACCCAGCTAATTTTTG
TATTTTTTTGTTTGTTTGTTTTTTGTAGCGATGGGATTTCGCCATGTTGTGCAGGCTGGTCTCGAACTCCTGGATTCAAACAATCTGCCTACCTGCACCTCCCAAAGTGCT
GGGATTACAGGTGTGAGCCACGGCGCCTGGCCAGCAATTTAAGTTTAAATTGCCACTCACAGCTAGTAGTGACCCTATTGGACAATATATTGATATTACTTAAGAAAGTAG
AAAATATAGAGCAACATAAAAACAGACTATTGATAAACTAGATACTTAAACATGCTTCACTTCATTCTTATTTCATTATAGTCCTTGAACTATAAAGGTAGAAATACTGCA
GTTAAATTAATTCTTCAAAATTATACTTTTATTATTTTTAATAATGTTATTTTAAAGTAGTCTGAGGCAGGGTGCCTGGATTCTCAGGTTCATGCCTGGAATCTCAGCACT
CTGGGGGCTGAGGTGGGTGGATCACTTGAGTTTAGGAGTTCCAGACCAGCCTGGGCAACATGGCAAAACCCCGTCTCTATAAAATACAAAAATTAGCCAGGTGTGGTGATG
CATGTCTGTAGTCCCAGCTACTTGGGAGGCTGAGGCAGGGAAATTACTTGAGCCCAGGAGGTGAAAGATGCAGTGAGCTGAGATCCCACCACTGCATTCCAGCCTGGGTGA
CAGAGTAAGACTGCCTCAAATACATAAATAAATAAAGTAGCTTGATAAGTATCAATAGAAACCATATGCTTGAGTATTTCAAAATTGAAGGGAGATAGAATATATATAGAA
TGTATGTAAATAATACCTTATTTGAAAAAAAAGGAAATAATGGGCTATATTTATAATCATCAAATAGTCTAAACATTCTTAGTTAAAAATGTAAGTTTGAAGGCCGGGCAC
AGTGGCTCATGCCTGTAATCCCAGCACTTTGGGAGGCTGAGGCAGGCAGATCACTGGAGGTCAGGAGATCACGATCAGCCTGGCCAACACTGTGAAACCTCATCTCTACTA
AAAATACAAAATTTAGCCAGGCATGTTGGTACGAACCTGTAATCCCAGTTACTCGGGAGTCTGAGGCAGGAGAATCACTTGAAACCGGGAGGTGGAGGTTACAGTGAAACA
AGATCATGCCACTGCACTCCAGCCTGGGCAACAGAGCAAGACTCCGTCTCAAAAAAAAAAAAAAGGTAAAGTTTGACTTCCATAGCTGCCACATGATGCAACCTAGGATCT
AATTTTCATCAATCCATACATTCACAAAACGATTGCTTGAGCATGATTACATTGAATTAGATGTTACTGTAATAGATAATGTTAACTATATACCTGGCAGTTTTTTATTTA
AGAGGGTGAGGATTCAAACTTAATCCCTTTTTTTGGGTCAAGATCCTTAATGTATTCACGTAGTAGGTTAGCAGCAGGTGTAATGGATATTACAATCACTACCAGTCTCAG
ATTCAATACCTTATCGATTCATTAAGTACCTACTGAACATTTTAATTTTTTTTTTTTTTTGAGACAGAATCTTACTCTGTCGCCCAGGCTGGAGTGCAGTGGTGCCATGAA
CATATTAAATTTTATTATTTACTTTTAGAGACAGGGTCTGGCTGTGTCACCCAGACTGGAGTGCAGTGGCAAGATCAAAGTCACTGCAACCTCAAACTCCTGGATTCATCT
GATCCTCCTGCCTCAGCCTCCTGAGTAGGTAGGACAGGTACATGCCACCTAATTTTTACATATTTTTTTGTAGAGAAAAGGTCTCACTATGTTGTCCAGGGTGGTCTTTCT
TTTTTTTTTTTTTATTATTTATTTACTTATTTATTTATTTTTTGAGACGGAGTCTTGCTCTGTCACCCAGGCTGGAGTACAGTGGCGCGATCTCAGCTCACTGCAACCTCT
GCCTCCCCGGTTCAAGGAATTCTCTGCCTCAGCCTCCCAAGTAGCTGGGATTACAGGCACCTGCCACCATGCCCAGCTAATTTTTTTGTATTTTTAGTAGAGACGGGGTTT
ATCTTGGCCAGGCTGGTCTTGAACTCCTGACCTTGTGATCCACCCGCCTCAGCTTCCCAAAGTGCTGGGATTACAGGCGTGAGCCACCGCGCCCCAGCCAGTTTTGTTTTG
TTTTGTTTTGATTTTTTGAGATGGATTTATTAACATTTGGAGCAGCTGGAGGTGGGATGGGGGAGGGACAGGGTATCACCCAGCTAATTTTTGTATTTTTTTTGTTTTTTG
TAGCAATGGGATTTCGCCATGTTGCGCAGGCTGGTCTCGAACTCCTGGATTCAAACAATCTGCCTACCTCGACCTACCAAAGTGCTGGGATTATAGGCGTGAGCCACGGCG
CCTGGCCAGCAATTTAAGTTTAAATTGCCACTCACAGCTAGTAGTGACCCTATTGGACAATATATTGATACTACTTAAGAAAGTAGAAAATATAGAGCAACATAAAAACAG
ACTATTGATAAACTAGATACTTACATGCTTCACTTCATTCTTATTTCATTATAGTCCTTGAACTATAAAAGGCAGAAATACTGCAGTTAAATTAATTCTTCAAAATTATAC
TTTTATTGTTTTTAATAATGTTATTTTAAAGTAGTCTGAGGCAGGGTGCAGTGGTTCATGCCTGGAATCTCAGCACTCTAGGGGCTGAGGTGGGTGGATCACTTGAGTTTA
GGAGTTCCAGACCAGCCTGGGCAACATGGCAAAACCGTGTCTCTACAAAATACAAAAATTTTAGAATGGCCGTGCACAGTGGCTTATGCCTATAATCCCAGCACATTGGGA
GGCTGAAGCAGGTGGATTACCTGAGGTCCAGAGTTCGAGACCAGCCTGACCAACATGGTGAAACACCGTATCTACTAAAAATACAAAAATTAGCCAGGTGTTGTGGTGCAT
ACCTGTAATCCCAGCTACTCAGGAGGCTGAGGCAGGAGAATTGCTTGAACCCGGGAGGCAGAGGTTGCAGTGAGCCAAGATCGTGCCACTGCACTCCAGCCTGGGAACAGA
GCGAGACTCTGTCTCAAAAAAAAAAAAGAAAAGAAAAAAGAAAATGCATAATGTATTGCTAATAAAGGACTAGAATAATTTCCCAATGGATGTATAAGCAACTGATAAACC
TAAGTTTAACAAGTACACTGAGTGCTAATAATTCATGAGCATCCATTCCGTTGTGCAGCAGGCAAAAAATACATACTGAGTACCTAATAGCAGGAAGGTATTATTTTGTAG
TAGTGACTAAAAGAGACAAAGCTTCTGTGTTCATGGAACTTATATTCACTCTATAGTATGCTCATGGTGGTAAGGGAGAGTGAGGGCGGAAGGAAACAAAAAGAACTAAGT
GAATATATAAATTCATAAATTTCAGAGTTAGATACGTGCTGTGATGGGTGATAAGAGACTCTTGACAGTCATTCTTTATTTTAGATGGGTTGAAATCTGAAGAAGAAGGTA
TAACTTCCAAGGGTGTTCCAGATAGAGAAAACATAAAATGCAAAGGCTCTGTTAGGTATATTCATATATCCATTACACATATACACTACAGATATATTCTCTAAAACTTAA
TATCAAGTAACATATATACATTACATATATATTCTCTAATACCATCATCAAGTTCAATGCAGCTTTTATTCTCTCTTTAAAAAATAAACTGAGGGTCCCAAACTCTCCAAA
GTAAGTAGCAGAAGCAGAATTCAAAAGGAAATCTATGTGACTCTGAGGCTTTTTTTTTTTTGACATGGAGTCTTGCTCTGTCACCCAGGCTGGAGTGCAGTGGCATGATCT
CGGCTCACTGCAACCTCCGCCAGCCAGGTGCAAGTGATTCTCCTGCCTCAGCCTCCCAAGTAGCTGGGGTTACAGGCGTCCGCCACCACACCCAGCTAATTTTTCTGTATT
TTTAGTAGAGACGGGGTTTCACCATGTTGGTCAGGTTGGTCTCGAACTCCTGACCTCCTGATCCACCCACTTGGGCCTCCCAAAGTGCTGGGATTACAGGCGTGAGCCATT
GCTCCGGGCCCCAAGGCAATTTTTTTTTTTTATTGTACCATGACACATCCCTAAAAACTGAAACTGGAAAACTCTGTTCTTTTTCTGTAGATCATCCCCTCCCCTCACTCC
TTGCCAAAGAAATTGTTACTCACACTATTCACTTACTTGGCTAACTCTTCCTTCATATATTTATGCTTTAGTTCAACTAAATAATCATAAATCCTAAATTACTGTCAGGTA
CAAATTAATAAAGTTTGCTATAGTGATAGCTAACTCAAAGGGATATTTCAGAGATTCTGATCAAAGATACCTTGCCTTCAAACACAGGTGGGTGTTGTTTATATGGTTTTG
TGCAAGTGAATATTGTCATGCAGTCCAAAATAAACGGTAACTGCATTTGATCATATTTTATTTTTTGGCGTGTTTTACTGCATTATGACAGTAATAAGTAAATTTGAGGTT
GTCTATCCTTGAAAATTGTCACAGCCTGGCAATCATAGCCAATGAAAGTCACTTATTTCAGAGCATCATTCTCTCAATTCCCCAACATTATCACTCATGCTTCATACTCTA
TATTGAAAAAGAAAAGATGAGAACAGCTATTGCTAGAGCAATGCTAAACCCCTGTCACCTTGTACTATTTTATTTTATTTTATTTTATTTTATTTTATTTTATTTTATTTT
GAGATGCAGTTTCGCTCTTTGTTGCCCAGGCTGGAGTGCAGTGGCGCGATCTTGGCTAACTGCAACCTCCGCCTCCTGGGTTCAACCAATTCTCCTGTCTCAGCCTCCCAA
GTAGCAGGGATTACAAGTGCCCACCACCATACCTGGCTAATTTTTGTATTTTTAGTAGAGACAGGGTTTCGCCATGTTGGCCAGGCTGGTCTCAAACTCCTGACCTCAGGT
GATCTGCCCGCTTGGCCTCCCAAAGCACTGGGATTACAGGCGTGAGCCACAGCGCCCAGCCAGACCTTGTACATTTTCAAGTAAATCTGGTAAATTTTCTCTGTGTGCATA
TATTAATGTTTCTTCTTTCTTCCTTTCAACAAACATTTATTGAGTGCTTCCTTGAGTTCCAGACTCTCTGGCAGTCACTAGAGCAGCAGTCGAAAATGCAAATTTCAAGAG
CCGCCCAGTAAGTAACACAAATGAATGAAATGTGATGGGCAAATGGCATTCAGCCTTTGTTTCGAGGATACAATATTGGAATGTTAGGGACGATGGCAAATTAGAGAGCAT
TGCCTATCCAAAGAGGCAGATGCTGCTCCAGACTAGCTGATTGCTGTTATAGAAAATGTAGGGTTCAGCATTACCAGGATTTTCTGATTCTTTGCAAGAAGCCAGAAGTCA
GGAATCCTGTTTCATTTTATTTTAAATGTGAAACCTCCTAACTTTTAAATGTTGGCAACCAGTGCACATTTAAAACATGCTGGGACCCAAACTGGTTGCAAATAAAATAAT
CTTGTGGTTGCCAGTTTGCAACCTCTGCAGGAGAAATACAAAGATAGATAAAGACACAATAGTCTTGCCTTAAAGGAACACACAGTCCTCTAAAAGTCATATCCAGAAACA
AATGTTTATGATACAATGTGATAGTTATAATGATAAAGATATCAATAAGGTATAAGAGGCCATTATAGTAGCTGAAACTACCATTTATTGAGTAGCAGAGGCACTGGTCCA
GGTACTGTGCATGTTACTCTATTTCATGCTCACATCAATTCTATGGGTATAGAAATTGCTTTATTATGTGGTAGAGCTGAATGTGAATTTGAACCCCTATTCTTTGTGACT
TCAAAAATCAGTGGGTCTTTTTCCTAACATTTCACACTGCCAGCCATTCCTCCAACCAAGTCTTAATGTTTGGAAATCAATCATATGAACATTTGAAAATGAAACTAGGGC
CAGGCACAGTGGCTCATGCCTGTAATCCCAGCACTTCGGGAGGCCGAGGCCAGCAGATCACCTCAGGTCAGGAGTTCAAGTCCAGCTTGGACAACCTGGTGAAACCCCGTC
TCTGCTAAAGATAGAAAAATTAGCCAGGTGTGGTGGCAGGCAGCTGTAATCCCAGCTACTCAGGAGGCTGAGGCAGGAGAATTGCTTGAACCCAGGAGGTGGAGGTTGCAG
TGAGCCAAGATCACGCCATTGCACTCCAGCCTGGGCAACAAGAGTGAAACTCTGTCTTAAAAAAAAAAAAAGAAAGAAAGAAAATGAAACTAATTTATTTGCCACTTATTT
CAGTAAAAAAAAAGAAAAATGTAAATATTATTTTCAATGTAACAATCACCCTGGAATATAATATAAAAATATATTCAAGGCTGGGCACAATGGCTCATGCCTGTAATCCCA
GCACTTTGGGAGACCGAGGTCGGCAGACCACCTAAGGTCAGGAGTTCAAGACCAGCCCTGGCCAACGTGGTAAAACCCTGTCTCTACTAAAAATACAAAAATTAGCTGGGC
ATGGTGGCAGGTGCCTGTGATCTTAGCTACTCGGGAGGCTGAGGCAGGAGAATCGCTTGAAACCAGGAAGAGGAGGTTGCAGTGAGCCAAGATCCTGCCACTGCACTCTAG
CCTGGGCAAAAGAGCGAGACTCCATCTAAATATATATATGCATATATATTTTTTTCAAGATGTAATTTTAAGACATTAACACTTGAGATATAGGAGTACATACTTTTAACC
AATATGCTATGCTGCCTCTCTCCATTCTATTCCAACTGTGATATACATGAAAAAGGGCAATAAAATACACACAGCAACAAATACTTAGTAGTAAAATTAACAATGTGAATT
GGGTGTTTTAGTATTGTTATAAACCATTGCTATATGCACATTAGTCACTTTATAATTGAATAAATACTAAAGTAACTTGGTTCAGAAAGAATAATATTATTAAGATAAACC
CATACACAAAGAAAAATGGGTAACTTCACTTAGTAATTAAGGAAATGCAAATTAAAACAAGGTATCATTCTCACCTTTCAACTGGGCAAAAACTAAAAATACTGTCATATC
TGTTGTCAGTAAGAATATACTTGTGTATATTCTAACATGCCTGCTCACATACTCTAGCTAGGTGAAGAAGTAGGTAACACTTTTTTGAGGAGCAATTTGGCAATATTAAAA
TAAAATTCATGTACCCTTCAACCCTGCCATTTCATTTCTAAGAACTGATCCTGGAGAAATTCATGCAATTCATAAAGATGAGCTCTTATGTTTTACATTTCTGAATTCCTG
AGTCATTTATAATAAAAATGACTCATGTATTTCTTTAGTAATTAAAAAAGTAAACACTGTGATGGAAAATTGTTATACTTCTGAATGTCAATCTGAATAAATGAAATAATT
TCATTTTAGTTCTTATTACTAAGTTTTAAAAATATGAATTGGGGCTGGACACGGTGGCTGACGCCTGTAATCCCAGCACTTTGGGAGGCCAAGGTGGGTGGGTCACCTGAG
GTCAGGAGTTCGAGACTAGCCTGACCAACATGGAGAAACCCTGTCTCTACTAAAAATACAAAATTAGCTGGGCATGGTGGGCGCATGCCTGTAATCCCAGCTACTCAGGAG
GCTGAGGCAGGAGAATCGCTTGAACCCAGGAGGCGGAGGTTGTGGTGAGCCGAGATTACACCATTGCACTCCAGTCTGCGCAACAAGAACAAAACTCTGCCTCAAAAAAAA
AAAAAAAAAAAAAAGAGCAACTAGTTTTTATCGAATTATGCAGTTCTTGCCATCTTCCTTGTATTCTATTTACAAAAATGGTGAGTTTTGTGAGATATGTAGGCTAGAGGC
AAAACAGATTCTCTACAGTACCCTAGTCAGTCAATGAACTTACCCTTCCATATATGCTTGGCACTGACACTAATGAACTTGCCCCATTAATATATGCTTGACATTGCCTGA
CCCATGAGTTAATAAAACTGACATTGTGGTTTCAATAGAGTACAGTTGCCTGGTTACCCAGTCTCTATACACTTGCCTATGAGGCTGATGCTGTTTGAACTTATGAAAGAT
TGGAGAAATTCCTATGCAGTTTTTAGATTCTATATTATGGGATAGTTCAAGGGGGGTGGGAGTAGTTAAAGCTGGGTGGAGCAGGTAAGGGCCTAAAGTCTAGAGTTAGTT
TTGAATGAAAAGTGGTTATATCACACAGTCTTAAGTTATCCAAAACATACAAATTAGTACTTTCCCTTTGTAATTTACACATTTGGCCAGATTTTCTTCTCCAGATCTTTC
TTCTGTGCCTAGCCACTAGTTGCTTTTTAAAAAATACATTTTTTGGTCAGGTGTGGTGGCTCACATATAATCCCAGCACTTTGGGAGGCCAAGGTGGTGGATCACGAGGTC
AGGAGATAGAGACCATCCTGGCCAACACGGTGAAACCCCGTCTCTACTAAAAATACAAAAATTAGCTGGGCATGGCAGCAGGTGCCTGTAATCCCAGCTACTCAGAAGGCT
GAGGCAGGAGAATCGCTTGAACCCGGGAGGCAGAGGTTGCAGTGAACCGAGACTGTGCCACTGCACTCCAGACTGGTGACAGAGAGACTCCATCTCAAAAAAAAAAAAAAA
AAAAAAAAAAAAAGGCCAGTCATGGTGGCTCACGCCTGTAATCCCAACACTTTGGGAGGCCGAGGCAGGCGGATCACGAGGTCAGGATGATTGAGACCATCCTGGCTAACA
TGGTGAAACCCCATCTCTACTAAAAATACAAAAAAGTAGCCAGGCGTGGTGGCAGGCGCCTGTAGTCCCAGCTACTCGGGAGGCTGAAGCAGGAGAATGGCATGAACCCGG
GAGGCGGAGGTTGCAGTAAGCCGAGATGGTGCCACTGCACTCCAGCCTGGGTGACAGAGCGAGACTCCGTCTCAAAAAAAACACCAAAAACATTTTTCTGTGCCAGATCTT
TTATCTACCAAACATGACAATTAACACACAGTACATTGTTTTGTAACTGCTATATGTGGCAACAAAATTACTGATGGAAAGCAAGCCACTTCCAATTTTTTAAAGCTGTAG
TTACAGGCTTTGAATATCAATTTCAGCTGCTCTGCCTATGGAGTAACCATTCTTTATTCCTTTACTTTCTTAAAAAAAAAAAAAGTACAAAAAAAAAGAATAGCATTTCAT
TCATTCATTCTTTCAAGCATTACATGCCATGTGCTTTATACATTAACACACTCCTCAGTAACCCTATTAAATAGATGGCATTATTTCTACTTCACAGATGAAAAAAAAAAA
AAAGACACCTAAGGATTTGCCCAACAGATGATCCTGCCTCTCTACTCAGACATTTAACAGACAATAAATAAAAAGGTAATATAGCCAAAACTAAACTATCCTCCTACCTGG
TCCTCTCCAACCAATAAATGGCACTACCATGAACTCAGTTACTCAAGTCATATATTTAGAGATCATCTTTCATTCCCCTGAATCTCACTAGCCACATTTTTACTGATGAAT
AAAAGTATAACATTATGTAGTTAAAATGTAAAGCACATAGTAGTAAATATAAAATGAAAATATTGGTAACTGCTATTTATTTCCACAGGTAGTTGCATGTCACAGACATTC
TAAATGCAAATACTAAAACATAAATCACTTCTGTACATGCATTTACTTTAGTACAGTCTAAACCGCACATCTCGGCAACTAAGACATCTAATAACAATACTACATAAATTC
ACAATATATTCAATTTCTGGTAAATGACTTAAACAGGAATAAGTTCTAGAGCCTGGTAATAGTTTGTCTTGAGTTAAAATCTAGCTAAAATAGAAAAATCACTTTCACTGT
GATAGATCTATAATACAGTAAATGCTTAAGAAATTACTTTTGTTTCATGTTGAATTAATTATAATTCAGAATTAGGAAATCTTAAAATATTAAAATGATGTTTTCCAAGTT
GAAGAAACATTTATCTCTGATAGTGTATAACAGATTGATAATAGAAGTACTGAATTAATGTTTTATGAAACTAGGGTTTGACTGTTATTGACACTTAGTTTTATCACTAAA
TATTACAACTTGTTTTTTGGTTTGTTCCCTGCTATACCTTAAATAAGGTACATTTTATAGAAAGAATGCCTTCACACAGAAGTTATAATATTCTCTCATATTATTAAGAAA
ACACTTAGAAATATAATATTCTCCCATATTATTAAGAAAACACTTAGAAAATCCATCACAGGGCCAGTGGTTCACGCCTGTAATCCCAGAACTTTGGGAGGCCGAGGCAGG
CAGATCACCTGAGGTCAGGAGTTTGAGACCAGCCTGGCCAAACTGGGGAAACCTCGTCTCTACTAAAAATACAAAAATTAGGCGGGTGTGGTGGTGGGTGTCTGTAATCCC
AGCTACTCAGGAGGCTGAGGCAGGAGAATCACTTGAACCCGAGAGGCAGAGGTTGCAGTGAGCTGAGATTGTGCCATTGCACTCCAGCCTGGGCGATGAGTGAAAACTCTG
TCTCCAAAAAAAAAAAGAAAGAAAGAAAATCCATCACAGATTCTAAGAACTTCTGAGTCAAAAGTGACCTAAGGGATCGTCTAGTCAAAACACTCAATGTGGTAGCCCCCA
TAACATCAACTTCTGACAAATGGTCAGAATTTCGAGAGTTTTCATCTGTTTCCACAATGCTCAGATCAACTTAAACACCTCTGATTTTCTTGTTTGTGGAGTCAGAACACT
GAAGCATAGAATTTAAGCAAACCAATTAAAAGTAGAGTCAACAGAAATCTATATGGTTACCTTAACAGATGCATTTACATATACAAACTAGCCATATATTATAGATTACAA
ACACTACATTCAGAATAATAATAATAATAATAATAATACGATGATGATGATTTGAGACAGAGTCTCGCTCTGTCACTCAGGCTGGAGTGCAGTGGCATGATCTCAGCTCAC
TGCAACCTCCGCCTCCCAGGTTCAAATGATTCTTCTGCCTCAGCCTCCCAAGTAGCTAGGATTACAGGTGCCTGCAACCACACCCAGCTAATTTTTGTATTTTTAGTAGAG
ACAGGGTTTAACCATGTTGGCCAAGCTGGTCTTGAAGTCCTGACCTCAAGTGATAAGCCTCCCTCAACCTCCCAAAATGCTGGGATTACAGGCATGAGTCACTGTGCCTGG
CCTAATTAACTTCTATCACTTAACTTTTCCACAGAACAGGCATGGTTTTATTAAAATTTCATCACTTCATTATTCTTTATTTTTTACATCTAGAATACATATTGGAGCTCT
TATTTTTAAATATCTTCAATAGCTGTGGTATACAAATTCCACACAGCACAATCTTTCTTTTCTTTTTTTGAGACAGAGTTTCACTCTTGTTGCCCATGCTCGAGTGCAATG
GCGCAATCTCGTCTCACTGAAACCTCTGCCCCCCGAGTTCAAATGATTCTCCTGCCTCAACCTCCCGAGTAGCTGGGATTACAGGCATGTGCCAGCCTGTAATCCCTATTT
TTTTTTTTTTTTGTATTTTTAGTAGAGACAGGGGTTTCACCATGTTGGACAGGCTGGTCTCCAACTCCTGACCTCAGGTGATCCACCTGCCCTGGCCTCCCAAAGTGCTGG
CATTACAAGCATGAGCCACTGTTCCCGGCCTCTTTTGTTTTTTTTGGTTTTTTTTCCTCTTTTTGAGACAGGGTCTTGCTCTGTTCCCAGGATGGAGTGCAGTAGTGCAAT
CTGGGCTCATTGCAACTTCCACCTCCCAGGCCCAAGCGATCCTCCCACCTCAGCCCCCTGGGTAGCTGGGACCACAGGCACGTACCACCATGCCTGGCTAATTTTTGTATT
TTTTTGTAGAGTCAGGGTCTCACTATGTTGCTAAGGCTGGTCATGAACTCCTGGGCTCAAGCAATCCACCCACTTTGGCCTCCCAAAGTGAAGGGATTACAGGTGTGAGTC
ACCACACTTGGCAGTATTTCAATGTGTAACTGAGTAACTGATGCCAAAGGATGTACCTCTAGAGATAGAGGGTACTTGTACCTAATTAAAACTGTGAGGCTGGGTGCAGTC
CTCACATCAGTAATCTCTGCACTTTGGGAGGCCAAGGTGGGCCCATCGCTTGAGCCCAGGAGTTCCAGACAAGCCTGAGCAACACAGGGAGACCCTGTCTCTATTTTAAAA
AATAAAAAAATCAGCTGGTTGTGGTAGCACGCACCTGCAGTCATAGCTACTTGGGAGGCTGAGGTGGGAGAACTGATTGATTGAGCAGGGAGATTGAGGTTGCAGAGAGCT
GTGGAACTGTGAAGGTTTTTGCATCTTTCAATAAAACCAACAAATATGCATGTCGTCTTATGTTACTTTCTGTTTTGATTTTACCAACAAAATATTAAACCTATTGTTTAA
AATGATGGCAGAACTCCAAAACAAAAATTATGTTGGTAACTGATTAGCCTACTTACCTCCTTGGTTACAAAAGTAAATCTGCTATATATTTAGTATTATATATACTGGTAT
TATCTCAGCCATTTTGAAAGTAACTTCAGGTACTATAACTAACAGTAAATATGGTATACCGAACATAAAACTGAGAACTTCAGGGAGAAGCTGCTATTTTTAGTCTTTTAA
TATTTAGTGTTAAGATCTGAATATGGCCGGGCGTGGTGGCTCAAGCCTGTAATGCCAGCACTTTGGGAGGAAAAGGAGGGCGGATCATGAGGTCAGGTGATCGAGACCATA
CTGGCCAAATGGTGAAACCCTGTCTCCACTAAAATACAAAAAATTAGCTGCTTGAACCTGGCAGGTGCAGGCTGCAGTGAGCCGAGATCACACCACTACACTCCAGCCTGG
TGACAGAGCAAGACTCCGTCACAAAAAAAGAAGAAAAAGGAAATCTGAATATAGTGCACTTATCTTATCCAAAATTTAACAAGAAATTAAAAATAGTTTCAGGTTTAGATG
ACAATAGATGTTACATAGGATGGTTAGAAAAACAGTATTTTAAAAAAAAACATATATACATCATGGTTATGGAGGATGTTTTAGAGAAAATACAAAATCCTAATGACTCTT
AACATTATACCTCGGCCGGGTGTGGTGGCTCACGCCTGTAATCCCAGCACTTTGGGAGGTCGATGCAGGTGGATCACTTGAGGCCAGGAGTTTGAGACCAGACTGGCCAAC
ATGGTGAAGCCTTGTTTCTACTAAAAATACAAAAATTAGCTGGGCATAGTGGCATGCACCTGTACTTCCAGCTACTTGGGAGGTTGAGGTGGGAGAATCCCTTGAACTCAG
GAGGCAGAGGTTGCAGTGAGCCGAAATCGCGCCACTGCACTCCAGCCTGGGTGACAGAGTGAGACCCTGTCTCATTAAAAAAAAAAAAAATTATATCCCAATTTCAATTTT
ATATAAATGTTACTTTTGATAAAACTGATAGGAACCTTAATAGAAAATACAAGTTGTTTTAATATAGTAATTTTTTAAATGTTTTTGGCCGGGTGCAGTGGCTCATACCCA
TAATCCCAGAGCTTTGGGAGGCCAAGGCAGGCGGATCACCTGAGGTAGGGAGTTCGAGACCAGCCTGACCAACACGGAGAAACCCCGTCTCTACTAAAAATACAAAATTAG
CCGGGTGTGGTGGCACGTGCCTGTAATTCCAGCTACTCGGGAGGCTGAGGCAGGAAAATAGCTTGAACCTAGGAGGCGGAGGTTGTGGTGAGCCAAGATCGCGCCATTGCA
CTTCAGCCTGGGCGACAAGGGCAACACTCCATCAAAAAAAAAAAAAAAAGTAATATTTTAAGGCCTCAAGACATTACATTTTTTATTTGTTGGTATTATAGCATCTATGAC
TAGGAAAAATTAATCAGTTAGTTACCTCTTATAATGTGAAAGGAAATCTTTCAGCTAATTTGAGATGGTTCACACTATTGGTTTCCAACTTGGAAATTGAAAGGTGAGTTA
GTTAAGCAATAGATGCCAAAAACTTAGTAGTAGCAAAGTCATAGCAGGAGTAGCTTAACAAGGTGATAATAGACAGAAATGCCATCCTTACTGTGCTATTGAAACATGTGT
GTTTAATAGCCTTGATTTCCAACAGACTTTTTTTTTTTTTTTTTTTTTGGTTCAAACTCTGAAGCAGAAAGAAACTACAGTCTATGACAATGGACCATTTTAAAACTCAGT
CTCAAAAAATTCACTAGATTCTGAAATTCGGTCTCTGCCAGCAGGGGTCAGGCAGTAGAGGAATAAAGCAGCTGATATACTCAATCACTTATTTATTCATTAATTCAGCAA
AGAATGTTCCTATCACAGTCGAGGCATTCAGGCAGAGATGAACTTGAAGAAGCTCATACTCTAGTGGGGGTTACAGACATACAACCAATGATATACCGGTAAATGGCTCTC
CCAAAACAAAAAGCAGTGTTTTTAAGAGTTTGCCAATCTCCATGAGATAAACGATCCCACTGAAGCCAATTTCAAGGTACCAACACTTTGTCAGATTCACAAAATTCCTGA
ATATTTAATAATCAGCTTTTTTGCACTAAGCTCGAGCATTCAACTAATAACTTCAATGGAATGTTTGCAAGTTAACACCAATAACTGCTACAATATAGATAGAACGTGATA
TAGATTGGTTTAATGAAATTGAATTAATTTCAACAAATACTATTTGTTCTTTGACTCTTCTTAAAAAATTCTGTATAGAGAATATAAACATCAGTAAGATATAGTACCCCT
CCTCGAAGAGTATATAGGCTATAAGATGGCCTAAACCAATTATACAAATGAATGTTGTATGAGGCACAATATCACTGTGTGGTATTTCAAGGCTAACTCAGGAGATAAGGA
GAGGTTATCTTCATATACGACACAGAATTATAGAAGGTTTCCTGAAGGATGTGTCAGCTGAGTGTAGTCTTCTTGAAACACATACGGATCTTTGAATGGCATGAGGAGAAG
GGGTAAGGCTGAGGGAGAAGAGCTGAGGGAACTACATGAGCAAGAAATCACATCCTTTTAAAAAATTTATGTGTTCAGAGGCAGGTAAGTAAATATCAGTTGGTAAAATCT
GAGGTACATGGAAAGACAAATAACTTCTATAAAAAGTATTCTAGAGTTAATAAAGTTGTATTCACCTACATTGTCTCACTTTCATTCTCACAAACAACATGTGTCAGGGAA
GTGATCCTACTGTTATGCTAACTTTACTGATAAAGAGTCCGTGTAGCGAGATAGAAGGAGGGTGAGGTAAACTACTGCTATAGTATATAGTATAGTATAGTTAATGGATGA
AAGATTTAGGAAATGGAATCAGAGAAAGCACTACAAATCATAAAATGGGGAAAAGCAATGACCTTACTGTGAACTCTTAAATACTACTTACTTATCTTCTGCATCAGTATC
TCTGTTTATATAGCAAGAATAGTTGACTATCAAGTCCTATATTCACATCCTCAGCAGGACCATTGTGTTGCACAGCCAGGAGATGCCATTTTCATCTTGTTCAGCTTTATG
TGTACAAGTGTACAGCTACTGACACTAGTAGATGCTTTAAGAATCAAATGAACTAAGGTTGGAGAAATGAGTTGAAAAGTATAAAACATTAACTCAATATGAAGCTTCCTC
CTCTTTCCCCTCAATGAAGTTGGCATGAATTTTCAAGGTCAGTAACTAGAATATCACTGACTAGCAGATTTTCCCCAGAAATACACTCAAATTACTATGAAGTAAAAACCA
TTCTCCTTTCTAATGGATCTCAACTAGAAATATAAATGATACATGATAATTTCCCCATTGAGAATATGCTTTCCTAACAGGCTAATTAATATCTTTATTCCCTAAAGTATT
CATCCCCTGCTCAAATACACTTTCACTACATTATAGTAACAGAAAAAATACTGATGGAAGCACTATGCAAGGTTAGTCACAGAAACCCTGTATGATAATGTAAACGGTACC
CAATAATAGTACCACTGTCTATATTATAACCTAGAAAAATTGCTATCAACCCACTTGAAATGTTATTCTAGTAGTTCAACATAACTGCCATCTAATAGTCAGAAACAGAGT
AGAAATATGTCCCCTTTAAAAAATGTAACAGAAGCTGGGCCCGGTGGCTCATACCTGTAATCCCAGCACTTTGGGAGGCCAAGGCAGGCAGATCACCTGAGGCCAGGAGAT
CGAGACCAGCCTGACCAACATGGAGAAACCCCGTCCCTACTAAAAATACAAAATTAGCTGGGTGTGGTGGCGAATGCCTGTAATCCCAGCTACTCAGGAGGCTGGGGCAGG
AGAATCACTTGAACCTGGGAGGTGGAAGTTGCCGTGAGCTGAGATTGCACCATTGCGCTCCAGGCTGGGCAACAAGAGCGAAACTCTATCTCAAAGAAGAGGAGGGGAGGG
GAGGGAAGAGGAGGGAAGGGGAGAGGAGGGAAAGGGAGAGGAGGGGAGGGAGGGGAGGGGAGCGGGGGAGAGCGGAGGAACACGTATAAACTATGGTTCCATAAAACTATC
CAGTGCTTAATATCAAACTCAAGAAAACTGTATCCAACATTACAAAGTCTATTTTTTCTTGGTTTAACTTCAATAGAGAGGAAAAACACCTAGGCAATATGACAAAAAGAG
TTCTTTAAACTCTTGGAAAACATTGGTATATTGAAACTTGTTTTTCTTTTTTGGGGTTTTTTTTACACAGCACCACATTCTGTCGCCCACGCTGGAGTGCAGTGGCGCGAT
CTTGGCTCACTGCAACCTCTGCCTCCCGGGTTCAAGCGATTCTCATGCCTCAGCTTCCTGAGTAGCCAGGATTACAGGCGCATGCCACCACGCCCAGCTAATTTTTGCATT
TTTAGCAGAGACAGGGTTTTGCCATGTTGCCCAGGCTGGACTCGAACTCCTGACCTCAGGCCATCCGTCCACCTGAGCCTTCCAAAGTGCTGGGATTATAGGAATAAGCCA
TGGTGCCCGACCTGAAACTTGGCATTTTTATATTTTACCCAAGTGGCATAATTCCCGATTCTCTAGTTTTCCTTTTCGGAATAATTTTTTATTTTGTATGTGTAGCTGTCT
TTTAAGCTCTCAGTTCTCCATTTCATATTTAGTTTCCTTTTTATATTTCAATGTACAACTCAGTGGTTTTCAATATATTCACAAAGTCATACAACCACCTTAACCAATTCC
AGAACGTTTTATCAATCAAAAAAAAAAAAAAAAAACCCAACCTGAAAAATGGGCAAAGGATTTGCATAGACATTCCTCCAAAGAAGTTCTATAAATGGTCAATAAACACAT
GAAATGATGCTCAAAACTGGCCGGGTGCGATGGCTCATGCCTGTAATTCCAGCACTTTGGGAGACTGAGGCAGGTAGATCACCTGATGTCAGGAGTTCGAGACCAGCCTGG
CCAACAAGGTGAAACCCCGTCTCTACTAAAAATACAAAAATTAGCCAGGCATGGGGCGCGTGCCTGTAATCCCAGCTACTTGGGAGGCTGAGGCGGGAGAACTGCTTGAAC
CTGGGAGGCAGAGGTTGCAGTGAGCCAAGATCGCACTCCAGCCTGGGCGACAGAGCAAGACTCCATTTCAAAGAAAAAAAAAAAAGGAAATGATGCTCAAAATCACTAGCC
ATTACAAAAATGCAAGCCAGAACCACGATCAGATACCACTTTACCTCCATTAGAATGGCTATTCTAAAAAATGAAACACGCGGTGGCTCACGCCTGTAATCCCAGCACTTT
GTGAGGCCAAGGCGGGCGGATCACAAGGTCAGGAGTTCGAGACCATCTTGGCTAACACAGTGAAACCCTGTCTCTACTAAAAATACAAAAAATTAGCTGGGCGTGGTGGCA
GGCACCTGTAATCCCAGCTACTCGGGAGGCTGAGGCAGAAGAACAGCGTGAACCCGGGAGGTGGAGCTTGCAGGGAGCCGAGATCGCACCCACTGCACTCCAGGCTGGGCA
ACAGAGCGAGACTCTATCTCAAAAAAAATAAATAAATAAATAAAAATAAAAATAAAATAAAATAAAACAAAACAGAAAATAACAAGTATTGGTTAGTACATGGAGAAATGG
AAACTGTTCTGCATTGCTGGAGGAAATGTAAAATGGTATATTCACTGTGGAAACCTGTTCCTCAAAAACTTAAACACAGAATTACCATATGATTCAGCAATCCCATTTCTT
GGGTGTATACGTAATAGAAATGAAAGCAGGACCTCAAAGATGTATTTGTACACCCATGTTTATAGCAGCATTATTCACAATACTCAAAAGGTGGAAACAACCCAATGGTCT
ATCAGTGTGTGAATGGATAAACAAAATGTGGTACTTACATACAATGGAATATTACTCAGCCTTAAAAAAATAATAAAATTCCGGCCAGGCGCGGTGGCTCACGCCTGTAAT
CATAGCACTTTGGGAGGCCAAGGTGGGTGGATCACCTGAGGGCGGAAGTTCGAGACCAACCTGACCAACATGGAGAAACCCTGTCTCTACTAAAAATACAAAATTAGCCGG
GCGTTGTGGCGCATGCCTGTAATCCCAGTTACTCGGGAGGCTGAGGCAGGAGAATCACTTGAACCCGGGAGGCGGAGGTTGCGGTGAGCCGAGATCGCGCCATTGCACTAC
AGCCTGGGCAACAAGAGCGAAACTCTATCTCAAAATAAAATAAAATAAAAATAAAAAATAAAATAAAATAAAATTCTATCATGTGCTACAACATGAATGAACCTTGAAAAC
AGTAAGCTGAGTGAAATAAGCCAAATACAAAAGGCCACATACTGTATGATTCCACTTTATGAAGTAACTAGGGTGGTTACATTAAGAATTTGACAGAAAGTAGAGTCATGG
TTGGCTAGGAGCTAGAGGCAAAGGGGAATAAGGAGTTACTGTTTAATGGGTACAGAGTTTTAGTTTGTAAAGACAAAAAAGGTTTTGAAAATGGGTTAAAGTGATGGTTGC
AAGAGAATGTGAATGTTACTTGATGTAACTGAACTATACACGTAAAAATGGTTAAAATGCTAAATTTTGTTATGTATATTTTACAATTAGAAAAAACACAGAAAAAATCAT
ATATATGATAAAGTAACCATCTGACATAGCAATTCTACTCCTAGATATATAACAAGAGAACTGAAAACATATGTCCAGGCCAGGCGCAGTGGCTCACGCCTGTAATCCCAG
CACTTTCAGAGGCCGAGGCGGGTGGATCACGAGGTCAGGAGATACAGACCATCCTCGCTAACACAGTGAAACCCCGTCTCTACTAAACATAGAAAAAATTGGCCAGGCATG
GTGGCAGGCACCTGCGGTCCGGACTGCTCAGGAGGCTGAAGCAAGAGAATGCCGTGGACCCGGGAGGCAGAGGTTGCAGTGAGCCGAGATTGCGCCACTGCACTCCAGCCT
GGGCGACAGAGCGAGACTCCGTCTGAAAAAAAACAAAAAACAAAACAAAACAAAACATATGTCCAAACAAAAACATGTACATGAATGTTCACAGTAGCATTATTCATAACA
GCCAAAAGGTGGAAGTAACCCAAGTATCCATTAATGAATGAACAAAAATGTGGTATGCCCACACAATGGAATATCATTCAGTCTTAATGAATAAAATACGGATTACATGTG
GCAACACAGATGAACCTTAAAAACATGCCATTCTATTTTCTGTTACTTTATTTTAGAATTCTGAAAATTAGCCTATGTAGGGAGAGGTAATACAACAAAAACAAATTTGTA
CCCATTAAACATTAAGATTTAAACAGACTCTCCATGTTTATTAAACACTCTACAGTATACATAGGAAGATCATTGTGCTGTGTTTAAATTACATTATATTTCTTTTTTTTT
TTTTTTTTTTTGAGATGGAGTCTTGCTCTGTCACCCAGGCTGGAGTGCAGTGGTGCGATCTTGGCTCACTGCAACCTCCGCCTCCCGGGTTCAAGCAATTCTCCTGCCTCA
GCCTCCCAAGTAGCTGGGATTACAGGCACATGTCACCATGCCCGGCTAATTTTAAGTAGAAACTGGGTTTCAGCGTTAGCCAGGCAGGTCTCGAACTCCTGACCTCAGGTG
ATCCACCCACCTCAGCCTCCCAAAGTGCTGGGATTACAGGCGTGAGCCACCGCACCCGGCAAATTACATTATATTTCTTATATAAAATTGTTGCATACTGGCCAGGCATGG
TGGCTCACACCTGTAATTCCAGTACTTTGGGAGGCCAAGGTGGGCAATCACAAGATCAGGAGTTCAAGACCAGCCTGGCCAACATGGTGAAACCCTCTCTACTAAAAATAA
AACAATTAGCTGGGTGTGGTGGCACACGTCTGTAATCCCAGCTATTCGGGAGGCTGAGGTAGGAGAATCGCTTGAACCTGGGAGGCGGAGGTTGCAGTGAGCTGAGATCGT
GCCACTGCACTCCAGCCTGGGTGACAGAGCAAGACTGTCTCAAAAACAAACAAACAAACAAAAAAAACTGTTGCATACAAAGAAAATAATTATTTGAAGAAGTTTAATATT
TAAAATGCATTGTGCTACATAACTTGTGATTATTAATGAAATGTAAAAACAAAAACAACAAAAATTCAAACCCAATAGCAACCATTAACTATTTTCCCTTCCCTCCAGCCA
GATGCCCCAGAGACTTGCCTACTCTCGGCATTTGATATAAACGTAATTATATAATATGTGGCTTTTTGTGTTTAGTTTCTTTCATTTAGCATGTTTTTAAGGTTCATTAAC
ATTGTCATATGTATCTGTATTTCATTCCATTTTTTTATGACTGAAAATATTCCATTGTATGGATATACCACATTTTGTTTATCCATTCATTCATTAGTGGACTTCCACATT
TTGGCTATTATGAACCATCTCCTATAAACATTCACATACACATTTTTGTGTGGATGCATGTTTTCAATTCTCTTGTTACATATCTAGGAGTAGAATTGCTGGGTCAGATAG
ATGGTAACCATGTTTAACATGTTGAGGAACTATCAAACTTTTTCCACAGCTACTACATTATGTCATAATTCCACCAGCAATGCGTAATAGTTCTCATTTCTCAACATCTTT
GCCAATACAACACTTGTCACTGTCACCTTTTTTTTTTTCCAGACAGTTTCACTCTGTTGCCCAGGCTGGAGTGCAGTGGCACGATCTCAGCTCACTGCAGCCTCCATCTCC
CGGGTTCAAGTGATTCTCATGCCTCAGCCTCCCCAGTAGCTGAGACTGCAGGCATGCACCACAATGTCCACTTCACTTTTGTGTTATTAGTAGAGATGGGTTTCACCATGT
TGCCCAGGCTGGTCTCAAACTCCTGACCTCAAGTAATCCGCTGGCCTTGGCCTCCCAAAGTACTGGGATTACCGGCATGAACCACTGCATACAGCCTACCTTTTAAAATTC
TAGCCATCCTAGTGGTGTGAAGGGGTAGTTCATTTTGCTTTTTTCTTTTTTTGAGACAGAGTTTCTCTCTTGTTGCCCAGGCTGGAGTGCAATGGCGCGATCTCGGCTTAC
GCAACCTCCACCTCCCGGGTTCAAGCAATTCTCCTGCCTCAGCCTCCCAAGTAGCTGGCATTATAGGCATGCACCACCACGCCCGGCTAATTTTGTATTTTTAGTAGAGGT
GGGGATTCCTGGGACTATAGGCGTGAGCCATCGTGCCTGGCCATTTTTCTTTGTTTTAATTGACAAATAATAATTGTGTATATTTATGGGGTACAAAGTGATGTTTTGATA
TATGTATACACTATGAAATGATTAAATTAAGCTAATTAACATATCCAGCAGGCCAGGTGTGGTGGCTGACACCTGTAATCCTTTGGGAGGCCCAGGCGGGCAGATCACTTG
AGCCCAGGTGTATCAGACCAGCCTGGGCAACATGGTGAAACCTCATCTCTACAAAAAATACAAAAATTAGCTGGGCATTGTGGCACGTACCTGTAGTCCCATCTACTCAGG
TGGCTGAGATGGGAGGATCAATGGAACCCGGGAGTTCGAGCATGCAGTGAGCCTTGATTGTGCCACTGCACTGCAGACTGGGTAAGAAAACAACAACAACCCCCACATATC
CAGCACTTGAAGTATTTACTGTGTGTGTGTGTGTGTGTGTGTGTGTGTGTGTGTGTGTGTGTGTGTGTGTGGTGGGAACATTTAAATTCTAATCTTTTAGCAATTTTGAAA
TATATAACACATTACTAAATATAGTCACCCTGCTGTACGAAAGACCATTAAAATTTATTCCTCCTGTCAAACTGAAACTGTATCCTTTGACCAACATCTCCGCTTTCCTCA
TTCCTACCCGTCCACACCCCACCACCAGCCTCTGGTAATCACTGTTCTCCTCTCTACTTCTATGAGTTTGACTTTTCTAGAATCCATATATAAGTGAGAACATGTTTATTC
ACTTAGCATGCTGTCCTCCAGGTCTTCCCATGTTGTTCCAAATGACAGAAGTTTCTTCTTTTTAAAGGCTGAATAGTATTCTGTTGTATATATTCATATATACCACATGAT
CTCTATCCATGTATTCACTGATGAACACTTACATTGCTTCCATATCTTGCTTATTGTGAACAATGCTTCAATGAATACTGGAATGCAGGTATCTCTTTAACACACTGATTT
CAATTTCTTTGGATTTTTTATTTGCATTTCCCTAATGACTAAAGATGTTGGGCAACTTTTCATTTGCTTATTGGCTGTTTGCATATCTTCTCCTGAGAAATGTCTATTCAG
ATCTTTGCCAATTTTCAATTAGATTATTTGTCTTTTTATTATTGAGTTGTAAGAGTTCTTCATATATCCTAGATACAAGTCTCTTATCAATATACAATTTGGAAATATTTT
CTTCCATTCTTTAAATTGTCATGTCATTTTACTGATGATGCCCTCTGAGGCACTAAAGTTTTTAATTTTGATGAAGTTCAAATAACCTATTTTTCCTTGTTTGTAGTTTTA
GTGTCCTAACTGAGAAACCATTACCTAACCCAAAAACCACGAAAAATTTTTCCTGTTTTCTTCTATGAGGTTTATAGTTTTAAGTCTTAGATTTGGATCTGTGATTTAAGT
TAATTTTTCTTTCTGTCTGGTGTGAGGGAACAGTCCAGTTTCATTCTTGTGCATGTAGATATCTAGTTGTCCCAGCACCATATGTTGAATTTTCTTGGTAATCTTGCTGAA
AATTAATTGACCATAAATGTAAGGGTTTCTTTCTAGGTTCTCAATTCTAGTGCACTGATCTATCTGTCTGTCCTTATGCTGGTTCCACAGTCTTAATACTCATATGGAATT
TTAATTCACTTAACACAAGTAAAGCTAATGACATCAAATTAGTACCATTTACATTTATTATCTCTCAATATTATAAAATCTTATGTATTAGAAAGCCTTGTTATGTATATA
TAATTTACTTTTACAATCTTATTGTAGCATATGCATATAAGGTAAAAGTCTACTTTAAGATAAAAAATAAAATTTCTTATTATTCATTAAAAAAATTGATTTATAGAAATT
CAAACACCACGGCAACAGAAAACGCTATTTCAACCCTGAGCCCTTTAAGTAATACCTTAAGGATTAAAAGATTACTTACATTTCACAGCAACATATTTACACATTTACTTA
TACAGTCACTGCCTACAGACTAGCACACACCCCTCTCTCTCACACACCCACATAAATGGTTCAATTGAAGCACACGAGATTTCTAAATTCCCACATAATGACCAAATTTTA
GAGTCAATATTTGAAATAAGAATTATCAACAGAAATCAAGACTCTTAAGATATTTACTATATTTCTGATATTTCAAATTTCAAGCAAAGTGATCTATATGTATATGTGTCA
TTATATATATACATGACATATATGACATATATATGACATATACATGACATGTATGACATATATATGACATATACATGACATATATATAAAAAAAACTGACCAGCAAAAAAA
CAGCAGCCTTTAAAAATACCTTATTAAGATTTCCTTGTTTAGGATATGAGGAATAAGGGAAACATCTCCCGATTCAACAGCAATGAACTGATATTTAAATGATATGCTTTT
CTTATGATGATAATTATAGGACATTATAAACATACCTCTTAGGAGGAATTATTTCACATTTTCATTAGGCAAAGGCAGGCAGGCATGTAAATATAATGTGCCTTTGATAAC
AGAACACCAAAAGGACTAGAAACAAATGCTAATAGCATATTTTGAATTTCAGCTACATAACCTGTAACTCTAATATTTGCTCTTGAAATTGAGTTTTCATTAAAAAAATCA
GGAATCTTACTAATTATCTCACTTATAATTAATTTTATTTAAATGTGATTTTCTTTATAAGTTTTCCTTCATAGTAATGATTATGGATCTCTTCTATAACACTATAGCCAG
GAAAAAAAAAAAAACCCACAAAGGTCTCCAAACCAAAACTTTATTAAGTATTTGCTATGGTAACTACCATAACGTGATAACAATATACCTACAAAAAGTTATGGCATGTAG
GCCAGGCTTGGTGGCTCACGCCTGCAATCTCAGCACTTTGGGAGGCCGAGGTGGGCGGATCACCTGAGGTCAGGAGTTCGAGACTAGCCTGGCCAACATGGTGAAACCCCA
TCTCTACTAAAAAATACAAAAAAAAAAAAAAAAAAAAATTGGCCAGGCGTAGTGGTGGGCACCTGTAGTCCCAGCTACTCGGGAGGCTGAGGTGGAGAACTGCTTGAACCC
AACAGGTGGAGGTTGCAGGGAGCCGACACAGTGCCACTGGACTCCACCTTTGGCGACAGAGCGAGACTGTCTCAAAAAAAAAATTATGGCATGTATTAAATTGATAGATTC
TAACTGTCAGCAAAATAGAAGGAAAGAGGCTAAGAAAGTCAATGTGTAAAACAAAATTTTCTATTCATCTGAATAAAGCTCTAGTTACACATAGATTCTTAACTTTCCTAA
ATACTTTAAAGATTGTTGGTTGGGCACGGTGGCTCAAGTCTGTAATCCCAGCACTTTGGGAGGTTGAGGCAGGTGGATCACCAGAGGTCAGGAGTTCGAGACCAACCTGCC
CAACATGGTGAAACCCCATCTCTACCAAAAATACAAAAATTAGCCAGGCATGGTTGCATGCACCTGCAACCCCAGCTACTCAGGAGGCTGAGGCAGGAGAATCGCTTGAAC
CTGGGAGGTGGAGGTTGCAGCGAGCAGAGATTGCACCATTGCACTAAAAAAAAAAAATCATCCAGTGGTGCCACCTTGGATAGACATCCACTGTATTAACATCTAAAGGAG
GCTTATTTCCAGCAGAGAACAAAAGGGGAATTATATAAATGAATACAAATTAATCCTCTGGAAATGTGTCATTTAACTATACATTTAAGAGGTCCCACAGGTATATAAAAA
TTCTAGAGTTGCTTATCTTTAAAATCTATAAAATGGAGGGCCCATCTCTTTTATAATATATATGATTTCTCTCTATAAGACAAAGTTTTTTGTTTTTGATTTTGTTTTCCC
TGAGACAGAGTCTCGCTCTTGTCACCCAGGCTGGAGTGCAGTGGCGCGATCTCGGCTCACTTGCAACCTCCGCCTCCTGGGTTCAAGTGATTCTCCTGTCTCAGCCTCCTG
AGTAGCTGGGATTACAGGAACCCACGACCACACCTGGCTAATTTTTGTACTTTTAGTAGAGACAGGGTTTTGCCATGTTGGCCAGGCTGGTCTTGAACTCCTGACCTCAGG
TGATCCATTCGCCTCGTCCTCCCAAAGTACTGGGATTACAGGCGTGAGTCACCGTGCTTGGCCTTTTTTTTTTTTTTTTTTTTTAACTACTTGGTATTAAATGGCTAGGCA
AGGGAAATTCTATCAATATTATTTAAGATTCTCCACATGGACAACTTGAAAACAATTCAAATTATATAAGTCAAATAGGAAATCATGGCACCTTGATTTCTAACAATGGAA
GAGGTATTACATGTGTAAGATAGAATCTTATTTTGAACATTGCCTAGCTCTCTCATTCCATAGTGTAATCCTGGATTTCCTCTGGAGTATATCTTATGCTCCTCTCCCAAA
ATACATAAAAAATAAGGTTTACACTTTCCCAAGCAAAGGTAACTTAATGCTACATATCCTCCCAGAAACAGGCCTAATTTTCCTTTATACAGTCTTTCCTTGTTTTGGAGG
GAGAAAATGTTCTCTTGGGTGCCTACAGTCATGTCAAAAGCTTTACTAGGTTCCTGTCTCAGCTTCTTCTGGAATTAGTCAAATCACATTTATTTCTTCATTAGATTCTTT
TTAATCAACCCCAACAAACATTTGCCTTTGATTGTTATGCCTCAATTACTTAAACTTTGTGGGTATTTGACTTTGCAGCATCAAGTTTTTAGGAAATTATAATCATAATCA
ATGTGTGGAATAGCTGTAGCCAAAACAGAAAAAGATTCCTTCCTAGCCTTCATCTAAATGGATACCATATATCTCTGGATACTATGGACTAAAACTGTACTGGCATTTTTT
TTAAATTCTATTTTGAACTCTAAGTACAAACAGAATTGGTTTCTCTGTGTCACTCATGGGACTTTCCCAGTATTATTCTTTTCCAAAGTACCTTCTTTCCTCACGCTTCCT
TCATTCTTTTCCATCAAGCGTCCATGTTCAGTATTATTTTTCCTACTGCCCTCCCTCCACCCCCATGCATTAGCTGTAAGTAGATGTAAAGCTTGGTGTAAGTCCAAAAAT
TGTATGATCAAAATATATACTTAGCAAATTGTTTGGCTAAATCTTTCATGTAGGATGAAAGATTATTACCACAATTCATTAGCAAATTATAGACTTTGAAATGTAGGCAGA
CAAATATTTGGCCCTGTATCAATCAATTTGGACCAGCTGGGTAGAAATTCACACAATCCCAGGAAACCTGGGATGTGAGGTGCTCTTTCATTTTTCATTCACTTGAAACAT
TAAAGAAAAATTATCATTCTATAAAAATGTCCACTTTTCAAGATTTCCGCAAACAATTTTAGAATAGGTCTTATTTTCAGCCAATCACTACTTTAGTGACCAATAAACTAA
TTTTTCTTGCAATTGATTGTGGAAGAATAGTGCCTAATGCATACAGGGACACTCTAATACTTAGCCATGATAATCCAGTTTAAAAAGCTAAATATTTAATAACAGTTCTAT
TGCTTTTAAAAGGTGGGGGGCTGTACTATAGACATTAAATAAGCCCAGAAACTAATTTTGCAGTTATTCATGATAAATAATATCATTAACATTCTCTCTCTGGGCCCCCCT
AGCATACTGAGGTGACCCTGTACAAAGATTCTGATTGATCCTATGTCTGTCTGTTTTGGTTAAGCTACAGGGCCGTATATAGGAACAGCTGCACTTTGGGAGCAACTTAAA
ACAAATTTCATCTTAGTGGCATCTAATCCAGTGCTTGGTACAAGACTCATGGAAAAGTCAGTGTCAAAATTAAACAATGCCGGCTTTGCAATGAGCAGATGCTTTTGCCTT
GCAGCTGTAAAACCCTAGAACAATCCAGTACTCTACTGTCTGGTCACGCAATGACCACAAAGCAAGGAATACATTTTGTCATTTATATAAAATGTTTACTACAAGCTTTTA
AAATCTTTTTTCTCTAAAAAAAAAGTTTTTCAAAATAATAATAGGAGTACATTGAGGGTAATAAGGTACTATACTATAGCCCTATATTGAGCAGCAGGATTTTTTAAAAGA
ATATTTATCACAAAAAGTATGTTTGAAAAAGAAAAACTCCTTAACTGTATAACACTGAGTCATACACAAGACACATTAGACAAAAGAAAAATTACCATAACCAGATATTTG
AAGAGGTTGTAACCAAATAACCTTTGGCATATAAAGATAAACATGTAAATAATTTTCTACATGCAGGCCTTATCTTAATATGCCAAGTCTTGGTCCAGCTTATATTTATGA
GCACTTTATATTCACTTACCCATCCTTTGGTTTAATTTCTTGTGTGTGTGTGTGTGTTTGTTTTACAGAGGGTTGGGGAGGAATGAAGAGGTTGGTTACTATTTCTTATCT
TAGGACTAGAAGATAGTTAAACATTAAAATAGTTCTCAGCTTAAGTAATGTGGTACTTACCACATCTATGAAGAAATTATAGCCTTTCCCAACACATACCCTAGGAAAATA
ACCTTGTCTCTGGCATTCAGGAATCTAGGAGTTAATATTTTAATACTGAAAAAGAAAAACCTCTTCTTCATGCATGAGGAGCACTGTCTCTGTGAAACCAAAGAATCAGCC
CCATCTAAGTAAGTGACTACATGGTCATGATCAATCCACTTCTGCTAACTGAGGTTCTGCCTTTAAAGATAGCTTTTTATTGTACCTACAAGAAAGAAATCTAGTACCTTT
ACCTTTATTTTAAATGGTCTGCTGCAAAAAATTTTTTGCAGTGAGTTTTTCTTAATCTTTCATATTTTTTCTTGAAATGTTTTTCTCCCCAAGGATATCAATTCATTAATG
CCTCATTACTTACAAATTTCATTGTATATTTTGCTGGTGGAAGGTTTGGGAATTCTCCTTATATCCCTCCTCACCCTATAACTTACATTTCAATGAGCACTCCCAAAGTAT
GAGTACATTAATATGAATCAAATTTTATTTTAAATATATAAAAGGCATGCTACCTTCTTAAATGAAGTCTTTAAGAAATAAAAAAGATTTTTGGGGTTGCTTGTGCATTTC
TGTGTTTTATTTTCTAAAAATGTAATTAAAACTTATTGACATAAAAAGCTTATTGATGCAATATGCCTTTTAAAATATAAATTCTAGACATTAATTTGAAGAGACGATACA
AACTTTAAGAAGACTATGAAACATTTACAATTATCATGATGAACTATTGGTATGATTTTGTTGTATTCTTTGATAATAGCTATAATTAAAATTAAAATGAACATGGTGGCG
GTAATATATGCCATCAAACAAAAGTAAACAATGCCACTAAAATATATCACAAGAATTAAATTTAGAACTACAAAAACATAAAAAGCAGGTGATGTATATTCCTAAATTTGA
TTCCTTGTATCCTAACCCACATAGTTTACAATAAGAACTAATTATTTCACAGTCTTAGTATTCCAAATTACAGTACTATACATGAACAGCTTTAAGGATAAGGAATAACTA
TAAATTTGTACAAACTGGACAGGTTTTTTTAATCTCATAACTTTGGTTAATAATCAGAATTATGACAACAGAACTGTGTGAAAATATTGTTTGAAAGCATATTCCAAAGTA
AGATTATTAATTATACAACTGCAATTCACACTTAATGTACTTTATTACATTACATATTTTTATAGGACCATCTAGAGATTTGCAAAAAATGGTTGGCTCAAATAAATGGTT
CTCTTTTAAGTGCATTTTATCCCTTTAGGTTCACACAATAACAGCAATATATTTTTAAAGTATATATTTTACTCAAAAAATACATAAGTAAGTCAGAAACCAAAAGCTAAC
AGATGTGTGACTTCTAATTAGTTATAATAATCTCTGCTTCAATGCCATTAGAATGAGCCTTCCTTTTCTTTTGAAAACTAAAAAAGCTTTCCTTTGAATTTTAAACTGTCA
GGGTGCTTCAAAGTCAATGTACAAAATCTGCTTTGATTAAAATTTTAGACATCTACAGTGATAACTTTATGAAAGGAAAATATTAAATTATAATTATCCTAAACAGACACA
GTCTTGTGAAACTAACCCTACATTCATGTTAAAACACAAAGAGTTGAATATAATGAATTTGATTCATCCTCGGACACAAAGCTTCACCACAGTAAACTCAGTCAACTGTTG
CTCTTGCGCCTATATTCATGGTGCTTAAATAGCGCACTTTAAAACAAAAAAAACTCCAATTGGCTTTTCATACATCCACCCTCCCCAAAAATAACGCACTTGAAAAACTCA
AATGATATGAAAGGCTTCAAGGCCTCTTTTCTCCCTTTCATACCCCCCTTTTTTTTTTTATTTCTGTTTGCAGTAATCTGCCTTTCTCTTTCTCATTGCTACAGAGCAAGC
GAGGAGGCTCAGAGCTTTGAAAAGGGGGCTGTGTGTAATGGGTCCACTAGAATTAATTTACTTGCACCAAATCCATTGAGCACAGAGGTTCTTTTCCCCCCTCTCTCTCTC
TCTTCTCAAATCATTTGGAGTCGAACGCAGCCCCCGGCCTTTGTAATTCTAGTAAAGCACTTAAAGTGCACAGTAGGTGTTCATGAGGACCATCTGGTCAAAAGCAAAACA
AGCTGCTGATTTTGCCTTTGAATAGAATGAAGCAAGTGTGAATTAGTCTCTTCAATTAGCACTATTACAACCTGTCAAGTGCATATTGTAAAACAGGATTATTACAGTATT
GGTCACCAGTGCAATTATTTACTCTCTGCCTTTTCTTGCATATAAAAAAATCTTATGTTTATTAGTTTCTGATAACTGAACGGAATTTCTCTTAACCCAGGCATTTCAAAA
CTACCAACACATAAATCACAGATGATGAAATGTGGTCAGCTATCATGTTTGATACACATATCTTAAGTAACAAAAGGCTAAAGACTGTTCTTAATTCTTAAAATGTCATTG
CTTCTATCGTCTTGAAATGCAGGTAGACAAATACTTATATGGGCCAAAAAAGATATCCAATCCAGATTATTCTAAAATAGTTCCAGAGAGGGGAAAAGACTTGTCAGTTCC
AAAGAGCTGCATTATAAATATTAAATTTATTACTTCAGGGGATAATTTGTTAAGAATCACAGGAAACCTCAATATTTATAAAATGATCCCTACTGATTTATATTCATTTGA
AGTGGTATGATTTCAACAGATCTCAGTTTTCAAATGCAACTTGAAACTAATAATATATATGCATATTTAAAAGATGCATAATCGTCTTTTCTGAAAGCTGAATAAAGGCTT
GAATTCACTGCCCAGTTGCAGAAGAAATTATCTCTTTCATTCTTGCTAAAATGTCATTCGTGATTTCAAATTTTAAAAAATCAAACTATAATATATGTTAATTAAATTGGT
TCATTCTAATTGATCCAATATATGCCATTTATCTTGCAGTAAAAACAAACCACTTACACTTTTAATTAAATAAGCACACAACTTAATTTACCCTCTTGCATATGCACATTC
TCAGTTACCCTACTCTTACTTCAGTTCTGTGCCAGCAACCCCAACCCTCCCCATACTGGAAAACAAAACAAACAAACCAAAAAAAACACCCAATACTTTAAAACATTTACA
GAAAGGCCATGTTAGTTAAGGAGTTATAGTCAACCCACTACTAGAACATCAATAATTAGCACAATCTGTGAAAGACTACATATTTTAATTACTGTTACTGGCCACCAGCAT
TAAAGGAGAATAGTCCAAAATATACGCTAGTCAAGCAAGTTAAGAAAGTAGCAAGTAGAATAATAGACACAACATACAAAATCCGACGTTAGGTTCAAATGCTCAGAATCA
GAGTTAGCCTTATCATTATTTAGCCCAGATTATTTTTAAGGATTGGTATAATCTGTGTATTTAGTTCATTCAGTTCCTGAGACTTATTCAACTCTATTGGCTTCCCATTTA
ATCACTACTTTGTACAAACTGTAATAGTACTGAAATGTTTTACTACTCCCTGCAAGATATATCTTTATAGGTTGCCAATTTTCCCCTTTCATGCCATTAAGAACTAAATCA
ACAATAATAAGAACAGTGAGATTTCTGAGGTAAAGTGAAACTTGGAAGAGGATTTAAATAATTCCAATAGCTATTCATCATGCTTCTTGTTGTAACAGATAAGTAATACTC
CATAATTCTGCACTAAAAATACTTAGGTTTCTTATTGTTATTCTGGGTCATGTGTATATTCCTTAAATTTATATGACATCTACAAAGAAAACAATATTTTGCCTAACAGAA
GCTTCTGCAGTAGTAAGGCCGATAACAAAGAATCAGTTTCCAAGAAAAGTTGGCTTGATTTCAGAGACTTCATATCCTTTTCCACACCTGGGTTTTGGATTTGCTGAAAGC
AAATCAATCTTTTTTCCCCTTAATTTAACCCACCCCAAGTGCATTTGTAACCACAGATCTTTAATAGTATTAGTGAGAATTACTAGAATCTGCACAATAAACTGTTGACAA
ATCTGAATTCTCAGCGTAAAAAAAATTCATTAAAATAAGGTAAGCCTGTTTAAATTTAAGGAAACTCACAATTTTAAAGTGTGACAAATAGTTAATTTAGGACCCAAAAAG
GTTGAAAAGACAGACTATCACAGAGTTACTGTCACATTCTTTGATATTTTTTACAAGCTGTTTGGTCATAATGGAAAACAGAAAAGATTTTTCGTCTTTAAGACTACTTGC
AACTCTCTCCATTCTGACCTTTTTATACTGTCACTGCTTTCTCCCCAACCAGGAGGATAATGTAACTGGAAGGATTTGTACAGAGTTTTAAAAAAACAAAATCAAAATGAA
AACCCTCAATAACTAACTGGCTTAAATTAAAATCTAGAGCACCTAAAGGACACAAGTCACGCATTGTGAGGCAGCAGACCACAAAGCCAGAATGAACAAACACTTGTACAA
CTCTTGGTTTATCACCATTAACTTGCAATGACCATATGGTCATTGAATAGTTTATTTGAAATTCAAACTGCATTTTAGTTCTATTTTCTAACTCAGTATTTTAAAAAAATG
TACTTTGTTCTAATTAAAAGTTGAAATCATAGTGCCTTTTTCAATCCTGTTTCATTTAATAGAAATTTCCCTCTGGGTGAAAAATAGTGCAAAGTTTTCTTTTAAAAATGC
AAGGCTTTCAAAAATTAAAAAAAATATATATATAAAATACACTAAAAAAATGACCAGGAACCTTTGTGTTTTGAACATTTTTTCCTTTCCCTCAATTATATTAGTCAGGAT
TTATTCTTGGACCTATTAATACTGAAAAGAAATTCCTGAAACTGGTGAGATAGATTAATTTACAATTTAGCACATATGGTATCATTAAGCTTTCACATTAATAAAAGACAA
ATACTAGCATTATAAAATAAAACTACAAAATAGTTTCACAATTATATTTTTATCTTGATGCAATCAAACTAACTTTCCAATCATGCAACAAGAAAAAATGTACATACTTAA
GTGTCATTGTGGATTGAATAGCTGTAGATAAGGGCACCTTGTCCTTCACCTGAAACTACCCCCTCCATCACAGGTGTTGCACAAGTTGAAGCAGAAAAGTCACAGAACTAG
GCCCAGAGAGGTCCCACATCCTTTATCTAAGTTGTACAGAATAAAACAGCCTATGTGTACCTGTCTACTCACAGAGAAGCAAGTGACATAAGTAGCAACTGCATTTATTTG
TTCCTGGCAAACTAGCATTTAAAAATATTATTTTAAATTAACTTAAAGGGAAAAAAAGGAAAAAGGAGAAGAAACCAAATTCTTGACAAGAAATACATAAGAATATCTGTC
TTTGCAAAAATATTTCTGGAACATTTTTAAAATGACATTTAGAAAATGGTATAAAAAAGATTTACTGTTTTAAGTCCTTGAAGCTTAAGATATATTTGATAATCTACATAG
CAGGCCACGGAGAACAGTTTCAGCCAACTGTGGCACACAATGGCACATTTACAGAATTTTAAATATTTCTTTTAATAATTGATGTAGTCATTTTGAATCATTCTGCATAGG
ATATCAGGTGTGAGCAGATTGCATTAACGCTGCTTAAACATTTCAACTTGTCAGTATGGCCAACTCGATTTCGGAAATATTTGCAGTATTTTCCCATCGAAACAGTAATAA
AGGCAAAATAAATATATGCCACTACTTTATAATCACCGAACATTAATGAATATTTTATGTCTTTTTAAATCTCCCTGTTTAATTTAAAAGGGTGAAATTAAGTCTCCTCCC
TGCAATATGCCAATTATCTGTAAATCAAACAATAACTTGGCCATTATGCTCCTTTTTGTTAATATAAGAGAAGCTAATTTGAAAACACTGAATAGCATTTTTAGGCTATCT
GCTGAATAGTCCTTTCTGCCCTCTTGTGGGAGAAAGCTGAAACACACTCAAATAACAGAAACTAGGGGTGGGGGTTGAGAGGGTGGCAGCAAAATTATGGCTAGAAAATTC
AACCCCGAAGGAAAAAAAGGCAAACTATATTTATTCATCATACATTATACTATTCTTCAATTATCAAGTCAGCAATAAAATGAATTTACCTCTTATCTTTGTCATGTTGGT
TAAACTGAAGTTATTTTAAATCTAAATTTCCTTGTTTCATATATTCACATATACAATTTAGATTTTACTATCCTGTAAAATTTCAGATGCTATAATAACTCGGAGATGGAG
CCACGGCAAAACATTATTTCTACCATAAAAACACAAATGATTCTTCAAGGAATTAAGTTTTTTAATTTAGAGAATAAAATACTCATTATGGAGGTTGAAAATGAAATTACA
ATTTATACATATTTAAAATCCTGAAAAAAAATTAAATAACGCAAACCTACAATTCAGTTTAGGAATCAGATCAGAAAAAAATTTTAAAGAGTTTAGTTTCTAGAGTCAACA
AACTATTCAAGTAATCAATGAAGAAAATAAAGCAATGAGTTATTCATGTCAAATTCAGAAGCTGAAATTCATTAACACAATATAAAAAAGGAAACCATTAATAGTCTACAG
AAACAGTTCATATATTTCTGAAAGAAAACACTAGGGTGAAAACTGGTTCTTTCAAAATGACATTAAGTGATTATTTTAAGAAATGTAGTCTAAGAAAAACATTATAAAATA
ATCCAAGATTAAGCATGATTAATTCTCTTTAGAAAAATTAGTAGACAAATGACTGTTGCTTTCATAACTTATAAGGTGTAATGCAACATAGTCATCATTTCAATGTTTCTA
AACATAAGTCCTGTCATAGCCTTAAATGTTCCCCCCACCCTCCATGAAGATAGAATTACTAGCTTTTAGGTGGCTGGGGCCCAAGGCATACCAACAAGGTACCTCTTCTCT
CTTGGGGGAGGTTCTCTTTTGAAACAGTGGCCCTGGTTGGTCGTGTTGAAGAAAATACTGACACTATAAATAGACTCTTCTCATATTCTAAGCTAAAAGATAGTCTCCAAC
AGCATCTTAGGCATACTGCCCAAGGGCAGGATGGAGCTGCTTAAGAAAAGTCCCCTCAAATTCCTTTTAGAAACAGGCAGAGTACACAATATAAATAATTATTTGAGAGCA
ACCTTTCAAATAAAATATAAGCATCCTCCAAAATGAATGTTGTCAACAATTTCCATAGTATTTTGAATAATGACTATAAAACCATGAAATATATTACATAATAATCAGTTA
TTTTTAAGCAGCGTTTCAAGTTGACTAGTTTAAAAATTATCAAGAGTTCCCATTTACATCTTTCTAGGTCAAGTCATTTAGTATATCTACAGTAATCATTGATGCTCCAGT
TAATTAAAATTTAAGAACCCAATAATGAAACATAAAGAGAATTTCCAACCAGAACAGATAAGCCCTCTTTAACAGGGTCAACATTAGCTATAATGAGCTACCTTTATTTCT
TAGCTGTGAGACATAACTCACCTCTTGAATAGTACTGCTTCCTGAGAAGTTCAGGTTGTACTCCCGCTGGACTTCTCGGTGGGTGATGATCAGCATGAAGTTTTGATTTAA
TGACTCCTGCAGGGCACTGAAAGGGTTGAAAGAAAAACAAGGAACTCAGAGATGAACAAGTTCTAGCTTGCTTTACAGCTAGCTGCAAAAACCCCAGGAGTACCCTAACCT
CCACACAGGCATGTCTGGGCCCAATGTTATCATATTTTCAGCTCCTAAAGGCAAGAGAACACACTGAGAACAACCAAGGGGAGCTAACCTGTTAACTCTTTCTCTACCAAG
GTGTTTTTAAATTTCAAGTCTAAATGCTTTGTATACTTAAGAATTTTCTACAAGTCATAGGCTAATTCATAATATCTGCATACGTATCTCCTCCAACAAAGCTGTCAATTA
TATCAACTCCAAATATGCTACTAAAATGTATATTCAAAGACTCTGGTTCAATTCCAAGTGAAACAGCTGTTCTAGAATAACAGAAGTATGAAACTATTATTTATATTCATG
AATCTGATTTCAGTCAAAATTCAGAAGATATTGAAATCTACAGAACTTCAATTGTTATGTAAAAATTCATTCAAAATAATTGTGCTTTCACTTAGGACTCAGTAATACACA
GAATTTAGAAACTGGAGAAATCATAGCAACATTTTGTAAAGCCTATAACAAAGTTCCAAAATTTAGAAATTTATCAGAACCATGAAGAGTATTTGAAATTAGTGAAAAAAT
CAAGAAATGTAAGTCATGGTTCTATTTTTATCTCCTCCTGGAACTGTCAATTATATCAAATTCCAAATATGCTACTAAAATGTATACTCAAAGACTCTGGTTCAATTACAA
GTGAAATACAGAAGTATTAAACTAATATTAAATGAGTATTAAACTAATATTAGAAATATTATTTTCATCAGTATTGAAAATAAAGACCTATCATCAGTATGCCTGAATAAT
TTCTACTGTCTGTCTCAAGTGTAATTTTGCCATGCCTATGGTACCAGGAAAATATTTTGGGTGTGCTCCATGGTTTTAACCTTCAACTTTCCTCCTTTGCCCATCTGTAAC
TATGTGACAAATACACACACAACATAAAGATCAGAATTAGACAGATAGGACGGGCACGGTGGCTCACGCCTGTAATCCCAGCACTTTGGCAGGCCGAGGCCAGTGGATCAC
GAGGTCAGGAGATCAAGACCATCCTGGCTAACACGGTAAAACCCCGTCTCTACTAAAAATGCAAAACATTAGCCAGGTGTGGTGGCGGGCACCTGTAGTCCCAGCTACTTG
GGAGGCTGAGGCAGAGGAATGGCATGAACCTGGGAGGTGGAGGTTGCAGTGAGCTGAGATTGTGCCACTGCACTCCAGCCTGGGTGACACAGCGAGACTCTGTGTCAAAAA
AAAAAAAAAAAAAGAATTAGGCAGATAATCTGTCTGCCCTATTGTCTTCCATAGCGTTCACAGGTTAATTGTAGACTATACTTAGCGAGCACCAATATATGTAACATGAAA
TATTAGTAACCAAAATAAAAGAAAATCACACCCAACTAAAATAGAATTTCTTGAAGCAAGGACCTTTGTCATTATATCCATAAAAATTAAGCATAATGGGCTGGGTGCACT
GGTGCACACCTGCAATCCCAGCACTTTGGGAGGCCAAGGCGGGTGGATTGCCTGGACTCAGGAGTTCGAGACCACCCCGGGTAACATGGTGAAACCTCGTCTCTATTAAAA
TACAAAAAAAAATTAGCTGGGCGTCGTGCTGGGCTCCCAGCTACTCGGGAGGCTGAGGCAGGAGAATCACTTGAACCCAGAAGGTGGAGGTTGCAGTGAGCTGAGATGGCA
CCACTGCACTCCAGCCTGGGCGATAGAGGGAGACGCTGTCCCAAAAAAAAGAAAGAAAAAAGAAAAGAAAAAAGAAAAAAAGGAAAAGAAAGAAAAGAAATTAAGCATAAT
GTGTGGCACACTACAGATATTTATTGCATAATGAATGGTGAATTTCTAGAAGGCAAGAGTCATTCATCTTTGTATCTCACACAGAAATGTTGCCTTCTGGAAACTACCATA
GGAGTTAAGACTTTGATTTTATTCATTTATGTATCAACATTAACTTGATGACTTGCACTGTTCCAGGTGCTAAGGAGCTGCGTGCGCCACCACGCCCAGTTAATTTTTGTA
TTTTTAGTAGAGATGAGGTTTCACTATGTTGGTCACACTGGTCTTGAACTCCTGACCTCGTGATCCACCCACCTCAGCCTCACAAAGTGCTGGGGTTACAGGTGTGAGCCA
CAGCGCCCGGCCCGCCCCTGGAACATTTTATAAAGAGAACTAGTAAGATATGACTTACATTTACATTTATACAAGATTATTCTGGCTGCTCTGGCCACAGTGAGCAAAGAC
TGGGGGTAGGGAGAGCAGACAGGAGGCTGGTTCAGGAAAGAAGTGACAGTAGCTTGGACTAAGGTGGTAGAGGCACAGATGAAAAACTGTCAAGTTCAGAATATATTTTAG
AGGTGGAAGTCAGACCACTTACTGATGGAGTGTGAGAGAAAAACATAACCCCAAGGTTTCTGGCCTAAGTAAATAAGAGAATGGAATTATATTTAACAAGAAAAAGTGGAG
TAGTGGCAGGTGAGGTGGAGAAATTGAGAGTGAAGTTTTCGTTCAAAGTTTGAGATGTCCATTGAGATGTTTTGAGATGTCTATTAGACAGTCAAAAAAAAAAAATGTCAT
GTAGAGTTGAATATAAGACTCAAAGGTCAAGTAAGAGAGCCCAGAGCAGGAGAGTCAGTACCATATAGTCAGTTTTTAGGCTTCGAGGCCAAAACAAATCACCTAGAAAAA
TAAGTGACACAGACAAAAGAGAGGCCAAGATGGAACCCTAGGGCATTTCAGTCATTTGAAATCAAGCAGAGGAGAATGAGTCAGTTTAAAGGAGATTGATAAATCATCAGT
GAGAGAAGAGAAAAATCAAGAAAGTCTAGTATAAGGGAGCCAAAAGAAATAACTGTTTCAAATAGGAGGGTGGGATCAGTTACGCCAAATGCTACTGAGGCATTAAAGGTG
GGAAGGGCAGAAAAATGACCACATTCAGGAAGCAGCCAAAAGCTCAATGTGACTGCAGTGAAGGCTGCGTGAGAGAAGTCTACTGGGAAATGAGGCTCAAACAATAGATGG
GGTCAATGATCAATATATGTATGTTGAATGAATTTGAGGACAGAAATGGCGAGTAATGGAAAGACTTCCTGAGGTTTGAAGGCCTTTCAAAGGTAGATCTATTGTACAACT
ATTCTCCAAAATGTGGCTTTTTCTCTAGAGCTTGTCTGACATCCCCTCATGTCAAAAACAAGCTCACTACAATCTTTGTTCATATTGTTCTCATCCTCCTTTCCTTTGCTC
CCTTCCAAATACTGCACAGCTTTCAGATCACCTTTCAGGCCTCTACTTGGGTTTAGTAATGACCTTCTCTTCTCCTCTGAATTCCTATATCACATACTTTATTGTCTTGTA
CAGTTTGCTTTGTTTCATGTGTGGATACCCTGAATTCTAGACTATATATGTTTTTATAATAACTGATTACTTATCAGTATATCCCTTGGAAAGTAGCACACTAGAAGGTGA
TTCAATTCAACTGTATAAAGATTCAAGAAATACTTCTGCATATTCTGAACTGCATACAAAGAACTACTGATTATCATTTTTTTAGCCTGAGGTTTCATTTTACTCACAAAA
TTATACTTCTGAAAGGTTAATTGCCCCTGGTCATCAAGCTACAAAGAGGTGGAACTAATTGTCCCTGGTCATCAAGCTACAAAGAGGTAGAATCCAGCCCCTAACCTATAT
TTGATTCTATGTTCTTCAAACCTGAGCATCCTATCTCCCAAAAGGCTAGGCTGCTTGGGCGATACAAGGTGAACAAGACTCCTGCCTGCTAGAAGTTTACCGCTCATTCAT
TCACTCTATAATTATTTGATTCCTATTATCTGTAATAATACAGGAATAAAAGATAGAAATCACTGACCTCAGAGAGGTTCGAAAAGATGTTAAGATTGTGGAGAAGGGAGA
ATACTTTAAAGTACTATGAAGAAAAATGGACAATAATTTGATAAGTAGATATGGAGGATGATTTCAGACATAGAACAGTTCAGAAACGACGATGGGGGAATATTAAGAAAC
GTGTTAGAAAGCAATGAGGAAGAAGTGTAAGGTGATGTGAAGAAAGGTTTCTGACAGAGAAAACCTTAACAATGTTAAAGACCTCCATTATGGAGGGCTTCAAATGCTAGG
CTGAGGAGCTCGGAGTTCCAGAAGTCTTGATTGTTATATAGATCTTCCTTTACCTTTACATATGAATCTATGCATATGTTTAATATTTTTAGTGCTTGCCTTTATGCAATT
CCTTAGATATGTCTCTTGATCTTGACTGGCAGACTTGTGTAATAACTTTGCAAACAGGTTTGCCAGGACCAGTTTGACTGCCAGACTGCTTTAGAACACCAATTTTGTCTA
GTTCTACAATTCCTGGATAGCTGTGGAAGAGGGTAATTTGGCAAGCATAATATTTATGGCTTTAAACTGCTTTGGAGTCATAAAGCCAGATCTGAATCCGTTTCACTACTT
GCTAGTTCTTTGACCTCGACAAGTCATTCATTCTTTTTTTCCCCATTCATTCTTTCAACCATATTTATTGAGTGTCTAACATGTAAAAGACCCTATTTTAGGCACTTAACC
ACTCTGCAAATTCTTAGAAGAGGAAGATAATCCTTCACTCATAGAACTATGAATATTACATTTAAAAACCCTTTTTTTTTTTCGAGACAGAGTCTCGCTCTGTCACCCAGG
CTGGAGTGCAGTGGTGCGACCTCGGCTCACTGAAACCTCTGCCTCCCGGGTTCAAGCGATTCTCCTGCCCCAGCCTCCTGAGTAGCTAGGACTACAGGTGTGTGCCACCAC
GCCCGGCTAATTTTTTGTATTTTTAGTAGAGACGGGGTTTCACCATGTTAGCCAGGATGGTCTCAATTTCCTGACCTCGTGATCCGCCCATCTCAGCCTCCCAAAGTGCTG
GGATTATAGGCATGAGCCACCGAGCCCGGCCAAGTGGCATTTGTTTTTTTTTTTTTTGAGATGGAGTCTTGCACTGTCACCCAGGCTGGAGTGCAGTGGCGCAATCTCGGC
TCATTGCGACCTCAACCTCCCAGGTTCAAGCAGTTCTCCTGCGTGAGCCTCCTGAGTAGCTGGGATTACAAACACACACCACCACATCCAGTTAATTTTGGTATTTTTAGT
AGAGACGGGGTTTCACCATTGTGGTCAGGCTGGTCTCAAACTCCTGACCTCGTGATCTGCCTGCCTCAGCCTCCCAAAGTGCTGCGATTACAGGCATGAGCCACCGCACCC
AGCCAAGTGGGAATTTTTATTGCACATAAGTTATAAGGTGAGCTATTACAACTTACTGAAAACAGAACACTTTTGAAGGGTACTCATACTTTAAAATCTTACAGTGATAGT
GAAACATCAGCAAAAGGATCTACAGTGCTTTTGTAGTAGTTACTTTTCATGTTTTAGTTCTATCCCCTGGCAGGAGTTCATACAGAATAAAACCTTGTTTTGATCACCAAA
CATAACTGTATATTGTGCCTAATGTTATCCACACTGACTTTTTTTTTTTTTTTTTTTTTTTTGAGATGGAGTCTCACTCTGTCTCCCAGGCTGGAGTGCAATGGCATGATC
TTGGCTCACTGCAACCTCCACCTCCCAGGTTCAAGCGATTCTCCTGCCTCGGCCTCCCGAGTAGCTGCTACAGGCGCATACCACCATGCCCGGCTAATTTTTGTATTTTTA
GTAGAGACAAGGTTTTACTATATTGGTCAGGCTGGTCTTGAACTCCTGACCTCGTGATCTGCCCGCCTCAGCCTCCCAAAGTGCTGGGATTATAGGCATAAGCCACCACAC
CCGGCCTGTTCTTTTTTACAGAGGTCTTGTTTGGGGTTGATTCTACCACATTCGTGCTCCTTATGAGTAGAGTTTGTTTGGAGAAGTCAGATAAGGGTATTATCTTTAAAC
TTAGACTCTAGCCTGCTCCATTCACTTAGCCATTAATAATAATGACTAACACTTAACAAGCGCTACCACATACCAGGCATTAAGAGATTCATATCATTATGAAGTTATTAT
CATTATTTCCATTTTACAGATGAGGAAACTGATGTTACTTACTTAATTACTATCATACAAAAAAGGTAGCAATGACCTAGGTCTAACTTCAGAGATAACACTCTTATGATT
GGACCTTCAGGTACTAAGGAAGTGAACACAGTAAGATCACATTTCTGCCCTTATTGAGTCTACTGAGGGATGGGCAAAGAAGCAAACTTGCAATTCACATATAGTACCCCT
GTGCTTCTGTAATACTGATTTTCCTAAGGTGCTATGGAAACACAGAATAACAACTAAATTAGACCAGTGATGCTTTCCACAGAAACTGGCATGTGAACTGCTTAAGTTTTG
TTTTGTGATGACTCTGAGGAGAGGGGTTAGTGGGGAAGGCTGTAAGAAATACGCTATGTTTGCTGGGCTTGGTAGCTCACACCTGTAATCCTAACACTTTGGGAGGCAGAG
GTGGGTGTATCCCTTGAGGCCAGGAATTTGAGACCAGCCTGGCCAACATGGTGAAACCCTGTTACTACTAAAAATACAAAAATGAGCCAGGCGTGGTGGCACACGCCTCTA
ATCCCAGCTACTCGGGAGGCTGAGGTATGAGAATTGCTTGAATCTGGGAGGCAGAGGTTGCAGTGAGCCGAAATCGCACCACTGCACTCCAGCCTGGGCAGCAGAGAGAGA
CTCTGTTGTAAAAGAAAAAAAAATGCCATGGTAATCTGTGTAATTTGCAAAGACATTTTTGCTAAAATGTTATCTAGGCAAACTGATCCTAGCTTCTAAAGCTAACTATGT
GTTGAGTCCTCAGCTGCAGCATCCAGGAGCAATTTTCTCTCACACAGTACCCCCTAATTTATGTTGGTTATGATAGTTAGCCATGGTTAAGCCACCTTGGAGCAGTCTTTT
ACCTTCAAGTTGGGGGGGCGCTGTGGCTCACACCTGTAATCTGAACACTTTGGGAGGCCAAGGTGGGTGGGTCACTTGAACCCAGGAGTTCTAGACTAGCCTGGGCAACAA
GGTAAAACCCAGACTCTACAAAAAATACAAAAATTAGCCCAGCATGGTGGCACGCGCCTGTAGTCCCAGCTACAGGAGGCTGAGGTGGGAGGACCTCTTGAGGATAGAAGG
GGGAGGTTGTAGTGAGCTGAGATCACACCACTACACTCCAGCCTGAGTGACAGAGCCAGACCCTCAAAAAAAAAAAAAAAAAAAAAAAGTTCACGCTGCTTCAACTTTTGA
TCTTCAGGGTCAAAAGGATGAGTGTTAACCAAAGAAATAATGAAACAGTTAAAAAAAAAAAAGGCATGTTTTCTTTTTCTTTTGTTTTGAGACACAGTCTCTCACTCTGTC
ACCCAGGCTGGAGTGCAGTGGCACGATCTAGGTTCACTGCAACCTCCGCCTCCCAGGATCAAGCGATTCTCCTGCCTCAGCCTCCCTAGTAGCTGGGACCACAGGCATGTG
CCACCACACCTGGCTAATTTTTGTATTTTTAGTAGAGACGGTGTTTCACTATGTTGGCCAGGCTGGTCTCGAACTCCTGATCTCAGGTGATCTGCCCGCCTTGGCCTCCCA
CAGTGCTGGGATTATAGGCATGAGCCATCGCGTCCGGCCAAAAAACTACGTTTTCTTTTCAATTAGAGACAGAAAAAAAGATATAAGCAAACGTAGAACCTTTTAAAAAAA
AACAAAGACAAGGTTTTGCTATGTTGACCATGCTAGTCTCCTCCTGGCTTCAAGTGATCCTCCTGCTGCAGCCTCCTGAGTAGTTGAGATTACAACCGTAAGTCACTGCGC
CTGGCAAATGTAAAAGCTTTTTTTTTTTTTTTTTTGAGATGGAGTCTTGCTCTGTCACCCAGGCTAGAATGCAGTGGCATGATCTCGGTTCACTGTAACCTCTGCCTTCTG
GGTTCAAGCAATCCTCCCGGCTCAGCCTCCCACGTAGCTGGGTTTACAGGCACCCACCATGCCCAGCTAATTTTTTTGTATTTTTAGTTGAGACGGGGTTTCACCATCTTG
GCCAGGCTGGTCTGGAACTCCTGACCTCGTGATCCACCCGCCTCTGCCTCCCAAAGTGCTGGGATTACAGGCATGAGCCACCGCACCTGGCCTGATATACAAACTTTTTAA
AAGCAGTTTGAATTTTAACTCAATGCAAGAAATGGTTTTGACAGACCATATATTCATTCTCTCTTCACTGGTATAAATATTTTTTTTCTTCATTATGATTTTTTTTCAATA
GAAATATTTGCATTATCTTCGCCTGGGTGTCGTGGCTCACGCCTGTAATCCTAGCACTTTGGGAGGCTGAGGCGGGTGGATTACTTGAGGTCAGACGTTCAAAACCAGCCT
GGCCAACATAGTGAAATCGTGTCTCTACTAAAAATTAAAAAAAAAAAAAAAATTAGCTAGGTGTGGTGGCGGCCGCCTGTAATCCCAGCTACGCAGGAGGCTGAGGCAGGA
GAATCTCTTGAACCTGGAAGGCAGAGATTGCAGTAAGCCAAGACTGCCACTGCACTCCAGCCTGGGCAGCAAGGTGAGACTTTGTCTCAAAAACAAACAAACAAAAAACCA
AAACAAACAAACAAAAAAACCTCCACATCTTCATGAACCCTCAGACGCTGGAGCTGGGTATCAGTTTTTTAGCCAGCTTTTGTGGGAACTGCCTTTGACAGACCTATTAAA
GAAGGAAAGGGGGTATGGAGTCCCAGCCACTCAAGAGACTGGATATCCCCCAAGAATGGCTTGGGTTAACAGCTATGGACCCTTGGAAGATGAATCAAATCCTTCTCCTCA
CTGGTTTTTCTTTGCAAATTCATTTGCTTTTATTTTTCTAATAACTCTAAGCTCTGTCTATTTTCCATGTTCTCAGAGCCCCTGGGCAGACAGACACAGCTTGATTTCAGA
GCAGACGTAGGCCAAGAAACCATAGCATTGAGTGTCCTGAGTCCAGACAAATGATATTTATATACACATCCAAATTTGAAGAGAAAATGTATTTCTTTAGGTTTCAAACAC
TGTAACAGATATAAAGTAAAAAAAAACCTGTTGCAAAGTTCTAAAAATATATATCTATTTGCATTATCAACAAGGACACAATTTGGTTTCTACAAACAGAAAAAGACTATT
AAAACTAACAGTTCTTCATCTACCCTCAGATATAGACTGAAGTTAATGTTCAAAATATAATCAGAATCACAGACTTTGTCCCTGGGGCTCCAGTGTTATTTGCAACAAAAT
AAAATGAAAGTTAACATTATTAAGCACTGAGTATGCAAAATGCTAGACATTTTCAAACATATCACCTTATAATTTTTCTATACTGTTTCTTAATTTTAAAATTGAAGGTGG
CGGGGTGGGAGCCAGGCACAGTGCTGTGTGCCTGTAATCCCAGCTACTTAGGAGGCGGAGACAGGAGAACTGCTTGAGCTCAGGAGTTTAAGACCAGCCTGGGCAACACAG
AAAGGTCCTGTCTCAAAATAAACAAACAGATAAATAAATAAATAAATCTGGCATGTAACAGAAGATACTATTAAAATATAGATAGATAACCACTTTAAAATTCTCAGTACT
ATTACTAAGCATTAATACCTATGCCATTAACAGTTCTAGAAATCTTTTTAGTAAAACTTCTTTTCTCTACTCTCTTCTTTGTCCACAAGTCTTAGGCTTCCAATGCTCTTT
CATTAGCAGAATGTCCATCTAGCTATGCCTGGGGAGATCCCATTCCAATTTAACTATGAATATTTATCAGGAACAGAGAGGTTACCTGTAAAATACCAGCCTTCTAATGAG
TACCAATGTAATTTTAAGTCACCGGCTTAGTTTATACATTTTACATACCCCTCCACATTTTTTAAAAAGGGGAAAATTAGGTATAGCAAATTTTAAAACATAGGCCCTAAT
AAATTTGAAGCTCTAGCACAGGTATTTTTATATATATGAACATACAAAGCCATATATTATTAGCTTACATATATCAAGTATTGATAAAATCATCAACAACACAAAGAAAAT
AAATGTAACACTCTTTATTGTCTTGACTGAGTTTATGTCTCATTCAGAGAGTACTTCTGCAACCCACTTGTAAGAAAGCACAGGGTTATTTTAATACACAAAGTAATTTTT
CAAGGTGAACTTAAGGTTGAATTATGTTAGTAAAACAATCCACTTTATTAATTCCTGATGAAGAAGAGGAATGACTTCCCTCCTGCCAACTAGCAGCAGGCCCATTTCACA
GGGTACAATAGTAGTAGGCAAACTGTCTTGAACCAATAATAATCACAGTAATTTAAGGATTTCCTCTCTAGGAATTCCTTGAATCCAGAACTCCCTCTTAAAGTCTTCAGT
AGACAGAAGAATTAGCTAAACTAACCCATAGCCCACCTATTAATACATTAATAGTACTAGGGGAAGCACTCACTATTATAAAGTATACATCAAAATTAAACAACTAGACTA
GGAAAGATTAATTCATACTGAGAGGTGAAGCCAGCTGGACTTCCTGGGTCGAGTGGGGACTTGGAGAACTTTTCTGTCTAGCTAGAGGATTGTAAAATGCACCAATCAGCA
CTCTGTGTCTAGCTAGACAATTGTAAATACACCAATCAGCTCTCTGTAAAACCACACCAATCAGAGCTCTGTGTCTAGCTAAAGGATTGTAAATGCACCAATCAGCACTCT
GTAAAAACGCACCAATCAGTGCTCTGGGTCTAGCTAAAGGATTGTAAATACACCAGTCAGCACTCCGTAAAAACACGCCAATCAGTGCTGTGTGCGTAGCTAAAGGACTGT
AAATGCACCAATCGGCACTCTGTAAAATGGACCAACCAGCAGGATGTGGGCAGAGACAAATAAGGGACTAAAAGCTGGCCACCCCAGCCAGCAGTGGCGACCCACTCGGGT
CCCCTTCCACGCTGTGGAAGCTTTGCTCTTTTGCTCTTCACAATAAATCTTGTTGCTGCTCACTCTTTGGGTCTGCACCACCTTTAAGAGCTGTAACACTTGCTGCAAAGG
TCCGTGGCTTCATTCTTGAAGTCAGCGAGACCACCAACCCACCAGAAGGAAGAAATTCCGTACACATCTGAAGGAACAAACTCTGGACACACCATCTTTAAGAGCCGTAAC
ACTCACCGCGAAGGTCCGCGGCTTCATTCTTGGAGTCAGCGAGAACAAGAACCCACTGGAAGGAACCAATTCCGGACACAATACCTGGGCTTCAGGGCTGCTATGAACTGA
ATGTTTGTATACTTTCCAAAATTCATACATTGAAGCCCTAACCCCCAATGTGATGATTATTTGGATATGGGGTCTTTGGGAGGTAATCAGGTTTAGGTGAGGTCATGAGAG
TGGGGCCTTGATGATGCAATTAGTGTTCTTATAAGAAGAGAAAGACAGATAAGAGCTTTCTCTCTCTTTCTGCCTTGGGAGGACACAATGAGAAGGTGACAAAGCCAGGAT
GAGGGACTGATTTTGTCAGCACCATGGTCTTGGACTTTTGACATTCACAAATAAAGGGCTATTGTTTAAGCTACCCAATAAATGGTATTTTGTTATGGCAGCCCAAGGGGA
CTAATATAAAGGCTTTTAGGGCCTCTGTATTCATAGTACTCAAGTAAACAGCTGTCATGAGTTCAGCACAGGCTTCTAATGTACAAATCCAAATTGAAATCTCACTCACTA
AAATCCCTTTTCATAGGGTATCACAGAAAGCAATATACTTTTGTCAAAACTCGTATAACTCAGAGACACTTAAGACCTGGCTGGGAATGGTGGCTCATGCCTGTAATCCCA
GCACTTTGTGAGGCTGAGGTGGGAGGATGACTTGAGGCCAGGAGTTCAAAACCAGCCTGCGCAACATAGCAAGACCTCATGTCTGTAAAACAATTTTTAAAACAATTGTAT
GTTTATTGTATATGAATTATAACTCCATAAAAACATTAACCATAAAAAAATGCCTGAATAATCGAATAGTGACCATTTTTACAGTTACATGGGCCCTATATTTTTAACTTC
AAAAATACAATCCTTTATTTATTTATTTATTTATTTATTTATTTATTTATTTATTTATTTATTGAGACGGAGTCTCGCTTTGTCACCCAGGCTGGAGTGCAATGGTGTGGT
CTCGACTCACTGCAACCTCCGCCTCCCGAGTTCAAGCGATTCTCCTGCTTCAGCCTCCCAAGTAGCTGGGATTACAGGCACCCGAGTAGCTGGGATTACCACGCTCAGCTA
ATTTTTGTATTTTTAGTAGAGACAGAGTTTCACCATGTTGACCAGGCTGGACTCAACTCCTGACCTTGTGATCCGCCTGCCTCAGCCTCCCAAAGTGTTGGGATTACAGGC
ATGAGGCACCGTGCCCGGCCACAATCCACTTTTAATCAGTGTAAATGGGAACCATGGACTTGCTGCATCAAGTAGAGCAAATAACATTATATGTCCACTGACAAATATGAG
CTCTCAGCAGTGAAATTATACTTCTCAAATCAGTGCTATGTGTGCAGTTAAGACGAATATAAAGTACTAACATCAATACAGTGATTGAAATCTCATTTCATTCCTGTTATG
TGCATATGTTATTTCTTTTCTTGCACTGTATATTTTAAACAAAAATAACAATTTAAAATTGGCTTATAAGGTTCATCTTCACTAGATTTTATTTTCTAAATATGGCCTGAT
AGTGAAGCAAGAACAAAGACTTTATTTGAGATTACTGTGATTTTTTTAATTATAAAAATGTAATAATTTTAAAATGTGGTATTGAATTTTTCATTAATACTTTACCATTTA
TATCTTTCCAAATGCCCTAACATTTTTTCTCTCTTTTGTCTCTTTAGGAATACTTTGTGATCTACAATATTATTTTTATCTCTTTAGCTACATCAAGATTTTAAATTAAAA
AGCGTGACACATGGCAATTTAAATTTCCATTCTAAACTTACAGAGTCATATGAGTTCTTGTCAACAAAAGACCAAATTTACCATAATTATGGGTTATTTACACTAAAACAA
AATAAGAAATCAATATGTAAATGTAATGTTTGTTGTAGCTAATGCAGCTAGCAATGACAGATTAGGTTCAAATAGCAATCAGTTTGAAAATCTGGCACATATGTAAATGAG
CTAGGGCCTTGATGTTTACATTAGATTGTATTTCATTCAGGATTTTTAAATTGTCTCAGGAACAGCATAAAAATAAAATGTTAATCTTTCCACTATAAATATGATTTGAGC
TCTCATCACAACTGAAACTAGGTTTTGCTCCTGTCCAGCTAAACTAACATATACTAATAATTCTGAGCTGCAGATTACATCATTCTTAATTAACACCCTGCTACAGTTGTT
AACATCCTCCAAGACACCATGTTATCATCACCACAAGTTCTGTAACAATCTTAAAACCATGTTTAACGAAGGTTGGCCTCTTACTCTACAGCTACTTTTAATTGCTTTCTT
TGCTGGCAATTAAACATGTCTAGATAAATAAACATTTGGTTTCACATAATTTCTAATAACATTTTTCATGATGATTTCAAAGTTCAGGTGGCCTCAGGTCTATAATTACTG
TTTAATCAATATAGTGATATATTGGATACATCAAAATGTATTAACCAAAGTATGTAAAATTAATCAAAATGTGGTAATTAGTGATGATAGTGATATATTGTGATGCATCAA
GTAGTACATGGCAAAACTGTCAAAACACAATTCTAACCATCTAGACAAAATTTGAAAAAAGCAAAGAAATATTTATAGACATATCAATTTTTGTTTCCTAGAGTAGTGACC
AAGTTTCTGACTATCCATTAAATCAACCGTAGAGAATACCCGCAGTTCTTTTTCAAAATGTGATGCTAACAAGCTAATCTCAGTAGTCACTGAACTATCAATAGGCAATAA
ACTGTATAAATGGGTTTGGTACCTCACTCCAATTAGATGTGTTGTGATTTCCATCAGTGCTTTAATTGAGGACAAGTTTCTTCTTTCATCCAGAGTGCATAACTTTTGGGA
AATGTCCTCTTCTTAAAATTAAACACACTTTTTTTTTTTTTTTCTTTGAGAAGGAGTCTTGTTCTGCCACCTAGGCTGGAGTGCAGTGGTGCAATCTTGACTCACTGCAAT
CTCCACCTCCTGAGTTGAAGCAATTGTCTTACCTCAGCCTCCCAAGTAGTTGGGATTACAGGCATGCACCACCACACCCAGCTAATTTTTGTATTTTTAGTAGAGACGGGG
GTTTGCCATGTTGGCCAGGCTAGTCTCAAACTCCTGACAGGTGATCCGCGTGCCTTGGCCTCCCAAAAAATGAGCCACTTTTAAGTGGCCCCTTATTAAAAAACATTTACC
AGCCCAGTACTTTCAAATTTCACTTTTAAAAATCTAACAATGATGCTCACTACAATTAAATTTAAGTTGAACAGTAATCACAATGTACTTGAAATACTGATTATATCAATT
TATTCTTGAGAAATGAAATTACTTTAAGAATAATATATCAAATCATGCATTGTTCTAATTACAATACTGATAACTTAAAATACTTTTACGGATAAATATTGACGGAGTTCA
GGAAATGCCAACCCCACAATATGACACTTTGGTATGCTGCTTACTTTGAACTGAGGGCACTTGGGGAACAGCTGACACAAACACAGGCTTTCTATGAGCTCTCCTTATCTG
CCTAAAGACAGATCCTCCAAAAGGAACTCAACTGTCCTGAACCCCCACCCTAGGAATCTTATCAACCAGGGAAAATTAACTCATGTTACAGAAAAGGAGACTGAAGGCTGA
AACCATACCCAGACAGATGATCACCTCTTCTTCTGAGAGCTACTCTGAGACCATTTTTACTACCTGAGAGACCTTTTATTTGTATAATAAGACAACCTTTATTCACCATAC
ATTTCCTCTCCTTACCCTCTCATAACTTGTATCATACCATCCACCAGAAGCCCCACGCTCCTATTCCTTTCTGTAGCTCAGGATGCCATATAAGTTTCAATCATTTGATCA
TTCTTCGAGTCTCATATTTTGTGGGGCTTCTATGTGTACATATATAATTAAGTATGTTTTCCTCTTGTTAATCTGTTTTATGTAAATGCAATTTGTACCCAGCCAAGACCC
CAGAGGGTGGAGGGAAAACATTTATTGCTTCCCTACAATATCATTCATGAAAATAACAAAAAGTTGTTTCGTAAAGCACTTTGGGAAATTTTTTTTTTTTCTTTTGAGAGG
AGTCTCACTCTTATCACCACGCTGGAGATAAGTCTCACCACCAGGCTGGAGATAAGTGAGACGAGTCTCACTCTTATCACCAGCGATCTCTGCTCGCTGCAACCTCCGCCT
CCCAGGTTCAAGCAATTCTCCTGCCTCAGCCTCCAGAGTAGCTGGGACTACAGGCACGCACCACTACGCCCAGCTAATTTTTGTATTTTTAGTAGAGACGGGGTTTCACCA
TATTGGCCAGGATGATCTCGATCTCACGACCTCAGGATCCGCCTGCGTCGGCCTCCCAAAGTGCTGGAATTACAGGTGTGAGCCACCGTGCCCGGCCGGAAAAAAAAATTA
CAACTGAATCATTCAGACATTTACTTACATATATAAAGTTTTCAAAAAACTTATTTACAGGCCACTTTAAGGTCTCATTTTCTTTTTATTAAATCATTTTTTGTTTGTTGG
TTTTGGAGACAGGGTCTCACTCTGTCACCCACGCTGGAGTCAGTGGTACAATCTCAGCTCATAACAACATCAACCTCCTGGCCTCAAGCAATCCTTCCATCTCAGCCTCCC
AAGTAGCTAGGACTACAGGCACGTGCCACTATGCCTGGCTGATTTTTTACTTTTTTGTAGAGATGAGGTTCCACTATGTTGCCCAGCCTGGTCTCAAACACCTGGGTTCAA
GCAATCCTTCCACCTTAGCCTCCCAAAGTGTTGAGATTACAGTAGGAAGCCACTGTGCCTGGCCAGGTCTCCTTTTCTGCTGCACTGCTAAAACCTCACAAATACTGATCA
CTAAAAAAGCCAGCATGAAGAAGTCACACTCACAGAAAAATCATTTCAAAAGAAATTGTAGCAAATTATTTGGAGATATTAAAAAGTTAAAAACCTACTGTTTTTTTCTAC
TTTGAAAACAAAAATACTTAGCCACAGGAGTCCCCCACTGGCAATTGCTCATCTATTCCTGAAAGAGCATCATCGCTTCATCCATTCACTTAAACAACTTACTGAGCATCT
ACAAGGGCCAAAAAGCACTGTTTCTAGTTTACTTCATAAATGAACTAGATTGAAATGAGACTTTATGTTGAGGACCACATTGATTCTGACCTTTTGAGCAACCTGTGAGTT
GGTTAAAAACTCACCTCTAGAATGCTCAAAGACACGAATAACTTGGAATTAAGAGCACTATAAGGCCGGGCGCGGTGGCTCACGCCTGTAATCCCAGCACTTTGGGAGGCC
GAGGTGGGTGGATCATGAGGTCAGGAGATTGAGACCAGCCTGGCTAACATGGTGAAACTCGGTCTCTACTAAAAATACAAAAACATTAGCCAGGCGTGGCGGCGGGCGCCT
GTAGTCCCGGCTACTCGGGAGGCTGAGGCAGGAGAATGGCATGAACCTGGGCGGCAGAGCTTGCAGTGAGCTGAGATCGCGCCACTGCACTCCAGCCTGGGCGACAGAGAG
CGACAGTCTCAAAAAAAAAAAAAAAAAAGCCCTATAAAATCTAAGTCCTGGCTCATCCATTAACTAGCTCTGTGACTTGGCAAAGAGAAGTTACTGAGCACATGCACTGTG
CAAGGCCCGCTGCTCATATATGCTATCTTATTTTATCACATACTGACCTCTCTAAAATCCTATAAGGCAGAAATCATCCTGATCATTCTGAGTGAAGAAGCTAAGGCGTAA
ATCGACCATTTTACTTCCTCTTTCAGTACCTCTCCTAGTCAAAAATAGGACTGAATTGGCTGATTGATTTAGCTCCTTCCAAAGCTGGTATCCTAGAGCTTTCCTCTCAAT
TCTAAGTCAGAGCTCTCATGGATGTGACTTATGTTGTATTAAGGAAGGACACCAAAGACTGAAATAGTAGGAAATAGACAAGAGAGAAAAATGTAAGGATTAATATTTGTG
CAGATTATGAGGTGGTGGAGAAACAGAAACAGGATGAGGGCTGGGTGTGGTGGCTCACGCTTGTAATCCTAGTACTTTGGGAGGCCAAGATGGGTGGACCACCTGAGTTCA
GAAGTTTGAGACCAGCCTGGCCAACACGGCAAAATCTCATCTCTACTACAAATACAAAAATGAGCCAGGTGTGGCGGCATGCTCCTGCAGTCCCAGTTACTCAGGAGGCTG
ATGCAGGAGAATTGCTTGAACCGGGAGGCAGAGGTTGCAGTGAGCGGAGACTGTGCCACTGCACTCCAGCCTGTGCAACAGAGCAAGACTGTCTCCAAAAAAAAAAAAAAA
ATAAGTAGGATGAGAACTATTTGAAAGCGTCCTCAGCATGTCCTTCTAATAACTAAGTCTCACAACAGTTCTACTATGACGCTTCTCAGTTATCTTTCATGGTTGGGATAA
CAGGGAGAGAGGAGAGTAGAGTGGCTAGAATGGCCTCAGTACAGGATGACAGAGAGAAATTACCAAAAGAAAAAGCCACACTGTATGAATATCAATACACATTCCGACCAG
GTGCAGTGGCTCACACTTATAATCCCAGTGCTTTGGGAGGGTGACATGGGAGAATCACTTGAGGCCAGAAGTTCAAGACCAGCCTGGGCAACACAGCAAAACCCCATCTCT
TTTTTTTTCTTTTTTTTCTGAGACTGAGTTTCGCTCAGGTTGCCCAAGCTGGAGTGTAATGTCCTGATCTTGGCTCACTGCAACCTCCGCCTCCCAGGTTCAAGCTATTCT
CCTGACTCAGCCTCCTGAGTAGCTGGGATTACAGGCACCTGCCACCACACCTGGCTAATTTTTGTATTTTTAGTAGAGATGGGGTTTCACCATGTTGGGCAGACTGGTCTC
GAACTCCTGACCTCAGGTGATCCACCTGCCTTGGCCTCCCAAAGTGCTGGGATTATAGGCGTGAGCCACCACACCCAGCACAAAACCCCATCTCTACAGAAAATTTAAAAA
TTAGCCAAGCATGATGGCACATGCCTGTAGTTAGTCCCAGCCACTTGGGAGGCTAAGGCAGGAGGACGACTGCTTGAGCCCAGGGTGGTTCAAGGTTACAATGAGCTATGA
TAATGCCACCACGCTACAGCCTGTGTGACAGAGCAAGACTGTCTTTCAAAAAAAAAAAAAAAAAACAACCATATATATATACATATACACACACACACACACACATACACA
CACACACACACACACACACACACACACACCCCTGCTCAGTGGATGCATGCACCTCTTTGCTAGGACGAGGGCTAGGAGCACAGGTAGATACCTATTACCACTGCTGCTGGA
TGGTTATAAGAAGCAGAGATAAAGAGTATTTCAGAATTTTTCGCTTATTGTACCAAACTTAATGGGTATAGTGGAGTGCATAACAAACACAGAGAGTCTGAAAAGGCTTCA
GGGAGAAGGTGTAAGTTTCTTTTGCTTTTTCTCAGGCTTCTGCCTCTGTTCACAGGGAAGATAAAATTTCTGCCCATGATGATTCTCCCCACAAGGGTAGAGTTTAAATGA
GAAAATATGTAGCTTTCCCACTCCCCCTTCCTCCATTCTAGATTTGTTTCTCTTAGTGGAAAAATAGAGCCAATTAGAATTACTTACAAGGTCATACATACCACGTTAGAT
TTCACAGAAGCCAGGGACAAGACCAGCAGTTTCCTCTTTCACTTCCTGTGCCCTAGTTCACTAAGTTCTCTACCATTTTTTTTACCCATTGTGGTAGGTGCACTCTGGACA
AAGCTTACCATGAGATCTCTAAGCTGTCTTTCCAAATGTGACTAGGTTAGTAAGGCAGGTCTACTGCATCAGTCCATCAGGCTCTGAAGACTCAATCATAACTCCTACAGA
CCACATGAGCATAAAGGTTCTCAGATTTAGATCTAGAGCAAGATTTAAATTTAGATTTCGATTTAGATCTAGAGCAAGAGGTAAAAGACACCATTTAGGACTCAGGTCTAG
GCCACATCCTCTCCATCAGGTGCTTGCCCGGCCATTAAAGCAGTTTTGTTTTCCAATTTGGCTACTGATTTCTATGTGTCTAATCTACTGCTAAGAACCTTAGAAGAAAGG
AAGGATGAGTGGCATTATGAACACCTAAAACTCTAGAAGAGCCTCTATTTTTTGGTAGGATCTGAGGCCCCGTGCAGACTTCCCTAAGTCATACAGTGATTCTGAAGCCAA
GCTGGACCTAAAACTCAGCTATCTTGACTTACTACTCCTCAATTTCTTCCACAGCACCCACTGGAAAATATAAGAACTCTATTCTCGCTTAATTCATGGCTACTGTAATCT
GCTTTCCCACCAATGGTTTTCCAAGGACAAAAACAAAAAGACATTTAAAAAAAATTTTTTTTGAGACAGAGTCTCGCTCTGTTGCCCAGGATGGAGTACAGTGGCATGATC
TTGACTCACTGCAACCTCTGCCTCCCAGGTTCAAGCAATTCCCGTGCCTCAGCTATACGAGTAGCTGGGATTACAGGTGTGTGCCACCATGCCCAGCTAATTTTTGTATTT
TTAGTAAAGAAGGGGTTTCGCCATGTTGTCCAGGCTGGTCTTGAACTCCTGACCTCAAATGATCCACCCTCCTCCGCCTCCTAAAGTGCTGGGATTATAGGCGTGAGCCAC
CACACCTGGCCAAAAAGCCATATATTTTAACACCACTAGTTTACTCAACTATCACAGGAGTCCCATTTAGTACCCTGAATTTACTCCTGCTTGAACAAACAGCACTAATTC
AAAGCCATAGTTAAATGCAACTTCACAACCCAGAGGCCACAGAAGACAGTGATATGCTTGACTGCAGGACTAGAGCTCAATAATACCCTCATATGAAGCCATTAAAATATT
AACTGGGGCCAGGCGCAGTGCCTCATGCCTGTAACCCCAGCACTTTGGGAGGCCAAGGAAGGTGGATCACTAGGTCAAGAGTTCGAGACCAGCCTGGCCAAGATGGTGAAA
CCCTGTCTCTACTAAAAATACAAAAATAGTTAGCCAGGCACAGTGGTGGGCACCTGTAATCCCAGCTACTCGGGAGGCTGAGGCAGGAGAATCACTTGAACTCAGGAGGCG
GAGGTTGCAGAGAGCCGAGATTGTGCCACTATACTCTAGCCTGGGTGACAGAGCAAGACTCAATCTCAAAAAAATAATAATAATAAATAACTGGAACCGTAAGTCCAGCAC
AAAAAGATAAAAGTTCAATAGCAAGACTCAATACTACTTGTAAAAGGGACAACTACAAACAATGGATACCCTATTTTCTGTCACACCTTGCTGTTATATAAAAATGAAGAA
AATAGGCTGGGCACGGTAGCTCACGCCTGTAATCCCAGCACTTTGGGTGGCCGAGGCGGACAGATCACGAGGTCAGGAGATCAAGACCATCCTGGCTAACACGGTGAAACC
CCGGCTCTATTAAAAATACAAAAAATGGCTGGGTGTGGCAGCTCACGCCTGTAATCCCAGCACTTTGGGAGGCTGAGGTGGGCGGATCACAAGGTCAGGAGATTGAGACCA
TCCTGGCTAACACAGTGAAACCCAGTCTCTACTAAAAATACAAAAAATTATCTGGGCGTGGTGGCGGGCACCTGTAGTCCCAGCTACTCTGGAGGCTAAGGCAGGAGAATG
GCGTGAATCCGGGAGGCGGAACTTGTAGTGAGCTGAGATCACGCCACTGCACTCCAACCTGGGTGACAGAGCGAGACTCTGTCTCAAAAAAGAAAGAAAGAAAAGAAAATG
TACATAATTAAAATGGAACTAGACATTTTCATCACTTACTAGACCGTGACTAAAGCAAGTTGCAAAGACTGTCTTTTATTATCAAGACATTTCTTCAGTCCTTTTCTAGCA
AGGTGATCATCAGCAATACAAAGCCCAGAAATGTCAAACCTTCTCCAGTTATATTTATACATGGCCTTAGGGCTTTGGCACTAGCCATACCCCCATATTCTTCACTCTGCC
CTTCACTTAGATGGCCCCTCCATTTTTAATGTCTCAGCTTAAATAGTCCATCTTCAGTGAGGCCTTTATTGACCTTACAACCCACACTAGTCATTCAATTATTCACTATCA
TGTCACCATATTTTAGCTTTCTGGAAAGTACTCACTATCATCTGATATTTTTTCTTGTTATCTTCTCCATAGTTTTATTATAAACCAGATACACCTCTATACATATTATAC
TGTAAATTCTATGAAAGCAGGACCTTATCTGTCTTGCTCATTATATCCCTAGCACCTAGAACAAAGACTTAACACATTGTAGGATGATACTCAATATATATCTGGTCAATC
AAAAGAAATCAAAGCTAAGGCAAATGTCTTTAGAAATGTGTCACTTTACAATATTCGTTCCACAAACACTTCCAAGTATCTACTATGTTTCCGACACTTTTTTAGGTGGTA
GGGATACAACAGTGAACAACAAAAAATCCCTGATTTTCTGTAGTTTTACATTGTGGTGAGAGAAACAGACAACAAATATGAATATAAATAAATTACTGTGATGGTTAATAT
CGGGTGTCAACTTGATTGAAAGTATTGCTCCCTTGACTGAAAGTGTCTGTGAGGGTGTTGCCAAAGGAGATTAACATTTGAGTCAGTGGACTGGGAGAGGCAGACCCACCC
TCAATCTGGGTGGGTATTGTCTAATCACCTGCCAGTGCAGCTAGAATAAAGCAGGCCGACTCCAAGTTCTTCAGCTCCAAGTTCAGACTCCAAGTTCTTCAGCTTTTGGAC
TCTTGGACTTACACTAGTGGTTTGCCAGGAGCTCTCGGACCTTTGGCCACAGACTGAAGGCTGCACTGTCAGTTTCCCTACTTTTAAGGTTTTGGGACTCGGACTGATCCC
CTCCACTGCTTCCTTGCTTCTCAACTTGCAGATGGCCTATCATGGGACTTTAGCTTGTGATTGTGTGAGTTAATTCTCCCTAATAAACTCCCTTGCGTATATACATATATC
CTATTAGTTCTGTTCCCCTATAGAACCCTGACTAATACAATTACTAATATCACTAATATAATGCACGGTAGGGATAAAGCAAGATAGAGAGAGGGTATAACAGAGGGGCTG
TTTTAGATAGGGGCATCAAGAAAAGCCTCTCTGAGGGTGTGATATTTGAGTAGAGGCCTAAATAAAGTGAAGAAATGAGCCAAGTTGTTACCTGGTAGTATCATTACTGGC
AGGAGAATAGCAAAATATAAATGCTCTAAGGTTTAAGCACACTTAGAAGGTTTAAAGAGGAACAGTATGGCTGGTGAGCTATGAGCCAGAGGGACAGCGATAAAAGACGAA
GTTAGAGAGAAAGACAAGGATAAGATTATGTAAGTCTTTTATAGGTCCCAGTAAGGAACTTGGATTTTTATTAGAAGTGTAATAGAAAGCTAGTGGAGAGGGCCAGGCACA
GTGGCTCATGCCTGCAATTCCAGCACTTTGGGAGGCTGAGGCAAGTGGATCACCTGAGGTCAGAAGTTTGAGACCAGCCTAGCCAACATAGTGAAACCCTGCCTCTACTAA
AAATACAAAAAATAGCCAGGCATGGTGGCACATACCTGTAATCCCAGCTACTCGGGAGGCTGAGGCAGGAAAATCGCTTGAACCCAGGAAGCGGAGGTTGGAATGAGCCGA
GATTGCGCCACTGCACTCTAGCCTGGGCGACAGAGCCAGACTCCGTCTCAAAAAAAAAAAAAAGAAAAGAAAAAGAAAACTAGTGGAGAGTTTTGAGCAGGGTAGCTATAA
TCAAGCTGTAGTTTTATGGAGAGGACTAGTTCATTTACATCTTAGTGAGACAATCTGAACTTGGGGGAAGATGCTGTTTGAAGATAGTAGAATAGATACAGGGAAAAAAAG
TCATTAAATAGTAAGGCTGAGAGAAGCCAAAGAAAACTTTATCTATCTATCTATCTATCTATCTATCTATCTATATATATATATATATATATATATTTTTTTTTTTTTTGA
GGCAGAGTTTCGCTATTGTTGCCCAGGCTGAAGTGCAATGGCACAATCTCGGCTCACTGCACCCTGCGCCTCCCGGGTTCAAGTGATTCTCCTGCCTCAGCCTCCCAAATA
GCCGGGATAACAGGCATGCGCCACCATACCCGGCTTATTTTGTATTTTTAGTAAAGATGGGGTTTCTCCATTTTGAACAGGTTGGTCTCAAACTCCCGACCTCAGGTGATC
CACCTGCCTCGGCCTCCCAAAGCGCTGGGATTACAGGTGTGAGCCACCACGCCCGGCCTATCTACTCATTTTTATTATCTATGGTCACAAGTGAAATGTACCCGTATTTTT
TCTTTTATTTTCTTTTTCTGATTTTGGTATCAAGATTATATGAACATCATAAAATAAGCAGCAATCCTAGCTCAGTGCAACCTCTGCCTCCTGGGTTCAAGCAATTCTCAT
GCCTCAGCCTCCTGAGTAGCTGTGATTACAGGCATGTGCCACCATACCCGGCTAATTACTGTACTTTTAGTAGAGACAGGGTTTCACCATGTTGGCTAGGCTGGTCTCAAA
CTCCCAATCTCAGGTGATCCGCCTGCGTTGGCCTCCCAAAGTGCTGGGATTACAGGTGTGAGCCACTGCACCAAAGCTATCTCACAGAACTGTTTATGTAAGATTGGGATA
GGCCAGGTGTGGTGGCTCACACCTGTAATCCCAGCACTTTGGGAGGCTGAGGCAGGTGGATCACGAAGTCAAGAGATTGAGACCATCCTGGCCAACATGGTGAAACCTCAT
CTCTACTAAAAATACAAAAATTAGCTGGGCGTGGTGGCACGTGCCTGTAGTCCCAGCTACTCAGGAGGCTGACGCAGGAGAGTTGCTTGAACCCAGGAGGCAGAGGTTGCA
GTGAGCCCAGATTGAGCCATTGCACTCCAGCCTGGTGACAGAGAGAGACTCCTTCTCCAAAATAAAAAAAACAGATTGTGATAATTTGTTCCATGAAAATTTATGAAAAAT
CCTCTGGAGGGTGAAGGGGGTTGGAGCAGCATGCGGAATTTTTGACAACTAATTCAGTTTATTTAATAATTATCATTTTTTCAGGTCATCTCTTTTTGTACTCATTTTAGT
ACTTCATATTTTATATAAAATTTTCCATTTCACCTAAATTTTGGATTTTATTAGCATAAAGACATGGATATTTCATTGTTTATTTTGAAATAATTTATTAATTTATTATTT
GCTTAGTATTATTTAATAATTATCTTATTACTTTAAAAATCTCTTCTTAATCTGTAGTTTTAAGTCCCTTTTTTTCATACCTAGTATTTTGTTTATGCTTACTCTCATTTT
TTCCTGGTTTGACTTTTCAAGTAAATAGTTCTTATTCTTGTTGCTTGCCTCTGTCATTAATTTCTGCTCTTTAATCTTTCTTTCTATTTTCAGTGCACTTACTCTGCGGTT
ATTATTCTATTTTCTTAAGTTAAACACACAATTCAATTATTTTCTATCTTTCTTATTGTAGTGAATTCTTTAATTTTATGTTGCTTCCACATTCATTTTGAACATTTAATT
TTCTCATGCCAGAAGCAGGGCTCCGCTACTCTTGACAGAGTTTCCAGTTCTATACTATACCCAAATGGCTCAGGCCAGTGGTCAGAAATAAGAACTTAGAGGCATCCCTCC
TGCCTAACAGACTAGGCTCCACATTTTCTTGCAGCTTCCTTTATCAGGACCATTCAGGTATTTGCTCTTGAACTTCCCTTATATATATTGCTAGTTGCTACACGCTTTTCA
CTCTCTCTCTGCCCAACTCTTCATTCCTGCTTCACATGACACAGGGACAGAGGACTACCCTCCCAACTCATGTCCTTCTTGCCTAGGAACTGAAAGTAAAAATATCTCTGA
ACTTGCTTCCTATTGTGTTATATTGAATTTGCACCTTCCATCTGAAGAACTAGGAACTGCCCCAAGCTGGGCTTTCCCAGAGATACTGGAGAGAACAAAAGGTCAGGCTCC
TAGAGCCAGAGTGATGGTCACGCAGGCAAAAATTGGACACGAGCTAGACAAGAGCCACAAAGACATCTACCAGTATAAACAAGTTTCCTGTGTGAGGGACCCTCTGGTCAC
AGGTTGGACAACTAGGCTTTAGGCTGTCCACCATGTGAAAGAAGCATCCCATGAAAGGCACACTATAAACACTCCTGTCCAGTTCCCCTTGATTTTCTGTTAAGGTAAGGT
AGCTAACTGCTGAGGTACTAGAAGTCCAATTTAGCTGGGGGCTCTCAAAACACTTGTCTTTCTGTTTTATCTTTTCTCTTTTTTTTTTTTTTTTGAGATGGAGTCTCACTC
TGTCCCCGGGCTGGAGTGTAGTGGTACAGTCTTGGCTCACTGCAAGCTCTGCCTCCCAGGTTCACGCCATTCTCCTGCCTCAGCCTCCCCAGTAGCTGGGACTACAGGCAC
CTGCCACCACACCTGGCTAATTTTTGTATTTTTAGTAGAGACGGGGTTTCACTATGTTAGCCAGGATGGTCTCGATCTCCTGACCTCGTGATCCGCCCGCCTTGGCATCCC
AAAGTGCTGGGATTACAGGCATGAGCCACCGCGCCCGGCCTCAAAACACTTGTCTTCTAATTGGTGGACTTAAGACTACAAATTTCTAAGTATCATTTTGGCTGTATCCAC
AGTTTTAGTACCTAGCAATCTCATTTATGTTCACTTCTAAGTATCTGATGTTTGCTATTATGACTTCATTTTTACCCATAAATTGTTTTGAAGTAAATTATCTGTAGGATC
CAAATGCATGGGGGATTTGGGATATATGTTTTTATTATTACTTTACTTATAATTTTATTGCATAATGACCAGACAATGCAGTCAATATGATAGTGATTCTTTGATACTGGC
TTTGTGTTCTACTACATGGTCAGTTTTCTAAGTATTCCATGAGTGCTTTACGGGGTTATTAAAATCTTCTATAGCTGACAAAGATGTATTGCTAAATACATTATTATTATT
ATTTATTTATTTATTTATTTTGAGACAGAGTCTGGCTCTGTCGCCCAGGCTGGAGTGCAATAGCCCGATCTCAGCTCACTGCAACCTCTGCCTCCCAGGTTCACGCCATTC
TCCCACCTCAGCCTCCCGAGTAGCTGGGACTACAGGCGCCCGCCACCACGCCTGGCTAATTTTTTATATTTTTTAGTAGAGACGGGGTTTCACCATGTTAGCCAGGATGGT
CTCAATCTCCTGATCTCGTGATCTGCCCACCTTGGCCTCCCAAAGTGCTGGGATTATAGGCATGAGCCACCACACCTGGCCTTAAATACATTATTTTCTGAAAGATTTTGT
GTTCAATGTGGAGTTGGTCTATATCTTCTTGTAATTCTGTCCAATTTTGTAGACTTGTGCATACAAGCCTGCAATTGTCATATCTTCTTGGCAAATTGTCTTTCAATGCTA
TTTGCCTTAAATTCAATTTTATGTGATATAAATATTATTACTATAGTATATTCTTACAGTTAATATTTCCCTGGGGTCACTTTCTTTTCCTTTATTTTCTCTGTCATTTCT
TTAAAAGATGTCTCTTTGGTAAACAACATATGGCTATTTTTGTAAATTCTATTTGAGAGTTTCTGTCTTTAATAGGAGAGTTTAGTACTTTCTTGTTCATGGAGAATTCTG
ATAAATTTTATTTTTCTTTTTGCCATCATATTTTCTGTTTTCTATTATACTTGTTTTCCTGTGTTTCTGTTTCAGTTTCAAATTGCTGTTTGCTGATGTATTGACTGAGTT
CCTCATTCCTTTCTTTCTTCTAGATGTATGCAGGTTATTTACTTCTTTTTTTTTTTAGTGTTTATTCTCTTTATTTATAACACTTATATTTAGATTTATGTTTTTAAAATA
CAGACTAAAGTTAATCAGTATTTCTAGCCTTCTTCAACTGTAGTTCCCAATAACCACTATCTCTGTGTCGTCACCTCACCTCTACCCCAACTCAGTTTCTCTATCTGCAAA
ACAGGTAATCGTATCTACTTGTGATTTATTATGATGACCTAATAAGATAACATATATAACAGGCTTGCCAAAAAACCTGGCTTCATAAATGTTAATTACTGTGTCACTGTC
ACTTATCAGTTTAGCTTCACACTTCCTTAACATCCTTATTCTCATAACTATTACCTATTTTCTATTTTGATGTTATCTATAATTTGGAATCTGTCATCAACCATTACTGTA
ACAGTACTGAAATCTAGATCCCAGAAATGTTCTCCATCTGTCTCCAATCTTCTATTATTACACCTTTCCTACTGTCTCTAAACCTGTTACCTAATGTCATTTCAACACTTA
ATCCCTGGGCTCCACCCGTATCTCTCTGCTATGAACTGAATTGTGTCCCCCTAGAATTTATATGTTGACTCTCTAACACCCACTGTGACTGTACTTGGAGACAGCATCTTC
AGGATACAATTCAGGTTAAAGGAGGTCATAAGGGCTGGGTCCTAATCTGATGGGATTGATGTCCTTATAAAAAGATGAAGGGAAACCAGAGTTCTCTCTCTCTCCTCTCTC
TCTCTGCCATATGAGGACATGGCAGGAAGTTGGGCTTGTAAACCAGGAAGAGAGCTTTCAACAGGAACTGACTCTACTGGAACCTTCATCTTGGAGATTTCCAAACTCAAG
AACAAGGAGAAATAAATGCCTATTGTTTAAGCTACCCAGTCTATGGTACTTTGTTATAGCAGCCCTAGCAAACTAAAACAGTTCCATACCCACTCTGCTGCCCAGGCTTGA
GTGCAGTGTTGCAATCTCAACTCACTGCAACTTCCACCTCCAGGGTTCAAGCAATTCTCCTGCCTCAGCCTCCTGAGTAGCTCGGGTTACAGGCGTGCACCACCACACCCA
GATAATTTTTGTATTTTTAGTAGAGATGGGGTTTCACCATATTGGCCAGCCTGGTCTCAAACTCTTGACCTCAAGCAATCCACTCACCTCGGCCTCTCAAAGTGTTGGGAA
TACAGGCGTGAGCCACTGCACTCAGTCTTTGGCCACATTTTCTATTTTGGTTTCACTTGTTTACATTTTTCCTACTTGCTGTCTCTTACTCCTTGTGCTTCCAATACTTCT
CAAGTATCTTACCTTGACTTCTCCCTCAACTTCTCCTTCCTTCACCATCAAGTTTTCTGAAAATAACAGTAATCATTTCTTCATTTCTTGTTTATCCATGAAAATCTACTA
TAATCGAGTTCTCATTCTCACCATTCTACCAAAAATGATTTTAACAAAGTTATTAATTACTTATATTCCCAACCCAATGGCTTTTTTAATAATCAGCATCTTGGTTAGAAT
ACACTTCAGTATTTTATACTGTTGGACATTTGAAACGAAAAACACATGTAGGCCGGCCAAGATGGCTCAAGCCTGTAATCCCAGCACTTTGGGAAGCCGAGGCGGGTGGAT
CACGAGGTCAGGAGATTGAGACCATCCTGGCTAACATGGTGAAACCCTGTCTCTACTAAATATACAAAAAATTAGCCGGGCGTATTGGCGGGCGCCTGTATTCCCAGCTAC
TCGGGAGGCTGAGGCAGGAGAATGGCGTGAACCCAGGGGGCGGAGCTTGCATTGAGCCGAGATCACGCCACTGCACTCCAGCCTGGGCGATAGAGCGAGACTCCATCTCAA
AAAAAAAAAAAAAGAAAAAGAAAAACACATGTAGTAGTACAGAGACATATGATTTTGAATTACAGATAGGACACACACAAATGAAAAACTCCACAGGCAACTGGGACATGT
GAGTTGCTAAATAGAGATTTGTAAGTTATCTATACATATTTAGAAATTGAAGAGTTGAGGGTAGATATCAGGGAGAAGGTACAATAAGAAAGACTGCTGAGAAGAGAACTC
TCCAGAATACCAACATTTAGAGCAGGTGAAGAAATGAAGAGTTTAGGAAGGAATCTGGGTGAAGCAATCAAAAAGAACACCAGGAATGAGTTGGTATCTAAGAATATTTTC
TATACAGGAATAACTTAAGAAAAGGCCTAATCATCTTAATAAATAGGTTACAGGCTACCTGAGGACACAGCTTGTTTTTATTAAGTAATCAATAAGTCATTGATGAACTGA
ATCTTTCCTGTAATAATATGAAACAGTATAATTAACAGTTTGTTTTCTCCTTCCTAATTTTACTGTGATTTATAATAGAATTTATAGTTGTATCACAGAGGCCACTGGAGT
ACTGCTTCACCCTTTCAATTAATTAGTGAAATCTGATTTCTTTTTTAAAAGGGCTTAAAATGCTTTTCAACTGTTACAAAGATTATGATTAAGAGTTTGCTCTTCGATTCT
CAGAAAGCTTGAAATTCTGTTTTCTGAAACACATAATTTACTTTAAAAACATTCAGTTTACAATTATAGGCACTCATATGGTAATTTTGCTGCTCTTAGTTTATACCATTT
CTTCCCCTAGAAAGAAATTATATTAATACAAAGACTCAATTACCAGGCACCCCCTAGTGGCAGTAAAATCAAGTTAAGAAGTTTTTTTGTTTTCTTGTTTTTTAACAGGAC
ATGGTTTGAGATACAGTTTTCTGTATGTATACTTCTTTAACAAAACTTAAGAGTGAGACGGTTTGTCAGTGAACAATTTAATAACTATTTTATTTTATTTATTTTATTTAG
AGACAGGGTCTTGCTCTACTGCCCAGGCTTAAAGTACAGTGGCATGATCTCAGCTCACTGTAACCTCAAACTCTTGGGCTCGAGCAATTCTCCTGCCTCAGCCTCCTGAGC
AGCTAGGACTACAGGTACGTGCCACAACACCCGGCTATTTCATAAAAATTGTTTGTAGAGATACAGTCTCGCTATGTTCTCCAGGCTGGTCTCAAACTCCTATTGTCAAGT
GATCCTCCCACCTCAGCCTCCCAAAGTGCTGGTGTTATAGGCATAAGCTACGGTGCCCGGCCAACATGTTATTTTATATCTACATTATATTAAATGATTAATAATATACTG
TAACTAAGAGTGAATTCACACACTGAAATTTCATGCAAATTCTTAAGAATTATAAGTGAGGTAATATACGCCAATGCAATAATATATACATAAACCTTCCCATTTTACTCT
ACCAATTACACAGTTGTTATATTCATTTGCCAATTCCCAAATATAACACTTAGAATCATAATTATCTTTTTTCTCCTTTTTAGATTATAAATTAGGTTACAAATTACAAAT
AAGATTTCTAAGAATCCATCAATTGTAACAAAATTCTGCAAAAGCAAATCAGTTTGATTCATTATGAAGTCTAGTACAAAGCAAGTTTATCTGTCTACCATTTTTGATAAT
ATGATATGCTATATAACTTACTAGGATATTGTTTGTTTGATTCTATTATATAGTTAAGATGTAAAGTGGCTGGGCACAGTGGCTCACGCCTGTAATCCCAGCACTTTGGGA
GGCCGAGGTGGGAGGATCACCTGAGTTCAGGGGTTTGAGACCAGCCTGTCCAACATGGTGAAACCCCATCTCTACTAAAAATACCAAAAATTAGCCAGGCGTAGTGGTGGG
CACCTGTAATCCCAGCTACTCAGGAGGCTGAGACAGGAGAATTGCTTGAACCCAGGAGGCGGAGGTTGCAGTGAGCTGAGATCATGCCATTGTACTCCAGCCTGGGCAACA
AGAGCGAAACTCCGTCTCCAAAAAAAGAAAGAAAGAAAAAAAAAAGATGTCAAAATATTTTTATTTGATGAGTCACAAAATAAAACTCACAACTTAAAAATAATTATTACC
ATCAACTTTTAAGGTTCTGCATGGATTTTGTTTTGTTTTTTAAATTGTCTCCCACAAAATCAGCTTTCAATATATATGCTATTTTAAAAATCTCTAGTTTTATAGAAAGAT
ACATTGAATAAACATACTAAAAGAAGTAAACCCTAGCTTTTAAGTTATGTGTTAATAAAAAGTACATTAACATAACTTTTACATTAGCAGGAGTCTCCATTTGTCCCTCCT
CCCACTATGTTTTTTGTTCACCTTTGAACTTTTCTCTCTTATTCTTCCAATACAAAAAAAGAATCATTATAACTTGGTAAAAATCCACAAAGCCAAATAGAGAAGTATATT
TTAATGCTAGATAAAGTACTCATTCTCCAATAAACACTGCATTTCAGCAGCACTGTAGACTCCTGCTTGCCTAGGGAGTGAGTGACTGGCAATCAAACTAAGGTCAGCTAC
ATGGCAATGAAGAACGTTTCCATTAGCCCAGGTAGACATTTTGATAAATCCATTTAATCACGCTACTGGAAAGCAACAGATTATAAACAATGACATCTCCTGTCTGCTTTT
AATTATGTGGATTACCTATTTTATGACAGTGATTACACTTTGTTAACTAACCTACAAAATAATGTTCTACATGACTAGATACAGAACCATACCTATAACTATTTAACTTAA
TTTCATCTGAGGTTCACATCAACATTATTATAAACACATGGACCATAAGTTTGTAGTTTGTAATTTTGTAACTGTGTGCAAATTCCACTTCCCATTAACATACGGTCTAAA
CATAGAAAATAAAGAGCAATCCAAGAACTCTTTAAATTCTTAACCCAAAACCAACTATTAACAGACCATCCAATACAACTACACAAGATTTAACTTTTTCAGTTCAGTGAT
TTCTACTTCAGTGAAGCCAAATTTAATTTTATTTTTGCTACTATCTACCTAAAAATCAAGACATTTGGCAAGTGGTGGGGGGAAAGCTTGACAATGTTCAAAATTTAGGGA
CACAAGTCTCCCTACCACAAAAAAATCACCAAGTTGTTGTATTTAAAAGAGAAAAATTTGTATCAACAACAGAAAATCTAAAAATAAACATAGTTCTGGAATAATACTGTA
TGAAAAGATTCCTCATAAAAATTATTATCACTAGCATAATCATCCACTATAGGTCAGTTTGCTTCATTAAACAATAAAAAACGTAATGTATAATTAAAAATTAAAATCATG
TGATCATTGTATAAATGTATTGAGTTCCACTGTGAAAACTGAAAAAACAATGAGACCCTCTATTCCAGAGAGAAAATCTTAATAAAAAATTTACATCACCAGGCACAGTGG
CTCATGCCTGTAATCCCAGCACTTTGGGAGGCCGAGGTGGGCAGATCACCTAAGGTCAGGAGTTCAAGACCAGCCCGACCAACATGGAGAAACCCCATCTCTACTAAAAAT
GCAAAATTAGCTGGGCATGGTGGCACATGCCTATAATCCCAGCTACTCAGGAGGCTGAGGGAGGGGAATCACTTGAATCCGGGAGGCAGAGGTTGCGGTGAGCCAAGATCG
TACCATTGCACCTCAGTCTGGGCAACAAGAGTGAAACTCCGTCGCAAAAAAAAAAAAAAAAAAAAATTATATCAGTGTTTTTCAAGCTTTACTCTGCAGAGCTCAATGAAT
TTTCCTCAAAGGTATGCTTTCTTTAGCAATGAGAGAGATTGGAACTCCATTTATACTTTCTCTTCCTTCCAACTTGGATCCTTTCCCTTCAGTCAGAGAAGTACCATTTTG
ACAATTTTTAAAAATTATACTGGAGTTATGCTAAAGACTTTAAAGTGGTATAAGAGGACTATACCGTTAAAACAAACTATCCAGAACAAACTGTTTCAAACCTGATATACT
TCATAGTAGTTGGTAAGGTCAATTTCAACAAGACTTGTATTTGATTTAATTTTGAGGTTTATATACAACTTAAAGCAATTTTAACAACTGAGTTTTTCATTTCATGTTCCC
AGGAAATATAAACAACTTACCCAGCATGACTAGATGATGAAGGTGGTGGCAAATCTGGTGTAAGGACATAAAGACTGTTGTTTTTTGGCAAGTGTAGAGATTTTAGGACCG
TCTGAAAAAGAAAAAACACAGCAAAAAATGAATGTTGATGTTGATTATTCATTATTGATTTTTCCTGTAATTCTTGAAAAATTGTTAATTTTGTAGTTTTTTTTATCTTTT
GATAATTTCCTAAATAGGGTAATGCAAAAGAACTACTGAATCCAAGTAACCTTATTGCCCATATATATAATATATACATATATAGGGGAAATATGGTTGTATACCTATATA
TATTGTATGTATACAACATTCAGGTTTATGCTAGTTTATTTTATATATGTATATGCATACATATATATGTGTGTCTATATATGTGCATGTGTACATGTGCATACATATACA
TATGTACATGTGTACACGTACATGCATATACATGTGTACATGTGTACACGTACATGCATATACATGTGTACATGTGTACACGTACATACATATACATATATGTGTGTTTAT
GTGTATGTGTATACATGTGAGTGTATGTGTATGTGTGTATATATGTGTATACACACATACACATATATAAAATGAACTAGCATAAACCTGAATGTTAATATATAAACTCTT
TAGCTCATGAAGCAACACAAACAGATAAGAACACAGTTGGGACTCAATTACTTTTTCACTGAAGAAGTATATCCTTGCAAATAATATATACTTCGTTTCAGGGTCATCATG
GCAAAAATTGGCAATATAGGTTTTCAGAGATCATTAGACCTTGAAAAGATCACTGAGAGCACCTCAAGCCAACGATTTTATAGATGGGAAGCTATATAGCCTGAGAGGTTA
GGTAACTTGGATGAGGTCTCTGGTGTTACCTATATATCTTTTACTCCAGATATCTTTTTTGTTAAAGCTCTCACTCTTTGAAATGAATAAATTACTATTGTACTACATATG
ACCTACTATCTTGATAAGCACAGAAAATTTCATTCACCAAATTTCTTTGCCAGAAAATTCACATACATTTCAAACTCCTAACCTGAAGGTAAAAACTTGCTGAAGTACTTC
AAATGTTTCTTGAAACCAATACACATTAAGAAATACATTGTATACCTTTACATCATAAGCCAGGAAATGCACTTATCAACAGATATTTTTTGAGCCACCTACTCTGTATCA
GGACTACTCTAGCCACTGAGAATATAGCATTGAACAGAACAGCCTAAAATAAAATTCTCTGATCTTAGGGAGCTTACATTTGAGTAGGAATAAATAAGTAACCCTATATAG
TTGAATGTTGAAAGTGACAATTTTTTGACTAAAAATAAAGCAGGGAAGGGGGGATAAAGAATGTGGGGTTGAGCTTAGCAATTTTAAACAGGGCCATCAAGGTGGGTCTCA
CTTGGAGAATGTGACATTTGAGCAAAAACTTAAAAGGTGAAGGAAGCAAACCATGAGAATATATAGAGAAAGAATATATTCCTTCCTGGGGAGGGGCAATCTTACACAAGC
ATGGAACATATGGAACTTATTCTTAACCCCTCCATGAGAGGACCCAGCTTATTAAGTGTGCAGTCTTAATCCAAGGGTATTGAGACTTACTCTTGACTCATATTAGTTATG
TGTTAAATGAAAAGAAATACATAATTACCCTTATTATTTGAAATACACTCTGGCGTTTCCTATTGTATTCTATTTCTCTTTTTTCATTTCTTTCTTCTTCTGTTTTGTTTG
TTTGTTTTTGTTTAATGCTGCTGACTATAACCCACTCGATTAACTTCCCAATCCACTAATGGTTTATGGTCCATAGTTTGAAAAAAACATTGCATTTGGCAATTACCTATA
ACTTTACAATTTACCAGGAGACATGGACATCCTGAAACTTTATGTCAAATATGTGATATCCTTTTGAAATTGATGAGTTATCTCTATAGAGTTAACATGCAAACAACACAC
ACACACACACACAAATTATTTTTCTCTTTTTATCTTTCATTGTTTTACTTTGTGAATTATTGGTAAATGCTTGCCATTTGATCATTATTGTTCTTTTTCCATGCCACTATC
CAAAGATTTTCTATTAAATTTTCCCATCAAACCACATATGGAAAGATTAAATAAAATGGATACTTTCCTTAAGTTATTTACTCATGCATTCATCCCATAAACATTTATTTC
AGGTCTGTTATGCCAGGCTTTAAATATACGATGATGAAAGAAACAGATATGGTCCCTCTATTAATACTGGTGTGATGGAGAATGCTGGGATGGGACCAAATTAGATACAGA
AGCCTGTTGGAGAAGGTAACCTTAAGCTGAGACTTGAATGATGAAAAAGAGACACCCATGTGAAGAACAGGAGGTAAAGCATTCCAGGCAGTTGAATAGCATCTGTCAGAC
AAAGATGTAAAGAGCTTGAGCCTATTAAAAGATTTCAAAAAAGGTTTCTGTGGCTGGAACATGGAAAGTGAGAGTAAGAAAGGCTCAAGATGATGTTGTAGAGGCGAGAAT
GGGGTAATACAATAACTTTTAAACTATTGTGAGTAGTCTGAATTTTATTTGAAATGTAATAAAAAAGCTATGTTTTAATGGGAGAGTGATATAATTCAATTTATGTTTTTA
AAAGATCACTCTGACTGCTGTGTGGAGAATGCACTGGAAGAAACACTGAAAGGAAGCTGAGACAACAATAATGAAGTTACCATATTGCTCCAGACAAGAGATGCTCATGGC
CTCATGGCCTGAATTAAGCAGTTGCAACTGAAATACTAAAAAGTGGCCATGGTTGAGATACATTTTAAAGATCGAATCTACAGAATATAACAAAGGATTAGGTGCTGTAAG
AAATGAGAAAAGACTGATGGCCAGTTTTGGATTCAGCAGTGGCTATAATCATTGTGCTACTTCTTGGGGGAAGATTGGTAGAGATATGGGATAGGAGGGAAAATCAAGAGT
TCCATTTTAAACACGTTAAGTTTGAGACACCAATAAGATATACAAGTACAAAAGTCAATTACCAGTTTGGATATGTGAATTCAAAAAAGTATGAGCTGAAAATATAAATTC
GGAGGCAATCAGAAAATTAATGTCATGGGAATAGCAGAAATCACCTAGTGAAGAGTACATAGAAATAAGTAACTGAGGCTGGGTGCCATGGCTCATGCCTGTAATCTCAGC
ACTTTGGGAGGCCAAGGCAGGAGGACTGCATGAGTCCAGGAATTCAGGATCAGTCTGGAAAACATAGCAAGACCCTGTCTCTACAAAAATTTAAAAAAAAAAAAAATTAGC
CAGGCGTGGTGCACATCTATAGTCCTAGCTACTTAGAAGGCTGAGGTAGAAGCATCACTTGAGTCTAGGAGGTCAAGGCAGCAATGAGCCATGATTGTACCGCTGCACTCC
AGCCTAAGCAACAGGGTGAGAACTCATCTCATAAAAAGAAAAAAGAAGAAGAAAGAAGTAAATTGAAGTATTTGTAACCAAGGCTGTGTTCAAATTTGGGAGGGGGGGTGT
GGCGGGGGAGAGAGACTCTTGCTCTGTCGCCCAGGATGGAGTGTAGTGGCAAAATCTCAGCTCACTGCAACCTCCACCTCCCAGGTTCAAGCGATTCTTGTGCCTCAGCCT
CCTGAGCAGCTGGGAATACAGGTGTGCACCACCACGCCCAGCTAATTTTTATATTTTTAGTAGAGACAGGGTTTTGTCATGTTGTCCAGGCTGATCTCAGACTCCTGGCCT
CAAGTGATCTGCCTGACTCAGCTTCCCCAAGTGTTGGGATTACAAGGGTGAGCCACTCCACCCAGCTGACTGATTCATACCCACAGGTTTCTCAATGAATGAATGAATAAA
TAACTACAAAAGCGAACTCATTTTGGTGTTTTCTTTCTGTCAAGGTTGTTGATTTACTCAGTCAGCACTTTTAAAAAGTTTTAATCCATGCATCAGCAGCAGCGGGGGATA
GCAAACTATGGCCTGTGGGTCAAACCCAGCCTGCTGCCTGTTTTTGTATGGCCTGTGAGTTAAGAATGGTTTTCACTTTTTTTAAAGGTTGGAAAATAAATCAAAAGAATA
TTTTATGGCATGTGAAATTACATAAAATTCAAATGTCTGCATCCATAAACATACTGAAACATAATTATGCTCGATGTTTCACATATTGTCTACGGCTGCTTTCCCACTAAG
AGAGCAGTGATTAAGTAGCTGTATGGCACACAAAGCCTAAAATATTTACTATCTGACTCTGTACAGAAAAAGTTTGCTGCCACCTAATCTAAACTTATCTGTATCTTGCCA
ACCCAAACTTCCTGTAAATATCTCACTGAAATACTCAGAACATCTCCAAATTTCAAATGAACTCATATATAAGTACTTATAAACACAATGACTGCAAGAAGCCATTCACGA
AGAAGAACTGAACCAAAAGTTGAAGTTTTTATATTTTTATTTATTTTTATTTATCTTTTTTTTGAGATAGGGTCTCACTCTGTCGCCCAGGCTAGAGTACAGTGGCACGAT
CTCGGCTCATGGCAGCCTCCACCTTGTGGGTTCAAGCAATTCTCCCACCTCAGCCTCCCGAGTAGCTTGGATTACAGGGGCGTGCCACCACGCCCAGCTAATTTTTGCATT
TTTAGTAGAGATGGGGTTTTACCATGTTGGCCAGGCTGGTCTCGAACCCCTGACCTCAGGTGATTCACTTGCCTCGGCCTCCCAAAGTGATAGGATTATAGGCGTGAGCCA
CTGCGCCCAGCCAAAAGTTGAAAATTCTAAGTTTATGCCTGGCCATTAAAATGACCCAGTAACTAATGTGAAAACATTCAATAATTATTTCCACCTCAAACATCTAAAACT
CTAGAACTAACTCATTTTTTTTCCTTCTTTCTCCACTCTCTCTGGAAGAAAAAAAAGTGTGTAAGCCCAGGTGCAGCAGCTCACACCTATAATCCCAGCACTTTGGAAGGC
CGAGGCAGGTGGATCACAAGGTCAGGAGTTCGAGACCAGCCTGGCCAACATGGTGAAACCTCATCTCTACTAAAAATGCAAAAATTAGCTGGGCGTGGTGGCACGCACCTG
TAGTCCCAGCTACCTGGGAGGCAGAAGCAGGAGAATTGCTTGAATCCAGGAGGCAGAGTTTGCAGTGAGGCGAGATCATGCCACTACACTCCAGCATGGGCAACAGAGCGA
GACTGTCTCAAAAAAAAAAAGTGTGTAAAAAATGTTATATCTGAGGTTGCTACTGGGTTCCTAAGAATAGCAACTATTTCCTTAAAATTGCAATACTCTCTGCAAATTCTT
AAAATATAATTCATTCCATGCACCTGCCACTATCCAAGTCAACAAGGAAAACAACATCCTTATTTAAATTCTCCAAGTTTAAAAAATTTCCTATTATCTTTGTTCCATAAT
CAATACTTGACATAAATGTATACGCTGCATGTGACTTCTTTCGGACCAATATGTAATTGCTCAGAAAATTATTATTCCAGGGCATTCACTGATACTCTAGGAGGTTTGAGA
AAAAGGTAAAGCCTCTCAAAAAAAGGGCCAAACTCCTTTAAAAGTTAGAAATAGGAAAAACATGCCATATACTGTTTTCATTTACAAATCTACTCATTTACAATTGTTATT
GGTTTATCATGAAATATTTTAGCTTAGAAAACACTACTTGCTGATTCCTTAAACTAAATTACTATTGCCAAATCTACTACTGCCATATGTAACAACATTAATTAAAACCAA
TTTTTACATATCATTTAATCAATGGCATAACTTAATTTTCTTTTATTTCTATGCAATTAAGAAACTCACACTGTCTTCCACATCTCCCGTCTTCCAGCCTTTTAACAGCAT
TTTGGACACAGGTATCTGAAGTTCATTTTCTAGAATCTGTTTAATCTCTCCTGTATAAATAAGAAGAGATCAAATATTACTAACAAAATAACACAGTTAACATTTGTCCAT
ATCCAGAGCTAACACTAATATGTGGCATACAGTGTACAGTCAATGACATTTGTCTGATGAATATTTCTGTATCTATAAAATGGGAAATAATATTATTTATCTTATCTTGCC
TTAGGATCTGAGGATGACAAAAGATAGCATACATTAATGAAACTAAAAAATAAAGCTAGGCTGGGTGTGGTTGCTCATGCCTGTAATCCCAGCACTTTGAGAGGCCAAGGT
GGGCAGATCACCTGAGACCAGGAGTTCAAGACTGGTCTGACCAACATGGTGAAACTCTGTTGAAACCCTGTCTCTATTAAAAATACAAAAAAATTAGCCAAGCGTGGTGGC
ACACACCTGTAATCCCAGCTACTCAAGAGGCTGAGGCAGGAGAATCACTTGAACCTGGGAGGCAGAGGTTGCAGTGAGCCGAGATCGTGCCACTGCACTCCAGCCTGGGTG
ACAAGAGAAAAACCCCATCTCAAAAAATTAAAAACAAAAAATAATAAAGCTAATATATAGATAATAATATATAGGAGACAATTTAAACTGTATTAAAGAGAAGAGCAACAA
GAATTTCAGAAAAGAAAAAAAATGTTGATATGGTTTGAATTTGTGGCCCTGCTCAAATCTCATGTCAAATTGTAATTCCCAGTGTTGGAAGTGAGGCCTGATGGGAGGTGA
CTGGATCATAGGGGGCTGATTTCCCTCTTTGATGCTGTTCTTGTGGTAGGGTTCTCAGGAGATCTGGTTGTTTAAAAGTGTGTGCTACCTTTCCTCTCTCTTCATCCTGCT
CTGGCCTGCTCCCACTTTGCCTTCTGCCATGAGTAAAAGCTCCCTGGGCCTCCTTAGAAGCAGATGCTGCCTTGCTTCCTATAAAGTCCATGGAACAGTGAGACAATTAAA
CTCTTTTTCTTTACAAATTATCCAGTCTCGGGTATTTTTTATAGCAGTGTGAAAACAAACTAACAGAGAGAATTGCTACTGAAAAGTGGGGCATTGCTATAAAGACACCTG
AAAATGTGGAAGCGTCTCTGAAACTGGGTAATGGGCAGAGGCTGGAAGAGTGCAGAGAGCTCAGAAGACAAGAAGATGAGGGAAAATTAGGAACTTCCTAGAGACTTATCA
ACTTGTTGTCAACAAAATGCTGACAGTGATATGGACAATGAAGTCCAGGCTGAGGAGAGCTCAGATGGAAATAAGGAACTTATTGGGAACTGGAGCAAAAGTCACTTTTGT
TATGTGTTAGCAAAGAACCTGGTGGCATTGTGCCCCTGCCTAGAGATCTGTGGAACTTTGAAGTTGAGAATGATGACTTAGGATAACTGGAGGAAGAAATTTCTAAGGAAC
AAAGCATTCAAGATGTTGCCTGGCTGCTTCTAGTACCCTACGCTCGTATGTGTGAGCAAAGAAATGACCTGAAACGAACATATATATATATATATATATATATATATATAT
ATATATATATATATTTTTTTTTTTTTTTTTTTTTTTTTTTTGAGACAGAGTTTCACTCTTGTTGCCCAGGCTGGAGTGCGACGGCGTGATCTCTGCTCACCACAACCTCTG
CCTCCTGGGGTCAAGCAATTCTCCTGCCTCAGCCTCCCAAGTAGCTGGGATTACAGGCATGCACCACCACACCTGGCTAATTTTGTATTTTTAGTAGAGATGGGGTTTCTC
ATGTTGGTCAGGCTGGTCTCAAACTCCCAACCTCAGGTGATCCGTCTGCCTCAGCCTCCCAAAGTGCTGGGATTACAGGCATGAGCCACCGAGCCCGGCCAATGAATTTAT
ATTTTAAAGGGAAGCAGAGTGTAAAAGTTTGAAAAATTTGTAGCCCAGTTATGTGGTAGAAAAGAAAAGCCAATTTTCAGGGGAGAAATTCAAGCGGGCTGCAGAAGTTTA
CATAAGTAAAGAAAAGCCAAGTGCTGATAGCTAAAACAATGAAGAAAAGGCCTCACAGGCATTTCACAGACCTTCACAGCAGCCCCTGCCATCACTGGCCCAGAGGCCTAC
GAGGTGGGTGAGACCCAGGGCCTCACCACCCTGCACAGACGCAGGAAACTGCTCCCTGCATCCTGGCTGCTCTGTATCCAGCCATGGCTCAAAGGAACCTGGGTACTGTTT
GGGCCGCTGCTTCCATGTGGTGTTAAGCCTGCAGGTGCACAGAATGCAAGAGTTGAGGCATGGGGGCCCCCGCATAGATTTCAGATGCTATATGGAAAAGCCTGGATGTCC
AGGCAGAAGCCCTCATGGAGAATCTCTACTAGGACAGTGCAGAGAAGAAATGTGAGGTTGGACCCCCACACACACAGTCTCCATTGGGGCACTGCCTGGTGGAGCTGTGAG
AAGAAGGCCACCATCATCCAGACCCTGGAATGATAGATCCACTAAATACCCTGCACCTGGACAAGCTGGAGGCACTCAACACCTGCCCTTGAGAGCAGCCATGGAAGCTGA
ACACTTCCAAGCCACAGGGGTGTAGCTGCCCAAGGCTTTGGGAGCCCACCCCTTGCATCATTGTACCCTGGATATGAGACATGGAGTCAAAGGAGATTATTTGGAACATTA
AGATTTAATGACTATCCTGCTGGGTTTTGAACTTGCACAAGGCCTATAGCATCATTCTTTTGGCCATTTTCTCCCTTTTGGAATGGGAGTATTTACTCAATGCCTATACCC
CCATTTTATCTTAGGAGTAAGTAACCTGCTTTTGCTTTTACAGGCTCACAGGTAAAAGGGACCAGCCTTGTCTCAGATGAGACTTTGGACTTCTGAGTTAGTGCCAGAATG
AAGTAAGACTTTGGAGGACTGCTGAGAAGGGATGATTGTATTTTGCAATGTGAGAAGGACATGAGATTTGGGAGGGGCCACGGGTGAAATAATATGGTTTGGATTTGCATC
CCCAATCATGTTAAATTATAATCCTGAGTGTTGGCAGTGGGGTCTGGTAGGAGGTGACTGAATCATGTGTGACAGATTTCCCCCTCTGGTGCTGTTCTTGTGATACAGTTC
TCGTGAGATCTGGGTGTTTAAAAGTGTGTGCCACCTCCCCTCTCTCTCTTCCTCCTGCGCTGGCAATGTGACGATGTCTGCTCCTGCTTTGCCTTCCACCACGAGTAAAGG
CTCCCTGAAGCCTCCCCAGAAGTAGATGTTGCCATGCTTCCTGTATAGCCTGCAGAACTGCGAACCAATTAAACCTTTTTTCTTTATAAATTACCCAGTCTCAGGTATTTT
TTTATAGCACTGCCAGAACAGACTAATACAAATGTGTTGTATCAGATAGAGAAAGCTTTGTGAGAGAAATGAGACTTAAATTAAACTTGAAGTATAGTTGGTCTGCAAAGG
ACAGACAAACCAAAATAAGGAAGGATACTCTATACAGTAAAGAAAAATGCCAGGCGTGGTGGCTCATGCCTGTAATCCCAGCACTTTGGGAGGCCAAGGCAGGCAGATCAA
CTGAGGTCAGGAGTTCGAGACCAGCCTGCCCAACATGGTGAAACCCTGTCTCTACTAAAAATACAAAAAATTAGCCAGGCGTGGTGGCACATGCCTGTAATCCCAGCTACT
CAGGAGGCTGAGGCAGGAGAATCACTTGAACCTGGGAGGCGGAGGCTGCAGTGAGCCAAGATTGCACCACTGCACCTAGATGACAAGAGTGAAACTCTGTCTCAAAAAAAA
AAAAAAAGAAAAGAAAAAAAGAAAAATGACTGAAAGGTAAAAAAGCAAAAATAGACATGATGCTAATGAGAAACAGTGAGAAATCACAATTTTCCCTGTGCCCCACAATTA
TTTTTCAGGAATCAAATCTACTTATAAATTAATCAGCTGATTTCTGGCACTACACTATTTTAAAGATCAGTGAATCAGAATGTACTTATCTTTCATATATCTGCTTATGTT
AGGTTGCTGCTAGTCTACAGTTTCAGATTAAAATATAATTCAATTCCATTTACAGTTAAGTACATGAATACCAAAAAGACTGATTATATTACATATTAAAAGAAGAAAAAT
AATTCCATGCTGATGAAGAAAAAGAAGAGTGGGGGGAGAACTTAAGATACACAAGTTCTATGGGAACACAACTACCTAAGTAAGCAATGCTACAATGCAATTATTCATGGT
CTCAATGATACTTTTTAACTTTCCTTAAAAAGATCCCTATCTGAGCACTTTGGATAGTGATTAACTATCATAAAAATAATTCTGGTTCAACACTATAGTTGTGGAAGCAAA
AACTTTAATCAATCTTGGCCTTCAAAAATGTCACTGCTGACAAAGAATCATTCTGTTTATGGAAAGAGTAGAAAAATAAGTCACAGTTTTTATACCAAACACATATAAACA
TTGCCTTTTTGCTTGTGGCTGAGGTTGATATTTCTAGAGCTGTACCTGTCTGGAACTGAGCTTATGCATTTGCAAGTCTGTCCAGTGCTCAGAAACCAATCTCCAAGACCT
GACACCACCTTCTTACACTCTTGAAAACACTCTGAGCCCTCATGACTTAAAAGAAGTTTCTTAAAGGAAAAACAAGAAGGGACTTTAACTTAAAGTCCCAGTTACTCTTGC
AGAAAGCCTGGGTAACACATGAGACAAATAGCCTTTTGTTCCACAGAAAGAGAGGAATAGAAAAAAAGCTGGAATCATGACAGCAACCTGAGTTCCTCATATTTTAAAAAT
TACTCTCTATTGCAAGGTGGCTCATGCCTATAATCCCAGCACTTTGGGAAGCCAAGGTAGAAGGACAGCTTGAGCTCAGAAGTTTGAGACCAACATGAGCAACACAGCAAG
ACACCACCACTGCAAAAAATTTTTAATAATTAGCTAGGCATGGTGGTACATGCATGTAGTCCCAGCTATTCAGGAGACTGAGGCAGGAGTACTGCTTGAGACCAGGAGATG
GAGGCTGCAGTGAGCCATGATCGTTGCCACTGCACTCTATCCTGGATGACAGAGTGAGAACCTGTCTCAGAGAAAAAAAAAAAAACACGATTCTCAGCCTCAATCTCTTCT
TCTGCAAAGTGGAAATGACAACCGTAGAACAAACACTTCGTTGGGTTGCTGTATTAAGTGACATAATTCACGAAAAATGTTTTGCAGAGTGCCTAATACATACTAAGGAAC
TCAAAAAATGTTATTTTGAGTTGTATTATTATTATTACAATTAATGAGATAACATACACATAAGTGCCTAGCATAGTACCTGGGCAGTATAGGTTCTCAAAACACAGGAGT
TACTGTTTTTAGGAAATCCAAAATAATTCAGGGGAACAAAGTACTGGAATGTAGCAAGTTTCAGAGCCAGAATTCATATTTGTGTCTACCTAACTCCAAAGATCTTACCAC
AAGATGGCACTGCCACTGCAGTATCCCACCCCAGGCCACGTTCCTTGAAAAATTGTGAAGACATGCAGATGTCATCAAGAACAAATCACTGAATCCAATAGCATACTTTTG
TATTTAAAAAATTAACTTAAGTGCTTGCTTTGGCAGCATATATACTAAATTTGGAACAATACAGAGAAGATTAGCATGATAAATAAGAATTTAAAACATTAACTTAATTGG
ATTATGATTTATATGTAATAAAACTCACTCATGAGTTTAGCCAAATATATACAGTGTTATAACCACCATACAATCAAGATAAGAACATTTCCCATAGCACAAAAACTTTCC
TCATACATTCTTAGATCAAAAGCCTGCCCCTACTCACACTGATCCTCCTTCTCACCCTAAAGATTACTTTTGTCTGGGTTCCTTTGTTTGGAGTAATGTTTTCGAGATTTA
TCCTTTTTCTTTTCTTTTTTTTTTTTTTTTCATTTGAAACAGTATCTCTCTGTTGCCCAGGCTGGAGTGCAGTGGCGCAATCTCGGCCCACTGTAACCTCCACCTCCTGGG
TTCAAGTGATTTTCCTGCCTCTGCCTCCCGAGTAGCTGGACTACAGGCACATCCCACCACACTCAGCTAATTTTTGTATTTTTAGTAGAGACGGGGGTTAACCATGCAGGC
CAGGCTGGTCTCAAACTCCTGACCACAAGTGATCTGCCTGCCTTGGCCTCTCAAAATGCTGGGATTATAGGCATGAGCCACCGCACCTGGCCAGATTTATCCATGTTTATA
TGCGTACAAACAAATAGCTCCAAGTTTAGCTCTTTTTTTTTTTAACATGAAATGGGTGTTGAATATTGTCAAATGCTTTTTCTTATTTACTATACTAATATGGGGATGTAC
AGTGATGGATTATAAGCTGTTAAACAAGCTGTACATCCCCATATTAGTATAGTAAATGAGAAAAAGCATTTGACAATATTCAACACCCATTTCATGTTAAAAAAAAAAAAG
AGCTAAACTTAGAGCAAAGTAGGAATATAAGGCAGCTTTGTAAACTTGATAGAGGGCATTGCTGAAGAACCTACAATAGTTGATAATGAAATACTAAATACTAAGTATTTC
CCTCCTACGATCAAGAGCAGTGCTAGGGCCATTCAGCACTATTCAGCATTTCTATTTGTTTGATTGTTTGTTTGTTTTGAGATGGAGTCTCACTTTGTGGCCCATGCTGGA
GTGCAGCAGCATGATCTCGGCTTACTGTAACCTCTGCCTCCTCCGCCTCCCAGGTTCAAGCAATTCTCCTGCCTCAGCCTCCCATGTAGCTGGGACTACAGGCACGTGCCA
CCACGCCTGACAAATTTTTGTATTTTTAGTAGAAACAGGGTTTCACCACGTTGGCCAGACTGGTCTTGAACTCCTGACCTCATGATCCACCCACCTCAGCCTCCCAAAGTG
CTGGGATTACAGGCGTGAGCCACTGCACCCAGCCTACTATGTTTTTGTAAACAAGCCACATGGCCTACTTGGCTATGATGTATACTATAAACGTATTTATACATTTTATTA
TATTTTACTGAATTCAGTTTGCAACTATTTTGTAAAGGATTTCTCCCTCCATAGTTATAAGAAATATTTTCCTGTAAAAATCTCTATCTAATTTTGGTATTAGGGTAATGC
TAGCTTCATAAAATAAATGAGGCAATGTTTCATCTCTCTCTTTTTTGCGAAGGACTGGTAATAGTTCTTCCTTAAATATTAGACAGAATTCACCAGAAAAGCCATCTAGCG
TTTCAGGTTTTCTTTGTGGGAAGGTTTTGTTTTTGTTTTTGTTTTTTGAGACACAGTCTCACTCTATTGCCCAGGCTGGAGTGCAGTGGCACTATCTTGGCTCACTGCAAC
CTCCGCCTCCCAGGTTCAAGCGATTCTCCTGCCTCAGCCTCTTGAGTAGTTGGGACTACAGGCGCGTGCCACCACACCCAGCTAACTTTTGCATTTTTAGTAGAGACGGGG
GTCTCGTCCTGTTGGCCAGGCTGGTCTCGAACTCCTGACCTCAGGGGAGCTGCCCACCTTGGCCTCCCCAAAGTGCTAGGATTACAGGTGTGAGCCACCATGCCAGGCCCT
TTTTGTGGGAAGGTTTTGATTGACAATTCAATTTATATATTTGATGTACAGCTATTCAAATTTTTTACTTCTGTGAATGTGGTAACTTGTACCTTTAAAATAATTTTTCTA
ACCTTTTAGAGTTTCATGTAAATTTACCAGCATAAGTTTGTTCTTAATATCACCTTATAGTCCATGTAATGTACGTAGGCGCTTCTTTCATTCCCAATATGAATAACTTGT
GTTTTCTCTTCTGTTCTTGTTTTTCACACTAGCAAAATAATTATCAGTTTTATTAATCTTTTTAAAAAACAGCTTTAGGTTTTGTTCATTTTCTCTACTACTTATCCATTT
TCCACTTACTGTTTTCTGCTCTTATACATATTATTATGCTTCTGTACTTACTTTGGGTTTGATTTGCTCATTTTTTTGGTTTTGTTTTGTTTTTTTGAGACAGTCTCATTT
TGTCACCCAGGCTGGAGTGCAGTGGGGTGATCTCAACTCACTGCAGCCTCCGCCTCCCGGGTTCAAGTGATTCTCCCGCCTCAGCCTCCAGTGTAGCTGGGACTACAGGTA
CACACCGCCACACCTGGCTAATTTTTGTATTTTTCAGTAGAGATGGGGTTTCACCATGTTGGCCAGGCTGGTCTCGAACTCCTGACCTGAAGTGTTCCACCTGCCTCAGCC
TCCCAAAGTGCTGGGATTACAGGTGTGAGCCACTGCACCCAACCATCATCCTCTTCAAAAGGTCTTAACGGCTTCATTAAGATGTGTTTAACGTAAAATAAACTGCACATA
TTTGAAATCTAAATTTAATAAGTTTAAACAATTGAATCCAACAATGAAATCACCACCTTAATCAATGTTATGAATTTATCCATCACCCTCAATGGTTTCCATGTGCCCCTT
GGTAATTCCACCATACCATCCCCAACCTCTTCCCTAGAGAACCACTAATTTGATTTCTATGACTGTGCCTTAGTTTGAATTTTCTAGAATTTTACATAATGGAATTGCAGA
ATGTATTCTGGATTCTTTCACTCAAAATGAACTGAGATTTTTCCATATCATTGCAGGTAACAATAGCCCACTCCTTTTATTAATAAGTATACCACTGTATGCATATACAAC
AATTTGGTTTATGTACATTTGGGGTTGTTTCCTGTTTGGAGCTATTACAAAGAAAGTTGCTATAAACAATAATGTACACGTCTTTGGTGGACATATGCCTCCATTTCTCTT
GAGAACCTATGTAGAAACTACCAAAGTGTTTTACAAAGTGGCTTCCATTGCAATGTCTTCAAGTTTACCAGTATTTTCTTCAATGTCAGATCTGCTGTTAATCTCATCTGG
TGGCTTTTCACTTCAGACATCACAGTCTTCAACTCTAGTTGTTCAACTGGGTCATTTCTACATTTCCAATGCCTTATTTTAAACCTTCCCTCTCTCTTTTTGAACACAGGT
AATACAGTTAATAATAACTGCTCTAATGTCATTATCTGTTCTTTTTTTTTTTTTTTTTTGAGACATAGTCTCGCTTAGTAGCCCAGCCTGGAGTGTAGTGGTGCGATCTCG
GCTCACTGCAACCTCTGCCTCCAGGATTCAAGCAATTCTCTTGCCTCAGTCTCCTGAGTAGCTGGGATTACAGGGGTACGCCACCATGCTCAGCTAATTTTTGTATTTTTG
GCAGAGACGGGGTTTCAACACGTTGGCCAGGCTGGTCTCGATCTCCTGATCTCGTGATACGCCCACCTTGGCCTCCCAAACTGCTGGGATTACAGACGTGAACCACTGTGC
CCAGCCTATCTGCTCATTCTAACATCTAGGTTAGACCTGGGTTGGTTATGATTGATCAATTTCTCTCCTCATTATGGGCCAGGTTTTTCTACATCTTTGCGTGCCTGGTAA
TTTTTTATTGGATGCCTGACATTGTAAATTTTATCTTGTTAAGTGCTGGATATTTTTGTAATCCTATAAATATTCCTGAGCTTAATTTTGGGATGCAGTTATGTTACTTAG
ACACAATTTAATCCTTTTGTGTTTTGCTTTTAAGATTTGTTAGTCAGCATTGCCCAAGCAGTATTTAATCTTGTACTAGTACTCTCCACCACTGAGGAAAGATCCTTCTGA
GTAGTGTAACCAAAGCCACATGAATTATGAGGTTTTCCAATCTAGCTGGTAGGAACAGACACTATTACCAATTTTGTTCCCACTAAGCCTTTTGGGTGGTTTTTAGTTGTA
ATAGGAATGACAGTAAATCTGATTCCTGTTATTCCATACTGGCTGGAAATGAAATGGACTTTTCCTACTTCTTAGATGGAAGCTTTAGTCCTTGCTTTTACAACTTTCTTT
ATCTGTAATTAAGCATTTGAACCATAAGTTTCCCTCTCAATACCAATTTCTCAGTATCAAACAAATGCTGATATGCCATGTGTATTAGTCCATTTTCACACTGCTGATAAA
GATATACCTGAGATTGGGCAATTTACAAAAGAAAGAGGTTTAATGGACTTACAGTTCCAAATGGTTGGGGAGGCCCTATAATCATGGTGGAAGGCAAGGAGGAGCAAGTCA
CATCTTACATGAATGGCAGCAAGCAGAGAGAGGTTGTGTAGGGAAACTCCTCCTTACAAAACCATCAGATCTGATAAGACTTGCTCACTATCATGAGAACAGCATGGGAAA
GACCCACCCCCATGACTCAATTACCTCCCACAAGGTCCCTCCCACAACACGTGGGAATTCAAGATGAGATTTGGGTGGGGACACAGCCAAACCATATCATTCTGCCCCTGG
CCCCTCCAAAATCTCATGTCCTCACATTTCCAACCAATCATGCCTTCCCAACAGTCCCCCAAAGTCTTAACTCATTTCACCATTAACTCAAAAGTCCACAGTCCAAATCTG
AGACAAGGCAAGTCCCTTCGACCTACGAGCCTGTAAAATCAAAAGCAAGTTAGTTACTTCCTAGATACAATGGGGGTACCGGCATTGGATAAATACACCCATTCCAAAGGG
AAGAAACTGGCCAAAATGAAGGGCTAAAGGCTCCATGAAAGTCCAAAATCCAGCAGGGCAGTCAAATCTTAAAGCTCCAAAATGATCTCCTTTGACTCCAAGTCTCACATC
TAGGTCACATTGATGCAAGAGGTGGCCTCCCATGGCCTTGGGCAGCTCCGCCCTTGTGGCTTTGCAGGGTATAGCATACCTCCTGGCTGCTTTCAAGGGCTGGCACTGAGT
GTCTGTGGCTTTTCCAGGTTCACGGTGCAAGCTGTCCGTGGATCTACCATTCTGGGGTCTGGAGAACAGTGGCTGTCTTCTCACATCTCCACTAAGCGGTGCCCAGTAGGG
ACTCTGTGTGGGGGCTCTGACCCCACATTTCCCTTTTGCGCTGCCCTAGCAGAGGCCCTCCAGGAGTGCCCCACCCCCACAGCAAGCTTCTGCCTGGGCATCCAGGCACTT
CTACACATCTTCTGAAATATAGGCAGAGGTTCCCAAACCTCAATTCTTGACTTCTGTGCACTTGCAGGCTCAACACCACATGGAAGCTGCCAAGGCTTGGAGCTTGTACCC
TCTGAAGCCACAGCCCAAGCTCTGCATTGACTCCTTTCAGCCACAGCTGCAGCAGCTGGGATGCAAGGCACCAAGTCCCTAGGCTGCACACAGCACAGGGACCCTGGGTCC
AGCCCACGAAACCACTTTTTCTTTCTAGGCCTCTGGGTCTGTCATGGGAGGGCCTGCTGTGAAGACCTCTGACACGCCCTGGAGACATTTTCCCCATTGTCTTGGGGATTA
ACATTTGGCTCCTTATTACTTATGCAAATTTCTGCAGCTGGCTTAAATTCTCCTCAGAAAATGGGATTTTCTTTTCTATCACATTGTCAGGCTACAAATTTTCTGAACTTA
CATGCTCTGCTTCCCTTATAAAACTGAATGCCTTTAACAGCACCCAAGTCACCTCTTGAACACTTTGCTGCTTAGAAATTTCTTCTGCCAAATACCCTAAATCATCTCCTC
AAGTTCAAAGTTCTACAAATCTCTAGGGCAGAGGCAAAATGCTGCCAGCATCTTTGCTAAAACACAACAAGAGTCACCTCTGCTCCATTTCCCAACAAGTTCTTCATCTCC
ATCTAAGACCACCTAAGCCTGAACTTTATTGTCCATATCGCTATCAGCATTTTGAGCAAAGCCATTCAACAAGTCTCCAGGAGGTTCCAAACTTTCCTGCATTTTTCTGTC
TTCTTCATAGCCCTCCAAACTATTCCAAACTCTGCGTGTTACCCAGTTCCAAAGTCACTTCCACATTTTCAGGTATCTTTTCAGCAGTGCCCCACTCTCAGTACCAATTTA
CTGTATTAGTCCATTTTCACGCTGCTGATAAAGACATACCTGAGACTGGGTAATTTATACAGAAGAAAGGGTTTAACGGACTTATAGTTCCACATGGTTGGGGAGGCCTCA
CAATCATGCTGGAAGGCAAGGTGGAGCAAGTCACATCTTACATGGATGGCAGCAGGCAAAGAGAGAGAGCTTGTGCAGGGAAACTCCTCCTTATAAAATCATCAGATCTCA
TGAGACTTATTCACTATCACGAGAACAGCATGGGAAAGACCTGCCCCCATAACTCAATTACCTCCCATCAGGTCCCTCCCTGTGGGAATTCAAGATGAGATTTGGAAGGGA
CACAGCCAAACCATATCATCATGTTTTCATCACAATTCAGTTCAAAATATTTTCTACTTTCCCTTGTGATTTCTTCTTTGACCTATGGTTTATTTAGGAATATGTTGTTTA
ATTTCCAAATATACAGGGATATTCCAAATTCTTGTGATTTCTAACTTAATTCCATTGTTGCCAGAACACTTGTCACTTAATTTAAACAATTTTAAATTTGTTTTGTGACTG
AGCATATGTTCTACCTTAATGATCAACTGCCCAAGAAAAGAACATGTCTTTTGCTGTTATAATGAGGAGTATTATATACATTTTAAGTAAGTCAAATTGGTTTCTATGCTG
TTCAGATTTTTTGTCTGTTGTTCTGAACATTATAATGAGACAGGAGTGTTATAATCTCCAATTGTGAATTTATCCATTCCTTACTTCAGTTCTGTCAGTTTGGATTTGTCC
ATTTCTTACTTCAATTCTACCAGTTTTTGATTTTAAATATTTCAAACTCTGTTATTAGATATATACACAGTTAGGATACTTATGTCTTCTTGATGAATCTACAGTTTCATT
ATTATGAAATGTCCCCATCTGTCCTTCATAATATTCTTTGTCCAGAGTCTAGCTCATCCCATACTAACATAGATCCTTCAGGTTATGATTACAATTTTCATACATATTTTC
CAGTTCTTTTCATTTTTAGTTTTTATTCAATTTCTATACTTTATAAAGCAGGTTTCCTGTATATATCATACAAACGGGTTTCCCTTTTTTATTCAGTGTAACAATCTCTAC
CTTTTATTATAACATGAGATCATTTATATGTATTATAATTATTTATATGGTCTTATTTCTTTTCTATTGGTCTTATCTATTTCATTTATCATCTTCTTTTCTTCATTGGGG
ATTTTTGAGTATTTTTTAAGTACTCTATTTCATCTCAACACTGAGCTTAATGACCATTATGTGTATTCACGGTTTCAGTGATTGCTCTAAAGTTTACAACATAATTTTTTT
TTTAATGTAGTCTCACTCTGACACCCAGGCTGGAGTGCAGTGGCATGAGCTCAGCTCACTGCAACCTCTGCCTCTGACATTCAACTGATTCTCGTGCCTCAGCCTCCCGAG
TAGCTGAAATTACCAGCACATGCTACCATGTCCAGCTAATTTTTGTATTTTTAGTAGAGACGATGTTTTGCTATATTGGCCAGGCTGGTCTCAAACTCCTGACCTCAAGTG
ATCTACCCACCTTGGCCTCCCAAAGTGCTGGGATTAGAAGAGTGAGCCACCATGTCTGGCCTAACTTTTGTATTTTTAGTAGAGACAGGGTTTCACCATGTTGGCAAGGAT
GGTCTCAAACTCCTGACCTCAAGTGATCCACCTGCCTCGGCCTCCCAAAATGCTGGGATTAAAGGCATAAGCCACCACGCCCAGCACAACATACATTTTTAACTCAACAAA
GACTACCTTCAAATCAGACAGAAATCTGTCTTACGACAGAATACTTCTAGTTCCCTTTCCTATTCTTCATGTTATTGTTGTCATACCTGTACTTGTACACATTTTACAAAT
GCTATAATACATTGCTATAATTTCTACTTTTAAATGTCAATTCTCATTTAAATAAATTTAAAAATACAGAAAAGGTTTTTAAAAAATGTGTAACCAAATATTTACAATTTC
TAGTGCTCTTCATTTCTCTGTATTAACTTAATCTTCCATCTGTTATCGTTTTCTTTCAGGCTGCCTGGGTGCTTACTTTAACATCTCTTATAGCTTTTATCTGAAAACTAT
CTCCAGTCTTCATTTCTGAAAGATTATTTTGTTCAATATAGCATTCTAGGTGAAAATTTTATTTCTTCAACACTTACTGCATTGCCTCCTGGTGTGCGCTGCTTCTGATAG
AAGTCTGTATTTTTTATTATTATTATTGTTATTATTTTGAGATGGAGTCTTGCTCTGTTGCCCAGGCTAGAGTGCAGTGGTGCGATCTCGGCTCTCTGCAAGCTCTGCCTC
GTAGGTTCACACCATTCTCCTGCCTCAGCCTTCCGAGTAGCTGGGACTACAGGCACCAGCCACCACGTCCAGCTAATTTTTTGTGATTTTAGTAGAGACGGGGTTTCACTG
TGTTAGCCAGGATGGTCTCAATCTCCCGACCTCATGATCTGCCCGCCTCAGCCTCCCAAAGTGCTGTGTATTTATTATTCTTAAATCTCTCTTTTATTTTAATTTTTTTAA
AATTATTATTATACTTTAAGTTTTAGGGTACATGTGCACAATGTGCAGGTTAGTTACATATGTATACATGTGCCATGCTGGTGTGCTGCACCCATTAACTCGTCATTTAGC
ATTAGGTATATCTCCTAAAGTTATCCCTCCCCCCTCCCCCCCACCCCACAACAGTCCCCAGAGTGTGATGTTCCCCTTCCTGTGTCCAAGTGTTCTCATTGTTCAATTCCC
ACCTATGAGTGAGAATATGCAGTGTTTGGTTTTTTGTTCTTGTGATAGTTTACTGAGAATGATGGTTTCCAATTTCATCCATGTCCCTACAAAGGACATGAACTCATCATT
TTTTATGGCTGCATAGTATTCCATGGTGTATATGTGCCACATTTTCTTAATCCAGTTTATCATTGTTGGACATTTGGGTTGGTTCCAAGTCTTTGCTATTGTGAATAGTGC
CGCAATAAACATACGTGTGCATGTGTCTTTATAGCAGCATGATTTATAGTCCTTTGCATATATACCCAGTAATGGGATGGCTGGGTCAAATGGTATTTCTAGTTCTAGATC
CCTGAGGAATTGCCACACTGACTTCCACAATGGTTGAACTAGTTTACAGTCACACCAACAGTGTAAAAGTGTTCCTATTTCTCCACATCCTCTCCAGCACCTGTTGTTTCC
TGACTTTTTAATGATCGTCATTCTAACTGGTGTGAGATGGTAACTCATTGTGGTTTTGATTTGCATTTTTCTGGTAGCCAGTGATGATGAGCATTTTTTCATGTGTTTTTT
GGCTGCATAAATATCTTCTTTTGAGAAGTGTCTGTTCATGTTCTTCACCCACTTTTTGATGGGGTTGTTTGTTTTTTTCTTGTAAATTTGTTTGAGTTCACTGTAGATTCT
GGATACTCGCCCTTTGTCAGATGAGTAGGTTGCTCTTTGTCAGATGAGTAGGTTGCATACTGGTAAAGGGATCAATTCAACAAGAAGAGCTAACTATCCTAAATATATATG
CACCCAATACAGGAGCACCCAGATTCATAAAGCAAGTCCTGAGTGACCTACAAAGAGACTTAGACTCCCACACATTAATAATGGGAGACTTTAACACCCCACTGTCAACAT
TAGACAGATCAACGAGACAGAAAGTCAACAACGATACCCAGGAATTGAACTCAGCTCTGCACCAAGCAGACCTAAGAGACATCTACAGAACTCTCCACCCCAAATCAACAG
AACATACATTTTTTTCAGCACCACAACACACTTATTCCAAAATTGACCACATAGATGGAAGTAAAGCTCTCCTCTGCAAATGTAAAAGAACAGAAATTATAACAAACTGTC
TCTCAGACCACGGTGCAATCAAACTAGAACTCAGGATTAAGAAACTCATTTAAAACTGCTCAACTACATGGAAACTGAACAACCTGCTCCTGAATGACTACTGGGTACCTA
ACGAAATGAAGGCAGAAATAAAGATGTTGTTTGAAACCAACGAGAACAAAGACACAACATACCAGAATCTCTGGGACACATTCAAAGCAGTATGTAGAGGGAAATTTATAG
CACTAAATGCCCACAAGAGAAAGCTGGAAAGATCCAAAATTGACACCCTAACATCACAATTAAAAGAACTAGAAAAGCAAAAGCAAACACATTCAAAAGCCAGCAGAAGGC
AAGAAATAACTAAAATCAGAGCAGAACTGAAGGAAATAGAGACACAAAAAACCCTTCAAAAAATTAATGAATCCAGGAGCTGGTTTTTTGAAAGGATCAACAAAATTGATA
GACCGCTAGCAAGACTAATAAAGAAGAAAAGAGAGAAGAATCAAATAAATGCAATAAAAAATGATAAAGGGGATATCACCACCGATCACACAGAAATATAAACTACCATCA
GAGAATACTACAAACACCTCTGTGCAAATAAACTAGAAAATCTAGAAGAAATGGATAAATTCCTCAACACATACACCCTCCCAAGACTAAACCAGGAAGAAGTTGAATCTC
TGAATAGACCAATAACAGGCTCTGAAATTGAGGCAATAATCAATAGCTTACCAACCTAAAAGAGTCCAGGACCAGATGAATTCACAGCCGAATTCTACCAGAGGTATAAGG
AGGAACTGGTACCATTCCTTCTGAAACTATTCCAATCAATAGAAAAAGAGGGAATCCTCCCTAACTCATTTGATGAGGCCAGCATCATCCTGATACCAAAGCCAGGCAGAG
ACACAACCAAAAAAGAGAATTTTAGACCAATATCCTTGATGAACATTGATGCAAAAATCCTCAATCAAATACTGGCAAACCGAATCCAGCAGCACATCAAAAAGCTTATCC
ACCATGATCAAGTGGGCTTCATCCCTGGGATGCAAGGCTGGTTCAATATACGCAAATCAATAAATGTAATCCAGCATATAAACAGAACCAAAGACAAAAACCACATGATTA
TCTCAGTAGATGCAGAAAAAGCCTTTGACAAAATTCAACAACGCTTCATGCTAAAAACTCTCAATAAATTCGGTATTGATGGGACGTATCTCAAAATAGTAAGAGCTATCT
ATGACAAACCCACAACCAATATCATACTGAATGGGCAAAAACTGGAAGCATTCCCTTTGAAAACTGGCACAAGACAGGGATGCCCTCTCTCACCGCTCCTATTCAACATAG
TGTTGGAAGTTCTGGCCAGGGCAATTAGGCAGGAGAAGGAAATAATGGGTATTCAATTAGGAAAAGAGGAAGTCAAATTGTCCCTGTTTGCAGATGACATGATTGTATATC
TAGAAAACCCCATTGTCTCAGCCCAAAATCTCCTTAAGCTGATAAGCAACTTCAGCAAAGTCTCAGGATACAAAATCAATGTACAAAAATCACAAGCATTCTTATATACCA
ATAACAGACAAACAGAGAGCCAAATCATGAGTGAACTCCCATTCACAATTGCTTCAAAGAGAATAAAACACCTAGGAATCCAACTTACAAGGGACGTGAAGGACCTCTTCA
AGGAGAACTACAAACCACTGCTCAGTGAAATAAAAGAGGATACAAACAAATGGAAGAACATTCCATGCTCATGGGTAGGAAGAATCAATATTGTGAAAATGGCCATACTGC
CCAATATAATTTATAGATTCAATGCCATCCCCATCAAGCTACCAATGACTTTCTTCACAGAATTGGAAAAAACTACTTTAAAGTTCATATGGAACCAAAAAAGAGTCTGCA
TCGCCAAGTCAATCCTAAGCCAAAAGAACAAAGCTGGAGGCATCACACTACCTGACTTCAAACTATACTACAAGGCTACAGTAACCAAAACAGCATGGTACTGGTACCAAA
ACAGAGATATAGATCAATGGAACAGAACAGAGCCCTCAGAAATAACACCACATATCTACAACTATCTGATCTTTGACAAACCTGAGAAAAACAAGCAATGGAGAAAGGATT
CCCTATTTAATAAATGGTGCTGGGAAAACTGGCTAGCCATATGTAGAAAGCTGAAACTGGATCCCTCCTTACACCTTATACAAAAATTAATTCCAGATGGATTAAAGACTT
AAATGTTAGACCTAAAACCATAAAAACCCTAGAAGAAAACCTAGGCATTACCATTCAGGACATAGGCATGGGCAAGGACTTCATGTCTAAAACACCAAAAGCAATGGCAAC
AAAAGCCAAAATTGACAAATGGGATCTAATTAAACTAAAGAGCTTCTGCACAGCAAAAGATACTACCATCAGAGTGAACAGGCAACCTACAAAATGGGAGAAAATTTTCAC
AACCTACTCATCTGATAAATCTCTCTTTTAAAATATAGAATGTAGGCCAGGCGCGTTGGCTCATACCTGTAATCCCAGCACTTTGGGAGGCCAAGGCAGGTGATCACCTGA
GGTCAGGAGTTCAAGACCAGCCTAGCCAACATACTGAAACCCTGTCTCTACTAAAAATACAAAAAAATTAGCTGGGGCATGGTGGCATGCGTCTGTAGTCCCAGCTACTCG
GGTGGCTGAGGCAGGAGAATCACTTGAACTCAGGAGGTAGTGGTTGCTGTAAGCCGAGATGACGCCACTGCACTCCAACCTGGGTGACAGAGTTAGGCTCCATCTCAAAAA
ATAAATACATAAAATATAAAATAAAACAAAATAAAATATAAAATGTATCTTTGTTTCTCTGGCTCTGGCTGCTTTCAAGACTTTTCTAATACTGATTTTTAACAATTTGAT
AATGATGTGCCTTGATGCGGTTTCCTCTGAGTTACTCCTGCTTGTTGTTATGAAACTTCTTAGATTTGTGAGTTTATAGTTCTCACCAAATTTGGCTAGCATTGAGTTATT
CGTTAAAATTTCCCCCTTTCCACTCTCTCCTCTATTTTAGGGGCTCTAATCAGACATACATTGTACCATTTTATATTTGCCTAGAAGTCGTTCAGACAACATCCTTCCCTC
TCCAGCCTCTAGCTCCCAGTATTTTTGCTGTGTGTGCTTCAGTTTGCATTGTTTTTATTGCTATGTCTTCATATTCACTGACCTTTTCAACAGTTAAACTGTTAAATCCAT
CAGAGTAAATTATTGATATCACATAATGTATCGACATTTTGTTAATATCATAGCAAAGTGAACCAATATTTTCCAAATGACCAATGGATTTTAATATAACAGAACATTAAA
ATTTCATTGAAGTGGTTTCAGGTTTTACATTGCAATAAACTTTTAAGAAACCACCATTTCCCAAATTTCAGTGTACTATCAATTAAGAATGTCCATAATTATCTGACTATT
AAAATATCCCTCCCTTCACCAACTATATAGCTGTTTGGTGGCATTTTCTTTATATACTTCAACAGAAGTAACATACTGCAACAGAATAAATGGAGGAGGAGATATAAGAAT
CCAGCTTTTATATGGACAGATATTGAAGAGTTTGCAATGCACCTAAGAGAATACCACTTTCTCATTACTTTTTTTGTTCTGAAAAATTATTTTTCATTAAGAGTCTTATTT
ATGTTAATATGTAAGGAGTTCATTACTATTATTAATTAAGAAATATTTTTAACTTCCTCAGTTTTAATTACTAATATGGAAAATATTTATTCTGGGGTCTCAGTACTAACT
GTACCCTGTGTGCGACAAAGTCTTTTTCCTCTGGTGGGAAGGAATTCAATAGTATTCTAGTCTTACGTATAAGGTCGAGGAATTGTTCAGCGTACTCAATCGTGTAGAGAT
TACTATTCAGCCAAAGATTTGCAGAAAGCATCATTCAGATACCTGCATGTTTCCCTATGTAGCAATCTTTCTCTTAGTACTGAGCCCTATACATTCCAATCTCAGTCTCAG
GGAATCTCCTAGCTCTTTAACTCTGCAGGACCGTTGGGCTCTGCTTACATTCCCTTTTTCATGGACTGTTGTATAGAAATTTTCTCCATGCAGAAATCAGGGGCATCTACA
GGGCTCACCTTGCTTGTTTCCCATTTCTCATGAATCATAGGCCTACGCTGCCTAATGCCCAATGCCTGCAAGCAGTTGTTTCATATATTTTCTCCAGCTTTCCAGGTGTGT
ACAGCAGGAAGAGAGGTACTATATCAGTTATTCCTTCAAGGGCAAAAGTAGAAATTCTGTTAATTTTCTAAGGTTCATTACTGCCAAGAAAAATTTCAATGTTTTCTCAGA
TTTAGAGTTTCAGATAAACTAACCTGTCAGAGATGTAATTTACAAGAGCTTATTCCTCCATATTTTGGACACATTAATTCAATTTTACATGAAAATGTCTATCTTTACGTT
GGAAACTAGGGTGGTTCACATTCATGTGGCTCTATGTTAACACAAACCAAGTTATTACCATAAATCATTTCACCTAACAATTTATCTTACAGATTAATATGGATATTGCAA
ATGCTGCTCTGAGTACAATTCTTTGCTTTATGTTTTTAACAGCAATCTTTCTCTAGAATTTTCCAGGGCATAGTGACAAGAAGGCTACAAAAAGAAAAAAGGTCTAACTCA
AACCTAAGTAAGCAATAATTCCAAGTGGATATTTGCCTGCCCAGGAGAGAAATAATTAGCAAAAGGTCATTCAGTTTAGTTGGCTACACTCCAATAAACTGAAAACACTTT
ACACACACTCTATCTGCCATTTAAATGCCTAAAAAATAGATCATTTGGAATAGTGTTTTTATTTTTCTTCAGAGTCTCAAATTTTAACCAATACATTATCTACAGAATTTA
ATACCTTTTTTCAAGGTCATTTGGAAGGAATTTATTCCTTAATTTATAGTATTAAACCTTCATAATTTCTAGAAGGCAACTAAACATTAAGGATAGGGGACTCTGCTCCTA
TAAAACAAGTGGCTATTAATATAGTCCAATTATTTCCATTCAGAGAAAAAAAATGTAGTGAAAGTTGGATACTGTAGCTCTACTAACCATTTCTAATCAGAATGTAGCACA
TTACTGCAATCTTACAATAACTAAGATGAAAAGCATAATCCCTATATATGACTAAATGACTATTACTGAGCCAAATTACAGGCCCTCTATGGGCTTCTGGACCTCAAATTC
CACATGATTTAAAAAAGAAAAAACTACTAAACACATTTCATGTTAATACTGCCTGTTACCACTTTGTAAAATTTAAAATATCAACATTAAAAAGAGTAAAATAGGGCTAGG
CATGGTGACTCACACCTGTAATCCCAGCACTTTGGAAGGCTGAGGCAGGTGGATGACCTGAGGTCAGGAGTTCAAGACCAGCCTGGCCAACATGGTGAAACCCCGTCTCTA
CTAAAAACACAAAAAATTAGCTGGGCGTGGTAGCGGGTGCCTGTAATCCCAGCTAGTCGGGAGGCTGAGGCAGAAGAATAGCTTGAACCCGGGAGGCGCAGGGTGCAGTGA
GCCGAGATCGCGCCATTGCACTCCAGCCTGGGCGACAAGAACGAAACTCTGTCTCAAAAAAAAAAGTAAAATGAGACCTAGCCCATCTCAGAGTAGAAACAATAAAAAACT
CAGACCTGTTACCCAGAAGCAACAAAACATGCAATAATATTACATCATTTGGATTTTTCTCAAGCACAATTATCAAAAGCAAATTTCTTCTTTGTTCTATTAACATGTTTT
ATAATATGAGAAATCATTCACTGCCTCCATTCATTTCTTTCTTTTAAACATTATAAGCCATTACCCCCTAGAATACTTTTTGTTTATAAACTATGAAAGTTATTGCTTTGA
GCAAAATCAAATTAAGATTCTATATGGGTAGAGATAATTCAGACTCTTATGGCCAGAAAGGACCCATCCAAGAAGATGTTTAAAACCACTCTGGGGAAGTGCTGAAGATGG
CCAACTAGCTGCAGCCAGGATGAACATCTGCTGCCACCAAGAGACTGGGACATTAGGAAGCCTGGGGCATTCTAAGCAGATCTTTGGAGGGAAGGCATTCAGAGTGGATGA
AGGGAGGACAAAGATGCTGGACCAAAGGGGTAGGAAGCTGGGGATCCAGCACAGGGCTACCGTGCACAGGTATTCATTCTTGGCCCCCAACAACTCCAAAGGAAGGGAAAC
AAAGTCAGTTGACTAAACTCACCTTATACCACAATCAAACCCCCAAGGGCATCAAAGAAGATAAAAACAAACAAACAAGCAAGCAAGCAAAAAAAAAAAAAAAAAAAAACC
ACACATCCAAAAGACAGCAACTTCAAAGACTGAATGCTCAGCTCATACAGATGAGAAAGAACCAGTGTAAGAACTCTGCCAATTTAAAAAGCCACAGTGTCTTCTCACCTC
CACACAACCACACTAGTTCCCCAGCAATAGGTCTTAACCAGGTTGAAATGACTAAAATGACAGAAACAGAATTCAGAATATGGATAAGAATGAAGATCATCAAGATTCAGG
AGAAAGCTGAAACCCAATAAAGGATTCTAAGGAATACAATAAAATGATTTGGGAGATGAAAAATGAAATGGCCATTGTAAGAAAGAACCAAAGTGATCTGATAGAGCTGAG
AAACTCACTTTAAGAATTTCAGAAGACAATCCAGTATTAACATCAGAATTAGCCAACTGGAGAAAAGAAACCCAAAGCTCAAACACTGGTTCCCCAAAATAACTCAGACTA
AAATTAAAAAGACTCAAAAAAGAACAAACAAAACCTCTAAAAAATTTGGCATTACATTAAGAGACCACATCTACATCTCACTGGTGTCCCTGAAAAAGAGGGAGAGAAAGC
AAGCAACGTGGAAAACATATTTTAGGATATAATTCGCGAAAATTTCCCCAGCCTCACTAGACATGCCAACATTCAAATATAAGAAATGCAGAGAATGCCTCTGAGATACTA
TATAAGACAACTATGCCCAAGACACATAGTCTTCAGATTCTTAAAGGTCGAAATAAAAGACAAAATAAAAGACAGCTGGAGAAAAGGGACAGGTAACCTACAAAGGGAACC
CCACAGACTAACAGTGTACCTTTTGGCAGAAAACCTATAAGCCAGAAGAGATTGGGGGTTTATATTCAGCATTCTTAAGGAAAAGAAATTCTAATCAAGAGCTTCATATCC
TGCCAGATTAAGCTTCATAAATGAATCCTTTTCAGATGAGCAAATGCTAGGAATTTGTCACCACGAGACCTGCCTTATAGACACTCCTTAAGGGTGTGCTAAATATGGAAA
GGAAAGACCATTACTAGACACCACAAAAACTCACTTAAATACATAGGCCATTAGCCCTACAAACAATTACACAATCAAGTCTGCATAATAACCAGGTAACAATCCGATGAC
TGGATCAAATCCACACCTATCAATATAAACTTTGAATGTAAATGGGCTAAAAGCCCCCATTAAAAGGCACAGAGTGGCAAGTTAGATACAGAAGAAAGACCCAACTGTATG
CTGCCAAAAAGAGAACCATCACATGTGCAATGACACCCACTGGCTAAAAGTAAAGGGACAGAGAAAAATCTACCAAGTCAACAGAAAACAGAACAAAACAGGGGTTGCTAT
TCTAACTTCAGACAAAACACACCTTAAACCAAAAAGATTAAAAAAAGATAAAGAAGGGCATTACATAATGCTAAAGGGTTCAATTCAACAAGAAGACCTAACTATCCTAAA
TATATGCACCAAACATAAAAGCACCCGGATTCATATAGCAAGTTCTTAGAGATCTACAAAGAGACTTAAGATAACCACACAATAATAGTAGACTTCAACACCCCACTGATA
GAATTAGATCACTGAGGCAAAAGACTAACAAAGATAAAATCTGAACTCAATATTAGACCAAAAGAACCTGACAGATATCTACAGAACTCTACACCCAAAAACAACAAAATA
TATATTCTTCTCATCTGTACATGGTACATACTCTAAATTCCATCACATAATTGTCCATAAAACAATCCTTAGCAAATTAAAAAAAAATAAAAACAATAGCAATCACACTAC
TGAACCAGTGCAATAAAAATAGAAATTGATAGTAAGAAAATCACTCAAAAGCATACAATTTAATGGAAATTAAACAACCTATCCTGAATGACTATGGGGTAAATAATAAAA
TAAAGGCAGAATTAAAGCAATTCTTTGAAACTAATGAGATCAAAGATGCAATGTAACAGAAACTCTGGGACACAGCTTAAGCAGTGTTAAGAGAAAAGTTTATAACACTAA
ATGTCCACAGCAAAAAGTTAGAAAGACCTCAAATTAACAATCTAACATCACACATCACACCTAGAGGAACTAAAGAAACAAGAAGAAACCAATTACAAAGTTAGGAGAAGA
CAAGAAATAACCAAAATCAAAGCTGAACTGAAGGAAACTGAGACATAAAAAAATATACAAAAGACTGAGTCCAGGAATTAGTTCCTTGAAAGAATATGACTGATAGACTAC
TAAGTAGACTTAAAAAAAAAACAGGAGAGAAAGAGAGAGAGATAGCTCCAAATAAACACAGTCAAAAATGACAAAGGGGACATTACCACCAAACCCACAGAAATACAAAAA
ACCCTCAGAGACTACTATGAACACCTCTATGCACAAACTAGAAAACATAGAAGAAATGAATAAATTTCTGGAAACATACAACCTCCCAAGATTGGACCAGGAAGAAATTTA
ATCCCTGAACAGACCAATAGTAAAGTGAAATTGAATGAATAATAAAAAGCCTACCAACCAGACAATGCCCAGGACCAGATGAGCTCACAGTTGAGTTCTACCAGATGCATA
GAGAGGAACTGGTATTGTTCCTACTAAAACCATTCCAAATGCTTGAGGAAGAGAGACTCCTCCCTAACTCATTTTATGAGGCCAGCATCATCCTGACACCAAAACCTGGCA
GAGACACAACAAAAAATGAAAGCTTCAGGCCAGTATCAATGATGAACATGGATGCAAAAATCCTTAACAAAATACTAGCAAACCAAATCCGGCTGCACATCCAAAAGCTAA
TCCTTCATGATCAAGTGGACTTTATCCCTGGGATGCAAGGTTGGTTTAATATATACAAATCAATTAATGTGATTTACCACATAAACAGAACTATAAGCAAAAACCACATGA
TCATTTCAACAGATACAGAAAAGGCTTTCAATAAAATTCAACATGCTTCACGTTAAAAACCCTCAACAGGCTGGGTGTGGTGGCTCACGTCTATGATCCCAGCACTTTGGG
AAGCCAAGGCAGGTGGATCACTTGGGGTCAGGAGTTTGAGACCAGCCTGGCCAATATGGTGAAACCCCATCTCTACAAAAAATACAAAAATTAGCTGCGCGTGGTGGCCCA
TGCCTATAGTCCCAGCTACTTGGGAGGCTAAGGCAAGAGAATCACTTGAACCCGGGAGGCGGACGTTGCAGTGAGCCGAGATCACGCCACTGCACTCCAGCCTGAGTAACA
AAGTGAGACTCTGTATTAAAAAAACAAACAAAAAACCTTCAACAAACTAGGCCCTGAAGAAACATACTTCAAAATATTAAGAGCCATCTATGAAAAACCCACAGCCAACAT
CATACTGAATTGAGCAAAAGTTAGAAGCATTCCCCTTGAAACCAGAACAAGAAAAGGATGCCCTCTCTCACCACTCTATTCAACATATACAGCACTGGAAGTCCTAGCCAG
AGCAATCAGGCAAGAGAAAGAAATAAAAGGCATCCAAATAGGAAGAGAGGAAGTCAAACTATCTCTGTTTGCAGATGATATGATAGTATACCTAGGAAACTCCACAATATC
TGTCCAAAAGCTACTAGCTCTGATAAACAACTCCAGCAATGTTTCAGGATACAAAATCAATGTACGAAAATCAGTACCATTTCTACATACCTACAATGTCCAAGCTGAGAG
TCAATTCAAGAACACAATCTCATTTACAGTAGCCACAAGGAAATGCAATACCTAGGAATACAGCTAACTAGGGAGGTGAAAGATCTCTACAATGAGAATTACAAAAGACTG
CATGAAGATATTAGATATGACACAAAGAAATGAAAAAACATTTCATGCTCAATAGGAAGCATGAATATTATGAAAATGGCCATACTGCCCAGAGCAATTTACAGATTCAAT
GCTATTTCTACCAAACTACCAAGGACATTCTTCACACAATTAGAAAAGACTATTTTAAAATTCATATGGAACCAAAAAGGAGCCTGAATAGCCAAGATAATCCTAAGCAAA
AAGAACCTAAGCAGAAAGCTGGAGGCACCACATTACCCAACTTCAAACTATACTACAAGGCTGCAGTAACCATAACAGCACGTTACTGGTATAAAAACAGACACACAGACT
CATGGAATGGAGAGCCCAGAAATAATGCTGCACATCTACAACCATCTGATCTTCGACAAAGTTGACAAAAACAAATGGGGAAAGGCTCCCTATTCAATAAATGGTGTTGGG
GTAGCTGGTTAGTCATATGCAGAAGACTGAAACTGGACCCCTTCCTTACAGCATATACAAAAATCAACTTAAGATGGATTAAAGACTCAAATGTAAAACCTAAAACTACAA
AAACCCTAGAAGACAACCTAGAAGATACCATTCTGGACATAGGCCCTGGCAAAGATTTCATAACAAAGACATCAAAAGCAATTCCAATAAAAACAAAAATTGACAAATGAG
ACCCAATTAAACTAAAGAGCTTCTGCACAGCAAAAGAAACTATCAACAGAGTAATCACACAACCTACAGAATGGGAGAAAATATTTGCAACCTACAGAATGGGAGGAGATA
TTTGCATCCAATAAAGGTCTAATATCCAGAATCTATAAGAAACTTAAATTAATGAGCAAAAAACAAACAACCCCATTAAAAAGTAGGCAAAGGACACGATCAGATACTTTT
TGAAAGAAGCCATATATTTGGCCAAAAAAGCATACACAAAATGCTTAGTATCACTAATTATCAGAGAAATGCAAGTCAAAACCACAATGAGATACCATGTTATACCAGTCA
GAATGGCTATTATTAAAAACAAAAAATAATGGGCCCAGCACACTGGCTCACACCTGTAATCCCAGCACTTTGGGAGGCCGAGGTGGGCAGATCACCTGAGGTCAGGAGTTC
AAGACCAGCCTGGCCAACATGGTGAAACCCCTTCTCTAGTAAAAATACAAAAATCAGCTGGGCGTGGTGGTGGGCGCCTGTAATCCCAGCTACTCAAGAGGCTGAGGCAGG
GGAATTGCTTGAACCTGGGAGGCGGAGGTTGCAGTGAGCCAAGATCGTGCCATTGCACGCTAGCCTGGGTGATAAGAGTGAAACTCCGTCTCCAAAAAACAAACAAACAAA
CAAAATGCCAACTATGTTTAATTTTGAAATTTCTCTTCTAAATGCAAAAAAAATTGACAGAAGTAGAGCCCTTGGGAAAAAGCAGAGATTATGGATAAGTTGTAGGGAAAT
ACAGAAAAAGATTACGTGTAGGTAAGTATAATAGTGAAAAATTGTAGATGTTGCTCAACTGCAAGAAACATTTTTTTCTCAAGTTAATCAGTGTCTTTTAATGTATAATAC
CATAAAAGTCCTTAGTAAAAACAATATTCTGAAAAATAAATAAATAAATAAATAATAGATGCTGGCAAGGTTGCTAAGAAAAGGGAATGCTTATACACTGTTGGTGGGAAT
GTAAATTAGTTCAGCCTTTGTGGAAAGCAGTTTGGCAATCTCTCAAAGAACTTAAGAAAGAATTACCGTCCTACCCCACAATCCCATTATTGGGTATATACACAAAGGAAC
ATCAATCATCACACCATAAAAGACACATGTACTCATATGTTCATTGCAACAGTATTCACAATAGCTAAGACATGGAATTAACCTAAATACTCATCAATGGTAGACTGGATG
AAGAAAATATCGTACATTTACACCATGGAATACACCACAGCCATAAAAAAAGAATGAGATCATGTCCTCTGCAGCAATATGGATGGAGCTGGAGGGCATTATTCTAAACGA
ACTAACACAGGAACAGAAAACCAAATATTGCATGTTTTCACTTACAAGTGGGAGCTAAACACTGAGCATACATGGACACAAAGAAAAGAACAACAGACACTGGGGACTACT
TGAGAGTGGAGAGTGGGAGGAGGGTGAAGATCAAAAAAACTACCTATCAGGTACTATGCTTATTACCTGGGTGATGAAATAATCTGCACACCATACCCCAGTGACACACAA
TTTACCTATATAACAAACCTGCTCATGTACCCCTGAACCTAAAATAACTTTAAATAAAATAAATATCATTAGACACCCATTAACATCTAATTAATAAAATTTTTAAAATAA
AAAACAAAAGCACTTTGGGATAAGGCTACTCAAGAACAAGAAATGATTTAATGGCAAAGACTACAAGACAATGCCCACTGCCTTTCCCTATGTACTATTCTGGTATCATTA
ATTGAAAGATGTAACTCCTGTATATCTTGCTACTTATAGACATAAGTTTACATTTAAAATGCTTTAACATAACACCTACAATTAAAAAAGGATTATAAATATGTGAGTATT
TTGAGGTTCTGGACAAAGGATTCCAGGAAGCTCAGCTGGGGAAAATTGTTTGAGCCTAGGAGTTTGAGGCTTCAGTGGGGCATGACTGCATCACTGCATTCTAGCCTAGGT
GACAGAGTGAGACTCTGTTTTTACTTTAAGTATGACATTTAAAAATGTGACATCAGATCCAGCCATCCCACTTCTGAGTCTGCAGCCAAAGTAATTAAAATGTGTTGAAGA
GATGTCTGCACTTCCCTGTTCGTTGCAGGATTATTCACGATAGCCAAGAGATGGGAACAATCTATGTGCCCGTCAATAGATGAACAGATACAAAAATGTGGTATATACACA
ATGGCATACTATTCAGCCTTAAAAAAGAACAAAATTCTGTCATTTGCAACAACATGAATGAGTCTAGAGAACATTCTGCTAAGTGAAATAAGACAGGCACAGAAAGACAAA
TATCACACACATGCTCTCACTTACATATGGAATCTAAACATCTGAATCCACATATGAAGTAGAGGGTATAATGGTAGTTACCAGAGGCAAAGGCATACAGTGAGCTCCGTG
GATAAAGAGAAAATATCAATCAGAGGGTCTCTTTGATCAGTTAGACAGAAGGAAAATATTCTGGTGATCTAATGCACAGTAAGGTGAATACAGTTAAGAAATAATGTATCA
CTCAAAATTGCTAAAAGGGTGGATTTTAAGTCTTACCACAAAGAAATGGTAAGTATATGAGATGACGGATACGTATTTACTCATTCTAAAATGTACACATGTATTGAAACA
TCATATTGTACCTCATAAACATACACACTTATTAAACATCAATTTAAAAATCTGAAGCTGAATTAAAGAATATTTCTAACGCATAAATAAACTATGCACATTGAGACCACA
GTTTGAGATGCTACTTTATTCAGCTTTTAAAATGACCCAATAATAAATTATTTGGGGAGTACACAATTGATGGCACGGAGGCAACAGACATCAGTTTGCAGGTAGACTAAA
CAATACTACTAACACACAACATTTGCTGTCTTTCTTCCCCCAAAATACAAGCTATAATCAATTTCATTGTCATTTCATGCTGATAGCATCTTTCAAGACACACAAAATTGT
CACTCTTTCCTTCTTTTCACATGTACTAATAACAGAAGAACATTTAACTAGTATTTATTACTCATAAAGCATGGCTGAGGCATGTGGGGGAGGGATAAGGCATTTGCCAAA
CACTATACAGCTAATAAGAGTCACAGAGTCGAGATCAGAATCTGAATTTATAGATTCAGGACAAAACCTGGTTTGAAACAACCTGAACTACTTTTTCAGACTGAAAATGCA
CCTGCTAAATGTTTTAAATCTTTCCATATTCAACCTGAGTTCTTAAAAACTAAAATAGTATCCAATATAGTAAAAGTAGCTTTAAGAAAGATCAAAAAGAGAAAAAATAAG
ATAAATGGTTCAAATAATAACAGACCTATTTTTCTGCTATATCTCAAAAACAAAATTAAAGCTATGCCTACTAGGCTCCAGTAAATTAGGTTTGTTAACAGCACTGATTTA
ACAAACTTTATTAAACAAATAGCTGCATGTTAGGTTAAATCCATTGCTAGATCTTAGAGATCTAACAATATACAATAATCCCTACCCTCAAAGAGATCACAATACTTCACA
TCAGACACCATTTTATAGGAGGACAAATGCTTTAAAATAATTCTTTAAATTTATTCAAGATAAGAAAACAGAATTCAGAAGGTTTTGGGTATTGAAATGAAACTGCAATAA
GGACCCTAAAAACATTAACAACCCAGTGAAATTACCACTAGGTGTCACTGTGATACAAAGTTCTTAGCTGCCTTTGGGCTCGCTTTCAAACCTTGTTGCATCTTCCTGGTA
ATAACGTGGAAAAGGTGCATAATCTGATTGAGCATCTCTTTGCATTGTATTATTTATATGTATACAGCTACAGAAAAAATATTATTTATATAATTTCAGTAACACTGAAAT
GAGTTATATCTATAATAATTCTATTGCTGGTCACATAAACTTTAATGAGTGTACATTTTTAAAATTTCCTGTGATGGATGAATTAATATATACACATATATTCATATACTC
ATTTATTGAGCCATTTGTTTCCTCAACAAGCACTACTCTGTGCCAAACACTGTGCTAGAATAAAGAATCTAGAGAGGAATAAGACCTGCTCTCTAAGTGTGAGGAGTTAAC
ATTCATAAGGAAAATCTGAAACACAAAGGGTAAGATGTGTTAAAATCCATGTTTAAAGCATATACAAAATTTTATGGGATCATAGCGGATGATTCAACTTAACTGTATGTC
CAGAAAGGTTAGGAAAGGCTTCATAGAAGAGGAAATATTTACATGGGATCTTGGAAGCTGTGTAGGAGTTTTCTGGAAAGCTAAAGCAAGAAAAGGTTTATCAAACAGAAT
AGAGGAAATACAGAGCCACTGAAAGGCACATGAGGAGATGCGTGTTTTAGAAAAATCACCACAGGGCAACTATATAGAAAAGATGGACTAAAGGAAGAAAGAAACGAACAT
ATGGAAATCAGGGGAATTATCTTAATTAATCAAAGAAATCCTTGAACTGTAACAAAGGGGGACGAAAAAAAAAGGAGAGATTCAGTCATAATGTGATAGAATTCACAAAAC
TTTATTGACTAAGTGCAGTGAAGTCAGAAAAAAATTCTATCAAGTCTAAGTATTATCCTTAAGTATGCCTTCCCTAGTTACACATACAAACATGCCAACAGGGAAAACAGA
GAAAGTATATAACATGATTCTCTGCCTGCCATAATACTCATAAGGCAATAACTATAATCCAGAACAAATAAAACTGGAACAGCTAGAAGAAGCAGGAGCAGGTAGATATCA
TATAATAACAATATCTGATTTAAAATTCATTTTGAGTCAAACTGTGTTTATAGTATGTCCATAACTATGAAGAATATGACTGGAAATATTTTAAAGCTTTATCACAGAAGT
ATATGAAAGAACTTCCAGGGATCACTTTTCGTAAACTTTTGGCTTTATCATCCACTGTAAAAGCTAACTTATGCTCAAGTATGATAGAGTAGGAACAGCCAAGCTGTCATT
CGGTTTGAAAACAAATACAATTAAGACAGCTACAGACACATTATAAATACAACTGGACTCAAAATGAATTTTAAACCAATATGTATCTACTCCTGCTTCTAGCTCTTCCAG
TTTTATTTGTTCTGGATTATAGTTTTACCTTATTATGAATCATATGGCAGGCAGAGAATCATGTTATATGGTTTCTCTCTAATATATTTAAAGTGTAACATTAACATACAT
AATCCAGAGAAGCCAGCCATTTCTGATCACCACACTCGAAATAAGCAGAGGATTTTTTTTAGTTGAAAAAATACTTAATAGTCCATCAAAAAAAAGAACAAGGTTTTTCTG
AAGTGATACACTATTCACTCACATGAAACAGACACATGCAACAAGATGGCAGTTAAAATTTATTTAATATATAATTGCATTCCAGTTTTCTTAAAACAAAAAAAAAAATCT
GAGGTAATTTTAAGATTTAAAAGAAAAAGTGTGATGTGGCACTGAATTTGCCCCCTTGGATAATAGAAATATTTGTCATTAAACTAAGAAAGTAAAGGCTAAATCATATCC
CTTTCAGTGGTTCCCAACTAATAAACCCGAGATGCCTTAGCAATACTACTAAAAATCCATACAAACAAGAAGCATCATCAATTCTGACCAACTGATATTGTAAAGATAAAT
AACATTACTTTTAAAACGTCAACAGAGGAAGTTTGGTGATTTAAAAAAAAATATACAGAATCAGCCAGGGTAAGTAGCTCATACCTCTAATCCTAGCACTTTGGGAGACTG
AGGTGGGGGGATTGCTTGAGCCCAAGAGTTCAAGACCAGTCTGGGCACATAGTGAGACCCCATCTACAAAAATGATAATAATAAAAAATAAAATAAATAATATAGGCTGTC
AAGTTGGCTCACACCTGTAATCCCAGTCCTTTAGGAGGCCAAGGCAGGAGAATCACATGAGGCCAGGAGTTCAAGAACAGCCTGGGCAACAAAATGAGACCCCATTTCTTC
AAAAAGTGAAAAAAAAAAAAATTTGCCAAACATGGTGGCGTGCGCCTGTAGTCCCAGCACTCGGGAAGCTGAGGTGGGTGGGAGGATCACTTGAGCCTAGGAGTTCAAGCT
CAACAGTGAGCTATGGTCATATCACTGCATTCCAACCTGGGTGACACAGCAAGACTCTGTCACTTAAGAGAAAAAAATCATTTCAAGTCACATGAATTCAAAAATGCCATA
GTGAATTTGTAACTGCATTTCATTATTATATATTTCCTAAGTCAACACTATAAAAATATTTTTTCAAGGGGACCTTAAACTGGAAAAAAATGAAAAAACACAGATACGGTA
AACTATACCAGAGGTATCCTCAATGCAGCTAAGAAAATTTGATAAGTTTGGACAATCAATCTGAAATAAGAATGCAGATGGCTACCAAGTTAGAAAAAAGATTTCCAGCCT
GTTATGAGGGCTAAATTCAAAATGAACTTTGGAACCTGAATTCATTTTAAGAAAAAAAAAAAAAAAGGAAATTCAGAAAGGATCAGGAATATGACTAAAATTGAAAAGATT
AACCAGATTAAGTGATGGCAAGGATAGGGAGTAACTGGAACCCTGTTCTACTGGTGGAAGTAAATTGGTTCGACCATTTTATAAAAATGTTTTGCTACACCTGCTAACTCT
AAACAAACATATATCTTCACGCTATGATTCAGCAGCTCCACTTGAAGGTCAAAAGAAGAATGTTTATGTATGCCAAAAACATGTACAAGAATGTTCACAGCAGCTTGGTAA
CGCTAGAAAGAACCCAAATATCTATCACCAGTAGAATGGGTAATTTATGGTATTTTCATATAATAGAATTCTACATAGCAATTAGAATGAATGAATTATTGAATCTCAAAG
ACATAATATTGAGTGAAAGAAGTTAAACACAGTATACAATGTATGATTTCAATTATACGAAGGTCAAAATACACAAATGCAATCCAAGGTGACAAAGGTCAAAACAGTGGT
TTCAGAGGGGAGATTAAATTGCTAGTAGGAGGAATGAGAGAGGCTTCTAACGTGCAATAAATATTCTCTATCTGGATCTGGGTGGTGGTGGTTCCAAGGGTATAAATTTAA
TATTTACATATAATTGACTCTTGAATAATGGGGGTGGGGAGGTTAGGGTACCAATCCTTCCACACAGTCAAAAATCTAGGTATAGCTTTTGACTCTCCAAAAACTTACTAA
TAGCCTACTGTTGACCAGAAACCTTACTGATAACATAAACCACTGATTAACAAATCTTTGGTACATTATGTGCATTATATATACATTTCCCACAATAAACTAGAGAAAAGA
AAATGTTATTAAGAAATCCAAAATATATTTACTATTCATTAAGTGAAAGTGGATCATCTTCCTCACTGTCTTCATGTTGAACAAACTGAAGAGAAGGAGGAAGGGGAGGGG
TTGGTCTTGCTATCTCAGGGCTGGCAGAGACAGTAGAAAATTTGCTTGTGCCCAGGAGTTCAAGGCCACAGTAAACTAAGAGTGTGCCACTGCACTTCAGCCTGAGTGACA
GAGCAAGACCATCCCTTAAAAAAACAAAACACACAGACACACACACACACACACACACAAATAGAGCTTGCTGCATCGATTAACTTCCTTTCATGAAAAGTTTTGCTGTAA
CATATGATGCTGTTTGATAGTATTTTACCCACACTAGAATTTCTTTTACAGTTGGAGTCAATTCTCTCAAACCCTGCCACTGTTTTATCAATTAAGTTTATGTCACATTCT
AAATCCTTTTTTTGTCATTTCAACCATGTTTATGCATAGCGTCTTCATCAGCAATAGATTACATCTCAAGAAACCATTTTGTTTGCTCTTCCATCCAAGTTTTATGAGACT
GCAGCAATTCAGTCACGTCTTCAGGCTCCTCTTCTAATTCTTTTGCTATTTCTACCAGATCTGCAGTTACTTCCTCCACTAAAGTCCTGAACTCCTCAAAGTCATCCATGA
AGGTTGAAATCAGCTTCTTCCAAACTCCTATTAATGTTGATATCTTGACCTCCTCCCATGAATCATGAGTGTTCTTCATGGTATCTTAGAATGGTGAGTCCTTTCCAGATG
GTTTTCAATGTACTTTGCCAAAATCCATCAGAAGAATCACTACATATGGCAGCTACAGCCTTATGAAATGTATTTCTTGAATAACAAGACTTGAAATTTGAAATTACTCCA
TGATCCATGGGCTGCAGAACTGATACTGTGTTAGCAGGCGGGAAGATACTATCAATCTCCCTGTATATATTGATATCTAAATATATATTTAGATATGAGATAAATATAGAA
AATTATATATAAAATACTCTATAAAATATGTAAATGAATACAAAATTTTAAAAAATATAATTTGTGACACCAATAACAAAAAAACGTTTGGGGGTGGAGGGAAGTAAAAGA
GTATTTGTATGTGACTGAAGTTAGATTGTTACCAGCTTAAAATAGATTCATATAACTATAAGATGTCTTATGGAAACCATAGATAATACATTTTTTAAAAATTAGAAAAGA
GCTGGGTGCAGTGGTGCACACCTGTCATCCCAGCTACTCAGGAGGCTAAGGCAGAAGGATCACTTGAACCAGGGAATTCAAGACCAGCCTGGGCCGCTTAGTGAGAGCCTG
TCTCTTAAAAAAAGAAAAAGAAAAAGAAAAAAAAGGAATCAAAGCATATCACTACAAGCACACATGCACAGACAGACAGACACACACACACACACACACACACACACACAG
AGGAAGTAAAAGAGGAAGTGTAGGGGGATCTACAAGACAGAAAACATATAAGAAAATGTTGACAGTAAGTCCTTTCCTATCAGTAATTGCTTTAAATTTAAATGGATTAAA
CTTCCCAACCAAAAGACATAAAGTAGGTGAATGGATATAAAAACAAGACCCAATTATATGCTGATTACAATAGACTCACTTTAGATTTATGGACATGCAAAGTCTGAAAAT
GAAAAGATACAAAAAGATACCCCAATGTATAGCTGGGGAATTCATGTGGAGGTCAGAGTGGAAGCAGGTGTGAGAGGGTCCAGCAGAAGGAAATATAGCTGCCAAAGGGTT
TTAGTCCATCACCAAGTTTGACCTGGCCTTAGCCATACCAGAAAGTGTGGTGAACTCTGCCTCATATAATGTGGATGCTGGGTACAGAGCTATCATCTTTGACCGATCCCA
[truncated: 24,170,774 more chars]
