# Supplementary material for: Genome-wide sequencing identified extrachromosomal circular DNA as a transcription factor-binding motif of the senescence genes that govern replicative senescence in human mesenchymal stem cells
Source: Front Cell Neurosci. 2024 Aug 2;18:1421342. doi: 10.3389/fncel.2024.1421342 (PMC11327076; doi:10.3389/fncel.2024.1421342)
Supplement: Supplementary file 2 [file Data_Sheet_2.ZIP › BMSCp-152.ecc.seq]

>chr1_1375709_1376212
GCGGTGGCTCAGGCCTGTAATCCCAGCACTTTGGGAGGCCGAGGCTGGTGGATCACCTGAGGTCAGGAGTTCGAGACCAGCATGGCCAACATGGTGAAACCCCGTCTCTAC
TAAAACTACAAAAATTAGCCTAGCGTGGTGGCAGGCGCCTGTAATCCCAGCTACTCGGGAGGCTGAGGCAAGAGAATCGCTTGCGCCCAGGAGGCAGAGGTTGCGGTGAGC
CGAGATCGCACCACTGCACTCCAGTCTGGGTGACATAGATCCTGTCTCAAAAAAATAAATAAATAAATAAAATAAAAATCAGACTCACACTTTTTGTCTGAGAACTAAAAG
CAGCCTCTCTGGTGGATTGGGTTTGGCTGAGCCCCTAATGATGCTCCCCAGAGTAGGCGCTGCCAACGTGTAGCTTCACCTTTCTACTCCAGACAGGCCCCTTTGACCTCC
GTGAGGTTGGCTAATATAGAGACCCCAGCATGGACTTGCAGGGGCGCCTGGTGGGAGAGG
>chr1_1742992_1743281
GCCTGTAATCCTAGCACTTTGGGAGGCCAAGGTGGGCGGATCACTTGAGGTCGGGAGCTCGAGACCAGCCTGACCAACATGGTGAAACCCTGTTTCTACTAAAAATACAAA
AATTAACCAGGTGTGGTGGTATGCACCTATAATCCTGGCTACTTGGGAGGCTGAGGCAGGAGAATTGCTTGAACCCAGGACGGGGAGGTTGCAGTGAGCCCAGACTGCGCC
GCTGCACTCCAGCCTGGGCAACAGGGCGAGACTCTGTCTTAAGAAAAAAAAAGGCCAGACTTGTCTCA
>chr1_1743035_1743326
CTTGAGGTCGGGAGCTCGAGACCAGCCTGACCAACATGGTGAAACCCTGTTTCTACTAAAAATACAAAAATTAACCAGGTGTGGTGGTATGCACCTATAATCCTGGCTACT
TGGGAGGCTGAGGCAGGAGAATTGCTTGAACCCAGGACGGGGAGGTTGCAGTGAGCCCAGACTGCGCCGCTGCACTCCAGCCTGGGCAACAGGGCGAGACTCTGTCTTAAG
AAAAAAAAAGGCCAGACTTGTCTCACGCCTGTAATCCCAGCACTTTGGGAGGCTGAGGTGGGCGGATCAC
>chr1_4878813_4879193
GACCTCATCTTGGAATCATGTGAGTCAATTCTCCTAATAAACTCCCCTTCATATGTACATCTATCCTATTAGTTCTGTCCCTCTGGAAAACACTAATACAGGAGCCATCCT
CAAAAGCCCGTTTCATAACTAAGGAGGCATCAACAACTCTCCCAGCAGCTGATGGAGGATGGAAACCACACAAGTGCGGAGATTTCAGGTGGGGACTTGGTGGGGGTCGTG
TCAGCCCAGGGAGAGAGGACGGAAATTCAGCAAGGACGTAGAAGAGAGTGCTTCTACCTTAATCATCGCCCTGAGGACCCTGAGGCCAAAGACACCAGAGCTCCTCACTTT
CATCTACAGTTTCAGAAGCCAGACTCTAACAGATGAGTTGGAAAGATG
>chr1_7504399_7504759
GCTCTGCTTCCCTTTGGTATCTGAGGACCCTGCTAGACAGACCCCTGTCCGTCAGGGAGGCCTTCTCAGCCTCGGGCAGGGAGTGTGGGCCTCACAGGCCACCTGCTTCCA
GGGCCCTCAGAGCTGCCTGGTCTTTCTGCCAACTGACTCCAAGATCAAGCTTTTGGGGCTTCCAGCTTGGTGTGGGGTTGACCCCACCTGCCTGCTCCACCTGCAAGAGGG
AAGAGGTTGGGGATGCACCAAAGATGCCCACAGCCATGTACTAGAGGGGAGAGGTGAGGTCCAGAACATTCTAGAGCAGTGGTCCTCCATGTTTTTCCTACCCTAGCAGTA
AAAATGTCTAGGCCCACTGGGAATAGCG
>chr1_8213830_8214920
ACATTCCAGGCACTGGCTAAATGCCATGCATCTTGTGACAGCCTTTGACGTGGTGCTACCGTCATCTTCAGTTTATAGATGAGAAAACGGACACTCAGAAACATTAAGTAA
CTTGTCCAAGGCCATGGGGTTAGTAAGAGGTGAATCTGGGACTCGAGTTGAAGTCAAACTTCCAAGTGCATCTGCAGACACAAAATATGGGAAGAATTCACCTAATTGAGG
GTTACAAAACTGTTTGCTGGGACTGTAGTCTCCTCACATTACCTTTATTTTATTTTCTTTTCTTTTATTTTTTAAGACGGAATCTCACTCTGTTGTCCAGGCTGGAGTGCA
GTGGTGCCATCTCGGCTCACTGCTACCTCCACCTCCCAGGTTCAAGCAATTCTCCTGCCTTAGCCTCCCGAGGAGCTGGGATTACAGGCACACGCCACCACGCCAGGCTAA
TTTTTATATTTTTAGTAGAGACGGGGTTTCACCATGTTGGCCAGGCTGGTCTTGAACTCCTGACCTCAGGTGATCCACCCACCTCGGTCTCCCAAAGTGCTGAGATTACAG
GCTTGAGCCACCACACCCGCCCACATTCCCTTTACATATCTGTATTCTCTAAACTGTCTACACTTAATATACAATATTTTTGTAATAGGGAAAAAATGTTTTAGGAAAGCA
AAAAGGTGGAAGTGTAAACCGGTAGACACGGTAGACATTTTGGAAGACAATTTGCCAACATCCATCAAAAGTTGAAAAATTGGCCTATTCCTTGACATAGAAATTCTTTGA
CACAGAAATTTGTCCTAGGTGTTGAACAGGACACTGAAGGACAAGGAGGAACTTATCCATGGAGGGGGTAGGGTGAGTGCATGCAAATTCCAGAAAAAGGGAACTGCATTG
TCTGCAAAAGCCTGATGGCAGGGCAGTCCATGACTGATTCCAGCCCAGTTTCTCTGCAGACTCTCCCGCTTGTCAATTATACAGACAACTGGGGCACCCTCACCCCTACCC
CAACACCACCACTCAGACCTCCGGAATCAGAGTCCACAGAGGTGGGGTCAAGGAATCTGAATTTTTATTTTATCTATCCAGTGCCTTGGGTT
>chr1_8774484_8777798
GCTGGGATTACAGGCATGTGCCACCACGCCCGGCTAATTTTGTATTTTTAGTAGAGGCAGGGTTTCTCCATGTTGTGTCAGGCTGGTCTTGAACTCCCAACCTCAGCTGAT
CGACCCGCCTCGGCCTCCCAAACTGCTGGGACTACAGGCATGAGTCACCACACCCGGCCATCATTTTGGCAAACTATTAAAACCTATAAGAAATCTAACTTATTTCAATGA
CCTAAAAGAATCAAACAAGAATTAATAGTCTATTATACAGAATAAAACCATGTTTATCTAATCTTCTCAAGGACATAAACATAACAAACATGAACGTGCTCATTCATTGGT
GGGTATTTTAACTCCTCAATAGTCCAACCCTCATCTGCTTTTCCTTAAAATTATTTCATTATTCCAGCTGAGGAGAATTAAATCATGTGAAAAGCCCCATATCAGCCTTTC
ATAGTAGCATTTCTTCTTTCTTTCTTTTTTTTTTTTTTTTTTTTTTTTTTTTTTGAAACAGTCTCACTCTGTCACCAGGCTGGAGTGCAGTGGTGCGATCTCAACTCACTG
CAACCTCCACTTCCCGGGTTCAAGCGATTCTCCTGCCTCAGCCTCCCAAGTAGCTGGGATTACAGGCGCACGCCACCACGCCCGGCTAATTTTTGTATTTTTAGTAGAGAC
GGGGTTTCACCATGTTGGCCAGGATGGTCTCGATCTCTTGACCTTGTGATCCACCTGCCTCAGCCTCCCAAAGTGCTGGGATTACAGGCATGAGTCACCACACCCAGCCAC
ATTTCTTCTTTCTTCATAAATTTTTTCTGGGCCGGGAACAGTGGCTCACACCTATAATCCCAACACTTTGGGAGGCCGAAGCAGGAAGACTTCTTGAAGCTAGGCATTCAA
GACCAGCCTGGGCAAGAAAGTAAGACCCTGACCCTGTCTCAGCAAAAAATAAAAAAATAAAAATTAGCCAGATGTGGTGGCACGCACCTGTAGTCCCAGCTACTCAGGAGG
CTGAAATGAGAGGATCTCTTGGGCCCAGAAGGTAGAGGCTGCAGTGAGCTACAATCACACCACTGCACTGCAGCCTGGGCAACACAGTAAGATCTTGCCTTTAAAAACTAA
ACAAATAAATCAACTTTTTTAAAAAACAATTTTTTCCCTTAACGGTATTTTCTAGCACCTAATATTAAATACACATGGTGGTTATTTCATGTTTTCTAGGAAACAAGTAAC
TAACATAAAAACAAAAAATAAATAAAATACACATGGTGTGTGTTTGATAAACAATGGAATATTTTACCTCTTTCATCACTTAAGCTTTGCATATATTAACTCATTTAACTC
TTTTAACAATTTTATGAGGTAGGTATTACTACTATCTCCATTTTGTATCGAGGAAGCTGAGGCCCAGGGAGGTTAAGTAACTTCCTCATTAATATAAAGCCTCTATGCAGT
AGAGCTCAGATTTAAACCCAGGCGGTCTTGGATTCTGCATCTGTGCTCTTAGCAATCATGCCACACTGCCTCTCAAACCCAGGCTAAACTTTTGCTTAACTGAGAAATCTT
TCCACTGAAAACATGGTTAATAATTAGTTTCATTATATTCAAGTAAACACCAAATTAGTACATCGCTTCCATACCAATTGTAATAATCTCTAAATTCTTCATCTGTTTATC
ATTCATAACACAGTAATCATTCTTCCTATTTTCACAAACCATTTCTTATATAAATTTCCTAAACTTTACATTTCCTTTCACTTTAAATAGCTCAGTAACTTTCTAATTTTT
TCATCCACCTGAAGTTACCGGGTTACTTTCTTCACTGTCTCATTCTTTTCTTTTTTAAGACAGGGGCTCCCTCTGTAGCCCAGGCTGGAGTATGGTGGTGTGATACTGGCT
CGTTGCAACCTCTGCTTCCCAGGTTCAAGCGACTCTAGTGCCTCAGCCTTCCAAGTAGCTGGGACTACAGGTGCACGCCATCATGACCCACTAATTGTTGTATTTTGAGTA
GAGACAGGCTTTCGCCATGTTGGCCAGGCTGGTCTTGAACTCCTGGCTTCATGTGATCTGCCCGGCTTGGCCTCCCAAAGTGCAGGACTACAGGTATGAGCCACGGCACCT
AGCCCCAAAATATTGTTTCATTCTATTAAGCATGTAATATACAACTTACCAAATTTTGTAACTAAGTTTTCCTCTTTCCTTCTTCTAAAAACCATCAATGTTTCAACTTCC
CCTTAAATTCTTTTTTATTTTATTATCTTTTTTTTGAGGCAGGGTGTCACTGTCACCCAGGCTGGAGTGCAGTGGCACCATCACGGCTCACTGCAGCCTCGACCTCCCCGG
GATCAGGTGATCCTCCCACCTCAGCCTCCGGAATAGCTGAGAGTGTAGGCATGCGCCACCATGGCCAACTAATTTTTTTTTTTTTGGTAATTTTTGTATAGGTGGGGTTTC
ACCATATTGCCCAGGCTGGTCTCGAACTCCTGGGCTCAAGCTATCCGCCTGTCTCCACCTCCCAAAGTGCCAAAATGCAAGGATTACAGGCATGAGCCACCACACCAGACC
TAAATACTTTCTTTTGCTGAATGTTAAAACAGTATCAAAGTCAAAAATTAGAACCACTTATTCTGAGTGAAGCCAATAAGCACTTCACCTTTGAAGGAGCTCTAAGTAGAA
CACGAAAGAAAGTTATCAATATTTTATCTGCTAACATTTACACGGCAACCTACTTAAAAAGTTATATGGGTGCTTCCACTTCTGGAAAGCATTGTCTTATCTAAGAAGTCC
AGATTTTCTCTTTGCCCTTCTAGAAAACACATACTATCAAGTGTCATCAAATATTTTTCTTATGTTTTATACCAATTAAAATTTAATAATGGAGGTGACTGTGAAGGGAGA
AAGAACAAAGAGAATACCCAAGCCTAGGTTTAATTTTTATAACTTTTTGAAGAAAAATATCAAGAAAATAGGAAAACAGAAGAGAATGAACATTATATTTTCTACATGAAA
TTAAAAGAAGACAGTAGTTTGAGACAGGTCACTCTGAAAACAAAGTGTCATACTTTTTTTTTTTTTTTTTTTGAGATGCAGTCTCGCTCTGTTGCCCAGGCTGGAGTGCAG
TGGCACAATCTCGGCTCACTACAAGTTCCACCTCCTGGGTTCACACCATTCTCCTGCCTCAGCCTCCTGAGTAGCTGGGACTACAGGTGCCCGCCACCACACCCGGCTACT
TTTTGTATTTTTTTAGTAGAGACGTGGTTTCACCGCATTAGCCAGGATGGTCTCGATCTCCTGACCTCGTGATCCACCTGCCTCGGCCTCCCAAAG
>chr1_10219201_10219805
CCTGTAATCCCAGCACTTTGGGAGGCCGAGGCTGGTGCATCACTGAGGTTGGGAGTTTGAGACCAGCCTAACCAACATGGAGAAACCCCATCTCTACTAAAAATACAAATT
TAGCCGGGCATGGTGGTGCATGCCTGTAATCCCAGCTACTTGGGAGACTGAGGCAAGAGAATCACTTGAACCTGGGAGGCGGAGGTTGCAGTGAGCCGAGATCATGCCATT
GCACTCCAGCTTGGGCAACAAGAGCAAAACTCCATCTTAAAAGTAAAAAATAGGCCAGGCCTTATGGCTCACGCCTGTAATCCCAGCACTTCGGGAGGCCGAGGCAGGCGG
ATCACCTGAGGTCGGGAGTTTGAGACTAGCCTGACCAACATGGAGAACCCCATCTCTACTAAAAATACAAAAAAATCAGCTGAGTGTGGTGGTGCATGCCTGTAATCCCAG
CTACTCGGGAGGCTGAGGCAGGAGAATCACTTGAACTCAGGAGGCAGAGGTTGTTGTAAGCTGAGATCGTGCCATTGCACTCCAGCCTGGGCAACAAGAGTGAAACTCACC
TCAAAAAAATAAAAAATAAAGACTTACTAGGGCTGGGGACAGTGGCTCAC
>chr1_10219201_10219833
CCTGTAATCCCAGCACTTTGGGAGGCCGAGGCTGGTGCATCACTGAGGTTGGGAGTTTGAGACCAGCCTAACCAACATGGAGAAACCCCATCTCTACTAAAAATACAAATT
TAGCCGGGCATGGTGGTGCATGCCTGTAATCCCAGCTACTTGGGAGACTGAGGCAAGAGAATCACTTGAACCTGGGAGGCGGAGGTTGCAGTGAGCCGAGATCATGCCATT
GCACTCCAGCTTGGGCAACAAGAGCAAAACTCCATCTTAAAAGTAAAAAATAGGCCAGGCCTTATGGCTCACGCCTGTAATCCCAGCACTTCGGGAGGCCGAGGCAGGCGG
ATCACCTGAGGTCGGGAGTTTGAGACTAGCCTGACCAACATGGAGAACCCCATCTCTACTAAAAATACAAAAAAATCAGCTGAGTGTGGTGGTGCATGCCTGTAATCCCAG
CTACTCGGGAGGCTGAGGCAGGAGAATCACTTGAACTCAGGAGGCAGAGGTTGTTGTAAGCTGAGATCGTGCCATTGCACTCCAGCCTGGGCAACAAGAGTGAAACTCACC
TCAAAAAAATAAAAAATAAAGACTTACTAGGGCTGGGGACAGTGGCTCACACCTGTAATCCCAGCACTTTGGGAGGCC
>chr1_10219227_10219833
CGAGGCTGGTGCATCACTGAGGTTGGGAGTTTGAGACCAGCCTAACCAACATGGAGAAACCCCATCTCTACTAAAAATACAAATTTAGCCGGGCATGGTGGTGCATGCCTG
TAATCCCAGCTACTTGGGAGACTGAGGCAAGAGAATCACTTGAACCTGGGAGGCGGAGGTTGCAGTGAGCCGAGATCATGCCATTGCACTCCAGCTTGGGCAACAAGAGCA
AAACTCCATCTTAAAAGTAAAAAATAGGCCAGGCCTTATGGCTCACGCCTGTAATCCCAGCACTTCGGGAGGCCGAGGCAGGCGGATCACCTGAGGTCGGGAGTTTGAGAC
TAGCCTGACCAACATGGAGAACCCCATCTCTACTAAAAATACAAAAAAATCAGCTGAGTGTGGTGGTGCATGCCTGTAATCCCAGCTACTCGGGAGGCTGAGGCAGGAGAA
TCACTTGAACTCAGGAGGCAGAGGTTGTTGTAAGCTGAGATCGTGCCATTGCACTCCAGCCTGGGCAACAAGAGTGAAACTCACCTCAAAAAAATAAAAAATAAAGACTTA
CTAGGGCTGGGGACAGTGGCTCACACCTGTAATCCCAGCACTTTGGGAGGCC
>chr1_10841056_10841425
CCTGTGCAAGCTGTGTGCAGGCATGCATGGGAGATCTCCCCGATACAGTAGAGAGGTCACTACTAGAGTAGAGTGGGTGTCCAGAGGGTCCCGTGGGTACATGTGTGCCCC
GGGCTGTATCTGCACACGTGTGTGAGTGCAGGGGGTGTGCGTGACTGTGCGCAGTAGGTGTGTGTACAGTACAGCATGTGTTTGCATATCGGGAGTTGGGGATGTTTAGTA
ATTAAATCCCTTTTCATCCTTCTGCACCTGTCTCCTGAAAGCTGAGAGAACAGACGTCAAACGGGACAAGGGCTGGATTGAATACAGCCAATTCTGAAATATTTATTAGCT
TGCGACTCCGCTCAATGGAGGAGAAGGAATGCCAGCT
>chr1_12742721_12743499
CCAGGCTGGTCTTGAGCTCCTGGGGCTCAAGTAATTCTCCTGCCTTGGCCTCCCGAAATGCTGGGTTTACACACATGAGCCACTGTGCCCAGACTGTTTTAATTTCTAATA
TGGTAAACATTGATGAATATAACCAGTAACATGTTGACAAACTCATTTTCTGGGAAAAAAAACCCAGCAGCCTGATATGTAGCCTTTGCCAATTCTGTGGTGTAAATATTC
CCACTGCGACTGATGTCAAGCTACCAATGTGACTTCATAGAGCATGGGATTGGGAAGAGATCGAAACTGGCTCTCATGAGCAGGTGCTACCTGGCTCCAGCACCACTAATA
TAATCCACATTTAAAAAGCCCTCTGAGTCCTCAATAATTTTTATGAGATTAAGAGGTCCCAAGGCCAAAATGCTTAAGACCCACTGCCCTAGAGAAATGGCTATATTTGAG
CACCAGGATATACGTATCATGTGATCTGAGAGACCAAAATAGACGCCCCTGTATCAACTAAGACCCTAAGGCTAAGGAAACAAAAGCTACCTACAGGTTGAGGGTTCAGAG
CTTGGCTGGCCTGATAATTTTTTTTTTTGAGACAAAGTCTTGTTCTGTCACCCAGGCTGGAGTGCAGTGGCAAGATGATGGCTCACTGCAATCTCTACCTCTTGGGCTTAA
GGAATCCTCCCACATCAGCCTCCCGTGTAGCTGGTACCACAGTCATACACCACCACACCTGGCTAATTTTTGTGTATTTTGTAGAGACAGGGTTTCATCATGTGGTCCAGG
CT
>chr1_13441699_13442101
AGAAAAAATTAGCCAGGCATGGTGGCGGGTGCCTGTAGTCCCAGCTACTTGGGAGGCTGAGGCAGGAGAATGGTGTGAACCTGGGAGACAGAGCTTGCAGTGAGCCGAGAT
CCTGCCACTGCACTCCAGCCTGGGCAACACAGCGAGACTGTGTCTCAGAAAAAAAAAAAAAAGAAAAGAAAAGACATGGTCCCCCTTTCATTTCCAGGAGCTGAAGGAGCT
ATTTTGTTGTTGCTGTTGTTGTCGTTATTTTTTGAGAGCGTCTCACTCTGTCGCCCAGGCTGAAGTACAGTGGTGAAATCTTGGCTCACTGCAATCTCTGCCTCCTGGGTT
CAAGTTATTCTCCTGTCTCAGTCTGCTGAGTAGCTGGGATTCCAGGCGTGGCACGCCCGGCTAATTTTTG
>chr1_13654285_13654591
CCTCCTGGGTTCAAGTGATTCTTCTGCATCAGCCTCCTGAGTAGCTGGGATTACAGGCAGGCACCACTGCACCTTGCTAATTTTGTATTTTTAGTAGAGACAGGGTTTCTC
CATGTTGGTCAGGCTGTTCTCTAACTCCCGACCTCAGGTGATCCACCCGCCTCAGCCTCCCAAAGTGCTGGGATTACAGGCATGAGCCACCAGGCCCGGCCAATTTTTTTT
TTTTTTTTTTTCTTTTTGAGACGTAGTCTTGCTCTGTAGCCCAGGCTGGAGTGCAGTGGCGTGATCTCAGCTCACTGCAACTTCT
>chr1_13654338_13654646
CAGGCAGGCACCACTGCACCTTGCTAATTTTGTATTTTTAGTAGAGACAGGGTTTCTCCATGTTGGTCAGGCTGTTCTCTAACTCCCGACCTCAGGTGATCCACCCGCCTC
AGCCTCCCAAAGTGCTGGGATTACAGGCATGAGCCACCAGGCCCGGCCAATTTTTTTTTTTTTTTTTTTCTTTTTGAGACGTAGTCTTGCTCTGTAGCCCAGGCTGGAGTG
CAGTGGCGTGATCTCAGCTCACTGCAACTTCTGCCTCCTGGGTTCAAGCAATTCTCCTGCCTCAGCCTCCCGAGTAGCTGGGATTAC
>chr1_13768141_13768441
GATCTCGGCTCACTGCAAGCTCCACCTCCCGGGTTCACGCCATTCTCCTGCCTCAGCCTCCCAAGTAGCTGGGACTATACTACAGGCGCCCACCACCACGCCCGGCTAATG
CTTTTATGTTTTTAGCAGAGACGGGGTTTCACCGCACTAGCCAGGATGGTCTCGATCTCCTGACCTCGTGATCTGCCCACCTTAGCCTCCCAAAGTGCTGGGATTACAGGC
GTGAGCCACCGCGCCCGGCCTTCTTTTTTTTTTTAAGATGGAGTTTTGCCCTTGTCATTCAGGCTGGAATGCAGTGGCA
>chr1_15589560_15589809
ACCCCATCCCAAACTACAGAATTAGAATCTATCAAATGTTTTCAGCTAGGTGTGGTGGCTCACACCTGTAATCCCAGCACTCTGGGAGGCCGAGGGTGGCAGATCACTTGA
GGTCAGGAGTTCAAGACCAGCCTGGCCAAGATGGTAAAACCCCATCTCTACTAAAAATGCAAGAATTACCGGGGCATGGTGGCAGGCGCCTGTAGTCCCAGCTACTCAAGA
GGCTGAGGCACGAGAATCACTTGAACCC
>chr1_15672934_15674344
AGTGCAATGGCGCGATCTCGACTCACTGCCACCTCCACCTCCCGGGTTCAGGTGATTCTCCTGCCTCAGCCTCCTGAGTAACTGGGATTACAGGCGTCCACCCCGCCCAGC
TCATTTTTTGTATTTTTAGTAGAGACAAGAGTTTTACCATGTTGGTCAGGCTGGTCTCAAACTCCTGACCTCAGATGATCCACCTGCCCTGGCCTCCGAAAGTGCTGGGAT
TACAGGCGTGAGCCACCATGGCCGGCCTAATTTTTTGTGTTTTTAGTAGAGACGGCATTTTGTCACGTTGCCCAGGCTGGTCTCAAACTCCTGCTTCAGGATCTTGATCCC
ACTTGTTTAAAATTTCCCTTGAAAGCTCTGCTTTTGTCTGCAGCTGACCTGGGCTCAACTGTTTTGCCACTAGCAAGTGGAAAGTTTGCTCGGCTTTAATTTTTTAATCAG
AATTCTGTAAGCTGAACCAATTGGGATGTCTGTGGTGTTGGCTGTTGTTTCTGCTGCTAATCGTCAGTCCTCTTCAGTTAGGGCACAAACAAGATGAATTTTTTCTCACAG
ATTGTTGTGAATGGTCTGCTGCTGCAGGCTTCTCCTTCCACATTGTGTTGTCCGTTATTTTGGTTGGTTGTTTTGAGACAGCCTCGCTCTGTCACCCAGGCTGGAGTGCAG
CGGTGCAATCACGGCTCACTGAAGCCTCGACCTCCTAAGCTCAAGTAATCCTCCCACTTCAGCCTCCCCAGTAGCTACAACTACAGGTATGCACCACCACAGCCGCATAAT
TTTTTTTTGAGATGGAGTTTTGCTCCTGTTGCCCAGACCAGAGTGCAATGGCATGATCTCGGCTCACCGCAACCTCCCCTTCCTGGGTTCAAGCGATTCTCCTGCCTCAGC
CTCCTGAGTAGCTGGAATTATAGGCATGTGCCACCACACCTGGCTAATTTTGTATTTTTAGTAGAGACAGGGTTTCTCCATGTTGATCAGGCTGGTCTCGAACTCCTGACC
TCAGGTGATCCACCTTCCCCAGCCTCCCAAAGTGCTGGGATTACAGGCGTGAGCCACTACACCCGGCCCCGGCTAATTTATTTTTAATTTTTCCTTGGGACAGGGTCTCAC
TATGTTGCCCAAGCTGCTCAAACAGTCCTCCTACCTCAGCCTCCCAAAGTGCTGGAGTTAGAGGTGTGAGCCACCATGCCTGGCCTAGTCCCTTCTTAAAAAGAATTGTCC
ATTTGTAAACTGCTGATTTCTTTGGGGCACTGACCCCATACACTTTTCGTAAAGCATCAGTGATTTCACCATTCTTCCACCCAAGCTTCGCCAGACGTTTGATGTTTGTTC
TTGCTTCAGTTTTAGCAGAATTCACGTTGCTCCTATAGGGGCTATTTTCTTTTTATTCTTTTTTCTTTTTTTTGAGATG
>chr1_15673030_15674442
TCCACCCCGCCCAGCTCATTTTTTGTATTTTTAGTAGAGACAAGAGTTTTACCATGTTGGTCAGGCTGGTCTCAAACTCCTGACCTCAGATGATCCACCTGCCCTGGCCTC
CGAAAGTGCTGGGATTACAGGCGTGAGCCACCATGGCCGGCCTAATTTTTTGTGTTTTTAGTAGAGACGGCATTTTGTCACGTTGCCCAGGCTGGTCTCAAACTCCTGCTT
CAGGATCTTGATCCCACTTGTTTAAAATTTCCCTTGAAAGCTCTGCTTTTGTCTGCAGCTGACCTGGGCTCAACTGTTTTGCCACTAGCAAGTGGAAAGTTTGCTCGGCTT
TAATTTTTTAATCAGAATTCTGTAAGCTGAACCAATTGGGATGTCTGTGGTGTTGGCTGTTGTTTCTGCTGCTAATCGTCAGTCCTCTTCAGTTAGGGCACAAACAAGATG
AATTTTTTCTCACAGATTGTTGTGAATGGTCTGCTGCTGCAGGCTTCTCCTTCCACATTGTGTTGTCCGTTATTTTGGTTGGTTGTTTTGAGACAGCCTCGCTCTGTCACC
CAGGCTGGAGTGCAGCGGTGCAATCACGGCTCACTGAAGCCTCGACCTCCTAAGCTCAAGTAATCCTCCCACTTCAGCCTCCCCAGTAGCTACAACTACAGGTATGCACCA
CCACAGCCGCATAATTTTTTTTTGAGATGGAGTTTTGCTCCTGTTGCCCAGACCAGAGTGCAATGGCATGATCTCGGCTCACCGCAACCTCCCCTTCCTGGGTTCAAGCGA
TTCTCCTGCCTCAGCCTCCTGAGTAGCTGGAATTATAGGCATGTGCCACCACACCTGGCTAATTTTGTATTTTTAGTAGAGACAGGGTTTCTCCATGTTGATCAGGCTGGT
CTCGAACTCCTGACCTCAGGTGATCCACCTTCCCCAGCCTCCCAAAGTGCTGGGATTACAGGCGTGAGCCACTACACCCGGCCCCGGCTAATTTATTTTTAATTTTTCCTT
GGGACAGGGTCTCACTATGTTGCCCAAGCTGCTCAAACAGTCCTCCTACCTCAGCCTCCCAAAGTGCTGGAGTTAGAGGTGTGAGCCACCATGCCTGGCCTAGTCCCTTCT
TAAAAAGAATTGTCCATTTGTAAACTGCTGATTTCTTTGGGGCACTGACCCCATACACTTTTCGTAAAGCATCAGTGATTTCACCATTCTTCCACCCAAGCTTCGCCAGAC
GTTTGATGTTTGTTCTTGCTTCAGTTTTAGCAGAATTCACGTTGCTCCTATAGGGGCTATTTTCTTTTTATTCTTTTTTCTTTTTTTTGAGATGGAGTGCAATGGCATGAT
CTCGGCTCACTACAACCTCCACCTCCTGGGTTCAAGCAATTCTCCTGCTTCAGCCTCCTGAGTAGCTGGGACTACAGGCGT
>chr1_16335291_16335890
CATCAAGACCAGCTAATTTTTTTATTTTGTAGAGCCAGGATTTCGCCACATCGCCCAGGCTGGTCTCAAACTCCTGGGTTCAAGTGATCCTCCTGTATTGGCATCCAAAAG
TGCTGGAATTACAGGTGTGAGACACCATGCCCCCGGCTCATATCACTTCCTAACTAATCTGCCACAATTAGAGAGAATTAGCTGGTTTCCCACTTCCTTCCTTCTTCCTTC
TTCAATCTATTCTTTATTTCGCTGTAGTATTAAACTTCATGATGCAAATCTGGATCAAAAACTTTTGACTGGGCCAGGCACAGTGGCTCATACCTGTAATCCTACCACTTT
GGGAGGCCGAGGCGGGTGGATCACCAGAGGTCAGGAGTTCGAGACCAGCCTGGCCAGCATGGTGAAACACCATCTCTACTAAAAATACAAAACATTAGCTGGGCGTGGTCG
TGGGCACCTGTAATCCCAGCTACTAAGGAGGCTGAGGCAGGAGAATCGCTTGAACCTGAGAGGCAGAGGTTGCAGTGAGCTGAGATCACGCCATTGCATTCCAGCCTGGGT
GACAGTGCGAGACTCCATCGCGCCAAAAAAAAAAAAAAAACCTTT
>chr1_18129790_18130030
TGGGACTGTTAAGAGGTGATTAGGTCACGCGGGCTCCACACTCATGGGTCGGATTGGTGCTGTTATCAATGGGTGAGTCTGGCCCCTCTTGCCCTTCCGCGCGCCTTCCAA
CATGGGATGACACAGCAAGAGGGGCCTCGTCAGATGCCAGCCTCTCCATCTTTCCAGCCTCCAGAACCATGGGCCAATACCTTTCTGTTCATTATAAATTACCCATGTTGT
GATATTTTGTTAAAGCAGC
>chr1_24782993_24783765
CAAAACAAAAACAAAAAAACAGTTCAAAGAATACTGTTTACCTAGGTTTACCTATTGTTAACATTTTACTCTATTTGCTTTATTATTTGCTCTTTCTCTCATAAGTTGCAT
ACATTGTGGCATTTTATCCCCAAATACTTCAGTGTGGATTCCCTAAGAGTAGGGATATATCTTGTGTATGTAATGTTGTTACGTTACAGTTATAATTTCAATAAATTAATC
TCTCTCCCCACCTGCCTTTTCCAGAAAACTAAGACCCAGAGAGGTTAAGTGACTTGCCCTGTGGTTAGATAGGTTCCAAATGGAAAATCCAGCCTACTCTGCTAGTCAGGT
ATTAGCCCTGGTCCCTAACATCACAACAGAATCTTTTTTTTTTCCCCTGACACGCCAAATTATTTAGTAGTATAATACAGTAATAAAAATTTGTGGCCGGTCGTGGTGGCT
CACGCCTGTAATCCTAGCACTTGGGGAGACTGAGGCAGATGGATCGCCTGAGGTCAGGATTTCGAGACCAGCCTGGGCAACATAGCAAAACCTCGTCTCTACTAAAAATAC
AAGAAATTAGCCGGGTGTGGTGGTGCATGCCTGTAGTCCCAGCTACTTGGGAGGCTGAGGCAGGAGACTCACTTGAACCCAGTGGGTGGAGGTTGCAGTGAGTTGAGATTG
TGCCACTGCACTCTAGCCTGGGCGACAGAGCAAGAGTCTGTCTCAAAAAAATAAAAAAGAAAAATTTGTAATTGTCTTCTGAACCAGATATAACCATCTAATAGCAC
>chr1_24956494_24957830
GCTGCTCTGTAGGAGATGTGGGGGCACCAGGCTCTCTCCATGGGCTCTTTATCACTTCTGACTTGGAGGTCCTTTCTCCACCCCCCCTGGACCTAGCACCTCTTCCCGAGA
CACAGGGGTGCGAAGAGCTGGGGGAGGTACGTCAGCAGGCCTCCCCTCCTGCCCCTGCTTACCCCACGGAGGTGGGGTGGGACAGAACTCAGGCTTGAGGAAGGAGCACTG
GAGGCCAAGCCACAGGTGCTGGTCCTCAGCCCTGGTGCCCAGGCAAGTTGGGTTTGGGAATAGGGGCATGACCAAAATGGACCCCTCCTTTCCTCCCCACCCCTTTCCACT
CCATCCGCCTTTCCCTTTGCGTTCTCCAAGCGTTCCGTCCCCCAGATGCCCTCTGTTTCCTCTGCTCCAGCCTTTTAACTCCTCTCAACAAAGGCCAAGGAATCAGGCAGA
CTGTGGACACTCAGGTGTGCATGATGGGAAGGGACCTGCATTTACAAAAGCTCCCCCCCACAGGGACTGCATGTGCTGGTGGAATCTCAGTCACCATGTCCCACGTTGAAG
GATGTTTGGAGGGGGCTGACTTTGGTCACCCTTCAAATCATAAGTTATATGCGTCTGCCCTTTCCGCCCACACGTAAGTCTGAACCTTTTGCCAAAAACACTTTTCCCAGA
CTCGAAAGAAAACCCCAAAGAGGAACCTAAACCTTCACGCTGCCTGCACCGATTGGACCGGAGTGCTCAGGCTCGCGCCAACAAGTGTTTCAAAGAAGAAGCCAGACAGTG
AAGGGGGAAGTGAGGGAGAAGCTGGAAAACTCTCAGGCTGACCAATCGTCAGCCCATTCATTCGTTCATCCATCCATCCATCCATCCATCCATCCATCCATCCATCCATCC
ATTCTTTCTTTCTTTCCTCTATCCATTCAGTGAGAAGGGCTGAATATCACCTGTGAGCCTGCCCCTGCTCCCAAGAACACCCTTTGGACACCTGTGGGGTGAGTAGTGAGG
GGCAGCAATGGCAGAGCACCCCCACCGCCTGGAGGGGAGAAAGGGAAGGGCTGGGAAGGCTCCCCAAGGGGGCGGCCATGAAGCTGGGCCTTGAGAAGACAGGCCAGGGTT
TCTCACCTTCCACATCCTGCTTAGAGTCAGACAGAAGGCTTTTGCAGAGGAGGAGGAACATTAAATAGTAGTAATTTCTGGCATTCCATGAGGGCTTGTCTGTGCCGGGCC
CTGTGCTGTGCACGTGATACACACTACCTCATTAAACCTACCCAACATGCCTTGAGGGGGTGCTATTCATTTTCTCCATTTTACAGGTAAGAAAATGAAACACAGAGAGGT
GAGGC
>chr1_25357662_25357970
GAGTCTCAGTCTCTCACCCAGGCTGGAGTGCAGTGGCACGATCTCAGCTCACTGCAACCTCCGCCTCCCGGGTTCAAGTGATTCTCCTGCCTCAGCCTCCCGTGTAGCTGG
GACTACAGGCACACGCCACCACGCCTGGCTATTTTTTTTGTATTTTTAGTAGAGACGGGGTTTCACCATGTTGTCCAGGATGGTCTTGATTCCTGATCTCGTGATCTGCCT
GCCTCAGCCTCCCAAAGTGCTGGGATTACAGGCATGAGCCACCACACCCAGCCTGCATCAGGAGTTCTTTTTTTTTTTTTTTTAGAG
>chr1_25357678_25357986
CCCAGGCTGGAGTGCAGTGGCACGATCTCAGCTCACTGCAACCTCCGCCTCCCGGGTTCAAGTGATTCTCCTGCCTCAGCCTCCCGTGTAGCTGGGACTACAGGCACACGC
CACCACGCCTGGCTATTTTTTTTGTATTTTTAGTAGAGACGGGGTTTCACCATGTTGTCCAGGATGGTCTTGATTCCTGATCTCGTGATCTGCCTGCCTCAGCCTCCCAAA
GTGCTGGGATTACAGGCATGAGCCACCACACCCAGCCTGCATCAGGAGTTCTTTTTTTTTTTTTTTTAGAGGGAGTCTCACTCTGTC
>chr1_25357698_25358008
CACGATCTCAGCTCACTGCAACCTCCGCCTCCCGGGTTCAAGTGATTCTCCTGCCTCAGCCTCCCGTGTAGCTGGGACTACAGGCACACGCCACCACGCCTGGCTATTTTT
TTTGTATTTTTAGTAGAGACGGGGTTTCACCATGTTGTCCAGGATGGTCTTGATTCCTGATCTCGTGATCTGCCTGCCTCAGCCTCCCAAAGTGCTGGGATTACAGGCATG
AGCCACCACACCCAGCCTGCATCAGGAGTTCTTTTTTTTTTTTTTTTAGAGGGAGTCTCACTCTGTCGCCCAGGCTGGAATGCAGTGGC
>chr1_26410496_26410652
GTGCAGGATCTCAAATTCCGGGGTACTCAAGTCTTCTAGGGCAGACAGACCCATCTCCAGTTGTGCGTGTGGGGAGGGGGTGTCAAACCTCAAGGTTCTGAGAAGGGACAC
CCCAGAGGTGTCAGAGACCGGAGTTGTGGGGGAGGGCCGGAGCTGG
>chr1_26736329_26736643
AAAAAAAAAAAAAAAGTATAGCTGGGCGCGGTGGCTCACACCTGTAATCCCAGCACTTTGGGAGGCCGAGGCTGGCGGATCACAAGGTCAGGAGTTCGAGACCAGCCTGGC
CAATATGGTGAAACCCTGTCTCTACTAAAAAATACAAAAATTAGCTGGGCGTGGTGGCGGGCACCTGTAGTCCCAGCTACTCAGGAGGCTGAGGCAGGAGAATTGCTTGAA
CCCGGGAGGCGGAGATTGCAGTGAGCCAAGATTGTGCCACTGCATTCCAGCCTGAGTGACAGAGAGAGACTCTGTCTCAAAAAAAAAAAAAAA
>chr1_27045542_27046504
GACCTGCTCCAGGATAACTTTCAAAGAGGCAATATCATGACTCCCATACAAATTAAAATGAACATGTGTCAAAGATTTTCTTTGACTTATTAATTGACATGGAATCAGCAA
GATGTTAAAATAAGTTCAACTGAGAATTTGACTTACGGGTATTTATATTCTCTACTGGACAAAATTCCTTTGCACGGTTATGAGCAGGAATCATTTGCTTTGTGATCTGTT
TTCCTCAGATTGCCTCTATCCCTACAGAGCTATAAAGCCAATCAAAGACAATCAAAAGCACACAAGCACACACCCCTAAAGAATCAGATCATCACTAGAGGGTCACAGCCA
ACACCCGGCACTCCTCTGAAAGGAACACACCCAGAAATCTCTTGCCTTTTCCCAGGCTTTGATATATTTTCTTGGCCGACTCCTGGAAGGATCAGGATGAATCAGGTAGCA
GCCATTGCTGAGCAGGCAGGCCATCTTAGAGCTTGGTCCTCCTCTTTGCAAAATCTTCCCCATTCAGGCGGTAACTTCTAGCTGCAGCCAGGGTCAGTAACCGCCAGCAGG
TGGCGCTGAGGCAAAAATCTCAGCCGCACGTGGGGAATTCTTTGACCCTTGCGGCCCCGCAGGAGTCAGGTTTCCTGACTTCAGGATTTCACGGGACCCTTTCTCCCCACC
CCCTCCCCACCTTCTTCTTCTCCTCCTTCTCCTTATCCTTCTTCTCCTCCTCCTTCCTTCTTTTTTTTTTTGGTTGTTGTTGTTTAGTTTTTTGAGACGTGGTCTCGCTAT
GTTGCCCAAGCTGGTCTTGAACCCCTGGGCTCAAGTGATTCACCCGCCTCGGCCTCCCAAAGTGCAGGGATCACAGGCGTGAGTCACCGCGCCGGGCCATTCCCCCTCTTT
TGGGTCAAGTTTTCTCATGATCACAGGGCTGCTTCCAAGTGAGCTCATCTCCAGCCATAAATTCAGCCATTCACT
>chr1_27191325_27192365
CCTCAGCCTCCCGAGTAGCTGGGACTACAGCACCCGACACCACGCCCGGCTAATTTTTTTGTATTTTTTAATAGAGACAGGGTTTCACCATGTTAGCCAGGATGGTCTCAA
TGTCCTGACCTCGTGATCTGCCCGCCTCGGCCTCCCAAAGTGCTGGGATTACAGGCGTGAGCCACCACACCTGGCCTTTTTTTTTTTTTTTTTAAGACAGAATCAGCCGGG
CTGTTAATCCCAGCTACTCAGGAGGCTGAGGCAGGAGAATCGCTTGAACTCAGGAGGTGGAGGTGGCAGTGAGCCGAGACCGCAGCACCGCACTGCAGCCTGAGTGACAGA
GCAAGACTCTGTCTCAAAAAAAAAAAAAAAAAGAGAGAGACAGAGTCTCTCTATGTCACCCAGGCTGGTCTCAAACTTCTGGCCTCAAGGGATCCTCCCACCTCAGCCTCC
CAGAGTGCTGAGATTTGAGATTACAGGGGTGAGCCGCTGCACCCAGCTCCCTTGACTATCTCTGCAACTTCTCTGTAAATCTAAAATGATTCCAAATAAAAAGTTTATTAA
ACACAGATATTATATATTGTGGGTATCATATTAGGAATCCTGGGGGGAAAGGCAATAATAAAAAAAAGATTCTGACTTGGCTCTGGTTGAATAACAAAGAAGAAAACAATG
AAAAAGAAAAAAAAAAAGAAAAGAGACCAAGCAGAGACCTCTGAGGCTGCATTTCAGGAAGCATGGGGAAGGGGTGGAGTAGAGTAGTAAACCAAATGAAATTGTAGGTTG
GATCAGGGTTAAGTTTTTGGGACTTTATCCTGTGGCATGGGGAGTCATTGAAGGCTATTGAGCAAGGGTGTGGCCTGATTACATAGTGATTCAGCCAAGGTCACACAGTCC
AGCTTCCCTCGATCCTTCCCTCCCCCTACCCACTGCCCCTCCCTTCCACGTGCTCTTCCATCTTTGCCTCCAGAGGCCTAGCTCTGGCACGACTCTAAGTCACTAGCATAG
AGATGATCACCTCCACTGCCCACACCTGCCCTAGCCTTGTTC
>chr1_28657201_28658042
CATGTTGGCCAGGCTGGTCTTGAACTCCTGACCTCAGATGATCTGCCCGCCTCAGCCTCCCAAAATGCTGGACTTACAGGTGTGAACCACTGTGCCTGGCCCAATATTGTT
TTTTATTTACTGTTTTTCTAGGCAGAGGCAGCTCTAATGGCTTCCATTTGGCCTTTCCCACCACAATAGCCCTCACCCTACTGCTCAGGGAGCCATTGTGAGGATTCTGCC
AGCTACTAAGTATGTCTATGCCAATTATGCATTCTGGCACTGGGGAAATGACCACAGGATGAGTACAGGGACCCACTGGACCCACTGTAAGTTGGACCTGAGCTAAAACTC
CAGTAATTACCTGACCTCCATAAGTCCCTACTCTAACTGGAGGACCACAGTGATGTTTTGGGTCCCCTGGAATAAATGTCAGCTAAGAGCCAGCATCCAGTACTCCCTCAA
AGGTCTAATTATTCCCCTTTCCCTAATGCACAATTAACTTAGCCCAGAGGTCTCCGTGGGGAAATATGGGAGAAAGATTAGCAGTATAAATTGTCCATAGTGTAGTGGGGT
CGTTCTTCAAGGGGACCTGGCCTCCCCTTCATTCAAGGAGTTCTGGGTCTGTAAACTGGCTCAAGTCTGGAAATTGCTTGAGAGACCATGATTCTCTATTTCTTTTTGATA
CAGAGTTTCGCTCTTGTTGCCCAGGCTGGAGTGCAAAAGCACGATCTCAGCTCACCACAACCTCCGCCTCCCAGGTTCAAGCGATTCTCCTGCCTCAGCCTCCCAAGTAGC
TGGGATTACAGGCATGTGCCACCACGCCTGGCTAATTTTGTATTTTTAGCAGGGATGGGGTTTCT
>chr1_29251117_29252419
GTGGCACGTGCCTATAATTCCAGCTACTTTGCAGGCTGAGGCACGAGAATAGCTTGAACCTGGGAGCTGGAGGTTGCAGTGAGCGAGATCATGCTACTGCACTTCAGCCTG
GGCAACAGAATGAGACTCTATCTCAAAAGAAAAAAAAAAAAGGAATCACTCTGGATGCGGTCAGTCAGTCAGCCCATCCAGAGTGACTCCTTGGAGGTCACCTTGGCCGGG
GTCAGTTGTAGGGGTCATTTGGCAGAGGTCAGGGGTCACTGTGGCTGGGGTGTGCAGGTCTGGGGTCAGTCAGTCTGATGGTTATTCTGGCCGAAGTGAGATAGTCTGGGG
GTCATCTGTATGAGGCAGAGGCCACTTTCAACAGGGACAGTCAGCTGGGAGCCAGGCTGGCTGAGGTCGGCCTATTTGGGGGTCACCAACTTGGATCAGTCTGGCTGGGGA
TCATAGGACTGTTGTCAGTCTATCTGGGGGCTCCTGTGACTGAGGTCAGGTGGTCTGGGTGTCACTCTGACCAGGTTAGTCAGTCTGGGAGTCCTGGCCGTTCGTGTGGCC
TGGCTCAGGATGAACAAGAGGAAGCCAAGGGGCTGGCACTCCCAGGCTCTCCCCAGGGTGGTGAGTGAGACATCAGGGCAGCGGCTTTGTTACTTGTGAAGGAACAGGAAA
GGCCTGAACCCCATCCAGGGCTTTAGATCCTGGGCTTCCCTTTCTGGCAACCCCTCTACCTCAAGGAGGCCTTGGCTAAGAGCCTTAGGGCAGGCCCAGCTCAAGCTGAAG
TCAGCTGGCCTCCTCCTCCAGGAAGTCCTCCCTGACCACCATGCTCTCTCTCTGTACTTGCCATGTTCTTTCTCTCTGCTGCACTGTGGGTCTTTTTCTACAGGGGAAGCT
GAGGCCCTCCAGGTACAGATGGGGTTAATACCCACCTCCTACAGGCAATAGGGTATGATGCTGACCAGGGATTTTCAAACAAAGAGCCAAAGAGCTCAGCCAAGGTCCTGC
CTCAGCTCTGGAAAGAGTCTTCTGTTACTTCATCCCAACTGCTTGGTGCCATCCTCACACCCACATCTCACCATTTCAGGAGAAGACCGGGAGCCCCCAGCAGTGAGGAGC
CCCTTTGTGCCTGGCTCTTCTGGGTGTGTTTTTCTTTTTTCTTTCTTTTTTTTTTTTTTGAGACAGAGTCACACTCTGTCACCCTGGCTGGAGTGCAGGGGTACCATCTCA
GCTCACTGCAACCTCTGCCTGCTGGGTTCAAGTGATTCTTCTATTTCTGCCTCCCAAGTAGCTGGGACTATAGGCATGCGCC
>chr1_31672606_31672790
TCGGCTCTTGGGCGCTCCAGTGACAAAAAGCACTGCAAGGGACAATGAGAGGCACATTGTCTGATGAGGCAGCCAGGGAACCCTCCTGCATAGGGCAGCCCCAAGCCCAGT
CCCTTACCTGGGCGCAGTTGTCGAGGCCTGGCACACCAGGGATGCCCTGGTCTCCCTTCTCTCCCTTCTCCACG
>chr1_32813422_32813642
GATTCTCCTGCCTCAGCTTCCAGAGTAGCTGAGATTACAGGCGTCCAACACCATACTCAGCTAATTGTTTGTATTTTTAGTAGAGATGGGGTTTCACCATGTTGGTCAGGT
TGGTCTCAAACTCCTGACCTCAAATGATCCACCTGCCTCAGCCTCCCAAAGGGCTGGGATTATAGGTGTGGGCCACCACACCTGGCCTCAGATACTTTTTGGTTTACATG
>chr1_35624791_35625489
GGTGGCTCACGCCTGTAATCCCAGCACTTTGGGAGGCCGAGGCGGGTGGATCACGAGGTCAGGAGATCGAGACCATCCTGGCTAACACGATGAAACCCCGTCTCTACTAAA
AATACACAAATTAGCCAGGCATGGTGGTGCACGCCTGTAGTCCCAGCTATTCGGGAGGCTGAGGAAGAAGAATCACTTGAAACTGGAAGGTGGAGGTTGCAGTGTGCTGAG
ATCATGCCACTGCACTCCAGCCTGGGTGACAGAGCGAAACTCCACCTCAAAAAAAAAAAAGCATTGCACACTGGTCTTCCTTGGTGAGTATCCTGAAGCAGCTTCACAGAA
TAAAGTTTGAAAACCACTACATCAGGCTGGATATCTTTTCAACTTATTATTTCTACTGTTTACTTGCTAAGCATTTACAAATAAATAGGTAAAAAGATAAATTACCAAAGG
CTCATGAAACACTTCGGAAAAAGTTCTAATGAAAACTCTTTGGCCAGTGTGGCAGTGAAACCCGACGATTACACATCATGGAGGCCAGCATCCTACTCTAAGCCTTGCCAC
AAAATTTCACGTTCCCAAGGACACCAGATTTGCCTGGTTTATACCTGTCTCTCTATCTGTTAAATGGAGATAATTTTAGGGCATTCAGATGGGCTACATCAAATATGCCAC
ATAATTCATTTTAAGTAAGAAATAGGCTGGGCA
>chr1_35905774_35906385
TCCTCCCTTCTGATGAGGCCACTGTTATGAATTATTGTAACCAGGCTACTCAATTTATATACCTATATATAAATGATTTTAAATTTTGCATAATAGTATCAGACTGTTTCT
TTTCTTGTGTGTTTTTACTAAATATGTGAAAAAATACTTTCTCATAAAACTATCACATTGCTTTTTGTATGCTATATAATAATAACATCTCCTAAACAGCTGCTTCCATTC
TCTTCTTGTACATTGTTTTTAAATTTAAATGGAAGATTATCACAAATTAAATTTCCTGCTGCTTATTTCAGTTTTTGAGTATCTTTATGTAGCTTGATTTTTTTACTCTAC
TGCATGTGTGTCCTCTCTTGCAACTTTGTCTTCCTTTCCAGGGTAAAGCCCTAAAGCCAAAGGAAGCTTAATAATTGGCTCTTAGGTTTCAAAGAACCAGTTGGGAAGGAG
GGAACTCATTTTTACTGAGCATCTCTTGTGCTCCCATCACTGTTGGAACCTCATTTGCTTTGAGCAGAAAGGCCTTACACGTGGGCATCTGCCTATTTCTTTGGACATGTA
ATGAAGCACAGGAATCAGCTGCTTGAGCGGGGCAAGGTGGGAACCCTGAGAATTCCC
>chr1_38491873_38493933
GTGGATCACAAAAAAAAAAAAAAAAAAAAAAAAGAATGAGTTCTTTTCTAGTAATCAGCTTTTAGGAATTACACGTCCTTTCTCAGTGATTAATCATATACCTGACAAATC
TAAGGAGAAATGTAAACTTGAGGAAAACTACATTTTGATACCATTCTAAAGGAATATTTCAAACATGGGATCAATAACACATTTCTGCTAGATGACCATCTCTAATACTAA
GTATCAGGATAATCAAATGTGGAACTGGGAGGTATTTTAGAAACCATCAGATGCGCCCTCCTTGTTAAGCACTAGTTCAAATGGCTTTATGCAGGGAGTCCGAGTAGAGCA
GGAACTAGAACCCAGGTCTCAGCTCCCAGCACTGTGTCTTCCCTTCTCATGCCTGTTGTCAGGTTCTACTTTAAAAGCCACAAAAACATCAGAACAGAAACTGGGGTTTTC
ATCTTCCCTCATGACCGATAATAATAAAATTCTACCCAGTAAAACAAAAGGACAGTTAAGAAACAAAGTATTTGGAACAGATGAATTTGGAATCTTGATGCTATTCCTCCC
ACCTATCCTATCCAAGAAGCCACTAACTTTCCTCGCTAGAGTTCTCTGCAACAGAGCCATCACTACCCTTCTGATTAACAGAGTACCTCTGGGCTGAGGGCCTCCTGCATC
CTGCCTCCTACCCGTGCATCCTTCCAGCCGGCCCACCAGCCCACCCTGCTCAGTGCATGACCCTAATGTGCACCTGCTCTAGGGGAGCATGGTTTACACTTCTCTAGTGAA
AGGTTCACACTTGCTTAACAAAGAGAAGGAACTCCATCCTCACTTTAGGTGCTCTTGGCTAAGACAGGGGCTATTTCTGACCTTTGCACCAGAGATAATATGCTTACTTAA
CTCCTTACTGGAACATAAGAAGGGAAAAAAAGCATGATAGGGCATGCATGACCCAAACTTCTTTAGTTGTCTTAATTGATGTCCAATTCTAATGCCCTTAAAATCAACTCT
CACTTATTCTATGAGCTCGTTCATGTATTTGCAGTCAGAAGTACAACATGTATGGAGTAGAAGTGAAACCTAATGACCACATTATGGGTATATCCTGCTAATAGCCTAAGT
TATCCGAATGCCATTAGATGCATTCCATTCAACTAAGGAATTAGGGTCAGATGTTATATATTTTTTTCATGTTAGAGGGGGGAAATAAAAGCAGAGTAAGGAAGGGTATTT
TTCCAAGGCAACCCCCACAGAGCAGGAGCAGAAAAGTTCATGTGGGAACCCCAGAGTTCTGGTCCCAATCCAGTCCTCTTGAGCAAAGAGAATTTTCATTCCTACTGAGGG
TCCCCAGACATTGGCTCTGCTGTTATCATGGCTAGGTAACGAGGGCAAGGGGATGAAGGAGGATGTCACAGACAGTTGTCAAAGGCATAGGGAGTTATGATTTGGGAGCAA
ACACCTTGTGATATGGTTTGGCTCTGTGTCCCCACCCAAATCTCATGTTGGATTGTAGTGCCCAATAATGGAGGAGGGAACTGGTGGGAGGTGACTGGATCATGGGGGCGG
ATTTCCCCTTGCTGTTCTCATGATAGTGAGTGAATTCTCACGAGATCTGGTTGTTTGAAAGTGTGTAGCACTTCCCCCTTGCTCTCTTTCTTCCTCCTGCTCCCACCACAT
AAGACGTGTTTGCTTCCCCTTTGCTTTCCACAGTAAGTTTCCTGAGGCTTCCCCAGCCATGCTTCTTGTACAGCCTGTGGAACTGTGAGTCAATTAAATTAAACCTCTTTT
CTTTCTAAGTTACCCAGTCTCAGGTAGTTCTCTTTTTTTTTTTTTTTTTTTTTTTTGAGACAGAGTCTAGCTCTGTCACCCAGGCTGGAGTGCAGTGGCGTAATCTAGGCT
GACTGCAACGTCCGCCTCCTGGGTCCAAGCGATTCTCCTGCCTCAGCTTTCCAAGTGGATGGGATTACAGGTGCCTGCCACCACACCTGGCTAATTTTTTTTTTGTATGTT
TAGAAGAGATGGGGTTTCACCATGTTGGCCAGGCTGCTTTTGAACTCCTGATCTCAAGTGATC
>chr1_39072865_39073955
GGGCGTGGTGGCTCACACCTGTAATCCTAGCACTTTGGGAGGCCGAGGCGGGTGGATCGCGAGGTCAGGAGATCAAGACCATCCTGGCTAACACAGTGAAACCCCATCTCT
ACTAAAAATAAAAAAAAATTAGCTGGGTGTGGTGGCGGGCACCTGTAGTCCCAGCTACTCGAGAGGCTGAGGCAGGAGAATGACGTGAACCCAGGAGGCCCAGCTGGCAGT
GAGCCGAGATCGCGCCACGGCACTCTAGCCTGGGCGACAGAGCGAGACTCCATCTAAAAAAAAAAAAATTAGCTGGGCCTGGTGTCGTGGACCTGTAGTCTTAGCTCCTTG
GGAGGCTGAGGCAGGAGAATCACTTGAACCTGAGAGGCGGAGGTTGAAGCGAGCCAAGATCATGCCATTGAGCTCCAGCCTGGCGACAGAGCAAGACTCCATCTCAAAAAG
AAAAAAGAAAAAGGAAATTTGTTACCTCTGTGGCACACAATAATTTTAACATAACAATTATGATTATTACTGATAATATACACTAAGTTATATCAGAATTATAGGAGCTTC
CCATAATTTTGGAACACATGCCAATAACATATTTGTACAAATACAGCCCAAAGAAAAACCAATACCATTTCATATTTGACAATGCTTCCTGTATAAATTTTGTACCAAATA
AGTCAAATTATGTTATTTTTTGGACTTTAGGGAACCTAATGTCTTAAAGGATTTATTTAGGTCAGAAAAAGACATAATTCATCATTTGATTTTGAGAAGTTTGTCAAATAT
CAAAGGTTTTAAACACTTGATATCACAAAATAGAAACACAGGTCATTGTAAAATAAGTCATTCATTTAACCAAAGTGATAACTCATGGATTTCAAAAAAAGCCAAGAATCT
TTATTCTTTAAGAGAGGAGACTTAATTTTCCAAACAATAAGCGCTAATAAAAACAGCGTGAAGCCAATTAAATTTGTTTTTCAAAATCTTATAAACATTCTATTAAATTTT
AATCTTGACCATAAGATATAGCTTCCATAATCCTTTTATAACCTTTATTAAGGAGTTGGTTAATGCTTCAAGAAAACCTTGTTAATCTGGGC
>chr1_41360726_41361043
GTTGGGGTCCAGCAATGTTAACAAGCTCTAGGGGATGATTCTGCTCTGCGTCAAACTTTGAGAACTGGAGCTCTAAAACTATGACCACAGGCACCATGAAGAACATGTTTG
CGGATGGAGGAGCGAGAATTGTGGCAAAGCCTAGCCTAGAACCCAGGTATTCTTGACCCATTCTTTTTCCCCAGCTCAGTCCAGGGCACAAAGAAGAGCAGAGTTCGATCA
TCCTCCCTGTCAGAGTCCTGGAACGGAGACTTGGGAACGTCAGGAGTCTACAAACAGAGGGCGGGGCAGTCCTCTCCGGAGTAGAAGGCGGGGCCA
>chr1_45851853_45854799
TCCAAACAGAAACGTTTCTGAGATGTGTTGGGGCATTTTGGGAATAAAGTAACATGCATTTATAGGGAGATACTAAAATGAAAATATAGGAATTTCCTTTTTTTTCAGTTA
TTTAGCCTTTAAAAAAATACTTATGGTTGCATAGGAAGTTGCAAAAATAGTGCAGAGTACTATGAACCCTTCACCCAGCTTTCACCAATAGTGTCATCTTATATAGCTATA
ATACAATATTAAAACCATGAAAATGACATTTGTACAATATCATTAACTAGATTATAGCCCTTATTTGGTCTTTATATACACTTGTATATGTTTGTGTGTGTATGTACAAGT
CATGCAATCTCATCCCATGAATAGATTTGTGTAATGGCCACCACCACAATCAACATACAGAACCGTACTGTCATTACAAAGGAATTCGCTTGGGCTGCCCTTTTATATTTG
CACTCCCACCCCGTCTTTATCTTCTTGCAACCACTAATGTGTTCTTCTCTATGTGAATTATATTTATATTTATATTTCCTTTTGATACAGGGTCTCACTCTGTCCCCCAGG
CTGGAGTGTGGTTTTGCAGTCATGGCTCACTGCAGCCTCCATCTCCCAGTCTCAGGTGATCCTCCTGCCTCAGCCTTCCGAGTAGCTGGGATCACAGGCACAAGCCACCAT
GCCTGGCTAATTTTTTTTTTTTTTTTTTAATTTGTAGAGATGGAGTCTTGCTATGTTGCCCAGACTGGTCTCGAACTCCTGGGCTCAAGTGATCCTCCTCCCTCAGCCTTC
CAAAGTGTTGGAATTAAAAGGGTGAGCCACTATGCCTGGCCTTTATGTGAATATTATATAAATGGAACCATATAGTATATAACCTTTTGAGATTTTTTTCAGTAAGTATAA
TGTTTTTGAGATCCGTCTAAATTGTTGCATGTATCCACTCAGTTCTTTCCCTCTTTGTGTGTAGTATTCCATTGTATGGTCACACATCACTTGGTTATTTACTCACATGTT
GATAGATTTTATGTGTTTGTTTTTTGAATCTGCACCACTGGCAATGGATTTTTTTAAAGCTATTAACTTTTTTTTTAAATTAAAAACAATTATTTTTTGTTGAGATGGTAT
CTCTGTCACCCAGGCTGGAGTGCAGTGGCATGATCTTGGGTCACTGCAACCTCTGTCTCCCAGGTTAAAGTGATTCTCATACCTCATCCTCCCGAGTAGCTGGGATTACAG
TCGCCTACCACCATGCTCACTAATTTTTGTATTTTTAGTAGAGACAGGGTTTCACCATGTTGGTCAGGCTGGTCTCGAACTCCTGAGCTCAGGTGATCCACCTGCCTTGGC
CTCCCAAAGTGCTGGGATTACAGATATGAGCCCCATGCCCTAAAACTATAAACTTTTAAAAGTTTTGTATGTATTCTAAATATAAATTCCTTGTTGGATATGTGGTTTGCA
AATAACTTTTTTATTCTTTTTAACAGAGTGTTTTGCATAACACATTTATTAATTTTTTAAAAATAATTATTGTTTTTTTTTGAGTCAGAGTCTCTGTCACCTAGGCCATAG
TGCAGTGGCTCGATCTCGGCTCACGGCAACCTCTACCTCCTGGGTTCAAGTGATTCTCCTGCCCAGCCTCCTGAGTAGTTGGGATTACAGGTGTGTACCATCACGCCTGTG
TAATTTTTGTATTTTTAGTAGAGACAGGTTTTTACCATGTTGACCAGGCTGGTGTTGAACTCCTGACCTCAAGTGATCCACCCACCCCGGCCTCCCAAAGTGGTGGGATTA
CAGGCGTGAGCCACTGTGCCCATCCTAAAATTGTTTTTCTGTTTCTTAAAAGAAAAATTTTTTATACTACCTTTATGTGTACAATCTCTTTTTTTTTTCAATCAGCTTTCT
TAGGTTGAAAAATGTCTTTAATTTTGATGAAGTTCTGATTGTGTTCTTGGTGTCATGTCTAAGAACTTTTCACCTATTCCTAGGTTCTGAAGATTTTCTCCTCTGTGTTCT
TTTAAAAATTTACAGTTTTATTTTTTACATTTAACTCATGATCAATTTTGAAGTAATTTTTGTGTATAGTGTGAGTTGTAGGTTAAGCTTATTTTTTTATTCAGCTCATGG
ATGTCCAGTTGTTCTAGTATAAGTTATTGAAAAGTGTGTCCTTTCTGCATTGAATTGCTTTTCCACTTTTGCCAAAAATCAGTTGGACATATTCAGGCCGGGCACAGTGGC
TCATGCCTGTAATCTCAGCACTTTGGGAGGCTAAGGTGGGCAGATCACCTGAGGTCAGGAGTTCGAGACCAGCCTGGCCAACATGGCAAAACCCTATCTACTAAAAATATA
ACAATTAGCCAGGAGTGATGGTTCATGCCTGTAATCTCATCTACTCGGGAGGCTGAGGCAGGAGAATCACTTGAACCCGGGAGGCAGAGGTTGCAGTGAGCTGAGATCGTA
CCACTGTACTGCAGCCTGGGTGACAGAGTGACCCTCTGTCTCAAAAAAAAAAAAAAAAAATTGGACATATTTGTGTGGTTTATTTCTGGGTTCTCTTTTCTGTTCAGTTCA
CTTATGGGACTCTCCTTCTGCCATTACCACAATGTTTTGATTACTGCTGCTATATAGTAAGTCTTAACATTGGGTAGAGTGATTCCTTACACTTACTGTTCTATTTCAAAA
TGGTTTTAGTGATTTTTTTTCTTTCTACATAAATTTTAGAATAAGCTTTTTTATATCTACAAAAAGTCTTGCTGGGATTTTGATAGGAATTACATTAAACCTATAAAGAAA
TATGAGATAAAGGAAAAACTAAACTTTTACCTACTCTCAAACTCACCACAACACAGGACCCTTCTGACACCACATTTATGGGTTTTTTTTCCCTGTACACCAAACAGCAGA
CAGAAGCTGGGTGCCTTATAATTTAACTCAACTCCTATACTGCATGCCTGGAATAAGCATC
>chr1_47392324_47392575
GGTAACGCTTGCATAACAACATGAAGGTACTTAATGCCATTGAATTGTACAATTAAAAATGGTTAAATGGGCTGGGTGTGGTGGCTCACGCCTGTAATACCAACACTTTGG
GAGGCCAAGGTGGGTGGATCACTTGGTGTCAGGAGTTCAAGACCAACCTGGTCAACATGGTGAAACCCCGTCTCTACTAAAAATACAAAAATTATCCAGGTGTGGTGGCAC
ATGCTTGTAATCCCAGCTACTTGGGAGGGT
>chr1_47543875_47544482
ATGGACAAGAAGGAATACCCAAGGCTAATGACTCTGACTCTCAATCTCATCGTCACTTAAAGGACTCAAGAGATGTGGATGGCTCCTTATCATGCTCCAGGAACCCTCTAC
CAGCTCCCTATCAGCCTTGTGATAAAAGCCAAGACCCTTAAATCTGTGTACAAGATTCTCTGTGACCTTGTCCTTGAACCCCAGCCAGCACAATAATGTCCCACATCATTT
GGCCTTAACCTCAGTGAAACTGAATGAATGAGATGTGCAGGTCTATGCATTATAAATTTTTCTTCTTCTTCTTCTTCTTTTTTTTTTTTTTTTGAGACAGAGTCTTGCTCT
GTTGCCCAGCCTGGAGTGCAGTGGTGCAATCTTGGCTCACTGCAACCTCCGCCTCCTGGGCTCAAGTGATTCTCCTACCTCAGCCTCCCGAGTAGCTGGGATTACAGATGC
CTGCCACCAAGCCCAGCTAATTTTTGTATTTTTAGTAGAGATGGAGTTTTGCCATGCTGGCCAGGCTGGTCTCAAACTCCTGACGTCAGGTGATCCACCCGCCTTTGCCTC
TCAAAGTGCTGGGATTACAGGCGTGAGCCACCGCGCTCGGCCTATGTACCTAT
>chr1_51251958_51252138
AATCTCAGCTACTCAGGAGGCTGAGGCAAGAGAATTGCTTGAATCCGGGAGACAGGTCGCAGTGAGCCAAGATCATGCCACTGCACTCCAGCCAGGGTGACAGAGCAAGAC
TCCATCTCAAAGCAAAAAAAAAAAAAAAAAAAAAGAAACAGAAAAAGAAAATACAGTATAACACTGTAAA
>chr1_54254241_54256703
CACAGGAAGCATCTGCCCAGGAAACGGACAAATCCCTGCTGCATCCGCATGCTCTCTCACCTGCCCCGCCAGCACAGCCAGCCTGCCAGGTGGGACCTCTGCCGAGATGTG
TGTGGGAGAGCTCTCTGACAACCCTGGATTCCAGCCACTCTCTCCTAAACCCGGCTGAACTCCACTGTCACCACCCATCCAATCACCCGCACTTGAAAAAACAGCAACTCT
CTATGCACAGCCTCTAGCCAGGGAGGCAGATGGGAGGCAGGCCTCGTAAGACCCTGAGGCCACATCACTGACCCTTTGCTTCTTGTTTCCCTAAGGGCCCTTTTCACTCCC
CTCACCCAAAAGGCACATTCATAATGGCCTGTGAGCCCCAGCAAGTCCTCTAGTCTCGGCTCCCTTTACCCGTCACAGGAGAGAACTGAGCTAACTCGGGTGGCACAGGGC
TTCTGTTAACTGGCAGACCCAACGAGGGCACTCTTCAAGAAAGCCCCAGGGTCAATACCTGTGGAAGGGGCACATCCCTCTTTGGAGGATAGAAATTTCTTGAGGTCACAG
GAAACTGGAAAACCAGTGTGGATTTCTTTTTTTATCTTTTTTCTTCTTTTTTTTTGAGGCGGAGTCTCGCTCTGTCACCCAAGCTGGAGTGCAATGGCGCAATCTCGGCTC
ACTGCAGCCTCCGACTCCTAGGTCCCAGCGATTCTCCTGCCTCAGCCTCCTGGGTAGCTGGGATTACAGGCACACGCCAGCATGCCTGGCTAATTTTTGGATTTTTAGTAG
AGACAGGGTTTCACCATGTTGGCCAGGCCAGTCTCGAACTCCTGATCAAGTGATCCACCCGCCTGAGCCTCCCAAAGTGCTAGCATTATAAGCGTGAGTCACTGCGCCCAG
CCCCAGTGTAGATTTCTATTGCGGGGGGGCGGGGGGGGGGGTGGTTGGCAGGGAGGTTGGGAAAACTGGTGTGTAATACAAAGTACAGATGATGGATTTATCCCCCATTTG
CTCTTGAGTGGTTGCTCATGCTTAGTTGCTGAGTAGAAATATACACACCCCTCTCCATATCCTTTAATTGCCAGAAGAAGGGCCACCACAATTATGATAAGGAAGTAGCTC
CTTTCTTCCTGGCAGAGGCCAGTTTGGACCAAGAAGAGCTCCTGGGTGGGAAGGCTGCTGCTGGCGCCCCTATGTGCCACGGCAAAGCAGGCCCAGCGGTGATGGGTTAAA
AACACAGATGGGGGCAGGAATCTTACATCTGTGAAAACTGAGGAAAGGGGTGGAGTAGAGTACAATTAGCACTGGGCTGGAACCAAGATCAACTCCAGCCCAGCTCACTTT
GGGAAGTCACTCCTCCACTCTGACCTTTTGTTTCCTCATCTGTGATGTATCCAGGGATCCCTTCTTTTGCTCAAAAAGCTGGGTCTCTAATTCCTCTTGTCCAAATTTGTC
CCCTTCATGTCAGAGAAAATAGAAAATGAAGGACTTTTGGAGAGAAAAAAAAACAAAATAAAAAGGTGGGAACCCGATAGGCAATTTAGCATTAAAGCTGGAGAGCTGGCC
AGGCACGGTGGCTCACGCCTGTAATCCCAACACTGTGGGAGGCCAAGGCAGGCAGATCTCATGAAGTCAGGAGTTTGAGACCAGCTGGCCAACATGGTGAAAGCCTGTCTC
TATTATAAATACAAAAATTAGCCGGGCATGGTGGCGCACACCTGTAATCCCAGTTACTTGGGTGGCTGAGGCAGGAGAACTGCTTGAACCCAGGAGGCGGACGGAGGTTGC
AGTGAGCAGAGATTGCACCACTGCACTCCAGCCTGGGAGACAGAGCGAGACTCCGGTTAAAAAAAAAAAAAAGACAATTGGAGACCCCTGGTAATGAGCATCTCTCCATAG
TCCCTGCATCACCTCACTCAGGAGCCTTCTTGCAGAGCCCTGAGAATGAAAAGCATCACACTCAGACAATGCTAATTTAGCTGGTGACTAAACTCCCAGTTCAAAGGCAAC
AAGGGCTGGATGTGCTGGCGCTTCTGTCAGATTTTTTTGAAGGGCTTTTGCAAAGTCACCGAAATAATTCTGTTTTAAAAAATTGGGGCATAAAATTTCCCTGATGTTTCT
CGAAAAGTTTCTTTTAAGTCTGTCTATCCTCAAAAGAGGCATCTATTCATATTTACCTCTGCAACTCCTCTCCTGCCCTGAACCAGGGAGGGTGGCATGGGGTCTGATTTC
TCCAGACCACCTAGAATTGCCAACCCTAATGGGCCAGCGTAAGGCATATGACCCCAGGCAAAAATCCCTCCCCGTAATCAGACCCCTTTTCTAATTACACGAACAAATCCT
TTCTTGTTTTGAGTTGGGTCTGGGAAGCAGGCAGACATTGCTGAAAAACTCACAAATCTCCTGCTCTGCTGCATCCAGGCTCCTGATCTAAGCATTCCTACGGGCCATTTC
CCCCCCTAATAGCAGGATTAT
>chr1_55412928_55413305
GACTATTTTCCTCACGCGTTGTTAGAGATGAAGGTGAATCCAAGCCCATGGCTATTTCCATAGCACCAAACATACCACCTGGCAGAGAATCTTAAGTATATCTTAATATAT
TCCTGCTGAATAACTGAATGGATGAATAGGTGAACAGACTGTGGAGACCCTGGACTGTTGAAGATACCAAGCTTCCAGAACTGCTCTCTCTGATGACTGATGTTGGTGATG
GGGATTCTGGTCCCATAAACAGCCGCCCCATTTAGATTATTTGCTCTTTATTTTTTCTAAGCCCCAAAGACCTCCAGGCACTATAACCTCTTCACCTGCATGAGATTTGCA
AGTCATCAATTCCTGCCCCGTGGTCCATTTCCTTTGTCAAGGGGA
>chr1_59593288_59594416
AATCAACATATAAATGGGGATCATCTTCCCATCGCCTTCAAGAAAAACAGAATTCTATTTCTGCATGTCATGAAGGGTTCTTTAGGATCTGACACATACCTGCCCTTCCAC
TCAGAGGTCTGACATTTTATTTTCACATCTGCTCCGTGGCTGCCTGTCTTTGGGCAAGTTACATGACCCTGCTAATCCTCAGTTCCCTCATCTTTAAAATGGGGATAAAGA
TACCTATCTCACCGGCTTGTGATAATTATAAAATGAGAAAGTGCAAATAAATCCACTGTCTTTTCATCACACATATGCCAATCCAGCATTTGTGATTTTTAAAAATTCTTA
CTGTATAGTTTACCTTTCAGCCAAACCATGCCTTCTTCAAGCTGATATTATACTAAGAACTTTTATCTTTATTGAGGTGCTTATCAGAATATCTTGCCATTCTTGCATTAA
CTGTTAGATATCCCAACTGCATGGGAAACAAGGACAAGCACAGTATCTTTTTCATCTCTCTTTTTCACAGGACCTGACACATAGAAGGTGCTCAGCTGAATGTTTGCCGAA
GGGTCATGTGAAGTGTCTCTGTTCTGGAGAATCTTGATTCCCAAGAGCCCCAGATAATTCCTGGCCCCTACTCTCCTATCCCATATTAGGCAGCTACTCTGTGTCAGAAAC
TAAGCCAGGGGCTCTGCACAAAAGGCTGTAGTTCATAGCTCTGCAACCCTGGGGGGCAGCTATTATATAAACTTCTTACAACAATTAACACAAATCCCTCAAGTGTAAACA
TCTGATGTCTCTTTACCTTCAACCCACTAGGGACACAAATTGAGAACCCAGCAACCCTCATCTGGCATGGAAAACTTAAGACCTGGATTTCTTCCACCTGCACCTGCTGCG
TTTGTAGCCATCCCCTCCCCTCTTCCAGCACCTTTGTTGTTTGTATCTTACCAGGATTAACCATACTAGTCTGGACTCTGAACTCAGAAACATGTAGATTAAACATTTCCT
AGCTTAAAAAAATAGAGTGCAGAAAGTTAAATAGTTAGCTCTCACATGTTGATTATTTACTATGTGAAGGCAGTATGTAGGGTTTGTCTAACATTGCCTCCAATTTTCCCA
AATATCCGGTAAGGTGAAT
>chr1_60156140_60156869
CAATACAATTGATTTAATGATTAATTTATTGTGTTCCTCAGTAAAAGCCCAGCATCGACTTCTTAAAATGGAATCTTATCGCATTTTAGACAAACAAAACTAATTGGCGAC
AATCATTTAAAGGGGAAGCACAAAACATTCTATACACACACACACAAAGTCAAAGCAAATAATGAGAAAAAAAGCTTGTATTATTTTAAGAATGCAAAAGTAGAGGATGAG
TTGAAGTGTTCAGGCTTTCTGATTTGCTGAGCTCAAAAGATCATTTGGGCCAATTATGCTTATCTGTGAACTGACATTATTCATGACCTTTACATCCTGCCCTCTCTAAAA
CGACTTCAGGATTTTTTTTTCTGCTAGTAGTATGAGGAACAGTTGTGCTCTTCATTGCCTCATGGTTTGTTTTTATCTCAGACTAACCATGAGGCCTCCATCCTTCCCACT
GGCATGTAGAAGATGTAGAGACAATCCTTGTATTGCATTTCTAGTTATGCATGTTTTAGATTGTTTCATTTCAAATGTGTGGGGTTTTTTTATTTCTACCATTTTGTTTCT
CCTTGCTTCATCTTGCCCACCAAATTATAAAATGGATTACCTAGTGGAACTTCAAAGCATCTTTTTAGTTGCCTGTGTATATTTGGAACAAGGTAAGGGATAAATAAATAC
AGAAGTTAGGGGAAAAAAAAGTCTAGTTTCTTGTTCTCCTGTGCCACAGCCTAGTTTTGTAGTT
>chr1_61096183_61096772
CCTTAAATTAGTGAATTAGTGAGCTTTTTTTTGTTGTTGTTGTTGTTTGAGACGGAGTTTAGCCCTTGTTTTCTAGGCTGGAGTGCAGTGGCATGATCTCGGCTCACCGCA
ATCTCTGCCTCCCTGGTTCAAGCGATTCTCCTGTCTCAGCCTCCCGAATAGCTGTGATTACAGGCATGCACCCCCATGCATGTAATTTTTAGTAGAGACAGGGTTTCTCCA
TGTTGGTCAGGCTGGTCTCGAACTCCTGGCCTCAGGTGTTCCACCTGCCTCGGCCTGCCAAAGTGCTGGGATTACAGGCATGAGCCACCACGCCTGGCCATGAGCTTTGTT
TCTAACTCTTTAAACTTAGTCAAGATTAGTTCTTTTTTTTTTTTTTTTTTTTTTTGAGACGGAGTCTTGCTCTGTCACCCAGGCTGGAGTGCAATGGCATGATCTTGGCTC
ACTGCAACCTCTGCCTCCTGGGTTCAAACAATTCTCCTGCCTCAGTCTCCTGAGTAGCTGGGATTACAGGCTCCCACCACCACGCCAGGCTAATTTTTGTATTTTGAGTGG
AGATGGGGTTTCACCATCTTGGTGAGGCTGGACTC
>chr1_67202521_67202895
AGCCACTGCCAGCTAACAGCTTTTCACATACGTTATTTAACCCTCATATCAACCCTATTTTGTAGATGAGATTATAATTTATATATTAGAAAACTGAGGTTTGATGGCATT
AAAAAATTTGAGATCACAGAGGTAGGGAACATTTAATTCAGGGGATCCTCCTGCCTTAGCCTCTCGAGTAGCTGGGACGACAGGCCACAGGCCACAGTGCCTGGCTAATTT
TTTTAAATCTCTTTTAGAGACAGAGTCTCATTTTGTTGCCCAAACTTGTCTCGAACTCTGTGGCTCAAGCGATCCTCCTGCCTTGGCCTCACAAAATGCTGGTATTTCAGG
CGTGAGCCACCATGACCGGCCTGAATATTAGATTTGAAAACA
>chr1_71413310_71413669
ACTCTGAGGCAATGAGCAAAACAGAAATGGTTCCTGTTCCCACAGAGCTTTCTGTTTAACTTGAGATGCTTTGCATGGAACAAGCATATTTTACTTCACTTAATCTACACT
TGGTTAAATCAATCTTTCTCTGGTCTTGCAAAGATGTCTTTCATTTTTGCTTACAAAAATATTAATTCTCTATATTTTCTTGACTTTGGGAGGATTTTTATTTAATGCAAT
TTATAGCTAGATAATTGGCCAGTCTCCTCTGATTTGCAATTTCTTCAGAGTCAGAGGATATGACCTCTTCCTTTTCTTCTCTTTTGCCAAAGAGAACAGCATGGTGAGTGA
AATTTAGAGAATGGCTTCATGGCTGAC
>chr1_74600468_74601036
GGCATTATGAAGGATTCTATATGTAGGCCAGAAATGAAATCATATGCATTATTCATTCCTACAATAAATGAAATAATTACATTTCAATGATAAAAATTTACACAAAATAGA
ATATTCCTGTCACAGCCACATATTTGCTTTATTCCCTGCAGAGGTGCTATAAATCTGTAGCAGGAAAAGGAAATTGTCACATCAGATAAACTCCAGCTGTCCCTCGTGGTT
ATAATTTTTCACCTTTCATATTTAACTGTTCCCCTTTTTCTTCCACCAAAAACTAAAAATCTTGAAGTGACAACATGCCAAGGATAGAGAGCAAAAGGATCTCATGCAGAA
CCAATTAAGCAAATAAACAATTATCCTTAAAGTAAAAATTACCGAGAGAATAAATGTTTCTCAATTTTGTGTGTTTTAGTTATTAGCTATTCTGGCTTCTCTGTGGGGGAG
GGGGGCCTCTCGGGTAATTTACTTGAGAGCTGTCCACCCAGTGAAAGAAACTTAATCTAGAAATGTATACCCTGTGCATATGCAGAAAGCTCTGTAAATACAGAGGATGAG
GGAGATGTAAGGGG
>chr1_76646508_76647653
GACTTCACTTTCCATCTTGATCTACCTAGAAGACGTAAAAAAACCTTCTCAATAAGACAGTTAAATCTGGGAAAACATATGTGAATTCTATATACTCAGTAAAAAGGAGAT
AGAATACTGATGACTTCACTTTCCATCTTGATGTTTATTAGCAAATCCATATTTACCTTATGTCAAGATTGATCAAGTACCAAAATAACTAAAATATACAAAGTTGTAATA
AATCAAGTATATAGTCCGAACAGAATGAACCCAGTTAGAAATAACCTTAGGTAGTTGACTTTGCAAGGAAAACCGAAATCATTAGGGGGAAAAGGGGACTTTGAAAAGTTA
CCTGTTTAAAAGCACGCAAATAACCTGTAAAAATAATACAGGTTAAGTATCCCTAATATGAAAATCTGAAATCTGAAATGCTCCAAAATCAGAAACTTTTTGAAAGTTGAC
ATGATGCTTAAAGAACATGCTCATTGGAGCATTTTGATTTCAGATATTCACATTAGGAGTGCTCCACCAGTAAGTAAAATGCAAATGTTCAAAAATCTAAACTTTTAAACA
TTTTTGATCCCAAACATTTTGGATAGGGGATATTCAAATTGATTACACTTTTACAGTGGAGGTCACGGTGGTGAAAGGAAGTAAAGAAGAATGACGAAGTATGAATAAAAG
TGTATTAATTCAATCTTTATTGACAGTTAAAGAATTAAAATCTGTTGCTAAACATGAGTTGTTTGTAATTTGGCTTCCCAAACAGGAACAAACACATTGTGAATTGAGAAT
CCCAGACACATTGGCACTGGATAGGTGCTGAGATGATGGAAAGACAGAAGTAATGAGAAATGCTTCAAGTTTTAAAAATTGATATGATGTCAGTAATACTGTTTCCAGAAA
TGCATAAGTCACAGGCTGGAAAAAAAAGAAGAAAAAGCTGAAATGACATTTTAAACTTAGGTTGAAGCATGTACACCAATGTGTATAGAGAGGAAATTATAAGATCTCAAA
AAAGACAAAATATCTTTTTGATATTTGATATTCTGAATCAATAATATTTATTAGGCACCAAACATTCATTTATGCATTTAGCAATTTACTAAATGACAGTTGAAAGTTTAA
GCAAAAAATAGTTTGGGACTTTTTTTCAACATAGGA
>chr1_78906512_78906862
ATTTTAAACCATGGAAAGGAATAAAGGTGAAGGAGAACAACTGTATGTGAAGAGCATTTACAACAATGTAAATTGATGTAATGTGACAATGAATACTACATAATGAACTAT
TTCTTCTTAAGATATAAGCAATGAAAAATATTTGTTGTATATACTTGCAATAGAAAACAAGAACAGAGGTTAGTAAGAATCAAACATTTCAAAGGAAGTTTATAAAACTGT
AACCTTTAAGGTATAAAAACTTTAATATAAATTTATATAAGTTGCTCGCTGAGAAGCTAAAATAGAACTTTCGCAATTAAATTCAAAGGTATATCTAAAATTATTGCCAAT
TTAATTTTTCATTTAAAA
>chr1_79143079_79144116
TGAATCTATTTTCTAGAGGTATGATTGTAGGTACAAAAAAGGGGGGGGCAATACTTACTGGCCCTTTTTTAATTTGGGGAGCAACATATTCCTTATCTGGGTGTGTTACTC
CAGCCCATTTACTAAGTGACCCAAAAAGCTGCTTGTTTCGAGTGAAGCTCAGATCAAGAGAAGGCTCTGCAACAGGTCCAGGCTGCTGTGTAAGCAGCTTTGCCTCTTGGG
CCGTATAAACCAGCAGGTCCAATGGTGCTTGACATGTCAGTGGTAGCTAGGGATGCTGTTTCGAGGCTTTGGCAGGCCTTTATGGATTAACTGCAGTGCAGGCCCTTGGGA
TATTGAAGCAAGGTTCTGCCCTCCTCTGGAGATAACTGGTCCCCTTTTGAGCAACAGTTTTGCCCGGCTACTGGGCTTTATTAGAGACTGAACACTTAACCACGGGCCCAC
CAAGTTACCATGTGACCAGAGCTGTCCATCATTAATTGGGTTTAATCTGACAAACTAAGTCATAAAGTTGATTGTGCATAGTAGCACTCCATTATCAAATGTAAGTACTAT
ATATGTGTTTTGGCACTGAAGGCACAGATAAGTTAGATGAAGTGGCTCAAATGCTCAGGGTCCCCATTCCTACCATACTACTTTCTCTCTCCTTTACATTAACTATTACAT
GTATAAGGTTTTGTATATTATAGGCATATGTATGAATTCTCTTGTCTTTCATAAACTTATGAGTTCCAATGACAGAAAGCAAGTATAGTTGATGGAAGTTACTTTGGAAGT
CACTTAATATAATTTTCTCATTTGAGGTCCACAAAGTTGAAGTAGTCTTTGTAACCTGAAAAGAGTCTTAATATCAGATCTTCCATAGAAAAACAAAATAAAAAACAAGTT
GACTATTTTTTGCACTATAAACCTGAATGTTTGTCTTATGAAAAAATGAGACAGAGAAAAACAAATCTGATAGGATGAATACATTATTAAAGTTCTTTTGTATGTCAGAAA
TTTTATAGACCATAATAAGTTAAATATTAAATCTGAATT
>chr1_79575846_79576226
GACATTTTTCATAATGATGAATGATAATTATGCTAATAATTTAAAATTTTAATTTTCCTATATGTAGAATAATAGATAATAACCATAACTACTTAAATCTTATTTATATTC
TTTCATTTATATGTTTGAAATTATAGAAAACTTAAAGTATAATAATACCAGTATTATTACTAACAACAGGATTACTGAAAATAATTTTTTTCAGATTTCTTCTTAATCTTA
GATTATAGATTAGGCATATATATATATATTTTTCAAATTAATGTATTTATAAGCACACACTTGAAATAATTTCTCTCTGGTTATGCCATCAACTCAATTAAGTCTATTTTG
TATTGCTTTCAAAGTAATTATTTTAAAAATTTATAAATATTTGAAATA
>chr1_83796934_83797246
GGTCTCGATCTCTTGACCTCGAATCTACCCACCTCAGCCTCCCAAAGTGCTAGGATTATAGGCATGAGCCACTGTGCCCAGCTATCTTTTCTAGGAATAGAATGGGAAGCA
GATTTGCCCTAAGCAGTTCCCAGCTTGACTATTCCCTTTGGCTTAGTGATTTGGGGGTCCTGAGAATTATTTTCCTTTCATAATTCTTATAAGCATTTTACATGTGGATGC
AAAGACACTAAGTGATCCACATAAAACCATGTGAGTTGAGTTTTCTCTATGGTATATTGCTGGCAATATCAGTAGGCCCAGAGTTCGAAGG
>chr1_86157978_86158671
CCCTTCCACATGCTGAAAGGGATCCCACATTACACACACATTATAAAGGTTAAAGTGATCATATTGGTGAATGACAATGATTGATGTGACTCTCAAGCTTGGTAATTTTTT
AAATGCAAGAATATAGAAATTCATTATGCCCCCCTCAATTTTTTGACTGTTTATTTTGAAATAATTTTAGATTATAGAAAGTTGCACAATAGTACAGAGTTCCTATATATA
CTTCCCTCAGCTTCCCCTAATGTTAACAACTTACATAACCAAATTACAGTTATCAAAACTGGACAATTGGGCTGGGTGTGGTGGCTCATGCCTGTAATTCCAGCACGGCAG
GCCAAGGCGGGCAGATAACCTGAGATCAGGAGTTCGAGACCAGCCTGGTCAACATGGTGAAACCCTGTCTCTACTAAAAATACAAAAATTAGCCAGGCTTGATGGTGCACG
CCTATGATCCCAGCTACTCAGGAGGCTAAGGCAGGAGAATCGCTTGAACCAGGGAGGCAGAAGTTGCAGTGAGCTGAGATCACGCCACTGCACTCCAGCCTAGGAACAGAG
TGAGACTCCAACTCAAAAAAAAAATAATAATAAAAAATAAAAAATAAAATCCCTGGATAATCAACACCAATATAATGCTAATAACCAATCTATACATCTTATTAAATATTG
TCAGTTTTCCCATTAATGACCTTTGTCT
>chr1_88782254_88783268
TGTTTTGAGAAATTGGATTATGGTGTGCTTTAGTATGGCTTGCTTCTGTTTCTTTGTTTAGTGTTCTTTGAACTTCTTGGATACTTCTTGAGTTTATACTTTTCATCAAAT
GTGGAGAATTCATGGCCTTTTTTTTTTCTAATACATTTTGTGTCTCCGATTCTTTCTGCTCTCTCTTAATGAGGAATTTCAGTTACACATATATGGCCACTTGAAGTTAAA
CTCACAGTTAATATATGCACTGTTCTTTGTTTATTCTCAAGTCTTTCTTTAGTGTCTTCTATTTTTGATAATTTCTTTGCTGTGTCTTCAAGGACACTAATCTTTTCTTTT
GCAATGTTTAATCTGCCTGCAGTCCCATCCAGTGTATTTTTTTTTTAATCTCAGATATTGCCATTTTTTAATCACTAGAAATTTGGTTTAAGTCTTTTTCATTTCTTCCAT
GTGTCTGTGCCACATTTTCAGTAGATTGACTGTTTTGATGTCCTTGCCTTCTAACCCTAACATTTATGTCAGTTAAGCCACTAAGCTTGTAATAATTTGTAACGCAACCAT
AGAAAGCAAATACACCTGGTAATCTTTGAGTAGATGCAGACATTGTGAATTTTACCTTGCTGGATGCTGAATATTTTTGTATTTCTATAAATGTTCTTGAGCTTTGTTCTA
GGACACAGTTACTTGGAAACAATATGACCCTTTTGGGTACTGCTTTTAAGATTTGTTATGTGAAACAAGCATCATTTAGTTTAGGGGTAATTATTCTCTACTGCTGGGGCA
AGACTCTTCTGGATATTTTCTTCAGTGCCTCATGAATTGAGATTTTCAAGCCTGGCTGGTGGTAACAAACACTATTCCTACCTATATGCACTGAGTATTGTTCTTTCTAAC
TTTTTCAGTGGGTTCTTTCCCCTGCCTCAGATATTTTCTTCATAGGCAGGTGCTGATTAGTACTTTGATGAATACTTGAAAACCCTCTGACCATCTCAGGAGTTCTTTCTA
TGAACAGCTTTAACTG
>chr1_92537546_92538209
GTTTTCAAAATCTAAAATAAATGTAATGGGAGATGATATGCAAAATTTATTCTCAATTATCAGCTTCTTTAAACACTGAATTGTAAACATGACAAAGGTTAGACTAGTAAT
AACCACACAAACAAAATGATTTCCAGAGAATCAGAACAGGAAATCAGTAAAAGTGATCGACTGGAGGTCATGATTTCTTCATTACTTTATTACACAGACAAGAGCCAAAAT
TCTAATCTACAGTACTTAAAAAAAAAAAACTAAAAAAAATTCAAGAATTTTATTGAAATAATACTAGGTACATAATGCTGAAAATGTTTTTGGTTTTAAGCTAAGTAAATC
ATAAAAAATATAAAATTTAGAATGAAAAAATTGTAGATTTCATGTAAAACTGTATATAATGCAATAGTTAAAGCTGACGTTTTTAGAAGGAAAAAACATGCACCCACATTA
ATAAGTAAAAAAGGTAGAAAGGAAAGGAAAGTTTGGAATAGAAGAAACTTACAACTGCACACTTTTTACCTGAGAAGAAGAGAGGGGGAGTCATTTACAGAGAATTCTTAG
TCTTTCTACAGTGCATACTTAGATGTATTCAGTATTGTGGGCAAACAAAATGAAACTGCCACTGAATGTCTTCTTCCTGGCAGCTGACACATCTTGATAAAATTGAAAC
>chr1_92713137_92714575
TTCAACAGGTAAACAAAATTTTTTCAATTACCAAGATAGTCTCTTTTTCAAATCAAGTTTTAAAATCTAGTACATATTTTACTCTTACAGCATATCACAAGTCAAACCAGC
CAGATTTTGGGTACTCAATTGCTACATATGGTTACTGGCTACCATACTACACAATACTAGTATTGTCTAGTATTGCCTTTTCTTTTTTCATTTTATGGTAGACAATATGGT
CGACCATACTAGACCATACTAGATCTAGATTTTGGTAGGATATAAAGATACATAAATTAAGTTTTCAAAGATTCCTGTTGACTATATTTTTAAAAATCATAAAATACATTT
GCTAGTTTAAAAAGAACCCTTTCTGGCCAGGCGCAGTGGCTCACACCTATAATCCCAGCACTTTGGGAGGCTGAAACGGGCCAATCGCTTGAGGTCAGGAGTTTGAGACCA
GCCTGGCTAACATGGTGAAACCCCATCTCTACCAAAAACTACAAAAATTAGCCAGGCACAGTGGTGCATGCCTGTGATCCCAGCTACTTGGGAGGCTGGGGTCAGAGAATC
ACTTGAACCCAGGAGGCAGAGGTTGCAGTGAGCCGAGATTGCACCACTGCACTCCAGCCTGGCCGACAGAGTAAGACCCTGTCTCATAAATCAATAAACCACTTCTTTTTC
TTCATTCTCATATCTCAGCCCCCAAAATATGCTAAAAAGCAAAATATGATTCCAAATAACAGAATATAAAAACGGAACAAATATGGCTGCAATGCCAAAGTTTTAAACCAC
GCAAATAATGGCTCACTCAAAATTTAAATTAGCAACATTCCCCTCCTTAATTAAAATGCAATCCTATTATACTTGAGACTTACCTCCATAAATTCATCTCTGCCAAAGCCT
TTGTGATTTTAAAATGAAAAAAGAAAAGCACATTTAACACACAAGGGGGAAAAAAAACTATCCGATTTCAACTTTAAAGCTATCAATTATTAACTTTCATCAAATAGATCT
TTGACATTACATTAAACCATTTCTTCACATCTTTCTGGGGTTGCTACATGCACTTATTTTTAAAAAGTAATAGCCGCAGTAAAACTATGAAAAGAAAAAAGTTTCTTCATA
GAATTTGATATTTTCATGTTTCTTAAATTTTAATTTTCTAAAATGTTATTTTTATACTTTCTGAATCAAAGAGAGTGAACACAACCAGAGAATCATCTACATTTGGGGAAG
GGAAGAATAAATCCTAAATAAAAGCATCTACTTTGTTATGCTACAAAGTGTAAGTTGTATCTCATAATTTTTACTTTAGATATATAACTTACATATCTATATTACAAACCA
CAGAAGTAGAGAGAATTCAAATTATTATCCTTGCAATTTTTCCCCAGACTTACTAGTTGGTGGGGCGATAGGACAGAACAGGAAGAAGAGCACTAAAGCTTAGTGTT
>chr1_92973327_92974037
CAACTTGGCAAGAGACTTAGAGCGTCTCAGGACAAGTTGGAAACTGAAAATAGATTCTGCCCATTGACTCAGCAGGATTGGGGGGTTGCCTCTTAATAATCGCACACCAAG
TTAGAACTCGTCATGTCTAAGATGTCCTATTCCAGTGTGGTCTCATTTTGTTCCAAAGGTGGTTTTCTTTTTTAAAAACAGAAGTATTGACAGTTGGTCCCATGTTATATT
TTTCCGCTTTACAGACTCTAACAAAGTTCTACAGATATGAAAGTCTGGTGACATTTCCCTTCTCTTTATAAAGTGTGGATTTCACAGAACCCACTCCCTGTCAAGGCCATC
TGGGGAAGTGTAGAATCTTTTATCTCTCTAGGCAAAAGGGTTTATCTGTTTTACTTCCTTCTTTTAAGCTGAGGACCTTCTGAGGTAGTTTCTTTAATAAGTAAATTACTT
TCTTCCCCTGTCTTACCTGACTGTGTTGATAGCAGAAGTGAGGGCATTTTCTTAGAAGATAAGATTTCTTTTACATTGGGTTTATGAATGAGGATTGGTGGGTCTAGTCCC
CACCTCCCCACCATGGGGCTGAAATGAAGAGCTGAAGGTCTCATAGGCAATTCTGGGCCACATTCAGTCTTGTTGAGACCTCTTTGGTGTGATTTGTATGAATTTGGATCA
GATTACCTGAATTTGAATCCCAGTTATATGATTTTCTGGCTATAT
>chr1_92973328_92974037
AACTTGGCAAGAGACTTAGAGCGTCTCAGGACAAGTTGGAAACTGAAAATAGATTCTGCCCATTGACTCAGCAGGATTGGGGGGTTGCCTCTTAATAATCGCACACCAAGT
TAGAACTCGTCATGTCTAAGATGTCCTATTCCAGTGTGGTCTCATTTTGTTCCAAAGGTGGTTTTCTTTTTTAAAAACAGAAGTATTGACAGTTGGTCCCATGTTATATTT
TTCCGCTTTACAGACTCTAACAAAGTTCTACAGATATGAAAGTCTGGTGACATTTCCCTTCTCTTTATAAAGTGTGGATTTCACAGAACCCACTCCCTGTCAAGGCCATCT
GGGGAAGTGTAGAATCTTTTATCTCTCTAGGCAAAAGGGTTTATCTGTTTTACTTCCTTCTTTTAAGCTGAGGACCTTCTGAGGTAGTTTCTTTAATAAGTAAATTACTTT
CTTCCCCTGTCTTACCTGACTGTGTTGATAGCAGAAGTGAGGGCATTTTCTTAGAAGATAAGATTTCTTTTACATTGGGTTTATGAATGAGGATTGGTGGGTCTAGTCCCC
ACCTCCCCACCATGGGGCTGAAATGAAGAGCTGAAGGTCTCATAGGCAATTCTGGGCCACATTCAGTCTTGTTGAGACCTCTTTGGTGTGATTTGTATGAATTTGGATCAG
ATTACCTGAATTTGAATCCCAGTTATATGATTTTCTGGCTATAT
>chr1_94865794_94869116
GGACATTTTACCAATAGGTTTACATTGTATTTTGGAATTGTTTTCATTTACTTTTTAAAAAGATATCTGAATTGTTGATATTTTAAAATCTATAACCAAGATTTAAAGTTA
GTTTATCAATTAGAAGCAATTGATTGGATAACACATAAAATTATCTGGCTTCCTTATCTGGAAATGCATGCTAAGCAGTTGCCCCTGATTGTAGAATATTTTCTTGTATTT
CTATTAATATTTTGCTTGGCCACATTTTGATGACTTGAAGAGGCATTTCCATATCCAGGGCAAAACTAGCTACTTTTGGCTCCTGCATTTTGAAATCAATCCTTCAGTCTT
AGGAAACTTGCAGGATTTCTTGAAGAACAGGACAGCGTTTTATTTTAAATCTATTTGTGATATGTGTGTGTGCGCATTGGTAATAGATAATCATAAATTAATGAGCAGCCG
GGAGCTTGCTCTCCCTCCTAAAGCTAGGCATTTTAAACTCTCTGGGGAAACGGCCTTTCATAAATCTAAAAGAGAAGGCCCAAGGACCTCAGTGGAAGGCCCAAGGTCTCT
CTGACTGAGGTCTAAAAGGTTATTTATCACTTCCCAGATCCCACAAGGACCAAGGGCCAAAATTGCTTTTAGTGATGTCACTATTGGGAAAATGTGTCCTTTCTTAGGTTA
AAAAAAAATTTCTTCCTCAGCAGCCTTACTGCCCCACACTGTGTCTACAATTTAAATGTCTCACACAGCCACTGTGTGATTTTCCCTAGTTAAATAGGCTCATTCACCAAC
ACAGCCAGGCTGAAAAGTGTCCAGATCAAGTTTCATCCAATTGAATTCACATTGGGATGAGAAAATGTCCATATAAGGCTGAGTTATTCCTGGGGTCCTCATCCTAGGCTA
TTTCAGGATTGTTTTCAGGGATGTGTTCACTCTGGAGAGTGGGTAGGATGCCTCCGAGCACCCTTCCCCCAAGAGGTTCATTAAAGTATTCATTCTTAAGCTATGCACAAG
TTCAAGTTATATTTCAAAGGAGTAATTTATCCCTCGAAATTTAGTCCTGAAAAAAATCTCACTACAGGATTTATTTCCTCCAGAGTTAAACTTGATTCTTTATTTATGTGG
GCACATAACTAGTACCTACAGTGTATTATTTGTTTTTTTTGTTTCTGGGATGTGGATTTTTCGTGAATATAAACTTTGGTTTGAAAAAGCAAAGTGTACCATTTCAGACAC
TTAAGGGCAGATGAAGGGGGAAGAGAGGTTTTTTTTTTTACTGGAACCAGAAGGCCTGCTTTTGTTTTGCTGTTCAGTATGGACTAACCTCCCTAATAGCACCCCTAACAC
GTAAGTCCACAAGACAGAAATGTTGCTCCTCAGTAATACTAGAACCATAATTAGTAGTAGTAGTATGCACACAATAGAACTTCTCCCACGCCACCAGTGTTTCCCCAGGTG
CATAAGTAAAAACTGTGTTTCCTCAGAAACTGCCTGCTTTTCTTCTTTCCTGTGTTGTTTTTGACTCTGTTCCTTTGTTCTCAACCTGATCCAGCAGCATGGTGCATTGTC
CAGGTACCTGTTCCGATGCTGCTACTGCTGTTTCTGGTGTCTTGACAAATACCTGCTCCATCTCAACCAGGTACGTCTCTACCTCTTGCCTCAGGAACACACAGAAGGGTC
CAAAGGTGGGCTTCATCTCTTAGGTCAAGGTTTGGCAAATTCTTCTCTAAGGGGCTAAATTGTGTAAACATTTTAGGCTTTCAGACCAGTCTCTCTGTCACAACCACTCAA
TTCTGCCATCATGGCAGGAAAGCAGCCATAGGTAAAATGTCAATGGGATGGATGTGGCTATGTTCTAATGAACCTTAACTTATCAACACTGAAATTTGAATTTCATATGAT
TTTTACATGTCAAGAAATTTTCTTTTTTTGATTTTGATTTTTTCTCAACCATTGTAAAATTGTAAAAATTGTTCTTAGCTCCTGCCAGAGAAAAGTGGGCGGTGTGATGGA
GCTAGCTCCTGAGCTGTAGTTTGCATACCCTACCCTAGAACCATAGGCCTTTAAAGCCATGCTTCAAATTCTAAAAGAAAGTTTTTCTCTTTTCAGAAATAAAGAGGGAAG
GGAGTATTTAGAAACCCTAAGCATAATGAATATATATCAACTAAGAGCTAATTTTCAGTGTCTTCTCTAAGAACTATAATTTTCCTGAACTAGGAAAAGAATTGCCTCCCT
AATTTTCATAGATTTCACCAGTCTTTCCTTTTCAAGCTGTAAATATGCCTTTAAAATTATAAAAATTATATCTTGCAATTGTTTGGATTTCAGATTTTTTTCCTTTCCTGA
ATTTTTCAAATTGATGGAAATTTAAATATGTTGTATTTCTCTATAGAGCATTTAGGAGATTTTAATAGTCCTTAGTCAAATTTACACAAAGCAGTATTTTTGTAAGTTAGC
AAACTGTTTTATAATTTAAATGTTCACAGAAATCTCACTTAGAAAAGTATTTCTTATAATTGCCCCCTCCCAAAGAAATGTACCTTTAGAAGTAAAGGGACTAATTAGACC
ACCTATGTTTAATGTCTTTTAAGGGGTATTTAGAATACTTTTCATTATTCAGGGAAAAATGTAGCCTTCTTATAGTAAGGTCTATTTTTAGGCTCTTAAACTTGGAGAACA
TTTTAGAGTATATTTAGTTTTCATTTGGATTGCTATAAGCCAGCATGTATAAAACACAATCAAATACCATAGGACCTTTCAGAATGGGGGGGAACATATAACAAGTCAGTC
CAAACCGTTTGAATACATTTGTCGTGGTGTAAGATGTTATAGCTATTGTGTATATATCCAGACGGCAACTTCATAAATATTTTGAGATGCATTGCAAAAATGTATTAACTA
TGATAAAATATATATGCATGAAAAATAAAGTCTAAGAAACATATAGATAGACTAGAAAGACAAAAGCAATGAATGGGACCATTGATATACAAATATGTTGGCCATATGGCC
CTACAAGGCCCGAGGGTTGACCTGTTATCCCCTCTCACTGTACTACGGGAATTCAGGTACTTTCCGCATCCCTCTTTCACTCATGGTTTTCATACTGGCCCCTGGAAGCCT
AGAGGCTCCTGTGGACACTGTGGGGACCACCACATTAGGAGGGCAGAGAAATGGCTGAGGTGGAGGAAGGGTGGGCCCTGGCCCCATATACCATGCCTATACTGCCTGGCC
TTGCGGCCTGAGCAGCTCCACTTTATGTGGTTTAGGGGTGGGAGTGTGGGAGTGTACTGAAGGTTTCATTTGAGGACAGGTCTCTGCTGCTGAAACACATTTGA
>chr1_97446071_97446440
GGCACTATTGATATCTGTCACTTTGGACCAAAAGAAATCACAGAAAATCACAGTAGAGTTGCTGCAGAAATCTGAAGTACTTATACTCACCACGACATCAAAATTTGAGTA
GTTATTAGACCCATCACTAGATTGTTACTTAGTGCCTTAATAAAAAAAATACATTACTATATCGTATATTTTAAGTGAGATAGTGAGAATCCTTTGTAACCCTATGAATTT
TGTTTTATGCCTTCAAAAATATTCTGGAAAGAGGCTCCCAAGCTTCGCCAGAGTGCCTAAGGAGTCCCTGGTACACATAAAATGTTAAGAACTCAATATTTAGAGGCTATT
TGTCAGTAAAGCACCTTCAGGAGTGCTGATGTAGATC
>chr1_98420934_98421658
CTATAGTGAACTTCTGCTTGACTTACTGCAATGTTTTTAGAGGTGTTTATACATATGTGACATATTTATCTAACTCATATTTTGCACAAATGAGTGTTAAATTTTGCGTGC
ATTTTTTGAACATTCACCATACTAATGATGCCAAATTTGGGAAGGCAACCCAGAAGTGTACTCTTTTGCTTACGGGGTAAAGATGTATACTTTATCATTTATTTATTTGCA
AGTAGATAATTGAGAGGCTCTCAGTGTTAAATTGTTTGCACTCTGTTAAATGATTTGATGCTGATGGGCCCCAGATGTCCTGAAAATGTTCCCGCACCCTTGATGGTTCCC
TCTGTACACTCATTACTGCCTTAGCAAAGCAGAACATATTTACAAATTTTAGGTCACCATCTGCAAAGATGTTATGTTGTGTCTATTTCAAATAAAAAGTATACTCATATA
TTATGAATAACATGATGCCCTTTGAAAAATATGATAACATAAGGGTATAATGATCAACAAAGTATCTTTGTGGTTAAGAGTCTCAGAATAAAAATTAGACAGATCTGCCTA
CAGTCCTAGCTTTTCTACTTAGTGGTGTGACTTTGAACAAATCACATAACTTCTCTGAGCCTCAGTTTCCTCATCTGAAAAATGGGAAGAATAATACCTCTCCAGGTTGCT
GTAAGAATTAAATGATATAAGAATTGTGTAAAGAGCCCAGTGCTGAGCACATAGTAAGT
>chr1_98793151_98793721
TGTTTCCATGAAACTTGCTTTAGAAAGAAAAAAAATCAAGATTTTCCCCGATATTGTTCTCGTTTTTAGAGTTTCTCACTTTAATCTGAAAGGAGGCATTGAGTTCTTTGA
GTCACACTGTTCTTATCCTTGACCCACTTAATTCCTAAAGTTGATTTCTTGTTTTTAAAATGCACATTACATCATCTGTTTGTATGAATAATTGCAAAAAAATGAACTTAT
GGTTAAAAATCCCCTGTGATTCAAAAAGCTGGTTTTTATGACTTTTAAGTGTGCAATATTGAGTTGATGAACATCATAAGTCTTTTTTTTAATTTAACAGCAATATATTTC
CCTCACTGAGCTTTGACCGGGTCTTATGAAGAGGATTCTCAAGTGGAGCCTCAGAGAGCAAGGCAGTCATTATTGACTTTACTAAAGCTTTTGTGAATATATGTTGCCATA
TCACCAACATTTCCGTGATTTAAATTCAACACTAAATTGGCTCTGGTAATGTTAACCAACAGATTGGATGCAATTCCAGTAGCACATATTCTGACATCTTATCTAACGGAT
CTTAGCTGTTCTCCTG
>chr1_99768307_99768643
CGCTTTCAACATATGCAGACTGGAAAATAGATTATGACCCATGCCTTGACCTGTGAATGCTGGTTATCAATCAACCCCAGTAAATTCTTTAAACCATTTTTAAAGAGAGAA
CAGAGAAAGGAACACCATCACGTTACGCTTTCTCTTAAAGAACTAGTCACAATTAACAAAAGCCCCTCTCTACAGGTTATTAAAGAGAGGCTTTAAATAAAGATGACCCAG
AGTTGGTTTGCTATCCTAAAGCTGCTGGGAACATGAATAGTTTTAAACTAAGTCAGCTGATCTTCAGTTCTTCAAAGCCTCAAGTGGTGAAATAGCCTTCTGCAGATAACA
GACC
>chr1_100703848_100704848
GCATTTAAGGAAACCTGGTTGTCTCAATTGTTCCTAAAAGTGACAAGGGAAGGCTATAGCATGACTAACAGCTGCTCTTATTATTTTGGAATGTAATTTGTCTGCCCAATT
CTTCCCTTTGACTCTATAAATTGCAGCAATATTTCCTTAGAAACTCAAAGGAAAAAACATCCTTCTTGTAATGCTGACTTGTGGCTGGTTAGAACAACTGGCAGCATCCAG
CCTGGCCAACACTTTTCTGTGTGTCTCGGAGATAAATTTTCCAGGGCCCTGCGATACTAAGACACAGGAAATCCAGGCAAATGATATAGACTAAATTTTATTCTTATTTTG
ACATCACAACAGAACTTAAACTCCTACAAATAACTGCAAAGAAATTCAATCACTAATTCAGTATACAAGAAATAATGATGTCTTAAAATTATTTATTTTTTCAGCACCTGA
CAATTCAATATGTGGATCCTTCTTGGAAGTAACAGAGCATGCTGGCCAAAGAGTTACTGCAAAAATGCTCCTAAATCAAGTAAACAAGGAAAAGAACAGGAGCTGATAATG
CTGTTGTTTGTTAATGCTCTTATTGTAAACTACTTTTTGGAAGATAAACCTTTTGTGGGAAGGCCAGGTACTAGGCTCCTTCATTGCCTTAGATGATCCAAGAGACTGAGT
AATCAAGATGGAGCAAAGAGCAAGAAGAGTGTCTGCAACACTTTTAACTTCACAAAGAAGTTACCAGGCAGAAGGGGACAATTGCAGTGACTGATTTTCCTGACAAAATGA
CAGTGTCTTGACAATGGCTATGAAGTCTTGATGACCCTTAACATCTCATAGAACAAAGAAGTCAGTAGAGCAAGGTGAAAATGTTAAAGGAGGAATACAAGAAACACAAAA
GAAAGATGACAGGGTGACAAGTTAAACATAATCCACGGAATAAGAAACGTCAGAAGCCTCCTCCGCAGTACACCTACAAACACCTGCCCTTTTGTTAATAGATAAAAGAGA
GC
>chr1_101174697_101177090
ATATAAGAATTTAGTTACATTTCTGGAATGACAGAGTGGTGATGAATTTTATAGCATTATGACGTAAGTAAGAAATGTTAGGTCTGTCTTCGGATGTCTATTGTATGTTCC
AGTTATTTATTGCTGTGTGTAACACACCACACCAAAACTTAGTAGCTTAAAACAGTCATTTATTGTTATGTTCCATTTTTCTGGGGGTTGACGAAGCTGAGCGTTACTCAC
TTTTGTGTCCTTCAAATGGTTGCAGAAATATGACAGATGAGGCTGGAATTCTGAAAGCTTCTTTACTCACATGCCTGGCTCCTAGACTAGAATAGCTAGAATACCTGTGGG
CTGGTCAGGATTTCTCCCTCTTTTGTCTCTCCACATAGCCATAGTGTGGCTTGGGTTTCAAACAGCGTGGCATTTCAAGACCAGGAATTCCAGGAGACCCAGGTAGAAGCT
TCAAAGTGTGGGAAGTGTTGGAAGTCATACAGCGTCACTTCCACTATATTCTATTTGGCAAATCTGTCACAAATGAGCCCAGATTCAAGGGAGTAGAGCAATAGATAGATA
CAGGGAGGAGAGAAATTGATGGTAGCCAACTGAAAACAAGAAACAAGCTACCACAATCTATTTAGGGGATATTTATAAAAACATAGAGACACACATGCACAAACAACACAC
ACGTACACACATACATGCAGATAAATACATTTTTATGAAAAAATTAAGAATTATTATGAATGTTCAAGTATACAATAATATGCAAAGGGAAAACCTTAATAATTAAAGTAG
GAAATGAGACTAACTCTGAGAAGAGTAATCAAAGACATTGTATTTTTTTTTCAGTAAGATCAAGTAAGTCATTCCAAACTGTCTGGCGTCCTGTCCCAAAACATCTCTGAA
CTTCTCAGTTCAAGAAGTAAGTTCCAGAATTTATTTGGCAAAGGTAGCTTATGTTCACAGTACTGTCTCTGGTTTTCCAGTCTGTCTCCTAGTCATAGGCCCCTAAAGTCC
ACCAGCCCTTACACTTCCGGCTGCATGCTTGCAAAATCTACTATGTAGTTCTGATTTTGTAATTTTCATTTCAATGAGCATGAAAACTTTTAATACTGAACGTCCAGAAAA
GATCTTGTTTTCTTTTATTCCCTTTCCTTTAGGTCATTTTCTTGTAGTTTTCTTCTTTCATTCAATTTTGATAAGACTTCTTTCTTTGAAAATGACATTTAAAAATAAGGT
TAACACACAAGTTATTACTTTAATAAAGCACATAACGTATACCTTATAAAATATTTTGAATGCTTTAGAAACTTGTCTTTGCTGCACACAGGCAGAATGGAGTAATATTTT
AAGATTTCCTGCAACTAGAAAGGTATGGAAAGTCTTACTGATTTATATTGTGTTCTGACTTCCTGAGGCAGTTTTCCTAATGCTATTCCATTTTAGTCATACCATGAAACA
GAGCTTGCTCATTTATTGTGTTTTTTTTTTTTTAATCAGAATTCAGTGTAGAACTTTGTATTTCAGTTTTGTTTGTTGTTTCTTTAGCTTAATTTCTATGGAATTTTATAG
TAATAGCAGTTTTATTTTATAAAAGTTCTCTTGCTGGGAGGATAATTCTGTAAGCATTTGAGAAAAGGAATTCCCAGTTCAATTTTCAAAATTATTTTCAAAAATAAATAA
CCTGACTATTTAACATATATAGTGTTCCAGACTTGCATTTATTGCCTGTACTATGTAATTAAAGATTTTATTATCTATAGTTACTTGGGAAGACACATCTTTTACATCAGT
GTTTGTTTCTCAGGACAGGAAACATTTATTACGGTTCTTTTGTATTCCTAAAGTACCATAGTTCTTTTTTTTTTTTTTTTTTGGGGGGGAGAGAGTCTTGCTCTGTCACCC
AGGCTGGAGTGCAGTGGCACGTTCTTGGCTTACTGCAGCCTCCACCTCCTGGGTTCAAGTGATTCTCCTGCCTCTGCCTCCTGAGTAGCAGGGACGACAGGCATGTGACAC
CACACCCGGCTAATTTTTGTATTTTGGTAGAGATGGGTTTTCACCATGTTGGCCAGGCTGGTCCTGAACTCCTGACCTCAGGTGATCTGCCTGCCTTGGCCTCCCAAAGTG
CTGGGATTACAGGCGTGAGCCACCACGTCCAGCCTTAAAGCTCATACCATAGTTCTAGACAAATAATATGTAGATGCTCACTTGATAAAAGGGTGTTTATGTTGTATTCTT
TCCATTTAATTCTTGTAATTTGAGTCTTACTTGCCTTCCTTAACCATACACCATAGAAACATTATAGAATTTCTTTTATTTTTTTTTCCATCAACTTTTATTTTATGTCCC
AGGGTACATATGCAGGATATGCAGGTTTGTTACATAGGTAAATGTGTGTCATGTTTGTTGGCT
>chr1_101248716_101251279
ATGTATTTATTAAGGAGACAGGGTCTTGCTCTGTCACCCAGTCTGGAGTACAGTGTCGTGATCCTAGCTCACTGCAGCCTCAAACTAAGCGATCCTCTGGCCTCAGTCTCC
TGTGTAGCTGGGACTATAAGGTGCATGCCATGTTGGCTACTTTTTTTTTTTTTTTCCAGTAGAGATGGTTTTGGGGACAGGGGTCTCACCTTGTTGTCCAGACTGGTCTTG
AACTGCTGGCTTCAAGCGATCCTCCTGCCTCGCCGCCTAAAATGCTGGGATTACAGGCATGAGCCACCGTGCCCAGCCTTGGACCTTCTAATTGTAAAGAAGCAAAAAGGC
CCATATAATATACATAATATACACCATAATATATACATAATATACATCATCTCACTTTATATATCCACTGTATTAATTTTTCTGTTAAAAAAACTATGCTCGTTTAGTGTT
TTATGTTGTTTTTTCAAAAAATAGTGATTTTGAATTGTGGGCCTAATTAGCGAAAATTGAAATGTATTAAAATAATATAAACATCTGTAAGGGATTTTGTATCAAATGGAG
TCTGCTCTCAGTTCTTTTTTTTTAACTTTTATTATTTTATTTTTAATACAGACAGGGTCTCACTATGTTTTTCAGGCTGGTCTCGAACTCCTGAGCTCAAGCAATACTCCT
GCCTAGGCATCCCAAGTGCTAGGATTACAGGCATGAGCCACCATGACCAGCCTCTACTCTCAGTTCATTTTCTAAGAAATTTGATGCAAGCCAGTATTGTTGCTGAACTTC
ATACCAGCGTGAAGAATATCTGGATTGCAGTGTTCTTTCCTTAAAGGGGTACTGTAGGCACAAGAGTTGTGCCGAGATTTATGTGGTCTTCAGAGATGGAGAAGCGTTTGA
TTCCTAGAATTATTTGGCATCTTTCTACACTCATCTGGGTTTTCTCTTAGATTTATAAAAAGGCCAGTGTTGGGCATTCTGACAAAGTCTAGGTTAAACGCTAATCAAGGC
ACTAGAGTATATATTTGAAGTTTGTGTGTTAACACCTATGTGTTCGGGGCAACAAACTACTAGTGTCACTAGTTAGCTGCCAGTAGTTAGCTGCTCTGAACACTTAGGATA
CCTAAATATACATCGGATTTTTCATCAATCTTTTGTTTGTCTTCTCCAAAAAGGAATCAATTAATGAACTAGTTCTGCCCCCAAAGTAACAGTTTAGAATAAATGTATTAA
TTCAATGCAATGTTCAACATTGTTTGAAAAATCTAAAGTATTTTTATAATTTTATTTTTTTCTTTTCCTTTTTTACCTTTCACACACTTGAATCTAAACATTTTTACTTGA
AGAATGGACAGTTATTTTTCTTTGTGTTTTAAAATACAACATGTACCAGGAAAGGGAGATGGAAGTAAAAATAAATAAATAAAATACAACACGCTCTTCAGATAGGTGGCT
TTTGGAAAGCAATCTATGATTTTCTAATTCTCTAGGGCTCAGAGTCTCTTGTAAAACACAGTTCTTTCTATATAATTTTTGCTAATGGATAGAAAAACTTGTGGGGTATTT
GGAGGAATTAAATAAACATTGAAGATATAAAAGCACACAAGGGATGACTTTTATTGTAAAGTCATGCTGTCATCAAATGGTGTGATTTCTTCCCTGGTGAGGGCAGTTTTC
AGTCTACCACACCTGCCTCTGGTCATGTCACGGTTGAGTTCTGGCACTGCCAGCTGATGTTACCGGTGGTTTGCTGAATTTTGACTTATATGGAATTAAATGTCTGTGTTA
CCATAGTAAGTTCACATTAGTCTTTGCATTTCATTATCAAGAATGCACTGGTAACTGGCAGGAAACTTCTATTTGAAGCATAGTAATCGGAACATTTTCTTATTGTTAAAG
TACTTTTGCTTCTTCCCTACTTTCATTTAAATCTATCTAAAGGAAAAAAGAGGATTTTGTCTTCCATACAAAAGAAGTTTTAGACATTGGGGCTTACTATAGTTTCTCTGT
GTTATAAACGATCTCCATTCTTTATGTCACTCCATGAACTTTTATTTAATTTGGAGGAAATCCATAGTATTCACTCTATATCAGAGGCTGTGACATCCTGGCTAAAGCTAT
TGAAGTTGGCAGCATCATTTCCTCTTCCCGAATTCCTTTTTTGGTTAAGTTTAAGAAGGAGCACAAATTGAGGGTGCAACTTTGTTTCCCGTAGTTTTGAACTGGCAGGGT
GTCCCTGGGATTTGTGGCTGCCTACTTGAACAATCCCTTAGGACAGACACCATTCACATTTCATGGCTCTCACTAGGAATCATTAACAGCTCAGTGCAGAGTTTTGCTTTT
CACTTAACTTGTAAGATAATGAAGAGACCCTGCCAAGGTTCAGAAAAGGATAACAAAGCATAAGCCCCTTAATGGGATGAACTAACGTAAAAGTCTAAGTATCTGGAGCTC
TTTCCCACAAGTAGGACCTGACTCAGGGACTGGCATTCAGGCTGACAACCACCATATACAAGAAACTGTAATAGAAACGAAAGTAATTTCCCTAAAATGAGCCAAGTTATG
GGCTTTGGGAA
>chr1_112570001_112571085
GTTGGATAAGAAAAGTATGATACCAGAATGAATGAAACAGAATGCAGTGGAATATTTAGAATATATGAAACAATTTCTACTGAAAATAAAACTGACAATTCATATAGTAGC
TGAAAGATAAACGACCGTTTTTGTGTTTGGCAACTAAAAAAAAAGTTCACTGAATCAAAGCCATAGCTAAATAATGAAGAATAAGTCAAAAACCATGAACACATGCTGTTC
TATTTTTTTTACTGTGGTACTATCAGTTACTATACACTGAAATTCATTTAGTAGAATAAAAAAGCTATAGAAGCTATCAATATTAATGAAATACCTAAAAGCAAATTCATT
GCTTGAAGAAATTTATATGATCTTTCTCTATTGCACTTCTAATAGTTTCCAGCTTTAACAAATTGCACAGCTCTAGACCTACAGCCATTTCTGTTGTAGTTATGTGGAAAG
TTGCCAAAAATATTTCCCGCTAAAACAGCTTTATCCTTTGTCATTTTACTGCTAAGATGCATACAACCATTTGTATAATAAATTTGTGAGAATAAAAGATGTATATATATA
TATATATATATATATACACACACACATATATTTGAAATGTCACTGTTCCTTAGGTTGAATAAGTTATTGTGACTCACAATTGAAGTGTGAAGAAGAAAACCCCTAAATCCC
TTTATGTTTGCTTGCTTCCAGCTGACAGTCAGGAATAGAGACCATAACAGGAGAAAAAGAGGGTCTGTACATACTTCATCAATTGTAAAACCCTAGCAAAAACAGCCAGTC
ACAAATTCCAGAGCTCTCCCAGTTCATATAACATCAATGTTATTTAAGTGAGATATTATTCAGGTTGGTGAAGTTTAAAACTTCTCCAAAAGTTTTGGCTCACAAATCTTC
TCCAAAAGTGGTGGCTCACGCCTGTAATCCCAGCACTTAGCGGGGCCGAGGCAGGTGGGCCACTTGAGGTCAGGAGTTCGAGACCAGCCTGGCCAACATGGTGAAACCCCA
TCTCTACTAAAAATACAAAAATTAGCTGCACGTGGTGGCGCATGCCTGCGGTCCCAGCCACTTAGGAGGCTGAGGCAGGAGAATCG
>chr1_113080286_113080572
TGGGATTACAGGCGTGAGCCACTGCCCCCAGCCTATCAGGAGAAATTTTAAAACAAGTTAAAGCAACCCATTCTAATTTGCTTCTGGTCTTTTTTATTTATTTATTTTTTT
GGAGACGGAGTCTCGCTCTGTTGCCCAGGCTGGAGTGCAGTGGCGCAATCTCGGCTCACTGCAAGCTCCGCCTTCCAGGTTCACGCCATTCTCCTGCCTCAGCCTCTGGAG
TAGCTGGGACTACAGGCACCTACCACCACGCCCGGCTAATTTTTTGTATTTTCAGTAGGACGTGG
>chr1_113593341_113594251
AGACCAGTCTAGGCAACATAGCCAGGCCTCTCTCTGCAAAAAAAATTTTTTCAGTTGTTAGGCATGGTGGCACACGCCTGTAGTCACAGCCACTTGGGAGCCTGAAGCAGG
AGGATCACTTGAGCCTAGGAAGTCAAGGCTGCCGTGAGCTGTGATCATGCCACTGCACTCCAACCTGTGCAACAGAGCAAGACTCTGTCTCAAAATAATAATAATAATAAT
AACAATAACTTTAATTTACATTTTATTCCCTTCCTATGTATTTTCTTCCATGACTTTTTCTTTCTTTAATATCCTTGTATGTCAGATATTTAAACTAACACTGTTTGTCCA
CTAAGCAATGAGATAGTTTCATTTCGGCGTTAGTATCTGCTGCATGGTGACCTGGTCTGAAACTAACTGACTATGACATATAATGAAATTAAACAGATACTGCTCTCTAAA
GTCATCTTTGGCCTATATCATAAAATGAAGCAGGGGCAGGATATTTTTATTCCTCCCTTTTTTCCTGTGTGGATCATGCTGATGAAAACTTAGTTTTGTAGAGCAGAGTTT
AACTATACCTGTTGTTTTTACTTGCATGTGGCAGAAACAGCCACTTTAAAACTCTTTGTTTTATTTTATTCTATTTTATTTTAAAGAGTCCCTGAGGGCAGGAGCTCTATC
TGATGTTTATTTATCTTTATATTCCAGCTTCCCACACAGTACCTACGTATCACAGGCACACAAGAAATATAGTACTTTTTGAAGGGAAGAAGAAAGGAGTTCAGCCAGTGA
GCAAACAAGGTTTTCAGTGCAGTATTGTTGGCTAGATAATGCACAGTATGTGGCTATGCGCCCACCTTTTGAAACATTTTTAACTGCTTAAATAGTGTCTGTTATTCCATA
CTTGGCATTTTAGGCCTTCTTTA
>chr1_114949000_114949441
ACATTTTTCTCAGGGAAGGTTTAATAGGCTTGTGGCTCAATCAAAGCAAGGGAGCAGTTTACGGCAAAGGGATCTCCGTGCTAGCTCCCTGAGGCTCAGCTCCTGTCATTT
TAGAAGCTGAGGCAGAAAATGAAATGATGTACAAGCATGTTTAGGCGAAATTTTCTTTGTGTTTGCGCAATGGGGCATCATGCTCTGACATACATTGCATGATCAGAAAAT
GGTGGATAAGCCCTGCCTTGGGTGGAGATTTTAGTATTAAAATGATACTATAATGAGGAAAAAATCAGTGAAAGGTCAGTGTTGGAGTCTGTCTTGTCTTCAGCAGACTGG
ATCTGGTCCAGTTCTTATCGGGAATGCCAGAGCCTCACTAACCTTGAAAGATGGTCAGGTTCTTATCAGGAATGCTAGAGTCCCACTTTTAGTAACCTTGGGAGACATT
>chr1_118678194_118678261
TATCCATATGCTATCCACTCCCAAACACATCTCACACCCTGACCTCTCTCCTGAACTGCAGACTCATA
>chr1_146015516_146015593
CAGCCAAGTGGTAAGTGAAATTCTTTGATGACACCTGTCATGTAATACTCTTCCTTCGCGCGGGCTTAGAGCTAGCCT
>chr1_151435154_151435769
GCCTCCCAAAGTGCTAGGATTATAGGCGTGAGCCACTGCGCCCAGCCTTCCTTCATTCTTTTAAGTTTACTTCCATACCCTTAAAGCCCAGAAATAGAGGGCTAAATACAA
TAGGAACTGAAAACCATAATTAGTTATACTGTAAGAAATTTATAACATTAAATTCACATCATTCACAGCTCAGAATTAAGCAATAGTTTATTTCACCTCATAATGTTTCTT
TCCTGTGCAAACATAAGATGAGTCAGAACTACAGGAATAATTTTAAAATACTGAGTAGTAAATTCTAAAGAACATCAAACAGAATAGTAAAAATATTCCAAAATTTTATTC
CTGATACTTTCCTTTTTTTTTTTTGAGATGGAGTCTTGCTCTGTAGCCCAAGTTGGAGTGCAGTAACGTGATCTCAGCTCACTGCAACCTCCACCTCTCAGGTTCAAGCGA
TTCTCCTGCCTCAGCCTCCCAAGTAGCTGGGACTACAGGTAAATGCCACCACACTCGCCTAATTTTTTTGTATTTTTAGTAGAGATGGGGTTTCACCATGTTGGTCAGGCT
GGTCTTGAACTCCTGACCTCAAATGTTCTGCTCACCTCGGCCTCCCAAAGTGCTGGGATTA
>chr1_152544246_152545352
GAGTCCTCAGGCCTGAGGTCAGAGTTGTTGGAGGTTAGTCCCTTGTTGCTCTGCAGTGACTTGTAGTGAATGATGAATACAGATGGTGTCACCTGCTGTCACTTGGGATGG
TTGACGGGGTGAGTAAGATGTGGATCCTGTGTCCGTCCAAGGACAGTAAACTCAGGCATGGCAACTAAGAGGAACTTGTGGACCCAAGAAGCATGAAGGGGGTGATGAGGA
GGAAGAGATAATGGTGGGGTGAGGAAGGATGGGGCTGACAGAAACATTGGGACATCTACAATCTTGAGGACAAGATGATATGCTCATTCAGAGCATCTGGTTTGGAGACAG
GAACTTCCTAGTTTAATCTTTGGCCACTTCTCCTAATAGCTGTGTCAAGGTAGAGATGCCCAAGGCAGAAAAATCTATATGGAGACAAGATGATCCAGGGATGTCCCAGGT
AAAACCAGAGACAGGGATAAGAAATCTAAAATGGCTGTGATGGTAATGTGTCACAGATTAACATACATTTAAGACATTATGTCAGGATCTTAGTGACTATAGTATTGATTC
TAAGAGAGCCAGGAAAGAGAGTGATTCAAATGGCTGGGATGGCTAAGAGAGATTAGTCCAACGATTAATGGTAATTAATGGGTGTGTTATAATGAGGTTGATGGGATAAAC
GTGAACACCTGACATAAAGTAGACTAAGTTTGCAGAGACAGACCTAAACTCTATACTATTTTCCATACTATTTATTTTATATATATATACACACACATATATATGTATACA
CACACACACACACACACACACACATTTCATCCTGAATCATGATATATTAAAAATAAGTAAAAATGAGGCCAGGATTGGTGGCTCACATCTGTGATTCCTGTGCTTTGGGAG
GCTGAGGTAGGAGGATCCCTTGAGTCTGGGAGTTTGAGGCCAGCCTGGGCAACACAGGAAGACCTCATCTCTACCAAAAAAAAAGGAAAAAAGAAAGTAAGAAAAATATTT
AAACTTCAAATATATGCTCAAATCGCAAGATTTTGATAAAATATTCTTATTTATTTTGGTTTAAAATGGTTGACTAGAAGCAGCTAGTGTGCACTGCTCTTATGGAGA
>chr1_155392305_155392677
CTTACTTGTACTGCTAACTGGGACCTGGCCACAGATAAAAAGAGCTATACAAGCGGGAAATGCAACCAGTGTGCTTCTCCTCTTCTAATTATTGATTTTTCTTCAGTTTGT
GCCTGCTTTTGGTTGCTCTCCAGTGACTTAGGATTACTATGTTTTAAATTTGTCCAGTTGATGCATTTTTTTCTTATTTATTTATTTATTTTTTTGAGAGTCTTGCTCTGT
TGCCCAGGCTGGAGTATAGTAGCATGATCTCGGCTCTCTGCAACCTCTGCCTCCCAGGTTCAAGTGATTCTCGTGCCTCAGCCTCTTGAGGAGCTGGGACTACAGGCACAC
ACCATTATGTCCAGCTAATTTTTGTATTTTTAGTGCAGAT
>chr1_159059198_159059565
GCTTAGATGCCAATTAGACATTTTTATATTTTTTTGCCCAATGCTATTCTTATACACACACACACACACCAAACACACACACACACATATATATATCTGTGTATGTATATG
TGTGTGTATATGTGTTTAAGATTATTTTGCTCATTTTGGGAAACCAGATTCTGAAGAAACTTCAGATGCTACAGAAGCCAGTTTTCTCATCTTTGAGAATACTGAAGTTCA
GAGAGATTGAGTGAAGTGGTCAAAATCACAGTATCACTCAGCTAGTTAGGAACAGATGCCATACTAAGATGTCATAGACTGCTAAAACTGCCTCTAAATTCAAATTTGACT
TAATGAACTCTAAGAAAAAGGACTGTTTTATACAC
>chr1_160368991_160369766
TGTACAATTCAGTAGTGTTCAGTATATTCACATTGTTGTGAAACAGATCTCTAGCAATTTTTCATCCTGCAAATGTATAATTCTATACCCACTAAACAACAACTCCCCTTT
ACCCCCTCCCTCCAGCCCCTGGCAACGGCCATTCTACTTTCTGTTTCTATGAATTAGACTACTTTAAATACCTCATATAAGTGGAGCTATACAGTATTTGTGTTGTTACTG
GTTTATTTCACTTATCATCATATCCTCAAGGTTCATTCATGCTGTAGCATGTGACAGAACTTCCTTTTTAGGGCTGAATAATATTCCACTGTATGTATATAATACATTTTG
TTTATCTGTTGTCTATTGATGGACATTTGGGTTGCTTCTACCTCTTGGCTATTGTGAATAGTGCTGCTATGAACATGAGTGTGCAAATATCTCTTTGACACCCTACTTTAT
TTGTATATATACCCAGAGGTAGGATTCCTGGAGCATATGGTAGTTCTATTTTTTATTTTTTGAGGAACATTTATACTGTTTTCCATAGTGGTTGCATCATTTTGCAATCCC
AACAAGGCATAAGGGTTCCAATTTCTCCACATCCTTGCCAAGACTTATTTTTTGTTTGTTTGGTTTTTGTTTTTATAGTAGCCATCCTAATGGGTATGAAGTGATATTTCA
TAGTGGGTTTGATTTGCATTTTAATGATTAGTGATGTTGAACATTTTTTCATATGCTTGTTGGCCATTTGTATAAAATCTTTGGAGAAATGTGTATTCTAGTCCTTTACC
>chr1_160878625_160879390
ATCCACCTGCCTTGCCTCGCAAAATACTGGGATTACAGGCGGGAGCCACCATGCCTGGCCAGTATTTCTTTATAGCAGTGAAAGAATGGACTAATTACAACTGGTATTCTA
TTTAAAATCTTTGGAATTTGTCAATCCCACCATTCAGGATTCCTGAGCCTTAACATTTCAACCACAAAAAGGATGGCCTGAGTGAGGTTTCTAGAAGGTGATGTCCAGGAC
TGTCCCAGCAACTCCCCAGTGCAGTGTGTATCTAGGCAAACCATGGCTAGGGTTGGGGAGGTCCAGGTTTTCTCTGAAATATAAACCTCAGATGAAGGAAAACAACACCTG
TGTTTCTCAAGGAATCTCAGCTCTAAAGACTTCTACACAATGTTTCAGCACACAAGCCTCACCCCAGCTCCAAGCGATTGAGTGTTTTCTCACAAAGGCTGAACACCCAGT
AATGGTTCTTTTGAAGCCTCACCCCTTGATTTTGGTCTTCAAAGTGACAGGATATGTATACCTGGACAAAAGTTCCCATGGCCCTGGCCCCTGAAGCTCAGCAATGAGCAA
GAGAAGGTCACACTCCCACACACGTACACACACACCCCAGTCATACCACACTCAACACACTCACACATACCAACACACACGGACAAACTCGACCTTACTCACAGGTCCCTG
CAGTCCCCACAGAGACTCACGTGCTCAGTGTTACATCCGGTGACCCTCATTCCAGCACACAAGGCGTTGGCTGCTCTCTCGTTATTAAATACCCTGAACT
>chr1_162498255_162499242
TCACAGAAACATCGGTAATTGCCGCTGTCTCCTTTCTCTTCTTGCCCAGGTCACAGTCCGAGCACACTCTTCCTCTCGCTGTCTGGCGTTCCATCTTCCTCCCCTTCTGCG
GGAGAAGCGGGTTTAGCCCTCTTTATCACCCCATCCAGGCCCCTTTCCCCTTTCACTTTATTACTGTCTGCGGTATAGTGGAGTTGGTGGTCTGCTTTGCCAGGTGTCACA
TAGATGCTCAGTAAATTGTCTTGCTTCGAGTCTCATCGGAGAATGCCGCATTCATTAGCATACAGAAATATCTTTTCTAGTGAGAGGAGGCATGTCTTTGCTAGATTGTCG
TGTCTTGTGTGGAAATTTTTGAATCTTTGCATACCAGTAGAAAATGGGAACTACGTCTGGGCCTTGTGACATCAATGCTAGTAACTCGTATAGCTCACCTATTATATCTTT
AGTACGGATTTGGAAGAAATGATGCACTATTCCATGGGAGCCTTTATAGAAGTGTGAAATTTAGGAACACTATACCTTTGCTCTCTTGAGACTGTTTCAAGAATCAGATAC
TCAGAATGTAAGATATGTAATGATCACTGATGATTGATCTGTGAAAAGGTTTCATTTTCATTACACGACAGAAAGCTTATCATTAGTTATAGCTTTGGTTATTAAAGAAAA
GTCTTATTTCCTAGCAAGTATGATGCATAGTTAATTTGAAGAGTGAGTTTTTTTATAATATCATTTTGGAGAAGAATTAACACTAGTGCTACATTTTTTTAGTTTACTAAA
TGGTCTGTTACTATAACCTTGGTATTGAAAAGGGAAAAATTTTGCAAGCCTAGGGACTTGCCTGATCTCTGCAAGATTAAAATTTCATCCGAAAAGTCTTAATCTCTTTGT
TAGTATTTAGATTATAGAGAGCTGTTTATTTTTGTTTTAGTTTTTTTTTTTGAGACAAGTTCTTACTCTGTCACCCAGGCTGGAGTACAATGGCGAGATC
>chr1_163661441_163662116
TCTCAACCCAGATATTGACAGGTGGTGAGCAGGTGGAGCCAGGCAGTGCTTGTCACGGATGTGTCAGAGTGGTAGGCGGGGGAGGGGTGAAGATATGAGTGAATGATATCG
GCTCAGTCGCTCCTTTCCTGTTGTTGTTGAGTGACACTTGGATATATCACTAAACATATAAAAATAGAAGCTCTGTGTCAGCCTTCTCCTTGTACAGGGTGCTGTGCTGCA
GCGTTTAAATCTGGATGTCAGTATGCCACTATCGTTATTTATAGAGGAGACCCGTATTAACATTTTGAGAGCGACAGAGGAAGAGGGAGAAAGAGAAAAGCACATTTCAGA
TGGAAGGCACTCTGAATTTTGTCTTGCATTAATTGAACATTTATGTTTATCTCCTTTAAAATAATCACTCCTATCTGTATAGGAATGTACATGTTGCAAGGCACTTTCACA
TACACCACCACCCTGGAGTCCCATAGAGACTCTTTGAGATACAAAATAGAATTTCTCTTCCTGCAGAAGCTCAGGGAAATTAAGCGACTCCCTAGCATGTTGCTCAGCTGG
TGGTGCTAGAACTGGCTCTCAGTTTTGCATTTTCAAAATGCAGTTGTTCCTTCCTCCTATGGGTCATGTAAGGTATTCATGTCCCCATATAACAGATGAGGAAATTGAGCA
AGGAGTCATA
>chr1_171291472_171292078
ACGGTAATAAATGAGTCCCTCACAATATTGCAATATATCTCCCTTAAGAAGAGTTGGATTGGTTATGTTCATTCCCATACACATGGGCCTTCCTGTTATAATTTCATAAGG
GGAAAGTTGATGTTTTCCAAAAGGGGTGGATCAGACCGTAAGCAGCTTTGGACCAGGGGAGGTGAAATGCCTCTGTGAACTTAGCCAATTGTGTTTTAATTATTCCATTGG
TCCTTTCCACCAGGCCTGAGGACTGGGGGTGGTAGGCACAATGGAAATGTTGAAATATGGGCCAAATTTCACAAACATCTTGAATAACCTGGCCGGTAAAGTGAGCTCCCC
TGTCACTGTGAAGTTCACAGGGGACTCCCCACAGTGGGATAATTTTTTGTAGAAGAATTTTCCAACTGCCATGGCTGTTGCTTGCCTGCAGGGAAAAGCTTCAACCCAACG
GGAAAACATGCAGACCATTACAAAAACATACTTAACAACCTTGAGATGATGGCAGCCAGATAAAATCAAGCTGCCATACCTCAAAGGGTCCAGCCGGAAGGAAAAAATGAC
CGTGGGCCCCATGGAGGGTCTTTCCTAGGTTTTGTTTGGGACAAATAGCACA
>chr1_172513643_172514818
TGATCTCAGTGAGAACCCTGCCTACAGAGTCACAATGAGTGAGCTGAGGAATAGGAAACTTCAGCTCCACCTGGTCTGCTGACACAAGCTTTTGTGCTATCATTTCATCTT
TCATGGCTGATTTAAGGGAGGACTTGCTTCCTGTCCAGCCCTGAGGAAGAATATAGACATTTAGACATTCTAAAACACAGACATCATATGTTTAATTTGTCTCTCTCAGCT
TTAAATATTCTAAAGGTATTGTCATAGTTTACACAGCTTAAGGATATTTTTCTCCTTGTTAATGAAAGGAGTTTGCAAAAGTAATTAGTGAATACTTAGAAGTACAGTGGA
ATGTAAGGACACTATCATTATAAGTAGAATTTTGGAAATATGTGTACAAGGAAGGAAGGAAATATAGGCTTTAAAGAATCATATTTATGTCAAATTTATTATGTGCAGATC
TTAGCCAGGGATACTGAAAAGATTAGATTCATTACTGAGAAAACGTCATACAAGGGAACTTTACTATTGATCTCCAGATTAATAGAACACAACACCAAACATATTCTTCAA
TCACCTGAACTGCTTACAGGACTAAAAATAGTCCTAATGGATGTTTTTCAAGCATTTCATGTTCTCTTCTACTCCATTGATTCAGATTCACATTCAACTGATTCTGAACAT
TTAGTGAACATCCAGATTCAATATTTACTAAATGACGACTTGGTGCTGGGCACTTTGCTGGATACTACTATTACCTTATTCGATTCTCACTTCAACTCCAGAGGAGTCTCA
TTATTCTCAGTTTGAAACTGCCATTGCAAAATTATAACTGAGACAGTGAAAGAGATCTGACCTTATCAATTTCATCTTGCTTCTAACCTCCAAGCTGTCCTTGTTCATTCC
TGGGTGTACACTGAACTAATTTGGGGAGGAACTTATTTTATAGTTTGAGACAAAGATGGTAACAGCCCTTTCTCAAAACAAACCCCCTTCTTGCCTGGGGACCAGAGTGCC
TTTGCAGGACTAACAAGTTAGTCAAAAGATTAGAAATTATGGTTTAGGGGTCATGCAGCTGGAGGCTACAAGATTCTGACCCTTCCCAAATTTCCCCTGGGGATAAAAATC
ACTATTGTAAAACCTGAGACCAATGCTTGAGATATTTTGCCGACCCTGCACTTAATGGATAAACTG
>chr1_175351242_175351568
GATACCCTTGTATTCTTTTCCTCCTTAATAAAATTTGCTCTTGGGCAGGGGTAGAAAACTTTGGGGTAGAGAGGTGGCACAGGCAACGAGAGCTCATTAATATTACCATGC
AAATGACTATGTAGCCTAGTGGAATTTATTCAGGGAAATTTGCATTGAGGTGGCTGACAGAGCCTGAAATTAGAGGGAATTTGGGCATCACATCATACTCTTGAAGGTTAT
ACCTCTTTGCCTGTCTTATCCCTACAAGGGGTATTAAAAATCGCCTTAGGCTTTATTTTATCAGAGACCCCTCTTCTGTGCTCTGCAGCTGAGATTTGACTATTC
>chr1_175920610_175920992
ACTATACTGTCTACCATCACATACCAAGGGGAGGTGGGGAAAGGGAGGGAGAAAGAGGCATTCCACTTCTGTCATAAAGATTTGTTACAATGCAATTAGATAACTAGAAGG
GAGTAGATGCTGGAAGATAAGAACACCTCCCAGAGATTAACACACTGGGAAGACCACTTTTGGCTTCCACTTGTGGCTCCATAGATATGATCAATATCGGGGTTTTTCTTG
ACAAACAACCTTATCTCTTGCCTGCAATCTCAATTCACTTTCCCTTCTTCAGTCTTGTTGCCTGCATATAAGAAGACTAGTAGAGGTGATGCTGGTTCAGCCCCTGCCACC
TAAGTCCTACTCTCCGGTGAGAGAATGCACTGGACATGTGGTAGGAAAGG
>chr1_177682993_177683656
CCCCAAATGTGCTTTTTTGAAGTTTAATACCCTAAGTCTTTGAAGTCACTGCTTACTTAAAGAATTCAAGAAGATCATGATCACTAGTAACAAGGAGGCTGTCTTGGAATT
AACTACATAATTCAGCTGTTGCTATTCCCAGTAGCTCCAGTTACTGTACCACTCATAGCTTGATTTCCCAGTCTTAGTCAAAACACGATCTTTAACCCACGTGTTGTAGGC
AAAACCATATCCATCACAATGAGAAGTTTCACAAAAAAAGACAAATTAAGTAAGCATTTACTTTTTTATTATTGTTTATTCTCATCTTGGATGATTGGTAATAAATTGGGG
TAACTCACATTATTTATCTGGACCTTCATTTCCATATAAATGAAATGAGGAAGGAGGACTAGATGGCTTCTAAGATATCTTCTAGCTCTTTTAAATACCATTCTTCTACAA
TTCTAATTTATTCTCCAAAATTATGGAGTTGAATTTCTGGCACATTAATGTGAACTATGGAACATTTTATTGCTTAAAAAAAATTTTATTTCAGATACAGTGAGTAGTTAG
ACCCACCTTAACTTTTTAATGGCTTTATAAGGGAAAACTGGCATACAATAATATGTACATAAAGTTTACAGTTTGGTAAGCTTTGTTATATGTATATACTCATGAAGCC
>chr1_177867831_177868256
TACACCTGATCTGCCACTCTGCCCCTTCCTATGTGCATTGGGACTGTTTACTTAACCTCTCTGTGGCTCAGCTTCTTCATAGGATTGTGTTGACACACGTAAATTACTAAA
TGGTGTTTAGCACATAATAAGTGATCAATAAACAAAAATAGTTCCTGAAACATAGTTGTGGCTTCATATTAGCTTTCTTGAGGATGTGTCTGCCCTGAAAAAAAAAAAGTG
TCTACTCCCTTTACTAGGTCTGCACTGTACATATACATCTCTATCATTACTGCCCCATAAAATGATGCATACTGTTATGGGTTGAACAATGTGTGTCCCCCAAAAATGATA
TAACCCCCAGTACCTCAGAATGTGGCCTTATCTGGAAATAAGATCAGTACAGATGTAATTCACTAAGTTAAGGTCACAAGTAGGGTGGGCTCC
>chr1_181093151_181094090
TTATTTTTGCTTGAATTATTGCGCATGGAATGTTTAAAACATGCTTATTGATAGGTTCTGGACAAGAGCCTTCCCAATGCCAACCTAGGGCTATCACACAACCAAATCAGA
TGCAGTGTGACTAGAAACGATGCCATGGTTTTAGTACCTAACCACTTCTTCACCACTCTGGGAGGGACCTAGTCTCTTGATCAAATTAACCTTAGCTCTGGGGTGTAAAAA
AACCTTCTGACTGCTGCGTAAAAGCCAGATGTTTAAAGTGCTTTCCAACAAGTACTCCAAGAAGATCACATTAATAGGGAATAAAGTCTGGGCGCGGTGGCTCACACCTGT
AATCCCAGCACTTTGGGAGGCCGAGGCAGGTGGATCACCTGAGGTCAGGAGTTCAAGACCAGCCTGGCCAACATGGTGAAACCCTGTCTCTACTAAAAATATAAAAATTAG
CCAGGTGTGGTGGTGGGAAAAAAGAGAATAAAGGGATAAATGTTAGTAATGTATTTTTTTTTTTGAGACAGAGTCTTGCTCTGTCACCCAGGCTAGAGTGCAGTGGTGTGA
TCTCAGCTCACTGTAACCTCTGCCTCCCTAGTTCAAGCGATTGTCCTGCTTCAGCCTCCCAAAGTGCTGGGATTACAGGCATGCACCACCACGTCTGGCTAACTTTTGTAT
TTTTAGTAGAGACGGGGTTTCACCATGTTGACCAGGCTGGTCTCAAACTCCTGACCTCCGGTGATCCACCTGCCTTGGCCTCCCAAAGTGCTGGGATTACAGGCGTGAGCC
ACTGCCCCCGGCCTAGTATGTACTTCTCAACCATGTTGTTTTAACCCTGTCTTCCCTTTTAGAAACCATCATTTGTTCTTGGCGATGGGAACTAATGATGGAAAGCCTGAA
TTGCTCCTCCAAGGTGACTGGGTTTTCTTTATGGCACCAAATAACCTTTCCA
>chr1_182254082_182254657
CACTGCCCTCCAGCCTGGGCAACAGAGTGAGACTCCATCTCAAAAAAAAAAAGAAAAGAAAAAGAATTGAGGTTGCTGCAGATCTGTATGGATCTGCTGCTAACACTATTA
TTTATCAATCAAAAAACAAAACATAGATGCCTAGCTCCTCTCTCAACAGCAATTTAATCTGAATCGCAGGGAATAGAGGCCAGGTGTTTGTGCCTTTTAAATCTCCCCAAG
TGTTTCTTATATAAAGTAAAGGCTGAAAACCACAGATAACAATTTTACCTTATAGTATTACTTTAAATATTACTACTGTCATCATGATCATGATTCTTGCCTGTTTGTTTG
CCAGTTTAATTTTATAAGAATTAATGGCAACAAGGGCATCATCCTCCAGTATGAGCCCTTTTTTATATTATGCTTTCCCGGTAGCTTGGTGATGTTGAGGCAGCTGCAGAA
CCAGAAGAGGAAAGGGTCAGGGCTTTCCTAGGCCAGTCTTTCCATGATAAAGAAATGGCGCTTGTCGATTAAATAAATTTCTTGAAAGATCTCCGCATAGTTTTTCATTCT
CCCTTAATCTGACTGTGAGCT
>chr1_182827103_182828024
GAAACTGCAGACAAGGGAGACCTACTGTATATTCGATCATGCTAATATTTTCCCTCCCAATGCTCAGTTTTTACTGCAACTAAGTTAACTTAGCAAAAGAAAGTTAGTTCT
TCTATCTTGAATCTGAACGCAATAGCCAGCTAAGAAAACAAATTACAGACATTTTAGAAGATGGGGATTGGGGATTATGATGGATAATTATTAGTTATGCTTTTTACATAT
TAACAGTGTACCTGATCTTCCATTTGCCTCTCCAATCTGAAGGCTTTGTCTTTCTTTAGTTCTGAAAAAATTCTCTGTTATCTGTAAAGAATGTTTTGACTACATTTACTC
AAATCTCTCATTCTGAAAGTCTATTAGTTGTATTTTGGATTTTCTCAATCTGTATCTCAATTTTAAAAAACATTTAACATATCTTTCTATGCTGTATTCTGGATTATTTCC
TTAGATCTACCTTGAAAATCACTAATTCTTTCTTTAGCTATGTTTTTACTGTTTGATTTCCCTAAATATATATATTTTTTTCAGTATTTCTTGTTGTTTTATACTCTACTG
TTCTTTACTTCTCTTAGCCTATGGCTTCTATTCCTTCTTTTATCTCTGAGAAGTCTCTTTCAGAATTTTCTGTCATCTACTCTCAGGATGTAAGTTTTGTCATTTTTGAAT
GTGCTGGTTCTCCTGCTGCTGCTTTTCCTCATGGGTTTTGTAATTTTTAGCTTTGAGCTCATGTTCAGAGACTGTTGTTTTCTGGGTAACCCATTGAACATTAGGTTGTAA
GGTGCCCTATCAAGTGAGTTTACATTTGCCTCTGCTAGGACACTGTAGTTCCACCAGTTCTAACCAGTCTTTCGGTTAATTTTTTAGTATAGTACCTATACTAAGTGTGTG
ACATACATTGAGATCCACCATTCACCTTTGGCTC
>chr1_187008624_187008971
AGAACACAATTTTTAAAAAACTGGTTATTTTACCAAGGCTTTGATTGGAATGCTATGCTCTCTCTTAGGGAATCAAACTTGACTTCTGGCACCAATAAAGCCCTTGGAAAA
CTGGCCTCATATTTTGTGTACACAGTCCCTGTACAGGGTTTCTGATCTGTGGTAAGTAAAGAATGTCACTTTCTTACAAGCCAGGGACCTCAAGTTATCTTGTAACCTTCA
GAGGAAAGGAACTCACCCAACTCATAGGTATTTGATGGTACAAATCCATGGCAGGGCTCAGCTTTAAAAAGGTCTTATATCAGATTCCTTCTACAGAACAAAGTTCCATCA
AAGCCAGTTTAAAAG
>chr1_187096056_187096800
ACTTCCTCTGCCTAATCTTGCTTCCCCCTTTTACTCTCAGATTTTGGTCCCAAGTGTGCTCTTCAGTAAACTTGTTGCTCACAAATCTCTACCTTACCGTGGTGGTAGAGT
GCCTTACCTAAGACAAAATCATATCAAGTGTCTTCTACTCAAGTATTATATTACTTATGAATATACCCTTTTGTATTGTTTTTGAGTTGGTAATTTATTTGAGTTTATACT
GCTCTATTAAGAAGTCATTACACTGTATTAAGTACAAACTCTTAAAAACAATACATTGAACTATGTCTTAATGCCCCAATATGTTTTTCAAATTTTCTTTTATATTATGAT
AAGACAAAATTAAAAAAAAGAAAGAGCATGACATTTAGCTTCTGACACACCTCCTCTTCCCAATAAAATTAACACATACATTTCAAGATATGGGAAAATCTTATATTTCTA
GGAATTGTGGTTAACATATTTTAACATTTAAAGATAATAATTGTAAAGTTCTTAATTGTTTCCAAAAAACAAATTGTCTTCGCTACATTTTGTTGCATGCAAATACATGCA
TAAATAAGAATATAACAAGTTTTTCTTTCTCATTTTATTGCCTCTCCAGGGACATAAAACAATGACTTTACTAAAATCATGCAACTTAATCTTCTGAGAAGTTGGATGTAT
ATAAATTCAGGATTTTAAATTTTTGGCATATTGATTTTTTAAATGATTAAACCATCAGGAATGTAGTAAATAGCAAAGG
>chr1_188136817_188137441
TGTAATAGAGTACGAAGAGTACTGCATAATTTAAGTCTAAATTAATTAAAAAATTAAATTCAATTTAAAAATCAATTCATTAGCTTCACTAGTCCTATGTCAAGTGCTCAA
TAATCACATGGAACTGGTAACTACTGTTTTGGACAGCACAGACATAGAATATTTTATTATCATAGAAAATTTCTATTGCACAAATCTATTCTAGATTATGGTTTAGAATCT
TGTTTCAATTAAAAATCAGAATTTAAAAACGTAGATGTCTGTGTTTCACCCCAAACCCAGTGAGCCAGACTATCTGGGTATGGGTTAGTATTCTGACAGTTTTTATTGTTT
TTAAAGAAGAAAAAGTTGCCAAGGATTTGAGATGACTTGTGCTAATATTTTGTAGGGAATGATGCCAAAAACACAAGCATAGCATAACCAACCCCTTCTGAGATTTCTCTT
TCTCTTAAAGTTTTCAGTAAATACACTACCCAGCTACTATTTATTGTTTCGTGATTTCTGATGTTCCTTGTCATTGTTTTCCCATTCCTCAGTTTCAATTTGATAATACAC
AAAGACTAAAATCTAAACACCATCACCTCATTGTTTTATAAGCTGACTCAGCCATTGTGTTGCGATTTTG
>chr1_191467083_191467792
GGTCATATTTATCTGTTATTTATTCATGACTATTGATTTTTTTCCTATATAAGAAACAATCAGAAATCAGGATGATATTATGCTCTAATACAGTCAAATATTTGTATTTGT
TTTTATACTATTTCTTCCCCATTTAGAAAGTGGCATTGTCAACTTGGTGCATGCCATGTGAGTATAATAAAATAGTATATAACACAAAGAAGATATATAACAAATATTTAT
AGAATGGTATTCATTTATATCTATCTGTCATCTATCGATCTATCATCTATCTATCTAATCATTCTATCATCCACCAAATAAACATTGAATTTATTTTAAAATATAATTTGG
TAATAAAAATTAGTGAAATTATTGTCATGATTTTAGAGAATAAAAGATTATACTCATGTCTCTGTGCTGCCTACCTCTGAGCCAATCATTCTAATCTGAGTTTAAAGTAAT
CCAATACACCAAGTCTTGATTAAATGTCCTTCTTGGTGACAGGGTTTTAACTCCAATGACAGCCAGCCATATGCCATTTTAGAGGAGTCCTTTGTCATAATTTGAGGAAAA
ATAATATATTATTAATTCATTCAACCAAAAATTATTGTGCCAGGTTCTATTTAAGTTCATTTTAGGCTGTCTGGAAGAACTTATACAAAATTATAATTGAATAAGTTGCTT
TAATACAAGGCAACAATTTTCTTAATAATTATAAATGTAAGTGG
>chr1_191669009_191669420
GTACTTAGAAACATACATGGAAGGGAATTCAGTGAAATGTAGTTCAACCCAGTCAAATTGACATATTACACGGCCACCACACTAGTAAATATTACAGTAAAAAAGATAAGA
CATTCTTTAGACTGTTAGAAAAAACTAAATTTCCTTTTCCAAAAATCAAAAGTGACATTTTGCCTTATACAAAGTAGATGGAGCAGTCAGAGATCAATTAATTCCATGAGT
CACCAAACCTAGCTCATGTTTGTTTGTTTGCTTTTTTTCCAAAAGAAGTGAGATAAAAGGGAGAAAGCAAAAGACAGTCTTAATATTCCAGAGTATGATTTTGAATTCTTT
ATGATTTCAGATTTTTAAATTAGTATTAAAATAATTCTATTACCATCAAATTCGTGAATAAGCAGCAGTTTGACAAAGT
>chr1_192521431_192521792
CACTTAGTTTTCTAAATCTCAGCACTTTCATCTGCACCTTAAAGATAATGTTATCTACCTCACCAGTACACTAACCAAATAAAATAGCATACACCAGAATAAACTATAAAG
CAGCATGAATTTTCAAAGGTTTTGTTGTTTTTTCAGAATCAATTTTAAAGTTCTATCCACATGAACATACGGGTTTCCAAGTGTATCATCCCTTCCTTTATTAAACATTTG
CTAAAACTAATAAAATACTAGGAATATCAGACACCAAATGTGCATTGGTGATGAAATAGACAGAGTTCCTGCCTACATGGAAAAAGCATACAGACAATAACTGAAATTGTG
TGTGTATGTATTTGTATATGTGTATTCAC
>chr1_193403924_193408525
CTTTTGGTTGGCTGACAGAGGAATATAACTATTCTACAGTTTTCTCTTGGTATTGTTGGTAATGATATTTTACCAGAAATTTCCAGTAATAAAAAGTTATTGGAAAAGCAA
TAAAATTCTAACAATATAAAATTCCAATGATAAAATTCTAACAATTCAGAATTTTACAGGTCTTTGGGGTGGGGGATGTACAAACATTATTCTGAAATAAAAAAGCAAAGC
TATAAATGCATCACATATTTGGGATTTTGAGAAAGCAATTGACTCTCTTGGGTTAGACCCCAGTTAGCTGAAATTTTGATTGCTTTTGAAAAATAAAGCCTTTCTGATAAC
AGATGTCTAATTGTGTCTGAAACCATTCATTTTGGTTGTCAATTACTGTTATGCAAAATACTATCCCCAATCTTAGTGATTCATTGTTCTGTGGGTTGGTTGGGCTCAGCT
AGTCAGTTCTCACTTGGGGTCATTCATGCAGTTGTAATGAGATGATTGTTGTTGCTGGAATTATTTGAAGGCTTGATTGGGTTGGATGTCTAAGATGGCTTCTTCATTTAC
TTATCTGGCATCTCACCTGGGAGTGTTGGGATACTGTGGGCTGACTTCCAGGTTTTTCTGTCTCTAGTATGGCATTCTTAAGATAGTTGGGCCTGTTACACAGTAGCTGGC
TTCCCTCAGCGTAAACATCCCGAGACTCAGGTGGAAGCTGATGGCTTCTTATGACCTAGCCTCAGCAGTCATGCAGAATCTTTCTGCTATATTCTATTGGTCAAATATGAG
TCACAGGGCCAGCCTAGGTCCAAAATGAGGGAACATAAAGGCGTGACTATTTGGAAGCGTGGTTAATTAGAAAGCCACCTTTAGAGAATAACTACCATTTGACAAATTTTA
TATGGAATGTGATATTCTTCCATTGTGTAGAATACCATTCTACAAATTACGTATCTTTTCATAATTTCCTTTGGCATAATAAATGTTTTAACATTTTAAATGGTGTGGTAG
GCAGAATAATGGCCCCAAAGATGTTCACGTCCTAATCTCTGGAACATATGAATATGTTGGGTTACATGGCAAAAGGGAATTAAGCTTGCAGGTGGCATTAAGATTGCTAGT
CAATTAACCTTACGGTAGGGAGAACATCCTGGGTTATCTGCGCAGGCCCAGTGTAATCACAAGGGTCCTTAAAAGTAGAAGAGGGAGGCAGAAGAGGAGGCAGAGTTAGAA
AAGGAGACGTAACCATGTAAGCAGTTAGAGCGATGAGATGTGAGAAGGTCTTGGCTTTCCTTTGCTAGTTTTGAAGGTGAAAAAAGGGGTCCATAAGCCAATGAATGTAGG
AGGCATCTAGAAGGTGAATAAGTCACGGAAATAGATCCTATCAAAACCTACAGAAAGGAAAACAGCTTTGACTTTGGCCCTGTGAGACCTGTGTTAGACTTCCAACTTATA
AAACTGTAGGATAATAAAATTCATTGTCTTAAGCCACTAAACTTGTGGTAATTTGATATGGGAACAATAGAAAATAATACAAAAGGCAATGGAAACTTGAGAACAAATAGA
AGGTATATCAGGCCTATGTCCCATCCATGTCATGCATATGTTCACTCCCTGAACAGTGTAGAAAATGACTCTTTAGTCCATCAAGGACCTTTAGTTATGATGTAAATGAAG
CAATTTCAGGATGCTGGACCATTTTTATAATGTGGACAATGCTTTCTAAAAGGACATTTGATAGTAAAAGTGATATAAGAAGCTAAGGTACAAAACTTATGATGACTTCAG
ACAGAGTTACCCCTAAAATTCTGTGTTTTATAGCCTTTTCTCTACCTCAATCATTTGGGGTTGGGAAAATTAAATATTTGGGTTAAATAATCAAAATTCCTGGATAAAAAC
CCTTTATTCTTTCAAGAATAAAAATAAATCTATGGTATGCTTTCTTGTTTTGGTCAATTAAGGTGCAATTAAAAAAATAAAGCTCCAGGAAGGAAGTGTGCATAGGATACT
ATGTTATCTTTCAACCTTTTAGAGGGAGGGAGAAAACATGTCAGCTAGTTGGATTGTACTGAGATATTTGCAAAGTCCATCAAAGGTGGTAGGGCTAGATGGATCAGGAAA
AATTCCTTCTTGATAAATTTTGTGAGAAATAGTCTGTAATCTCATGGACCATTATCTCTTTATGTGTATTAATTTTTATAGAAATCATTATCACAAAATAATATGTTAATA
TACAACAAAGGAGAAAATCAATTTGTGAACAAATCCCATCTATAATTCTACTATTCAAAGATTTACCTCTAATCCTTTGGTTATATAGTTTATACCTTCCAGATAAAAACA
CTCATAATTTTTTAGCAAGGGTGGTATTATATATTATTTTATTGTAATTTTAACTTGATTTTAAATTCAACATTATTTTGCTAACTCATTTCATTTCAATAAATATGTCAT
CATTATTATTAATAAATTTTATTGAGGTAAGTACATGTATAGGATTTACCATCCTTACCATTTTTAAGTGTACAGTTAAGTGGTAATAACTACATTTACATATCTCTATAT
ATAATTTTCCCTTCATCATCCCTCCTTCTTATCCTTCCTGGCCTTTGGTAGCCACCAATTTAATTTCTATCTTCATGAGATCCACATTTCTAGCTGCCACATATGAGTGAC
AACATGGGATATTTGTCTTTCTGTGCTTGGCTTATTTCACTTAACATAATGACATTATTATTATTCTTGATGGCTGCATTGGTATTTCACTATATGAATGTACCATAATTT
ATTTAATCAATTGACATTGTTTGCCACTACACACTGTTGCTCAGCAATGCTGGAATAAACTTTCTTGCTCATAACATTTTTGAGCCTTTGTCAAATTTTTTTTTTGGATAC
TTTTCTAAAAATAGACTTTTAGGATTAATGTGCATGCATTTTAAAGCATTTTGATATACTCTACAGTTATTTTATCAAGCGAAAATTTCTGTTACCGTAAAGGACATTTTC
CTGATCCCTCCTAGTTATTTGATCATTTTGTTCTCGGTAACATAAACAACTCTTCTTTCACATGCCAACGTGTGTCTTGGATGACCACTAGAGGTCGTCTAACAAATTAAA
TATTTCACTTGTGGCTCACATTTTTCAGTCAGAGGTTGACCTTTGTGTAAATCAGAGAGAAAAATAGTCTAGAGTTAATGCTTGCTAACTCCAATAACATTTAACATTAAA
GTCAAATCTCTTTCCTCCCTCCACACCATCACCCACTTTTTAAAAAATGCCTTTGTGTCTGTGGATAACTCAACAGCCTTTGACTGTATTTTCTCTGTAGTAGAGAGGTTG
TTTATGGCTTATTTGGAATATGTTTCTTTTTCTTGCACTTACTTGTTACTTTCACATATTTGGTCTCTTATACTTACTTAGTTTATGCCAAACAGCAAATCTAAGAAATCT
TGAAGTAAAAATGCCTGTAAATTATTTTGAGCTGTTTTATTAAGGTGGTAGTTTTGCTATTGCATTTCTCCTGCCCCTCTATAATGATGTAGACTATATATGGAGGTACCA
GAATTTAAGCAATTGGCATTGCTTTGTTAATACATTTACATCTTGATGAATATGCCATCATCATCATCATTTTTGGAGGCTGCAGTAATTACATGTTATAACCATTTAACA
TTGGTTTAAATATGTGAGAATTATTTCTTTCTATGCGCTATCATTCTATACATACGGGAAATAAGACAGAAAAGATTACGCAGCAAATATAAACGATTAAAAAATTTAAAA
AGTTATGTTCTAAAAATCATCTATGATTTGTTTGGAGATAGGTTAGAGGTGACAAACACCATCTGTGATGGTAAGTTTTATGTGTTAATATGACTAGGCCATGGGATGCCC
TGATGTCTGTTTAGATGTTATTTCTAGGTATGTCTATGAGGATGTTTCTGGGAGAGATTGACATTTAAACTGGTAAATTAAGTAAAGCAGATGGCCCTCCCCAAAGAGCAT
CATTCAATTCTTTGAGCGCCTGAAAATAACTGGATGGGCATCATCCAATTTTTTTATGTTTTGACAATGTCTAGTTCTGTCACCCAGGCTGGAGTGCAGTGGGGTGATCTC
TGCTCACTGTACAACCTCTGCTTCCCGTTCAAGCAATTCTCCTGCCTCAGCCTCCCGAGTAGCTGAGACTATAGGCGCACGCTGCCACGCCTGGCTAAGTTTTTGTATTTT
AGTAGAGAAGGGGTTTCACCGTGTTGCCAGACTGGTCTCGAACTCTGAGCTCAGGCAATCCGCCTGCCTCGGCCTCCCAAAGTGCTAGGATTACAGGTGTGAGCCACCGCA
CCTGGTCGGGCATCATCCAATTCTTTGAACACCTGAAAAGAACAAAAAGGCAGAGGAAGATTGGATTTGTGCTCTCCTCTGCCTGTCTGCTTGAATTGGACGTCAGTCTTC
TGTCCTCGGTGCTCCTTGTTCTTAAGCCTTCAGGCTGGGTCCGGAGTCTACATCATCGGTCCTCTGGCTCTCAGGCCTTTGAACTACACCACAGGCTTTTCTGGGTCTACG
GCTTGCAGATGTCAGATCATAGGACTTCTCAGCCTCTGTAATCAGTGAGTC
>chr1_194792177_194792221
CACCAAATCTTCACACATCATCACATTTTTCAACCAAGGGCACTG
>chr1_194995041_194995697
ATCACACAATATGTTGTATTTGGGGTATTTGGTGACTCTTTTCTGTTACTTGGCACACACTTTCAAGGTTTATCCATTTTACTGCATGTATCAGTATTTCAACATTTTTAT
TGCCAGTAATATTCCATTGTATGGATATACAGCATTTTATTTATCCATTTGAATATTCATTGAACAATGGAGTTTAATATATTTTATATACTAAATCAATAAAGTTAAAAT
CAACCCACAGAATGGGTGATTTGTAAATCATATATATGATAAGTAACATATCTAGATTATATAAAATATTCTTTTTTTTTATTTTATTTTATTTTTTTTTGAGACGGAGTC
TCGCTCTGTCGCCCAGGCTGGAGTGCAGTGGCGGGATCTCGGCTCACTGCAAGCTCCGCCTCCCGGGTTCACGCCATTCTCCTGCCTCAGCCTCCCAAGTAGCTGGGACCA
CAGGCGCCCGCCACTACGCCCGGCTAATTTTTTGTATTTTTAGTAGAGACGGGGTTTCACCGTTTTAGCCGGGATGGTCTCGATCTCCTGACCTCGTGATCCGCCCGCCTC
GGCCTCCCAAAGTGCTGGGATTACAGGCGTGAGCCACCGCGCCCGGCCTATAAAATATTCTTATAACTCAATAATAAAAAAGACAAATAGACTGGGCGCAGT
>chr1_195006404_195006970
CAGGAGTGAGAGATCATCAGTCCTCCGTCAGAGTGTGTCTGCCACATCAAGGTAGTTCCACTATTGTATAATAATAACTAAAGACCACCATGACTCAACTGTTATACAAAT
TTGAAGACCACTAATAACATTCTTAGGTGCTCAAACCAAAATATTAAATCTTTAATCCTGAAGAAGTGCTTCCATATCAGTAAATATAGCCCAATGAAGCTTTATATTTGA
TCTGTTGTGATGCTATACCCTTCGACTCTGCCCCCACACACAGACATTCCAGACTTTTCCCGTTACTGTCAGGGGAAGTATTTTACATGTTGTGTGAATAAACATAAAAAC
AGGTAAGGCTACTCAAGCATATGGGACTATTTGATACAGAGACTATCTTCCCCTGGAGCAGGCCATAGACTTTCTTGACTGAGCTGTGCTAATAACTAACTCTTGTTATAG
GTAGGTCTGAGCACAAAGGGAAATAGTGAAGTTCAATTTTGAAGAAATTTAGCATCAGCTTGTGAAGGTATCTGTCCTAGGGTTACCTTTGAGATAATTTTATTAATTTGT
TTAAGTAGCAGG
>chr1_197664618_197664957
TGTTTTTTGTCAAATAGTCAGGTAACCACTAAAGTCTAAGCAATCAGCAGGAACCTAACTTATAGTAATCAAATAAAACTAAGGAAACTGCCTTTCCGTAGGAAAACATCT
AATGTCTAGAGGCTGTTTTTCTGTCTGGAAAATTGACACAAAATGTGTAAAATTGAAACATTCTGCTTCTAAGGGATTTGCCCAAAGGAAGAGTGTGAAAGCTTTAGGTTT
GGAATGAGTTAAAGGGGGGAGGGGGAACTACAAAGGCCCTAAACATAAATCTGTCTTCCTTATTGGAGTATTTCATTTTGAACCCTTGGCGACAATTTTATAGTTATAAAA
TTATGTT
>chr1_198086341_198087492
TTAATCACTGCCATAAATATTCTCATGTATGTGCTTTATATATATACTCTTACTGGGTCACTGAACTAATAAAACAGCTTATTCTAAGCATTGTTGCAAATCACAGCCTAT
AGTTAGTAAAATGCATAAGGTAAGGATAGATTTGCAAGATATTTTGAGTCAGGTGAAAATGATGAAATCTTTTGTTTCTCAAATAATACATGTATTATTAGTATTATTAGG
GTTATTATTAGTAGCAGTAGTACTATTAGTACTATTAGGATTATTAGTACTATTAAAAGTAGCCACTATATGTTATGTTTAATACCTACTATTGTTTTCACAGCTTTTAAA
TATTTATAAAATAAAATAGTTCTAAAAGAAAATTGAAGATTTTGTGGCTTCTTCTCCATATAAGGAAGTGGGTATGATATTACCTCCAAGTAAAAAATTTTACCTGGCCTT
GGATCTTTTACTAATGTCAAATAACCTATCAGATATTAATCCATTAAGAGAGCTGTACTTTGAACATTTTATGTGAGTTATCTTCCCTCTAACTGCTTTTCTTTTCATCTG
CAGAGCAGATCAATTTCTCAAAACGTGTTGGGCTATAAAGTAAATATATTTTTATTGTCTCTTTGGGGAGAGTTGAATTTAGGGAGCAACCATATAGATGGGGACCCTCTA
ATCCTTTTTTCTCTCATGAGTTTAATGGCACTTACCGTGATATGTGCAAGAGTTTATTTTCTTCCATTTAGGATGAAAGAACTACCTGTATGATATTCAGGATACAATCCA
GGTCCCAAAATGCCAACATTAGAGCAAGGGTGTAGTAAAAAATCTGTATCAGAGTAAAGTCATCAGATCAGTATAAGAAATATGGGTATCAGAATTTGAGGCTAAGCAAAA
GTGACAGAAAAAGTGGTACCAGAAACACAACTTGCTTGAGCGACATTAGCTCATCCATTCATTCATTCACTTATTCATTCATTTAACACATATTTATGGATCACCTACACT
GTGCAAGGTGCTTCCCTTCATGAAACTTTAATTGGGGGTATGTAGGACATGGTGGTAGAGGTAGACAACACTCAATCATTGTATTAGTCTGTTCTCACACTGCTATAAAGA
TACTACCCAAGACAGTAATTTATGAAAGAAAGAAGTTTAATT
>chr1_200042327_200043736
GCTGCAAGTGACCCCCCTGACGGCCCTTTCCGACCGAAGAGCTCGGGAACCAAAGAGAAAAAAAATAACTTTATTTTCAAAAGAACAAGTCATCACTGCGGCGATACTGTG
GCGGAGGACTTTGGCGATGGGGTGGGGGCTATTTCTCTTTCCTTTTTGGTAAACAAATCAGAGGAAACTTCTGCCCGGCCGTGGCTTTCCATCCCCCACCTGCCCCACCCC
CTGCAAACGCCACTGATTAACTTAAAACAAACTCGGCTGCGTGTTTGTGCGCCGTTGGGTAGCAGGAGGTAGAGCCTAGGCGAGAGCCTGGTGCGCCCACGGGTTTCGCCG
AAGAGTGCCCGGGGGAGTGCGGGCAGGGTCCCGGCTGCGCAGACCTGCGGGTGCCCGCCCACCCGCGCCCCGCGCTCCCATACTTGACCTGTGTGGATGTGGAGTCTCCGG
GAAATACCGGATCAGGCACTTCCTGGGGTCTCCTGGTCACTGCCCTTCCTGTGCATAGTTTGTCATCTTTTTAGCTGCGAAGACGCCTTCGTGGGTCTGCGTCCGGAGCAA
GGCGGTTACCCGATCCCGGCAGTGAGCCGCGCCGCGCGTCGTGGCGGCCTGATTTCTGTTTAACTTTAATAGGGCGATCTCGAGGTGTTTATATTTTGCTATGATGATCGG
AAACATGTGAGGTTCATTACAGGGCTTCAATACTTTGAAACCAAAACCCTTCTGTGTGTCTTTTACTCTTCTGGTATTTTTCCCCGTACGGGCGTCCTCTATTTTCTTTTT
CCTTCTTTTTATTTTCACAGATTTTCAAACGTAAGGAGATGAAAGTATCCAGAATAGAAAAGTACTGTCAATACGGAACTGAATGTTTCGATTATCTAACAGATCTGAAAG
TTGGGAGCCTCAGGCTGTTTAGTTAAAGTGGGCTGCTGCTGAGAAGCGGGTTTCTGGGGCTTCAGTTTCTCTGTCGGACAGAGTTTGCAAATTGGTGCTGCTGTCCCTGTA
AGCAAGGTGCACTTGCAGCAAACCACTTCAAGAGGGAGGGAATAAAGCCTGCGCTTGTTTCTCTACCTTAGGCGAAGGTGACATTTTGGAATTTAACTTCATAGGGATTTA
AAAGAAATTCTAAACTGTCACCTTATGCAATTCATGTCTCTATTTGTTGCTTTGTGGAGTTATGAGACTTGTGTTTAAAAGCGGTCAGTTTAAAATGTTAACAAAAGAAGT
TGGAATTGTTTGTGGCACATGGAATTATATGAGGTCCATGCTTATTGATGACAAAAGATGTTTTACTTGTAAAAATAGTTCAGTAAGACCTTGCTAAAAATTGTTTTTATT
TTATATTTTACCATGTGATATTTGCCCAGCAATCACCAAAATGCTTTTTGTTGCAGGATTAACACCTACATGTAAATT
>chr1_201491672_201492387
CAACTGCATTCTTTTTCTTTACTTGTCCTGTAATCCTAATTCGGTTTGATCATATTCCTTAAATATTGGAGTTCAGCATCTCAGTTGGACGCATCCTCAAACATGTCCTGA
ACATAGAAACCGAGGGATACCACTGGAGAAGCCACGCCTTTTACCACCCTCGGAGAAGCTCTCAGCTCCTTTCCTTGCAACTGCCATCCTCTTGCCTTTAAAGGGTCCATC
CCTCTGCCAGCTCCTCTCTCACCCTAAGCCCCAGGTTGGAGACTTCAGACTAAATAAGGACCCTCTTGTCCTGCTCTGGAGATCTCCATCTCATTCCAGCACTCTGGGCCA
TCCAAATATGGAACTTCCCACCATTTCCCCCCGGGACCAGCTCCCAAGAAGGAGGGAGAGGGAACCACAGGCCAAGGGCTCCAACATTCCCTTCTAGGGTGGGAAGTCAGG
AATTGGCCTGGAATTGTTTTCCTGTAAGATCCCAATTGAACTGAAAATTCCAAGACCAGAGAGAAGGCAGAAAGCAAAGAGTGCTTGGGGGAACAGAGGTGTATTTTGGCT
GATCTCTCCAGTAGGAGACCCAGGAACTCAGCCCAGGGCAGACCTCAGGGCCTGCAAGTTGACATCTTCCAGATGGCTCCCCTGCCGAGGACCTCCCTGCTCCTTTCTGCT
TTGCCTTGGCCCTTCTGTTCTCCCAGAGGCCCAATCCTGCCCATCGTGGC
>chr1_207270867_207273285
GGGATTTTCACGATTCTAGAGCTTTCTTTGGGACTACTATAGCTGGGCCCAAGTGCAGAGTAAATAGACATAGATATGACATGAAGGGTGATGCTGAGTTGGAAAATGGGA
GAGCAGGCATGGCAGAGGGTGGGCAGAACTGCCTCTTTGACATCTCCACTTGGGAACTCTCATAGGCATCTCCAGTTTAACATGTTCCCAAAGGAGCCCTTTGCCTACTCT
GTCTGCCATGCCTGGCCTATAGCTACCAACTCTCTCTTCTCCCCACCATGACCTTGTTAGTAATTACCACTATCAGCTACCCAGGGCCCAGGTGAGAATCCCAGGGATCAC
CCTTTCTTTCTTTCCCTCTTTTGGATTCTCAATTTAATCTATTCTCAAATTCTGTTGACTCTACTTCCTTCTACACTATATTTAAAATATGTCTGGTTCTTCCTATCTCTT
CTGTCATTGCTCTAGTCTAAGCTGCCATTATCTCTAATTCATAATATCTGCAACAGCTTCCTAGTGGTTCTCACTGTGTCTACTCTTGTGCCCTTTAATTCATTTTCTACA
AAAGGAACCAAGAGATCTTTTTAAAGATTTAATCACATTTAATTTAAATGTGATTTATTTAAAAATAAAAAATCAAATTTAATCATATTAACCTGCTCCTGAATCTCTTAA
TAATGTTCCATTGCACCTAGAACAAATTTCAAATACCATAACATGGGCTACAAGATTTTTCTAGGTTGAGAGTCCTATCTGATCTTCCAACTTCATCCAGGACCACTTTGG
GTTTTTTCGAGGTGGGATAGTGGGGGCGGGTATTCATCCCCTCAAGCATTTATCATTTCTTTTTGTTACAAGCATTCCAATTATACTTAGTAATTTTAAAATATACAATGA
ATTGTTATTGATCATAGTCATCCTGTAGTGCTATCAAATACTAGATCTTATTCATTCTGTCTAACTATATTTTTGTACCCATTAACTGTCCCCACTTTCCTTCCTCTCCCC
ACCACCCTTCCCAGTCTCTGGTAACGAGCATTCTACCATCTATCTCCATGAGTTCAATTGCTTTAATTTTTAGCTCCTACAAATAAGTGAGTACATGTAAAGTTTGTCTTT
CTGTGCCTGGCTTGTTTGACTTAACATAATGACCTCCAGTTCCATCCATGTTGTTACAAATAACAGGATCTCATTCTTTTTATGGCTGAATAGTACTCCATTGTGTATACG
TACCACATTTTCTTTATCCATTTGTCTATTGATGGACACTTAAGTTGTTTCCAAATCTTTGTCATTGTGAATAGTGCTGCAATAGAAATACAGGTGCAGATATCTCTTCAA
TATACCATTTCCTTTCTTTTGGGCATATACCTATCAATGGGATTGCTGGATCACATAGTAGTTCCATTTTTAGTTTCTTGAGAAATCTCCAAACTGTTCTCCACAGTGGCT
GTGCTGATTTATATTCCCACCAATAGTGTAGACAAGGGTTCCCTCTTCTCCACATCCTCACCAGCGTTTGTTATTGCCTGTCTCTTGGATAAAATCCATTTTAACTAAAAC
GAGACCACACCTCATTGTAGTTTTGATTTGCATTTCTCTGATGATCAGTGATGTTGAGCAACTTTTCATATACCTGTTTGCCATCTGCATGTCTTCTTTTGAGAAATGTTT
AGTCAGATCGTTTGCTCACTTCTTTTTTTTAATTTATTTTTTAAAATAATTTTTATTGTTAATGTTGGTGGGTACATAGTAGGTATATATACTTATGGGGTACATGAGATG
TTTTGACATAGGCATACAATGCATAATAATCACATAATGGAAAATGGGGTATCCATCTCCTCAAGCAGGTATCCTTTCTATTACAAACAAACCAATTGTTACTCTTTTAGA
TATTTTTACATGTACAATTATTATTGACTACAGTTACCCCTTTGTGCTATCAAATACTAGGTATTATTCATTCATTCTTTTTTTTTTTTTTTTTTTGGACTCATGAACCAC
CCCCCACCTCCCCCTCAACCCCTAGTCTCCAATGCCACTCTCAGCCTCTGGTAACCATCCTTCTACTCACTATCTCCATGGGTTCAATTTTGATTTTTAGTTCCACAAATA
AGTGAGAACATGTGATGTTTGTCTTTCTGTGGCTGGCTTATTTCACTTAAAATGAAGACCTCCAGCTCTATCCATGTTGTTGCAAATGACTGAATCTCATTCTTTTTATGG
CTGAATAGTACCCCATTGTGCAAAAGTACCACATTTTCTTTATCCATTCATCTGTTGAAGGACCCTTATGTTGTTTCCAAATCTTGACTATTGTGAACAGAGCTGCAGCAA
ACATGGAAGTGCAGATATTTCTTCGATAGACTGATTTCCTTTCTGGTAGGTACATACCCAGGAGTAGGATTGCTGGATGGTATGGTGG
>chr1_207845583_207846218
CATCCATCTGCTACGACAGGGTCCGCAATCTGCCTGTGATTGATTCATTCACTCCAAAATGTTCACTATGACACTTATTCCAAGACAGGCACTGCTCCAGGTAAGAGATAC
ATGAGGATGAAACACAACTGCTTCCAATGTCAACATATCCCATTGCCAGGGCAAATTTTCCCACTTAATGAAGACCTATGTTAACTTACCACTGTCAAATTCTTTCATGTA
ACAGGTATTTACCATGTGCAATTACTATGTGCCAGCCACTAATCCAGCACTATAATAAAACAGCAGTTTAGGGAAATGCAACTTTCTATGTGGTACAATGGTTAAGAGTAT
GGCCTCTGCAACTGGAATCTCAGTTGTGTGACCCTGGGCAATTATAAGATTTCTCTGAGTCTCAGTTTCCTCACTCGAAAATGGGAATAATAATAGCACTTAACTGATAAG
CTTATATGAGGAATAAATGAGCTAGGCCATGTGAAGTGCTTAGAACACTATATGGCACACAGTAAACACTTGGATATTAGCAGTTTTTATTTTTATATAACCCCAAAGATG
CCAGCACTTAATATGCCAGAAACTTCAAGAGTCCCTGCTCCAGCCTGCATAACCAGTATCCCAAGAGTACCTTTGTAGATG
>chr1_208290656_208291444
TGGTTTCTTTCTGGTGAGAAACTAAATTGGTGGCCATCTCCCTTATCAACTTGACTGCTATCCTCAGGCTTCTCCTAGGAAGTGGCATGTGTTCTCTAATCTCTGTGCATT
TGGTCAGAAGCTCTTGGTTGATTCTGGTCTATAATTGTTAAGATTCCGATCTCATGTTGTCTTTTTTCTCCCTCCCTCTAGCTGACCCTGTACTAGCATGCTCTGTGCCCC
ATCTCTCCCAGAGGTCCTGCTAAAAGGAGGGTTTCTCCCTATCCAGGATATTTTAGCTAGCTCTGACGAAGCTCTAGCCTCCCCAGACACTCTCCTGGACCCTTACTTCTT
CCTCTGTGTGTCTTTATTTCTCTAACCATGTACCTATTAGCTTCATATCTAACTCCGGGGCATCACTCAATCTTCTGACCCAAGCCTTTTCTCCCCACAAGCCTAAACGTC
ACTTTCTTCCCAAATTCACAAGAAGCCATGTGGAAAAAAAAAAAAGTAATCCCCATCTGGCTTTGGAAAATTTTCAGGGATTTTCACTTAAAATATTTAAATTACTTAAAA
TTCCATAATTCACAGTCACTTTGGGTAAGGAGATCCTTTCGCTGTTTGGTCCCTCCAGTCTTTCTTATCTTTTACTCTTGCTATTCGAGATGAGCTCTGAGGACCAGCAGC
AATGACATCATCCAGTAGCTTGTGAAAGATGCAGAATCTCAGGCCCTACTCCAGATCTGCTGAACCAGGATCTTCATCCTAACAGGGCCTCAGCTGGGTCATATTATTAAA
GTGTCCCAAGTG
>chr1_210192117_210192801
TCATTTCCTTTCCATCATGGAAATCTATCCTCAAGGAGATCACTTCTCAGTGTTCCATCTGCTATTCTACTACTCCTCAGGGATTGTTCAGGCCCCCTCCCTTCCCTACAC
ATCAAGCTCGGGGATTTTCACCTGCCCAGGACTGGCAAATTGGCTTTACTCACATGCCCTGGGTCAGGAAACTAAAATACCTCTTGGTCCAGGTAGACACTGTCACTGGAT
GGGTAGAGGCCTTTCCCACGGGGTCTGAGAAGGCCACCACGGTCATTTCTTCCCTTCTGTCAGACATAATTCCTCGGTTTGGCCTGCCCACCTCTATACAGTCCAATAACG
GACCAGCCTTTATTAGTCAAATCACCCAAGCAGTTTCTCAGGCTCTTGGTATTCAGTGGAAACTTCATACCCCTTACCGTCCTCAATCTTCAGGAAAGGTAGAATGGACTG
ATGGTCTTTTAAAGACACACCTTACCAAGCTCAGCCTCCAACTTAAAAAGGGCTGGACAGTACTTTTACCTCTTGCCCTTCTCAGAATTAGAGCCTGTCCTTGAGGTCCTA
CAGGGTACAGTCCATTTGAACTTCTATATGGATGCACTTTCTTGCTCAGCCCCAACCTCATCCCAGACACTAGCCCTCTAGGTGACTATCTTCCAGTCCTCCAGCAGGCTA
GACAGGAAATTTTCCGGGC
>chr1_212621253_212622885
GGGTACCGGAGGAAGAAAGAACCATTTTAGACAGCATGGGTGTGATAATTCAAAGAAAGACATTCCACTGAATTTCCTGGAATTTCCAGGGCGTATGATTCCTTTGGCCTG
CAAGAGAGCCAGGCCCCCTTGCTTTTTGTGCTTCTCTATAACATTCACAGGCTAGACATAAAAACTGGCCACTCGCCGCTGGTGCCATTCTTCAGAGAAGAATGTCTTCGT
TAAATGTCAGATTCGTACACATGAATTCTGTGCCTACTTCTTTGACCTCATGTATGTTTCCTTTAAATGATCACTTAAGACACAGGTGTCTTCATTTTACTCTCTGAATTG
CACATCAGGGGTCTTTCCTAATCCATCAAGAGCCATCTGATGTTAATACCATTCAGCACTTCTTTCAGGGGATAATTTATGTTCCTTTTCTTGGTGGAGGGGAAAACATCC
CTTGCATTTACCTTCTAGTTATGGGTAGAGGCACCAGCCACCAGCCATTATGAAACGCAAGACAATTTGTAAGCTGCCAGGAACAACAATGGATTAGAGAGGAAGGAAGTT
GGGGGCGGATGGTGGCTATGGCAAGAAAACTTGATGTGTATGGTAAGTGTAAATGAAGGTCTATCACAAATGCATTAAAAATTGTTTTATGTAGCCAAGTTTATGTTTTGA
TACTTTAATTTTAAAAAGGATGATGACTATGCATTTACCATCAAGGCATTTAGTTTCTTTTGTTTCACATTTAGAGGAAAGGGAAGGTGGGGGGATCTGAGAGAATAAACT
TAGATGGGGCCACCACCAATATCAAGCACCCGGTTTGGCAGTGTCTGCACTGAGCTGTCTCCTGTTGGTAGTGGTGATGTCACACTGCCAGGGTGTGGAAAGCCACCCTCC
CTCCTCTCTCTTGCCTTCCACCTGCCCCTTTGGCTTTCCCTGAGAGCTGGCCTGACACCTGTTTCAGAGTCAAGAGCTTTTAAAGGGTTCTGGCCCAGGACAGGAGTTCTG
GAATGGAATCTTTCCACTTTCTGTTAACTAAAATACTATTTTCCATCTGTATCCTAATTTCTCCCCATGGGCTTTGAATAAACCCTCAACACTCCAACCCATATCAAGCTT
TCTCCTCTCTTCCCTGTCCCGTAACCTCTGGTTGGGTTCATGTACTGTTTCTTTGTGGCGTGAACAGCGTTTCCAATTAGAATCTGCCTGAAAGGAGGTCCCATTTGCCCA
CTGAGCATCCTGTGTTCTCATGGTGGCTCTAACTCCAGAAGATTTTAACACAGTCTCATCAAACACTGCTTTCAGGGAGGAATTTACACTGAGGTTAAAAGGACTGTTGAG
GACTAATGCTAACAGAAGCTAACATTTATTGCGTAGGACAATACACTAAACACTTCACATGTATTATCCCATTTAATCCTCACAACAACTGCTACCCCCATTTTACAGATG
AGGGAGTGGAGAGCTCAGTAACTTGCTCGAGGTCTCACAGTGGATCTTTCCAAAGCTGAAGCCTATGCTTGTTTTCAACAGCAATGATTTCAAACAAGAGTATATACATTT
GTGTGTGTGTGCGTGGTAAGATATACAAAAAATTTGCCATTGTAACTATTTTGAAGTGTACAATTCAGTGCCATTAAGT
>chr1_213840556_213841515
GGTTTTCTTCCTCTGTAAGGCTGAGAGAAGGCAGGATTTATACCCCTGAAACAGAAGAAAAAATGAGGCAGTATCTTCTTGATCTTATTTCGTCAACTGGTATTCCCCCTT
CCCTTAGGTCTTACCATGGCCAAATTCAAGAAACAGATGTTTGCATTAAAAAAAAATCTCCCCTGAGTCAGTGTGGCTGTTTATCCAATTTTCACCCTGCCATCCAGACTT
CAGTTATGTCCAACAAGGCCCAAACAACAAGTTGGAATGTACAAACTTGAGCCTGTGGAAGAGTTCAGGGAGAGGTGAGATGGCCCCACGTTAGGGATGCTAGAGAGGAGA
TCTCACTGTGATGAGAAGTGGGACAAGAAAACTTCTTTTCCCATTGAGAGAAAACTTTTTTCCCAGCTCAGGATCCACAAGCCGATGAGCTCTACTGTTTTCTAAGTAAAG
ACACAGTCTTTTAGGCTGCCCCTCTCTGCTTTTATCACTTCTCTATGGTCTCCCAAAAGTAAAATAAATGTTTAAATTTTTTTGAACCTGATTGCTCCACAGAGCCATTCC
ATATTAATGATCTGAGTATGTACATCTTTCTTTTTTTGACTCCCCTGTTGAATTGGTCTACTGTGATGGTCACATGAACTACGGATGATTGCATCAACAATAAGATGGTTC
TGCCTTGATGATCTGTAAATCTGTTAAGTTTGCCTATTGCAACTTCTTTCCTCCAACATGCCCCTAGCAAGTTGTTTTTAAAACATGAAGATTGGAGGAGATGCTTCTTAA
TGCAATTTATAACATCTCAGAGGTGAGAATTGAAAGCCCAGCTCTGATTGCAACATCTGCTCTGAACAAGAGCATCTAGGGACCTGCTATGAGATTTTTTGTCTTAAGGAT
GATCACCATGTATGTTCACAAATAAAAACGTGAAGCGTTCTGACAGCCAAGCAAACCATGAAGAATTAAACC
>chr1_214418427_214418889
GTGTTGAGGGAGGAGAATGACTTGTCCAAGGTAATACTGCTTCCTTAAAGACATGGCCACAACCAGATCTGGGCATGAACAACCACAGGGATGAAGGCAGGATCTGATCCC
TGCCCATTCTGGGCAAACCACCAATTTCACTGAAGTCTAAAAATAAAAGTGAAAATAAAACACCACTACCCGGTGATTTTTATGATGCTTCTAAAGAAGGGCTTCAATCAC
CAAGCTTTTCTCCACCCCTACTTAGACAGTCTGAGCTACAGCATATGAGGCAAATGTTGAAATGAGAAACTTTTCCATAAAAATCCTATTACAGGACATGTTTCATATTGT
GGCCAATGGTTATTCAGATCTGTTTTTTCTCCTGGCAGCAGCCTCTGAGATATTTCACTTTTCTGCCCCAGAGATAGAAGGAAGGGAAAGAAGACTGAGTTATACATTTTA
ACTACATGTTAATTTTCGA
>chr1_215575423_215576337
TTTTCCACTTTTGACAGCAGTGTGCAGTATTTACTTTTCTCAAGTACCCCTGTGTGCATTATTAAAGTACATTGTAGTTTTAATGATTGAACAGTATAAGAAAGTATTATT
TATTCATGTTTTCGAAGTATTAATTGAATTCTAGACTGTTTCAGATAAAAATGTTTCCTCAGGTGTCACTTTTACCAAAGGTATCAATACAAGTGATTTTATTAGACAAGA
TTTTTTCTATGTATTAAAATATCAGTTTAATAATAACTATTCAGAGGAAGAAAAAGACACCATCTCAAGAAAAAGACACCATCTCATGAAATGCACACAGACTACATTCCA
ATTTTAGAAACATTAAAGTTTAAGAGTGGAAACAAGGAAATGTAGTATTTAAGTAATTAAGACTTCATTCCCTATTAGTGTTACAGATATTAAAGTTAAAAGATTAATTTG
TAATTTGAAAATAAAACTGTTCTCTTTTTTACAGATATTTATTGATAGAGATCCAGCAGCATTTGCACCCATTTTAAATTTTCTTCGGACAAAAGAACTAGACTTAAGGTA
AGAAATGCACTCTTTTTAAAGTAAATTCTTACTGATAAATATGTGTTTTTAATATGTTTTATGAAATAAAAGGTTTTTTTTGTTTGTTTTTTTTTTTCCTTGAGTTGCAGT
CTTGCTCTGTTGCCCAGGCTGGAGTGCAGGAGTGCAGTGGCATGATCTCTGCTCACTGCAACCTCCGCCTTTCAGGTTCAAACAATTCTCCTGCCTCAGCCTCCCGAGTAG
CTGGGACTGTAGGCACATGCCACCATGCCCGGCTGATTTTTTGTATTTTAGTAGAGAAGGGGTTTCACTGTGTTGCCCAGGCTGATTGCAAACGCCTGAGCTCAGGCAGTC
TCCCCGCCTTAGCCTCCCAAAGTGCAG
>chr1_215772585_215773057
TTAGTTCATAAAAATATGATTTGGAAAACAAAACCCATGTCTATGAAAGTTAACATTTGATGTACTCTATAAAGAACAGCTTGCTTCCAATTTTTAATCTCTTGATAAATA
GTCAAAAAAAGGCACTTTAGCCATTATAATTTCACATAGCAAGTGCTACTTCAAAACATTCAGCCAATTATTCTATAGTGTCATCTGCTATGTTCTAAAGAATTACCAAAT
AGTCCTAAAGGATGTGTAATTCAGTGAGTTCCTCCATCAGCATGTTTAGTGATTAGCTCAAGCACTGAGAGGCCTGAGTTACGTTAAAAAGTTTTTGTTTGGTGCTTATAA
AGTATTGTGAATAACCATCCTGCGGGTAAGTCATCTGTCCTGGCACCAGTTCACCCAAACTGGATGTGTGGTCTGGCCCCTCGGCTGCTCACATTCAGTCCTTGCTAATGA
TACAGGAGTTAAGAAGAAATCACTTAGGC
>chr1_216518360_216518835
AAAGATAGGGTCAAAACAAAAGCAGATGGAGGGGCACGGTGTGACTGTCAGTGGTACATAGCATCAGAGCACGTTATTGACACGCAGGTATCTAATGATCGGCACGTCATT
AAGGAGGGATCTATCCTGAACTTTATGCAAATGCTAAAAGAGACTTAAGACCATAATAAAGCATTAAGAGAGGCACAAAGGGAAAAACAACAAAGCACCAACGATTTTTAC
TTATTAGAGGTTGCTATTTTAGCATGTTTCAGTTCGAATGTAAAGACCAGTTATTCCCATAATTCTTAACCCTTACTGCATAGGCAGAATTTGACTTCTAAAGAACTCCAG
AATGTAAGAAAACTGTTCTTTGATAACCAAAACTCAAAGCAACACTAAATATATTTTCCCAATTGCACAATTTGCATTTTTGAGGGAAAAATGGTTTGTGTGTATCAACAA
TTCCCTTGTTTTAACTTACGCATAAAATACAA
>chr1_219707074_219708445
TCAAATAGCATCACAAGCTACAGACAAATTTTTCATGAAAGGAAGAGTCAATTGATGCATCAAACTTCAATTTTGTCTTATTTTAAGAAACTGCCTCAGCCATCCCAGCCT
TCTGCAACCACCACCCTGATCAGTCAGCAGCCATCAACATTAAGGCAAGACCCTCCATCAGCAAAAAAGATTACAACTCGCTAAAGGTTCAGGTGACTGTCAGCATTTTTT
TTTTTATTATACTTGAAGTTCTGGGATACAAGTTCAGAACATACAGTTTTGTTGCATATATACACAAGTGCATTGGTGGTTTGCTGCACCCATCAACCCGTCATCTACATT
AGGTATTTTTCCTAATGCTATCCCTCCCCTAGCCCCCCACCCTCTGACAGACGCTGGTGTGTGATGGTCCCCTCCCTGTGTCCATGTGTTCTCATTGTTCAACTCCCACTT
ATGAGTGAGAACATGCCGTGTTTGGTTTTCTGTTCCTGTGTTAGTTTGCTGAGAATGATGGTTTCCAGCTTCATCCATGTCTCTGCAAAGGATACGAACTCATCCTTTGTT
ATGGCTGCACAGTATTCCATGGTGTATATGTGCCACATTTTCTTTATCCAGTCTATCGTTGATGGACATTTGGGCTGGTTCCAAGTCTTTTGCTATTGTGAACAGTGCTGC
AATAAACATGCATGTGCATGTGTCTTTATAGTAGAATTTATAGATTTATAATCCTTTGGGTATATACCCAGTAATGGGATTGCTGGGTCAGGTGGTATTTCTGATTCTAGA
CCTTTGAGGAATTGCTACACTGTCTTCCACAGTGGTTGAACTAATTTACACTCCCACCAACAGTGTAAAAGTGTTCCTATTTCTCCACATCCTTTCCAGCACCTGTTGTTT
CCTGACTTTTTAATGATCGACATTCTAACTGGTGTGAGATGGCATCTCATTGTGGTTTTGATTTGCATTTCTCTAATGACCAGTGATGATGAGCATTTTTTATGTGTCTGT
TGGCTGCATAAATGTCTTCTTTTGAGAAGTGTCTGTTCATACCCTTTGCCCACTTTTTGATGGGGTTGTTTTTTTTTCTTTTAAATTTGTTTAAGTTGACTGCCAGTATTT
GTTTAACAATAAAGTACTTTTTAAATTGAAGTGTGTATATTTTCAGACATAATGCTATTGCACATTTAATAGACTAAAATGTAGCATAAACATAACTTTTATATTCACTTT
TAAATGTGTGTGAATCACTTTTTTGCAATATTTGTTTGACTGTGGTTGTCTAAAATAGAAACCTGCAATATCTTTGAGGTACATTTATATTCCAATCCAACATACATACTT
TGAGAAGAGCGAACTTTCTAAATACAAATCTGAGCATGTC
>chr1_221522520_221523996
ACCAAGGGAGATGTTGCTAAACCATTCATGAAAAACCACCCCTATGAGCCAATCACCTCCCACCAAGCCCTGCTTCCAACATTGAGGGTTACAATTCAACATGAGATTTGT
TGGTGACACAGATCCAAACCGTATCAGTCTTGTGGATTATTTTTCATGGCCTCCTGAGCATCGGCTTGAGAGAGGTAGAATGAGCTCATCTTTGCTCAAAGCCATGCTAGA
ATTACAGGCACAATTTCTGGAAATTATGCAACCAGTATTTTTTTCTAGTTCTGTGATCTCCAAGAAAAGGCTATAGGTTTCTAGTACAGGAATTGGCAAACATTTCCTTTT
TTGTAAAGGTCTGATGTTTTAGGCTTTACAAGCCACTTGTGGTCACTACCACATATTCTTTGTTTGGTTATGTTACAACTCTTTAAAAATGTAAAAATATTTTTTAGTCTA
GCTGTAAAGAAACTGGCTACAGGCTGGATTTGGCTCATGGGCTGCGATTTCCCATCCCAGGATCTAGGGCAAAGCTGGACCAGAGCCAGGTAGCCCAACCTGATGAGCTGC
CTCTTCCCTTACACTCTTCGGCATTAATAATTGTCAAATAGATGTTTTATGTCTAACAGGGTCCATTTACATTGCAGTTTACGTAAGATAATGGGGTCATTTCTAAGACTT
GTTTTTACTCTGCTTGCAAGCTAATAAGTTAGACTGCCACAGTTTCATGAGACATGGTTGAATTCACAAAACTCCTGGCTCAGAGAAGAAGAACAGATTATTCGTTGCAAC
AGCAGTGGACAGATTGTACAGATTACAAGCTTGTTGTGATGGTTCCTCAAGCTCTGGTTCCCACAAGGTGAGGCCCAGAGAGCCAGATGATGTCTGCCTATGTAGTGGGTT
ACATTACAGAAGAAAAATATTGAGTTTATTAAAAAGAATCTTTCATAATGGGCAATAAGCACATTTACCTTTTGTAGCAGTGGGACAGACTATCTCTCCCATCCCAGGCTA
TAGCAAATCTGTTCTTTTTTCTTGAGGAAAATACTACCTCCATCTTCCAAGGCTGTTACAAATATCCTTGAAAAGATAGTCCAGGGGGGAAAAAGGTAGTTGGAGCCTTAC
TTGTACTACATGTAGAAATATAAGACATCCATGGAAAATTGTCTTTCAATAGACAACTGGTATCTGCTTATATTAATGTGACAGTCCATCCATTTTGGAGAAATAAAACAT
CAAGTAACCCATTTCTGGTGTAAGTGATCTTTTCCTAGTGCCCTGTACTTATGATGTCATCTAAGAACAGATCTAAGATCCAATCTTAAGATTATATAGTTCCATGATAGC
TAATCACTTTGATACAGGGATTTTGGCTCCAGGACAAAGAAAAGGAACAACAGCAGCTGGGCGCAGTGGCTCACACCTGTAATCCTGGCACTTTGAGAGGCCGAAGCGGGT
GGATCACCTGAGGTCAGGAATTCAAGATCAGCCT
>chr1_223660092_223661954
CACCCTCATCCTTATCCTAACCTCCCAACAATTCATCCCCTTGACATTTCTCTTAAACTAGGTCCTTATTATGCAGCTGACATCACTTCATTGCTGTCTTGCTGTATTTCT
CCTTAAGATCAATAAACCACTTAATTGCCAAAAAGTGGACACTTCAGGGAAGAATATCATTGACTGCACTGCACCAGGGCCTGCTCATGCTGGGCATTCCTCAAACCACAG
GACCTGGGCTGGGCATTAACCAAGCACAGAGGGGAAGCCAGAAAATAAGGAGGCAAAAATCTACCTGCTAAGAACACCCCCGATCTCACATAGCCAACCATGCTGTTTGTG
GTAGGATTGTTCTTGCCCAACCCTAAATTGTCTCAGGATTGTGAATAACCAAAAGTTCATCCTGAGAACCTATGCTTGACCTTGAGCCCTTCCTCTGGGCAAACTTGTCCT
GAAACCCTTGGGACAAGAGCTCAAGCAAATCTTTGCTCAATTGCTTATGAATAGGCAGAAACGCCCAGCAGGGGCAGGATGTCAAATGATGTGATTTCAGAAAATATCTAA
GTATCAATCTTTATTTTATTATTGAGAGGACAAAAACATGTGTACATACATGTTCAACCCATCTCATCTGCTTTCCCCCAAAGGGCGGTAGAAATTAACGTCTGTGTGGGA
ACCAGGATCATATGAGTCACATTTAGGCAGTGGACTTAAAGCCCCCAACACTGAAGAAGTACAAAATCACCCTCAAAAGCAGCAGTGAAATAAAAAAGCAAACGACACAAT
TAAAAATGGGCAAAGGGGCTGGGCACAATAGCTCACACCTGTAATCCCAACATTTTGGGAGGCCGAGGCAGGTGGGTCACTTGAGACCAGGAGTTTGAGACCAGCCTCGCC
AACATGGCAAAACCCAATCTGTACTAAAAACACAAAAAATTAGCCAATTGGTGGCAGGAGCCTGTGGTCACAGTTACTTGGGAGGCTGGGACACGAGAATCACTTGATTCT
AGGAGGCAGAGGTTGCAGTGAGCCAAGATTGAACCACTGCAGTCCAGCCTAGGCAACAGAGTGAGACCCTGTCTTAAAAAAAAAAAAAAAAAGGCAAAGAACTTGGATATA
TGTTTCTCCAAAGATGATCTACAAATGGTCAATAAGCACATGAAAAGATGCTCACCATCACTGATCTTTGGGGAAATGCAAATCAAAACCACAATGAAATGTCACCTCACA
CCCATTAGAATGGCTACTATCAAAAAACAGAAAATGGCTGAGTGCAGTGGCTCACACCTGTAATCCTAGCACTTTGGGAGGCCAAGGTGGGCAGATCAACTGAGGTCAGGA
GTTCAAGACCAGCCTGGCCAACATGGCAAAACCCTGTCTCTACTAAAAATATAAAAATTTGTTGGGCATTGTTACGAGTGCCTGTAATCCCAGCTACTCGGGAGTCTGAAG
CAGGAGAATCACTTGAACCCGAGGGGCAGAGGTTACAGTGAGCCGAATTCGCACCATTGTACTCCGGCCTGGGTGACAAGACAAGAGTGAAACTCCATCTCAAAAAAGAAA
AAAAATGAAAGAAAATAACAAACATTGGCAAGGATGTGGAGAAATAGGAACCCTGTGCACTGCTGGTGGGAATGCAAAATGGTGCAACCACTATATAAAACAGCACTGTGG
TTCCTCAAAAACTTGAACGTAGAACTGCCATATGATCCAGCCATGGGTCATATCTTTTGGGTATATAACAAAAAGAACTGGAAGCAGGGTCTCAAAGAGAAGTTTGTATGC
CCATGTTTGTAGCAGCATGATTCACAATAACCAAAAGTGGAAGCAACCCAAGACCAACAATGGACAAATGAATAAACAAAATGTGGT
>chr1_223790927_223792025
TGGCAAATATTACTATAGATTTTTTCACTGCATGCTTTTTAATAATGAAAAATTATATACAACATAAACTCCCAACATTAGGAAAACAAGGGCATTATGACACAGTAAGAA
TTTGTTTTCTTTATGCTATAATGTGAAACTAAAAATATAGGCTTAAAACATTACATATGTATTAGGAGCTTAACTATATTTGTGAAAAGCATATGAAAAAGAGCTTGGGCC
AAGTACGGTGGCTCATACCTATAAACCCACCACTTTGAAAGGCTCGGGCAGGAGGATCACTTGAGTCCAGGAGTTCGAGACCAACCTGGGCAACACAGTGAGACCCTGTCT
CTACAAAAATAAAAATAAAAATAAAAAATAATTTTTTTTTAAAAAGAGCCTGAAGAAAATATATTAAAATATGAATGGTGTTTACCTGTACACTGTGGGGATACAGATGGC
TTGTTTTCCCCTTATTTCTATTTTGCATGTTTCCCACAGTAGACACACATTAAAATATAAGTGTTTAAAAATTGTAACCAAAGTGCTTCTCCAAGCATTAAAACAAAAGTT
GGAAAACAATCTCAATGTCTAATAAAAGGGAGACCGTCACAATAAATGAGTACACAGTCACGCGGTAGAGTAATACGAGGCTAACTGAAATGTATGTATGTGTGTATGCAA
TTTATATATGCATACATGAGAATTTTATATGGTAACTATTTTCCATATTATGAGAAAAACAAGTTGTGAAACTAAAATACTGGAGTAAATATAGTGTGATTACAACTTTTT
AAAATCCTATAAAGAAAAAAGTCAATTGTTTGTATTCTTCCACAAAAGTAACACAATGTAACTTAAAACTTTCTTTTTTAAAAATAACATACAAAATTTGCTGTCTATTCT
GTTAGTTTTGGGGATGACAGGACCTTATTAGGACCTTTATTATTATTATTTAATATTGACTAACATTTCCCCTATCCTGCAAACAATACTCATCACTTGCAGTACCGCTTG
CGTTTTACGTACACCCTGGTTCCACGAAAAATGGATTCCATGGTCAAATATATTTAGGATATGTTGCAAGTTATAATCCCCTCTTGGAGATATAGAATGG
>chr1_225606842_225607515
CAAAAAAAAAAAAAAAAAAAAAAAAAAATTATTTTCAATAAACTTAACCAATCACAAAACTAGCCCTTCTCACACAAATCCAATAAAATAACTACGTACAGCCCAAGGTCC
TGAATAATGCAGCTGAGAGTGCCAGGCACACAGACCTGTGAAGGCCTCACCACAATAGCTCACCTTTTCCTCGGCAGAGTGGAGCAGAGTGTTTCTTACAAGTCCAACACT
AAATAATAAATAATTTATAAATGCAGAGACTACAAACAAACAGAAGAGGACACTACAGCAGACTCTAGATCAGGAGTGTGCAATCTTTTGGCTTCCCTGGGCCACACTGGA
AGAAGTGACTTGGGCCACACGTAAAATACACTAACAACAACGACAGCTGATGAGCTTAAAAAAAACAAATCGCAAAACAAAAATCTCATGTTTTAAGAAAGTTTACGAATT
TGTGTTGAGCCACATTCAAAGCCATCCTGGGCCACATGTGGCCCACAGGCCATGGGTTGGACAAGCTTGCTCTAGATATAAGCACAATTTTGAAAGCCGAAAAGCAGATGG
ATTAGAGGTAACTGACTTAGTAGGCTGAAGAAAACAGAAACTGTCTAGCAGAATTACTGAGGGAATGTACCAAGAATAAAGCCTAGAAAAGTTCAGGAATCCAGAGCAGGG
TGGGGGGC
>chr1_225606844_225607533
AAAAAAAAAAAAAAAAAAAAAAAAAATTATTTTCAATAAACTTAACCAATCACAAAACTAGCCCTTCTCACACAAATCCAATAAAATAACTACGTACAGCCCAAGGTCCTG
AATAATGCAGCTGAGAGTGCCAGGCACACAGACCTGTGAAGGCCTCACCACAATAGCTCACCTTTTCCTCGGCAGAGTGGAGCAGAGTGTTTCTTACAAGTCCAACACTAA
ATAATAAATAATTTATAAATGCAGAGACTACAAACAAACAGAAGAGGACACTACAGCAGACTCTAGATCAGGAGTGTGCAATCTTTTGGCTTCCCTGGGCCACACTGGAAG
AAGTGACTTGGGCCACACGTAAAATACACTAACAACAACGACAGCTGATGAGCTTAAAAAAAACAAATCGCAAAACAAAAATCTCATGTTTTAAGAAAGTTTACGAATTTG
TGTTGAGCCACATTCAAAGCCATCCTGGGCCACATGTGGCCCACAGGCCATGGGTTGGACAAGCTTGCTCTAGATATAAGCACAATTTTGAAAGCCGAAAAGCAGATGGAT
TAGAGGTAACTGACTTAGTAGGCTGAAGAAAACAGAAACTGTCTAGCAGAATTACTGAGGGAATGTACCAAGAATAAAGCCTAGAAAAGTTCAGGAATCCAGAGCAGGGTG
GGGGGCAAAAAAAAAAAAAAAAAA
>chr1_225782749_225783474
AATAATGCGTTATGTTCTACCTTCGTGATAAAGACCTGATTTTGCTGAATATTTTAGTCTGAATCTGCTTGCTAAGATTTGTGGAAAAATGGAAAGTGTGAGTTGCACTGA
CCTGCAGCACTGTTTGCTAATGAATGGATTTGGACTTTTTAACTAGCCATTTCTGCTAAATGTTTTCCTCCCTTTCCTGTCATTCCTCTGTGGCTAGGTGTGTTGGTGTAT
ATTCTTATTGGCAAGAAATGCCACCTTATAAGTCTCACAGACATTCCCTGAATGTGGATGTGTTTTGAGAATGTTCAGTACATCTCTTCAAACTGGCTGCAAATAAAATAT
CCAACTTTTTAAGTCTTAAATAAATGGTAGCAAAGGAATGAACTAAAATAGCTGATTTTTTTTTTAACTTCATTTCGGTTTAGTTTATAGTAAAAATGCCTTTAGATGTTT
GGGGGTATTTATTCTAAAAGGATCCTTTTCAGCCTACCTGAAGACTAAATTATTTATAAGAAATGTCATTTGTCTTCACTGTTTCTAAATATGTATTTTTGTTTCAGGCAC
GTGTGGTTCTCAAATATAGGCATTCTGATGGGAACTTGTGTGTTAAAGTAACAGATGATTTAGTTGTAAGTATACATTTTTATTTGTTACATACTTTCAGATTTGTTTGAG
TTAATTATTTGTTTGAAATTATTTACTTAGAGTTTATGGAGATTACCCATTAGGATGCTT
>chr1_227281184_227287431
TGCTGTGGTTTAAAGAAAGAAAAAGGCAGTCCTTTTAATCAATCATTAGAACGCTTTCTCGTGATTGGCTGCTCTGGTTTTACACAAAACCAGGTGGGGTGTGAGTAGGTC
ATTGCCCTAACCCTCAGAGTCACTTTTTTCCCCCACTCTCACCCCAGACATGCCAGGGAAACTCCAAAGCTCCTCAGAGCACAGCTCCTAAAGGGATTACCAGGCCCAGTT
CTCCAACCTGTACAACTGCCAGCCCCATTCCAGGTCCTGTGATTTCAGGCAAGGGCTCTTCTCTTGGATCCCATGGTCCAGTAGACATGAGGCCCTCAAAAGCAGTTGTCC
CAGGGCCCCTGGAAGCAGCTCAGAGCCCCCACGCTTGCCAGTCTCCAGCTGGTCAGTCTCCTGTGGCTGGTTCCCCATGCCTGTACTGAGCCAGAGGTAGTGGGACCTGGA
GGCCCTGAGCACCAGGCAGCAATTAAGTCTCTGAGAACCCTCCCAACCACTAGCCTGAGTTAGAGCTTTTGCAAGTGCTCCAACTCAGACAATTAAGTTTTAAGACAAAGC
ATGAGGCTGAGCAGAGGAGTGAGATCAGCACTGCCCAAAGACTCAGGAGTCCTGAACCTCTGCACATGTCCCTTAATAACAAAATGGGAAGGGGAAAACCTACCTGGCTCT
GGGTAAAACCAGAGCAGTCAATCAGGAAAAAAGAGTTCTAATAATTAAAAGGAAGAGAAGCCAGGCATGTTGGCTCACGCCTGTAATCCCAGCACTTTGGGAGGCTGAGGC
GGGTGGATCACTTGAGGTCGGGAGTTCGCGACCAGCCTGACCAACATGGAGAAACCCCGTCTCTACTAAAAATACAAAATTAGCCGGGCGTGGTGACACATGCCTGTAATC
CCAGCTACTTGGGAGCTGAGGCAGGAGAATCACTTGAACCCGGGAGGCAGAGGTTGTGGTGAGTCGAGATTGCGCCATTGCACTCCAGCCTGGGCAACAAAAGCAAAACTC
CGTCTCAAAAAAAAAAAAAAAAAAGGGAAAAGAAAAATTTTAAGTGAATTAGAGTAAACATTACCTAGAATGGCAGAATTAATATTCTTAGGGTGAGAACAGAGATTACCT
AAAAATTATTTTATGGTTCCTATTCAGTCCTGTTAAAATGTGATTTCATCACTTCCTAGGAGTTTAAACCAAAATTAATTAAGCGGTTGTTTATATAATACTCTAAAATGT
CTGCATAGAAAATAAAATAACTTCCAGTGTTTACTGTTACACATGTGGGATGTGAGGACTGTGATAGCAGCTAAGTCAAAAAGACAGCAGAATTCCTCTAGCACACACTGC
AGCAGCAACAGGCTCTCTGGTATTACCGGCAGTTATCTAAGATCTTGATTAATATGTTATTTTTTAAATGCAGATAAATAATTTTTCAAGTATTTAAAACAGTAATACTGT
TTGCTTAGGAGCAGGTAAAACACAAACAGCAAAGAAGCACAGCTCTACCTTACTCTTTGCTAGTGGTTCTTACATTTATTCAAGTGCAGAACCAGTGAAATAAGCTAGTCA
AAAAAGGACAAATACTGTTATGATTCTACTCATGAGGTACTTAAGAGTAGTCAAATTCATAGACAAGAAGTAGAATGACAGTAGCCAGAGGGCAAGGTATGGAAAGTGGGA
GTAAAGTCATTTTTAATGAGTACAGTTTCAGTTTAGCAAAACACAAAATGTTCTGAGATGGATGATCAGGATGGTTGCACAACAATGTGTATGTACTTGATGTCACTGAAC
TATACACTTAAAAAAGATTTAAAATAGTAAATTTTATGTTATATATATTTTAACACAATTTTTTAAATAACTTTTTATAATTCATGGGATGAAAAACTTTAAATTGAGAAA
ATTCTACCCATTGACTTAATCTTTCCTAAAAATTAAAGATTTCTATTATTCTATTTTAGTGGCAGAACATCACTACTCTAAGGACCATGACTTAAAATACACATATTGATA
CAACAGTATGTTCCTGGAAAAGTACATATAGTCTCATTTGTACTTTTTGTACATATTTTTGTAAGCAAACATTTATAAATCTGTTGCTATTAAATGCTACAGAAAGTTTTA
TATAAGCTTTCTATATACACATAAACGAGAGAAATATAAATGAGTGAAAAGTATTGACCCACCAAAAAAATGGCAGGCTTACTCTTCATATCCTATGAAAATACTATGATA
ATATTTACTAATAGTTTATAAAATTTTATCATAATCATTTACTACTCTCTCCACCTAAAAATAGAAAAAGCAAATGAAAACCAGGTAGGAAGATTCTATTTGTAATGAAAA
TGTTTATGCTATAATTATATTTATTTTCAAAATGCTTTATAAGTGGGAGCTAAACAAAGGGTACATATGGAGATAAAAATGGAGGAAAAAAACTCGAGACTCCAAAGGAAA
GAGGACAGAAGTACGGAGGGTGGAAAAATTACCAATGGATACAATGCCCAGTATTTGGGTGATGAGTACGGAAGCCCAACCCCCCACCATTATGCATGTAATATCCATGTA
ATAAATAAGCATATGTACCCTTGCATCTAAATTTTTTGTTAATGCTTTATTAGGCCAGGCATGGTGGCTCACGCCTGTAATCTCAGCACTTTGGGAGGCCAGGGCAGGCAG
TTCACTTGAGGCCAGGAGTTTGAGATGGGATTTTGCCATGTTGGCCGGGATTTTGCCCAAATTAGCTGGGCATGGTGGCGCATGACTGTAATCCCAGCACTCGGGAGGCTG
GGGCACAAGAACTGCTTGAACCCAAGAGGTGGAGTGGGCTGCAGTGAGACAAGATCACACCACTGCACTCCAGTCTGGGCAACACAGACTATATCTCAAAAAATATATATA
CTTTTTAATTAAGTGCTTTACTAGATTGTTTTAAATAACTAATGAATAAACCATAAACTATCTTCTATTAATGCTTTGTCTTGACACATCAAATGTCATGATGGTATGGTT
TGATGAGTATTAAATAGGATATTTTGATATTTTATAACTAAAAATATAAGAATTTGCATTTCCTAAAAAGTAATGATTTAATTTTTTATATTTTATTCTCCTTGAAATGAA
AAGCTGAACTTAAAGCAATTCACAACTTATGAACTAGTCATAATCTAGAAATTTAGTTACAAATAACTACTTTGGAATTTGGAATACATTATCTCAAAGATTATGTTATAA
ATACTGGTTGGTTTTCCAGTGAACCACATGTAAGTCCGTAAGCTTTAAATCTGAGGCCCAGCAGGTGATTATCAAGTATTCTACCCACCACCATCCCCAGGAGAGGGCCTA
ACCTTAATACTAATAGCACTGGAGAGAATGTACACATTTTCTTAATCTATGATTCCTAAAGAAATACTAAGTTGGTCCCTAAGCCCAAACTTCAGAGCAACATTTGATTGC
ATTTTTCTCTTGCTGGAAACCCAAGTTCCCCTAACTGTTAGAAATCCACTTTGTTCTAGGCCAGGATTAATTACATCTGTAATCCCAGCATGTTGGGAGGCCAAGGTGGGT
GGATCACTTGAGCTCAGGACTTCGAGACCAGCCTGGGCAACATGGCAAAACCCTGTCTCTACCCAAAATAGAAAAAATTAGCCGGGCATGATGGTACACGTCTGTCATCAC
AGCTACTCAGGAGGCTGAGGTGGGAAGATCGCTTGATTCCAGGAGGAGAAGGCTGCAGTTACCCAAGGTTGTGCCACTGCAATCTGTCACTGGGTGACAGAGTGAGACCCC
ATCTCACAAAAAAAAAAAAATAATCCCCTTTGTTCTGGATCAAAGCATTCTCTGGTACATACCTCTGGATAGAGAAACATGGTCCAACGTTCTCCAGTCTACCCAGCCAGA
CACACACCCCACCTGACAAAATTCTTGTTTCTTGTGCAAAACAGGTAGCAATACAAACTATCTACACAGTTTCATTAATGGAGAGTCCAAAACTTATAAAAGGACTAAGCT
AACATTAAATGGTCTGGAACTATGATTCTTAATCAGAAGAACACATTGGAATTAACAGGGAAGCATTTTAAAAACTCACATACACTGACTTCCATCCTGAGTTAACTGAGT
CATAATCTCTAGAAGTGAGTAGCAATCATATATTTTTTGAAAAAGCCACTAAGTTATTTGGATGCATATATCAAGTTAAGCACCACTTCTTCTGAGGACTTTACATCTTAC
GTAATTATTTAATAACCACAAATTGCCTATGAAAAGCAAACAAAAATTTACATTATTGGTTCTATCCATATGCCCCTGAAATAACAGACCCAAATTCCATCCATCTAGCCA
GGAAATTACTAGGCCAAAACCAAGCCAGGTAATGGCGTCCCATAAGAGGTCACAATGAAGGACTGTCAGTATCTGATACTCTGCTTATCTTGACAGGTTATTCCATACAAA
TTGTATCCTCTGTGAGTCCTAGATGGTCCTGTCACTAGAAAGAGGATCATTTAGGGTTTACCATGGGATTATCGAATGAGAATAAAATCCACAAAATCTCCACCTGTTTCT
CTGTCTCACGCTAGTGTAAAAAAAGGAGCCACCTCATTTCTGAACAATTCAAATTATGTCAGCAAACCCTAGTTAAAACTGTAACTCTGCCTACTCCTGAGTACTTGGATA
TAGGTAAAGAAAAAAAAAATCACAATCATGCTTTTATTAATCCAGCTGGAGTCAGAGAGAAGAACAGCATCCTGAGTCGGCACAAGGCAGTTGAAGCCCTAGGCCTGGCCC
CTTGAAACCATTCTGTCCTCCTAAGCCTCTGAGCCTATAATGGGAAGGACAGCCTGGAAGATTTCTGAAATGCCTTCAGGGCCTTTTTCCCACTGTCTTAATATCGGCACT
TACCTACCTTTTCATCATGCTACTCTCTCTAGCAAGTGGTTGCTCCACAGCCCCCTTGGATTCCTCTCCTGAAAACACTTCTTCCTTCTTTACTACTGCACCAGACTGAGA
TTTTTCCAAAATTTTATGCTGTTTCCCTTTTTATTATAAGCTCCAACTTTAAGTCATTCATTTGCTCCCATATTTGATCACAGGCTGTTAGAAGCAGTCATATCATTCTCG
AATGCTTTGGTGCTTAGAAATTTCTTCTGCCAGTTAGTCTAGGTCATCACTCTTAAGATCAGCCTTTCACAAAGTCCTAGAACATGGACACAATGCAGTCAAGTTCTTTGC
TAAGGTGTAACAAGGGTGAACTTTGCTCCAGAGTTCCCAGTAAATTCCTCGTCAGCTTGGGCTTTGTTGTCCATTCTTCTATCAGCATTTTTATCAGAGCCACTTAATCAG
TCTTTAGTAAGTTCCAAACTTGCCCTGTCTTCCTATCATCTTCTTAGCCCTCCAAACTCTTCCAACCTCCGTACGTTATCCAGTTCCAAAGCCACTTCCACATTTTCAGTT
ATCTTTATAGCAACATTCCACTCCCGGTACCAATTTTCTGTATTAGTGTATTAGTCCATTTTGAACTGCTATAAAGGAATATCTGAATGGCTGGGTAATTTACAAAGAGAT
TTATTTTGGCTCACAGTTCTGCAAGCTGTACAAAAAAGCATGGCACCAGCATCTGTTTATGGTGAGGGCTTCAAGAAGCTTTCATTCATAGTATTAGGTTGATGCAAAAGT
AATTGCGGTTTTAGATGGAGAAAAGAAGCTGGCATGTCACGTGGCAAGAGCGGGAGCAATGGGGAGTGGGGAGGTATCAGGCTCTTTTTAACAATCAGATATTGGGAGAAC
AAACACAGTGAGAACTCACACATTAACCACAGGAAGGACACCAAGCCATTCATGAAAATCTGTCTCCATAACCCAAATATCTCCCACTAGACCCCACCTTCAACATTGGGG
GTCACATTTCAACATGAGATTTGGTGGGGAAAAACTTCCAAACTACATCAATGCTTGCTGATAAAAGTCATCATCACACATTTTACATGAACACACATTCCTGACAATCTC
AATACTCTCTCCTAGGATGGTCTCTCTCCAATGCTCCAAAAGTACTGTTTCGTATTGTGCGGAAAAGAGTTACATCACAGACCTGAGACTGCTATTTCTTAGCAAGGCCTA
TTTGCAAGGTTGGTCTATGGCTGGCATCTGGGAACTTAGATTTTGGGAGTGTTCTCACAATCCTAACTGGTAAGAATGGCTCACTGTACCTGAACTATTTCTGCAAATAAT
ATAATTTATGCTGAAAATCTACTATCCTTCTG
>chr1_227315559_227316588
ACCAAAACCCTTTAAGTCTTAAAAAAAAAAATTAACACTACAGAATTTCTCAATTTGTGAAACATGGGATGTAAAACTACATATGCTTTACAAAATACTTTATTCAACAAA
TAAAAGACGTATACTCACAAAACCAGTACCAAAGCCAAAATTGTCTCACTCTTAAGTGAGAAGTTACTTGAAAGATGGTTTAGATTTCTTACATTCCCAGGATGAGTCTGG
CAGTCTGTTTTGAAAAGTTATTCTATTCACATTTACATATTTTTTTAAACCTTATGACATCACATTGCTAGAAACCTTCTTATACTGGCAAATTGAATAATTAAAGTTATT
ACGTGTAGACATTCTTGTATCAGTGGTTTACCTGAGAAACTAACTTTGAATAAATTTCAAATCCAAAAAAAAAAAAAAAAAAAGACACAATCAGCACTTGACTTTTACTTC
AGGAAAATAAAGTTTTACTTGGGAACAGATATTTTAGCATAAGAACTTAGCATAAGAACAAACTAAAATGATTAGTATTCCAAAGGTACAAAATCATATTTGGCCAAAATC
CTTCAAAAGCCAACGTACCACTACTACAGACAGATCTGGGTGACGATGCGTGCTTATTGCAACAGTGAACTTCTGGACCTTAGAATGTGCCCTGTATGTAACAGCAGACGC
TGAAGAACTTGAGCCAAGCCTTCAAGCTTGAAGGTCATGGAGCGTTTGCTCACATCATTGATCTATTCCACTACAGTAGGTCTTCTAAATCACATCTATATTTAGAAGAAT
GAAGCCAAAAACCTAACCAGTTTAGATTTAAATTAACTTTCGAGTAAAATCTAACTCTCAAGTGGAAGCTGCCCCCAAACATTCTCTAACTACTATCACAAGATTTTTAAA
CTATGTCATTTAATCTTACAAACATAATTTTTGGAAAGTCCATGTTTAGCAGTTTCCTTTCCTTGTACTATGTAGAGATGAAATAAAACCCACTGATCACCACCTTCAGCT
TTCTGTTGACCTAAGGCAAACACAGATATTT
>chr1_227429114_227429789
CCCTTAGCTCCAAAGGCAGAGGTGCCCTCCCCACCTCTCCCCACCTCTCCCCATCCCCTCCCTAGTCCAGGAGGCCCTCTATTAGTTTAATGAGAATGAAACTTCCTTCTC
TCAGAACTCAGCTTCACTTAATCCAACTGGTTGAGATGCTGGAGGGGGTCCCCCTGGATCTCCAGGTGGATTTCAGGGTATTACTTCTCCTTACCTGTGCAAAGTCAACCT
GGGCAAGTCCTCCAGGTTAATTAACCAGACACCCTACTCACACCCCTCTTATTCTTTCTCCATGTTTAGCCCCTAGAAGATGCCTTAGAGATGAAAAAAAAAACACACGCA
TTTCCTAATGAAGAGGCAGCCAGATGCAGCCTCTGAGCCCTGACTGCACAGTGTGACAGTCACTCAACCCAACACAGCTCTCTTGCCTTTGCTGCAACCTCAACACCCTGC
GTCCTGCCAAATCTCTTCCCATTTCATCAGTCCATCTATGCTGGTGTCCAGCCATTCCAGCCCACCATGGCATTTAAAAATCTTTCCAGCTCTCTGTGGAAGATCTGAGAC
TTGAGAAAGAGACTGTTGCTCAGGGCTGGACAGGAAGGAAGTATGCATTCCTGGCTCCCAGAACAGAACAGCAATGTGGGTGACCCTTCGTCCCCTCCCCAAGGCGTCCCC
TTGGGCCGAC
>chr1_228740135_228740221
TTAAATTGTTCCTGTTTAAAAATCAGGGAAGCACAAGCATCACTTTAGTAGTATTTTTGCACAAAAAAGTTTATAATTAGGGAAAAA
>chr1_229249415_229249777
TTCCTTCACTCCTTTCCTCCAGCTTCTTCCCAGCTTCTTCCCTTCGTGCATCTGCACCTCAGCTTCCCAGTGCTCTGTGTTCACTTTGCTCATCGCTCGGGCTTCAGCATC
TCCCACTATGTTGGTTGATAATTCCCCACCAGAGAGCCACACACCCCTGAGGAAGAAGGGAGAAGCCAGAGGTTTCTGGAAAATCCAGGAGGCGGAGCAGGCTGGAATGGA
AGGTAGAGACAACCATGAAAGTTGAACACGTCATCTGTGCAGGACCGTTCATACTGACATGTGGCTTGACACCAGAAATCTGGGTATTGTAATATCATGTTGGAAAGGAGT
TTGTGTGCCTCAAACAACTACTCTAGAGAT
>chr1_231253112_231254585
GCACCAGCCGCCACGCCCGGCTAATTTTTTGTATTTTTTAGCAGAGACGGGGTTTCACCATGTTAGCAAGGATGGTCTCGATCTCCTGACCTTGTGATCTGCTCTCCTTGG
CCTCCCAAAGTGCTGGGATTACAGGCGTGAGCCGCCACACCCGGCCTACCTCCAGTTTTTAGTAGAGATGTCTTCAGTCTTGTCTTTAGGAGTATTGCCCCAGACTTCAAG
TTATACCATATTTGTTCTGCAACTTCCTCTCTGACCTCTTGGAATCTGCTCTGGTTTCTAATTAGTGAAGAAGAAAGACAGTTGTCAAGCTTTAAATTCGCCTCTAATGCT
CTAAGGCTGGCCTGTAGAGATCTTGCTTTTTTAACTTTTAACTGGAGTTTATTCAGGTTTGTGGCCTTGGGAACATTTTTATCTCTGCTCTCTGTTTTCTGGATTTGGACA
TATGAGCTGTGCTCCTATTCCTTTGTTTTTATTGGCCTTACATATCCTGGAGAGGCTATCAGTTTTATCAGGTTGGGCCTATTTCATAAGTGAAGTCAAGTTTCCTCATCA
ATTAGATGCTAACAACAGCAGTTAGTTCTTCCTTATAGAAGCACTTGGAGAACTTTTGCAAAAGTTACTATTATTATCTACTAGGAGGTAAACTCCATGAAGGCAAGAATT
CCTGTCTCTTTTTTCACTGCCGTATTCCCAGTGCCTAACACATAGTAGACATTCAATCAATATTTGTTGAATTAGTGAATTTTTAAAAATGAGGCCATGGTCCCATCTACA
GAGATTCTGATTTAACTGGTCTGGGATAGGACCCAGGCATCTCTCTCCCGAGTAGCTGGGATTACAGGCGCCTGCCACCACACCCGGCTAATTTTTGTATTTTTAGTAGAG
ACAGGGTTTCATCATGTTGGCCAGGCTGGTCTCAAACTCCTGACCTCAGGTGATCCGCCCACCTCGGCCTCCCAAAGTGCTGGATTACTGGCATGAGCCACCATGCCCAGC
CTTCTGCTTTTCTTTAAAACTCCTCAAATAATTCTAATGCACACCCAGGTTAAGTGTTACCAATTTAAAAGATCTTATTCAGGCCAGTGTTTCTCTGACTTGGCTGTGCTG
CTGAGAAAAATCACATAAACTAAGATAGATTGGAATCGTACAAATTCATAATTAGGCAGCACAACTGGGCCTTCCATATTCCCCAGTAATTCTGTTTCCCTAGTGAACTGT
TTTTCATTCTCCAAAATGACAGTTTTAGCAGCCCCACTCTCCTTGAACTTCCAGCCCTGCCTCCTCTTCTTACTCTCAGCAGATGGTTTTTCTTCCAGTGTCACAGTGAAA
AATTTTTTTTTTTTTTGAGACGGAGTCTCGCTCTGTCACCCAGGCTGGAGGGCAGTGGCGCGATCTCGGCTCACTGCAAGCTCTGCCTCCCGGGTTCACACCATCCTCCTG
CCTCAGCCTCCTGAGTAGCTGGGACTACAGG
>chr1_233908362_233909511
CATTTGAATGACCCAATATTCATTTGTATCCTCTTCATTTTTAGATTTTGTTTGGGTTGTTAAGATAAATGAGGTAATTGTGAACAGTACAGAAATTACCTTTGCTCAGTA
TTCTCAACTCAGTCATTTGGATTCGCAAGTTTCGCTCTAGACAAGAGAATTTTGTAAAGGATTCTTTTTTTTTTTTTTTTTTTTTTTTTGACAGAGTCTTATTCTGTCACC
CAGGCTGGAGTGCAATGGTGCAATCTCGGCTCACTGCAACTTCCACCTCCCGGGTTCAAGCGATTCTCCTGCTTCAGCCTTCTGAGTAGCTGGGACTAGCACCACCATGCC
TGGCTAATTTTTTGTATTTTTAGTAAAGATGGGGTTTCACCATGTTGGCCAGGCTGGTCTCGAACTCCTGATCTCATGATCTGCCCACCTCGGCCTCCCAAAGTGCTGGAA
TTACAGTCGTGAGCCACCGTGCCTGGCTTAAAATTTGCCCAGCTTCCCCAAATAATAGTATTTTTTTTTAGAAGGAGTTTTGCTCTGTCGCCCAGGCTAGAGTGCAGTGGC
ACAATCTCAGCTCACTGCAACCTCTGCCTCACAGGTTCAAGCGATTCTCCTACCTCAGCTTCCTCCTGAGTAGCTGGGACTACAGGCACCCACCACCATGCCCGGCTAATT
TTTGTATTTTTAGTAGAGACAGGGTTTCACCATGTTGGTCAGGCTGGTCTCGAACTCCTGATCTTGTGATCTGCCCTCCTCGGCCTCCCAAAGTAATGGGATTACAGGCAT
GAGCCACCGCACCCAGCCTAGGATTCTTTTTTAAAAATCCCAAAGGCTCCTGGGTCTGAAAGGGATGGCTTTTGTGAAACATTCAACTGAGAATTAAACTGTAAACAAGGA
AGTAAGAAGGGCCCAGTTCCTCTTCTCAGTGGCAAAAGTCCTCCAAGCTCCACATTCCATGTTTTTGAACCAAACCACTTGGCAGTATTCCTGGGAATTCTTCAAATTATC
ATCTGTTGAGTGGATCCAGGGCCCAGAAAGCACCTGGGCCACAGGAGGGACTCAATAAATATTTGTTGAATGAATGGATGGCTGCTGCACGAAATACTGACCTCTGGGACA
GGGAGCTTTGAATATGCCTCTGTAGTGATTTGTATCATTT
>chr1_235860091_235860755
TGGACTTTACCTTCCTCTCCCCCCATTTTTAAATGTAAAATATGCAATTCTTCAGGTTTCTGGCAGAAATCTTCTATCCTCTTTTTTAAAAAAAGACTTTATTTTTTAGAA
GAGTTTTAGGTTCACAACAAAACAGAGAGGCAATTACAGAGTTTCCATGTACACCCTGCTCTCTCACACATGTACAGCCTCCCCAACTATGGACAGCCCCCCTAAACTGGT
ACATTTGTTATAATCAATGAACCTACACTGACAGGTCATTATCACCCAAAGTCCACAGTTTACATTAGGATTCACTCTTGATGTGGTATATTCTATGGGTATCGACAAATG
TATAATAACATGTAGCTACCACTGTAGTATCTTCAGAATAGTTTCACCGCCCTAAAAATCTTCTGTGCTCTGCGTATTCATCCCTCCTTCTCTCCACCACTAATCTTTTTA
CTGTCTCCATAGTTTTGCCTTTCCCAGAATGCCATACACTTGTAATCATAAAGTATGCAGACTTTTCAGTTTGCCTTTTTTCACTTAGTGATATGCACTAAAGATTTCTTC
ATGTCTTTTCATGGTCAAGCCACTTTTAAACACAACTTTACAGGTATAACTGACATGTAACAAACCACATATTTAAAGTGCATAATTTGATATGTTCCAACATATGTGTA
>chr1_238985568_238985925
GAGACTTGCTATTGTGACCACAGTTCAAGGTAATACATTCTAAATGGCACAGTCAAGATTTCCTTTTGAAATCTAATGTGCTAAAATGCCAAAATCTATGTCTCTATAAAA
ATGTACTTTCTGAAGAAAATTATTATAACAGGTAATATATAACAGGTAAAATACCTGTGTTTTTTCACAACAGGTAAAGCCAGTTGCAGGAAAGGGAAATGATTTCAAAAT
TTAGCCAGCACGAAGTCCATATATGCTTTGTGTTTTACGGGTTCAAAGAAGTAGCAACATACACATTTAATTAGGAAAAGAGTCTGTGTTCAGAAATTTTGAGGAAATAAA
GAGACATTGTTCAAAATAAGAGGAG
>chr1_241178570_241179672
GAACACAGAAGCCAAGAAAAGAAAGTGTTGTTTCAGGAAGGAGGACATGGTCAACAGGATAGAGAGAGTGATTAAAGCCAATTACTAGGTGACATGTTGCCTAAGATAAAG
GCAGTTTTGAGCTCCTTCAAAGGTATCTGTTTCCTTTGTTTTGATATTGTTTCCAAAAACTACATATCAGGTTTGATACGATACCAGAATGCAGTTAAAATGTAATCAGTT
TATTTACTCAAGATGTGTGGGATTATAGAAACATTTTATCAATTACCATTTCCATTTATAACTTGTGCATCAGTTATAGATCCTATTGTAAGATTGATATGCAGCCAAACT
GTGCTATATACTTTCAGTGTTCACTGTGTAAGATACTAAAGGGCTTATTACACTGTAGCCCAGCCTAAAGACACATGCTAATTATCTTCCATCATGGTGCCTGCACTGGCT
GTACTTCTACTGAATTGTAAGCTCTATCATGGTGGGCACGTGCCTGATATGTTCAATCAAACAATAGTTTAATGTTTAGTATGTTTGTTTGTTTGTTTTGAGACAGAGTCT
CACTCTGTGGCCCAGATTGGAGTGCAGTGGCACAATATCGACTACCTACAACCTCCACCTCCCGGGTTCAAGCAATTCTCCTGCTTCAGCCTTCCAAGTAACTGGGATTAC
AGGCATGCACCACCATGCCCAGCTAATTTTTTTGTGCATTTTAAATAGAGACGGGGTTTCACCATGTTGGCCAGGCTGGTCTCGAACTCCTGACCTCAAGTGATCCTTCCG
CCTCGGCCCCCAAAGTGCTGGGATTCCAGGTGTGAGCCACCAGGCAGATTTTTTAAACTTTGGCTGATAAAGTGATTTAATCATTAATCAGTCAGTGTTAAGAGATTAGCC
CTCCCATTGGACATGCTGAAAACAGGCAGCTGGCGACTAAGTGAAGTCTCACAGGCAGAACATCTCCACTAAATCACAGTCTAGCTCCAAGGACCCCTTGTTATTCATAAT
ATTTACTGCATATTTAGTCCCCACAAGCTCATGATTAATTACTGCACAGATTCGGATGGACAACATGTGACCTACAGTTTCCCTCTGCACAGTAATTGTAGAGG
>chr1_243670205_243673124
ATGAAATACTCTACAAACACATTTCATCTCTACACCAAGATGTTCAAGTGGTAGTTGGATCACTACCAAGAGAATATCACAATGTCTTATGGTTTGTTGCTGTACAAAACA
AATGTAATTTAAAAAGCTGAATCCAAATTCAAAAAAGTTAAAACTCTAAATTACCATGTTAAAACCAGTGATCGAGTAAATAGAAAAACTTTTGAGTTCTTGCATGTTCGC
AATAAGGAATCAGAAACACATGATTCTTAAAGGAAATGGTGGTTAATAAATGGATTAGCCAATACTTCTTTAGAAGAATATTTGCCTTTTGGTTACGTAAAGATTCCCAAC
GCAAGGTAGGGCAATTTAAATTTTAAAAATCAGAAGTAGAAACTTTGGATAGAGATTCTAAAAAGCTATTAACCAAATGATTATCTACGATTTTTAGAATCATTTAATATG
CATCAGTAAAGTAAATGTGCTTATACAAAATGCCAGGTAGCTAACTCTTATTATAACATCTACTTCTCAGTGTTATTTGTTACACTGTTACTTATATTAGATAGTTATACA
CTAGTTAAACTCTACTGAGCAACATGAACCACAAGCTGAATTTTAAATGTTCTGCTTACTTTACACCATTCTGAGCCACAGATGACAAAGTCTGTACAAAGCTGTAATTAC
TCTGCAAACCTGAAACCCAATTAGAGAGACTGCAACATGTCAGACCAAGAAATACATACACCAAAAAAAAAATTTTTAGAGATCATCTGTTTAGATTAAAATGTTTAAAGG
TTTAATTTCAACCAACCTCTTTAGCCATTTAAACACTAATTTTATTCTTTCTAAAATAACATCCAATGTGAAAAACGAAGGCATAATAATAGATTCCTTTTTTTTTTTTTT
TTTTGAGACGGAGTCTCGCTCTGTTGCCCAGGCTGGAGTGCAGTGGCGCAATCTCGGCTCATGCAAGCTCCACCTCCCGGGTTCATGCCATTCTCCTGCCTCAGCCTCCTG
AGTAGCTGGGACTACAGGTGGCCACCACCACATCCAGCTAATTTTTTTGTATTTTTAGTAGAGACGGGGTTTCACTGTGTTAGCCAGGATGGTCTCTCGATTTCCTGACCT
CATGATCCGCCCACCTCGGCCTCCCAAAGCGCTGGGATTACAGGCGTGAGCCACTGCATCCGGCCAGATTCCATTTTTTATTAAATCACATAATGAAATAATGCTGGCTGT
GAGTTATGATGACCATAAACCAAATTTATTTTTCAGGTCTTAAAAATATGATACACCATGGAGGTTCTCTGAAGGGGACAAAAAGCATTTCTATCTTTTGTTTAATGTTTT
CACTAGGGGCAAAAAAGCATAACACCTATTTAAGACTCAATACATCAACCTTTAAGAGATTCATTTAATCCAATGAGCGGAAGGTGACTTAGGTGAGGCAGGTGTCCTGGT
AGAGAGCATTCCAGCAGCAGATAACTGTTGAGTGATCACTACGTTCCAAGCACTGCACAAAGAGTGGTGCATAAATGTTATTCATTTAATCCAAAGGAAAAACCTAAAAGG
TGTTATTATCTTCCATTTTCTAAATGAGCAAATTTACAAGACTCAGGCAAGCTAAATAACTTGCCCCAAAACACACAACTGTGAGTCATTATATAAGGATTTATTCCAAGT
CTATCTCAATCCCAATCCCATGCTCTTCTGAAGAGAATACACTGCTAGGAAAAATGCCTTAAAAATCAGTAATCATCTGTCAAAGCCATAGGAATGTCTGTTCCCTCTTCT
ATACCTTCTCTACACCTTCCCCGTGCTTGGCCCTTCTCCCATCTATGACACTTTTTCTCATATAAGCAAATCCAGGATAAGTTTCAACTGATAACAGTGTTTGAGCGGGAG
AGGGCTCCAATGTGTTTGCCTCTGGTTCTCTCCACAGTATAGGGATGGACAGGAATGAGGGTTATCCCCTAGCAGGATGCTGATCCTTGACATCTCGTTTCTCCAGGTAGG
AGTAACGGGAGGCGGTTTAGAATGAGAAGCTGAAGGGAAAGAAAGTGGTAAGGATAGCAGAAAGGAAGGCAAGAGAGCCTTTGGGTTCTTTCACTGCTGGCTCTCACATTC
TCCAATACCAATGAAGTTAATGATTAAAAAAAGTTCAATTACTAATAATGGAAAAGTGATCTGCAGACTCACATCAATCCAGCTCCGCATTGCTAGTTATTTTTGTCTGAA
CCATTTGCGTTTTATCACCCAAACTCAACATATCTCTCTCCACATAAGCAAATAGGAGAGAAGACAAAGTTCTTACATTTGATTCCATAATACAAGGGGTTCAATAAATAA
TGGGAGTCAGACTGGATTACTAACATTACATTTCCCTCTAGAAGATGTTTTTCACTTCATCATCCACATTCCAAATTGTGACATTTTAATTATCATAAACCACCACTTTGG
AATTAACATGAAATACTATTTATGAACTTGAGTTGAATTTGAAGTCACGATATGTTAATGTGAACTTCTCCTAACACATTTTTCTTCTTTGAATATGGTCACTACAGATAC
TACCATTTACCAAAAGCACACTTACAGAGCCAATATTTTCCCCATCAACATTTCTCTGTCTTGTTTGCCCACCGAATCCTGCCTCTAATTAAACAAACATACACCTCAAGA
GTCTTCTGGAACAACTGTTCTTGGCATACTTTCTGCCTACTTGAAATTCCAAATAAACGTACTGTGGTCATTTTGAGACAATAGTTAAAATATAAAAATGACATAAGGCAT
TTACTAAAAGAATTATAAGAGGCATGCAAACATCTAGTGGACTCAAGGAATTAGGCATGTTGGTTTTTTGGCTTTGATTTTGGTTTTTGCAGTATAATAGCCATGGGCTTT
TTAAAAATGTAGTAAAATATACATAACATGAAAT
>chr1_245316255_245316942
GGGATTACAGGCACCCGCCACCATGCCTGGCTAATTTTTTTGTATTTTTAGTAGAGATGGGGCCTCACCATGTTGGCCAGGTTGGTCTTGAACTCCTGACCCCAGGTGATC
CGCCTGCCTCGGTCTCCCAAAGTTCTGGGATTACAGGCATGAGCCACCGCGTCCGGCCCCTGGGTGCTTCTTATTTTGGAAAATTCTTCCCCAAATGAGACTAATTTTGGC
TCAGTAGAAAAATTCTCTCACCTCTTGTCCCGAAGGTGAAAATCCACCTCAATGATTTTCAATTTTTTTTTAATCATCATCGGCCTCTTTTATTTTTTTTCTGATAGAATG
TGCTTTAAGAGATAGTTGTAGCCTGTTTCCTATTCCTGCATTTATAAAGTAACAATTCATTTATCCTTGCCAGCTGTCTGCAAGCTTAAAATACCTAGACACATCTCACCA
CCCAGTAGTGTCCTTGACTGGCTTGGATGGCCAGTTTCCCTATACTGATTTGGTACAATTGCTACATTTTATAGAATACTTAAATATGAATACAAGTGTGATTTCTGTGGG
GCTTTTGACAAACCAGAACTAGTTCAAGGACCCTCACAATCACCTTCAAGGGACAAAAACCTGCATTTTGTGTGTTTCCTGGTGCGTTTCCTTTAAGAGTCCTGGCGCCTG
GGCTGTCCAGCCCGGGTGGAGG
>chr1_245932551_245933118
CACTAATAAATCTATTTCCTTTTCTTAGAGACAAGGTCTCACTCTGTCACCCAGGCTGGAGTGCAGTGGTGCGATCATGGCTCACTGCAGCCTCGAACTCCGGAGCTCAAG
TAATCCACCCTCAGAGCCTCCGGGGTAACTGGGACTACAGGCTGGCACCACCACCTCTGACTAATTTTTTAAAACTTTTTGCAGAGACAGGAGTCTTGCTATATTGCCCTG
GCTGACCTTGAACTCCTGGCCTCAAGTGGTCCTCCCGTCTCGGCTTCCCAAAATGCTGAGATTACAGGAGTGAGCCATAGCTCCTGGATTTCATCTATATTAGTCTGAGTG
TTACGTGTTAGTCTTTCTGGGCTAGTAAACAGAAGGTTTAGTTTTTTGCCTACTCTCACTTTTATTTAAAATGCTGGCTCCATCCAGCACTATCTCAATTAACAACCTGAC
AGGAAATATTTTTGACATACACAACTGATAGCAACAGTGGATATGCAGAAGCTCTCTGGCTTTTTTTTAGTGCAAGAATAGGTAGATAATATGTCCATGTGTGCTCAATAA
TTTGAAAGGAATT
>chr1_246411970_246412747
TATAATAAAAAAAAAAAAAAAAAACTTAAGGTACAGCAGCCACTATCCTGTCTCTTCCCCTTGTCACCTCTCCCTGGCTGAGCCAACTTGCTTTGCGTTAACTACCTTTCT
CACACATCCCCAAGAGCCTACAGAAAAGGTCTATGATCTTGGCTTGTTACTACCAAATCATCTCAAACCTCTCAGCATCTTTACCTACTCAGTTAAGTAAGGAAACTCACA
ATTCCTTGAGTAGTTCCTGTAGCCCTCTCCCAGCCTGAATGGCTCTTCCTGGTGTTGCCGATGCTAATCAATGACTGAACACAGGACTGCTGTCTCTCTCATTTCTCTGAA
CTAGCTGGCATATCTTTACTTTCTTCCCTCTTGGCTTCTAATGAAGACAAAACTGCATTGCCTAATTATCCTTTAGAAAGAAAACCTTAACATTCTTTAATACTTGATCTC
TTTTCAATGCCTTCTATTTGTTTCTGTAATTCAGCTAAAAATAGTTCAGCCATTGAAAAAAATAGATTCCAATAAAACATATTGAATGACAACTATTTAATGTGTTAAAAA
GAATACTACCTGATTTTTTTTTTTCAGTAAACTAAAAAGCTTCCTGAATTTGCAGCATTCTTAAATTGAAGTAAGAAGTGGAGAGACACTTTGGGCAGCCGAGGCAGGCGG
ATCATGAGGTCAGGAGTTCAAGACCAGCCTGGCCAACATTGTGAAACTCCATCTCTACTAAAAGTACAAAAAATTAGCTGGGTGTGGTGGCCGGTGCCTGTAATCCCAGCT
A
>chr1_247138640_247141510
TCCGATCAATCACATGGCAATTCCTTGCCCCAAGAGTGCAGAGAAAGAAAGGTACATACATAGACCCAAAACTTACTAGAGTAGAAACCCATAAGCACATCTTCATGAACC
AGTACATCTGTAGGAAAATTGAAAGTGTAATTGGCAAATTGTTTAAAGCTGAGTGTGAACATGATTGACAGTAACAAATAACTGGAAATGTCAAGCTGGGAACTGCTTAGG
GCAAACCTGCCTTCCGTTCTACTCAAAGTTAACCCTCTGCTCACTGAGATCAATGCATATCTGACTGCCTCATTTTGGAGAGGCTAGTCAGAAACTCAAAAGAATGCAACC
ATTGTCTCTTATCTACCGATGACCTGAAAGCTCCCTCCCGACTTCAAGTTGTCCTGCTTTTGCTTTGAGTTGTCCTGCCTTTCTGGACTGAACCGATGTTCATCTTACATA
TGTTAATTGATGTCTCATGTCTCCCTAAAATGTGTAAAACCAAGCTGTGCTCCGATCACCCTGGGCACATGTTGTCAGGACCTCCTGGGGTTGTGTCATGGATGCGTGTCC
TCAACCTTAGCAAAATAAACTTTCTAAATTACTGAGACCCATCTCAAATTTTCACGGTTCACACCACTATGTAATACCCTTGTTGTTTTAAATCTTTATTGGTTTAAATCT
GTTTTGTCAGAAACTAGGATTGTAACCCCTGCTTTTCTGTTTTCCATTTGCTTGGCAGATTTTTCTCCATCTCTTTATTTTGATCCTAGGTCACTGCATGGGTCTCTTGAA
GGCAACATACCATCAGGTCTTGCCTTCTTATGGAGCTTGCCATTGTGCGCCTTTTAAGCAGGGCATTTAGCCTGTTTACATTCAAGATTAGTATTAATATGTGTGGATTTG
ATCCTGTCATGTTGTTAGCTGGTTATTATGCTGACTTGTTTGTGTGGTTGCTTTATAGTGTCACTGATCTGTGTATTTAAGTGTGTTTTTGTATTGGCTGGTAGCAGATTT
TTCTTTCTATATTTAGTGCTCCTTTCAAGATCTCTCATAAGGCAGGTCTGGTGGTAATGAACTCCCTCAGCATTTGCTTGTCTGAAAAGGATCTTATTTCCCTTTCACTTA
GGAAGCTTAGTTTGGCTGGGTATGAAATTCTTGGTTGAAGATTTTTTTCTTTAAGAATGTTGAATATAGGCCCTGAGTCTTTTCTGGCTTATAGGGTTTCAGCTGAGAGGT
CTGCTGTTAGCCTGATGGGGTGACCTTTGTAGGTGACCTGCCCTGTATAGCTGCCTTTAACAGTCTTTCTTTTATTTTGACCATGGAAAATCTGATTATTGTGTGTCTTGG
GGATGATTTTATTGTGTAGAATCTTGCAGGGGTTCTCTGGTTTCCCTGAATGTGACTGCTGGCCTCTCTACCAAGGTTGGGGAAGTTTTCGTGGATGATATCCTAGAATGT
TTTCCAACTTGTTTGCTTTCTTCCCATCCCTTTCAGGGATGCCAATAATTCATAGATTTGGCCACTTTACAAAATACCATATTGCTCAGAAGTTTTGTTATTTTTTATTCT
TTTTAATTTTTCTGACTGTCTTATTTCAGAGAGCCAGTCTTCATGTTCTGAGAGTCTTTCCTCCACTTGGTCTATTCTGCTGTTAATACTTGTGACTGCATTATGAAATTC
TTGTAGTGTGTTTTTCTGCTCTGTCAGAACCATCAGGCTCTTTTTTATATCAGTTATCTTGTCTTTCAGCTCCAGTGATTCTTAGTTTTTTTGGATTGGGTTTTGCATTTT
CCTGAATCTTGATGATCTTAATTCCTATCCATATTCTAAATTCCATTTGTCATTCCAGCCAGCTCAGCCTGAGTAAGAACCCTTGTTGAAAAACTGGTGTGGTCATCTGGA
GGACATACAACACTCTGGCCATTTGAGTTACTGGAGTTCTTTCATTGGTTCTTTCTCATGTCTGCAGGTGGGTGTTCCTGTAACTGCAGTGTAGATTGAGTACAGTCAGTA
CACTTTTTTTTCTGGATGTCTTCGCAGAGCCAAGGCTTTGTGCAGGGTCTTCATTTGTAGCTGACTTGTCTTTGGTCTCACAGAGGGGAATGCTAGCAAGGTGTTTTTGGT
GTTGGAACTTCGGGATGTGATCCAGTAGGTGGTGCTTAGGCATACTGGTTAGTTGGTAGGCTCTTGCTTGGTCATGTGGCTCCCCTATATTTTCTGACAGTTGCAGTCATG
CTCCCTCTCAATGTTCTGAAAGTGTGGGCTTCTCTCCCACTTGAATGCTGGCTATAAATTGTGGCTTGGCACTCTTGGGCTGCCCACCACAGCTCTGGGGCACTCTCAGGG
CTTATGTTCCTCCCCTGGCTTGGAGGCAGCAGAGGAAGGGACCTTAATAGTGGTTGTGGCCAAAGGTCTTTTGCTTGTCTCCTGGGGGCTCCACCCAAGAGGAGCCGGTTA
GCAATTGCTAAGTGCAATCAGCCCAGAACGGAGGGTCTGTGCTGTGGGACCAAGCCCAGGGTTTCCTATCTGGTGACAAGCAGGGGGAGTGGGTGGAACCTGTGGGAGATG
AACTGGTCTCCTCTCCTTGGGTCAACTGCAGTTTGTTGTAGGTGTGGATAAGGCACTTATGGTATTTGTTCATTCATTTGTCTGAGGATAGCAAGGGCAGTTCCACTGCAG
ACAGCGGTAGCAAGGCTTTTGTTTGCTCCTGGGGGCTCCACCTCCAAGAAATGCAGAACCATAGTTACTGGGGGTGTTCAGCTGGTGGGTGGGGCACCTGCACTGCTGGCA
TAAGCTTGGGGTTCTGCTTGTTGGGGAGCAATGGGATGAAGGCTCACAGGGAGAAAAGACTAGTCTCTCGGTATGGTGGCTGTGGTGGTATGCTGT
>chr1_247621148_247621728
GGTTCACAGAGGAGAAATGTCATTTTCATTAAACACAATATTATGTTAAGCTAACTAAAATCTTCTTCCATTTTTCCTCTGCATAGGAAAGTATGAACTGAAAGTTATTAT
GCATTATTCCCAGAGTGCTTTTATGTGTATTCTATCTATATAAATATTCATCTATAAAATGCATAGCATCATTTTATAAATTAATACTTAAACTATAATATAAATAGCATC
CTACCTTAGTTATCCTTTTTAAAGTCCTTTAAATTGTATTTTTAGTTGACAAATAAAAATAATTATATATGCCTATGGGGTAAAAGTGATGTTTTAATACATGTTTGCAAT
GTGGAATGATTAAATCAGGCAATGTAATATATCACCTGAAACATTTGTCATTCATTTGTGGTGACATTGTTTAAAATCCTCTTTTAACTGTTTTGAAACACACAATACATT
GGTATGAACTAGATTAATCTTGCTGTGCAATAGATCACCAGAGCTTATCCTTCCTGTCTAACTGGAACTCTGTGCTCTCCGACCAACATTTCCCCTTTACCAGTCTACCAT
CACCCTTGCCTCCATCTTCTGGTCAG
>chr1_248889398_248889932
TAAATAAATAAATAAATAACACTTACTGAGCCGGACACTGTACTAAATGTTTTCCGTTTAATATTGTTTTCATTTAATTCTTACGACAAATTATGAGATAGGTACTGAGAG
AGCAGGAGCACCGTCATCTCAAACAAACACTGCAAGCTCCCTTTCTAGCTTCATGCATTTCAAGGAAATCACTTATCTTCTAACTACAAGCAGCCAGAAAAGAGCAGACAG
TAAAACACAGATAAGGCAGCTCGGGGACAGGGAAAGGAGGGGAGGAAGTCTCTTAGGTAACTGCCAAACTTCACCCTCATACACTGGAGCCCCAGTAAAACAGTGGGCCTT
AATAAGCACATTCCTTTCCCTTCAGGTGCTCTAAGACAGGGAAGCTAAAGGCAGACTCGGGGGATATGCTTGCAGCTGCAGAAAAATGTATGGGAACAGACACAACTCTCC
CTCCCAGATAGGCAAAACAAAGAGTCACAGAAGCAGTCCAAGCCTCTGATAAACTCTCCCACCCTGAATCCTTTTCTTTTTCTTTTCTTTT
>chr1_248926178_248926515
TGTTCTACCCCAGGTCAGAGTGTGTCGGTCATCACTTGATGCCACTCACAGACCACCAACTTCAGAATATCTAGGTGTAAAGCTCTGTACAAAAGTTGTAACATAATAATG
TAAATAATTTTACATTATTATTAATAAATTATATTACACTATTACATAATGTAAAGGCTATTAAAACATATTTGTCTTCAAAGAATGGCCTTGGTTTCTGTGGGCAGTGTC
TCCTTATGGAAAGGTAGTGCATTCCTGCTAAGTCATGGACAAAATGGGCCTCCAGGAGCTGCAAGCTGTAGTAGCAGCTTCTCGTCTACGTCCTTCACTGCATGATACTGT
TGTTG
>chr2_1775456_1776274
AAAATATGAAAATTAGCCAGTCATGGTGCTGGTGGCGTTTTTTTTTTGCATGCTAATGCATTATAATTTGCTTATAATAAGCAGTGAGGACAATCAGAGGTCACTTTTGTG
GCCATCTTGGTTTTGGTGGATTTTGGCTGGCTACTTTCCCCAATCCTGTCTTATCAGTGGGGTCTTTGTGACCTGCATCTTGTGAAACCAGTCCTGCCGACCTCCTAGCTC
CTCCCGTGACTGAGAATGCCTCACCTCCTGGGAATGCAGCCCTGTAGGTCTCAGCCTCATTTCACCAGCCCCTACTCAGGATGGAGTCGCTCTGGGTTGAACACCTCTGAC
AGTGCTCTACCCAAATGTCCAATCCCCACTGCCCAGCTCCAACAGGAACCCAGCACCCCTCTTTAGGGCTGATGTCCGGTCCCATCCAGAAATAGCTTCACCTCCAAGGCT
GAGTCCCAGACCTGTGCGTCTGCCTCCACTTGGCCTTTGATTTCTTGGCTCCTGTGGTCTTTCCCCCGGCTGCCTTCTTTGCAATGACCTCCAGAAAGATGGACTCACACT
CACCAGAAGTGAACGTGTCCTGAAAAACGACTCTGTAGACAACAGAATGTCTAAGGGTAGAATTCAGGATGGCTATATCAATATTTCTTTTTTTTTTTTTTGAGACGGAGT
CTCGCTCTGTCGCCTAGGCTGGAGTGCAGTGGCACGATCTCGGCTCACTGCAAGCTCCACCCACCGGGTTCAAGCAATTCTTCTGCCTCAGCCTCCTGAGTAGTTGGGATT
ACAGGTATGCACCACCACGCCTGGCTAATTTTCATATTTTTG
>chr2_5634084_5634854
CTTTAAAGAACAGCTCTATAGTTCCTGGCCATTTTCTTCTTACTTACATAGATTCTGATGAGGAGTCTGCAGTATTCTTGTTTGTATGTAGTGGGTTTTCCCCCTCATGAG
CTGTTCTGCCCCTCTCTCTCAGTTCTCTTCTTCTGGCACTCCAATTACATATACATTCAACTCCTTGACGCTTTCCCAAGTGCAGTGCTGGAGACTGAAGATTTAACTGCA
GTGAGCTTGGACTGTGAGGATTGAAGCAGAGCCAAAAACTGACAGACAGTTAGTAATCATTGCAGATGTTTGCTGAACAATTGCAAGGTAGCAGGCACTATTCTACTTTTC
ACCTGTATAATTCTGACTTATCCTCAAGATTTATCTTGAAATTTTCCAGAAAGCCTTCCTATACCATCCTTTCTCACCCTAACCTCTACCTCACCTCTCACACTAGGTTAG
GTAGCCCTCTTTTTTAGTTTTACTGCACACTGGGTTTCCAGTGTTTTTAAATCTACTACTCTTTATTCTATTAGATCTTTTTATTTTTAATCTCCATGGCTAGGCTGTGAA
TTCCATGAGAGCAAAGACTATGACTATTGTCTTGTGTCATAGTCAAATGACCTCTCCTTTGCCCAGGGTGTGTTACATTCTCAATGTGTATTTCATGAAAGAATGGATGAA
TAAATGGTGTCTCCCACTAGACTGTGAGTTCCTCAGAGGCAGAAATTACACTTTTCCCATGTTTTCGTGACCGTGGTTCAATATATATGATTGATGAAAAAGAGC
>chr2_11014766_11015163
AATTATCAGTGCCAGAACTGAAAAATAAGAGAATTTACCCAAGTTCGGTTTGTTTTCCCCAACCTGAAAATAAACTAGTCTCCATGGAGCAAACATCTCATAAATTAAACA
TGTGGAATTTTCCTTCTCTTCAGTTCAAAGATTTAGCAAATATCTTATTAACAAGGGTGCTCAAAATGATTTTTAAAATAATCAAATAGAAGTCTAAATTATTGCTTTACA
TTATTTTTTCCAAGTGTTGGAGGACGCCAGATGGCTTGTAGGAATAAGGGATTCTGCAACCACCCTTTTATTCTTGTAAAAAAAAATAAGTGAATTATGAGTGGCCATGAA
TATTCTGGCTCAGGAACTCAAGCTTTCTAACAGTAATTACTGGCAGAGGGATAGAAAAATCAATT
>chr2_12090011_12090901
AGTCCTAGGATCTCAATGGATACTTTTCTGAATCAAGCTGAAAAAAAGAGCCTAACTGACTTGCCCAAGTGCAAAACAACAATTAAGGGATAGTCTCGTCATTCAAATCTG
CCTGGTTCCAAGTCCGGGACTCTTTCCTCTGAGCTTGAATGCTGTTTCTAATACAATACAAGCTGATCTGCATGCCATTTTCCACTAATGATATAATTATGATTGATAGTA
TTAATCAAAAAGGAAATGAGAGAATATGCTGACTGTTTTTTTTTTTTAACCATTGGCTAACTTATTACTTCATTTTCAGATGCTGGAGTTATGACACTTATAGACAAAATT
AAGTGTAATAACCAAGAATAGGCACTTATAAGAATAACCGAAACAATAACTAATGTCCTTAATCAAGGAGGACTGACTCTCTAATTTCTAATATTAAAAAACCCAGAGTTA
ATAGTTAACAGTTACTTAATGCATTATGTTCCAGACACTATATGCTTTGCATATGTTACAGCTAGTTTTTAATAGGAGACTTTAGCTGACATTGCTGTCTTCAACTTATTG
ATTAGAAAAAAATAGACTCATGGAGTTTAAGTAACTTGCCTATGATTAGAAAGCTGCTAAATGGCAAAACAGGAATGAAAACTCTGAAATGTGTCTCTGTGGGGAAGAGAG
GGAATCAGTGGTTTCCAGCAGTCTGGTCCTTTTGGGCTCCTGCCCTGGCTGCCTCAGGATCAAGCCCAGGATCAAAGCCACAGGGAGGTGGGCGGCTCAGTGTGGCCAGAG
CTGAACAGTCTCATGGAGCCAGCATGGTTGGTGAAAGTCCGGATGGATTGAGTTGTGTGCTGTTTGCTTTGATTAAGAAATAGTCACAATTCCATCATGACGTTGGTTGAA
TTA
>chr2_15714604_15715663
ACCCAAAATGATTTTGGTGACCCTTGTTCCTGGACTTTCTTTCCTCTTGGATCTTTAAACCATCCTGGCAGGAAGTTCCTCTCTTGCCACATTTTTCTATGGATTAGTGTC
TGGGCAGGTCCAACAATTTATTAGCTTTTCATCCTCCATACATGGAACCACAGAGCTGCTTCCCTAGTCTATTAGTCTGTTCTCACACTGCTAATAAAGACATACCTGAGA
CTGAGTAATTTATAAAGGAAAAAGGTTTAAATGACTCATAGTTCCACATGGCTGAGGAGGCCTTGTCATTATGGTGGAAGGTAAATTAGAAGCAAAGTCATGTCTTATATG
GTGGCAGGCAAGAGAGCTTGTGCAGAGGAACTTCCATTCACCACCAGGAAAACAGTATGGGGAAAACCGCCCCCATGATTCAGTTATCTCCACCTGGCCCGCCTTTGACAT
GTGGGGATTATTACAATTCAAGGTGAGATTTTGGTGGGGACACAGCCAAACCATTATCTCCTGGGTACCTGGGCCTGTGAGGGAAATCAGTCATCATAGAGAAGGAATCAA
GCCCTGGTCATCATGGCTGCAGGCTTTGTTCTGACTCAAGGTTCGCTTTTTTTTCTTTTCTTTTTTTCTTTTTTATTGTTATTTTTTGGAGATAGGGTCTTGCTCTTTCAC
CCAGGCTGGAGTACAGTAGTGTGACCTTGGCTCACTGCAGCTTCAACCCCTGGGCTCAAGCTATCCTCCCACATTAGCCTCCTGAGTAGCTGATACTACAGGTGCACACCA
CCACAACCAGCTAATTTTTGTATTTTTTGTAGAAATGAGATCTCGCTTTGCTGCCCAGGCTGGTCTTGAGCTCTTGGCTCAGAAGATCCTCCCTCCTCAATCTCCTGAAGT
GCTGGGATTGCAGGCATCAGCCACCACGCCCGGCCAAGGTCAGCTTTTCTGGGTATAAACTTCCAGTGGGAGAAAGTTTCACCCTTCCATGGACTATTGCCTATGACCTAT
TAAACCCAGGGACCTTTTTCAAGTGCAAATAATTTTTTTCTGGAATTCCCACGGGTGAAAT
>chr2_15714605_15715663
CCCAAAATGATTTTGGTGACCCTTGTTCCTGGACTTTCTTTCCTCTTGGATCTTTAAACCATCCTGGCAGGAAGTTCCTCTCTTGCCACATTTTTCTATGGATTAGTGTCT
GGGCAGGTCCAACAATTTATTAGCTTTTCATCCTCCATACATGGAACCACAGAGCTGCTTCCCTAGTCTATTAGTCTGTTCTCACACTGCTAATAAAGACATACCTGAGAC
TGAGTAATTTATAAAGGAAAAAGGTTTAAATGACTCATAGTTCCACATGGCTGAGGAGGCCTTGTCATTATGGTGGAAGGTAAATTAGAAGCAAAGTCATGTCTTATATGG
TGGCAGGCAAGAGAGCTTGTGCAGAGGAACTTCCATTCACCACCAGGAAAACAGTATGGGGAAAACCGCCCCCATGATTCAGTTATCTCCACCTGGCCCGCCTTTGACATG
TGGGGATTATTACAATTCAAGGTGAGATTTTGGTGGGGACACAGCCAAACCATTATCTCCTGGGTACCTGGGCCTGTGAGGGAAATCAGTCATCATAGAGAAGGAATCAAG
CCCTGGTCATCATGGCTGCAGGCTTTGTTCTGACTCAAGGTTCGCTTTTTTTTCTTTTCTTTTTTTCTTTTTTATTGTTATTTTTTGGAGATAGGGTCTTGCTCTTTCACC
CAGGCTGGAGTACAGTAGTGTGACCTTGGCTCACTGCAGCTTCAACCCCTGGGCTCAAGCTATCCTCCCACATTAGCCTCCTGAGTAGCTGATACTACAGGTGCACACCAC
CACAACCAGCTAATTTTTGTATTTTTTGTAGAAATGAGATCTCGCTTTGCTGCCCAGGCTGGTCTTGAGCTCTTGGCTCAGAAGATCCTCCCTCCTCAATCTCCTGAAGTG
CTGGGATTGCAGGCATCAGCCACCACGCCCGGCCAAGGTCAGCTTTTCTGGGTATAAACTTCCAGTGGGAGAAAGTTTCACCCTTCCATGGACTATTGCCTATGACCTATT
AAACCCAGGGACCTTTTTCAAGTGCAAATAATTTTTTTCTGGAATTCCCACGGGTGAAAT
>chr2_17796718_17797389
CTCCTTTCTTTCTCCTCCCACAGCATATTTTCAGTGTCTTTATAATACTTTATAGCATCACCCCTCTCCTCATATAACATTTATCCACCACCATTGTGGAATAGAAATATA
ATGCCAACTGATTCCTCAAGGATCTAGAACTAGAAATACCATTTGACCCAGCCATCCCATTACTGAGTATATACCCAAAGGATTATAAATCATGCTGCTATAAAGACACAT
GCACACGTATGTTTATTGTGGCACTATTCACAATAGCAAAGACTTGGAACCAACCCAAATGTCCATCAATGATAGACTGGATTAAGAAAATGTGGCACATGTACACCATGG
AATACTATGCAGCCATTTAACAAAAAAAGGATGAGTTCATGTCCTTTGTAGGGACATGGATGAAGCTGGAAACCATCATTCTCAGCAAACTATCGCAAGGACAAAAAACCA
AACACTGCATGTTCTCACTCATAGGTGGGAATTGAACAGTGAGAACACTTGGACACAGGAAGGGGAACATCACACACCGGGGCCTGTCGTGGGGTGGGGGAAAGGGGGAGG
GATAGCATTAGGAGATATACCTAATGTAAATCATGAGTTAATGGGTGCAGCACACCAACATGGCACGTGTATACATATGTAACAAACCTGCACGTTGTGCACATGTACCCT
AGAACT
>chr2_18677927_18678915
TTCCTTCTTATATACTCCCTACTACTCACTAAATCAGCTCCAGTGCTAGGTAGGGTTAAGGCCTTTCTACCTAACCTGGATTTCCTGGCTCCCCTGTGGGAGTGTGTGTCA
CAGAGGCTCTCTCCTCTTCTCACACTCTGAAGACTCACAGTTTTCTATCTGGTTCACAGTGAAGGGTACTGCCTGCCATTTGTTTCAAAGGGTCTGTGGTTTCTTCTTAGT
TTTTCTGTTAAATTCCCATGGTTCTTCTTGGAAAAAAGCTAACATTGTGAATCTCTACATACTACTGTGTCTTTCCAAGTAGAAGAGGCGTGCTAACAATGCCTCCATCTG
CCATCTTGGGGAAAAAAACAAACAACAACAACAACAACAGAAACCTGAAATGTTTTAAAGATGACAAATGATAGCATCCTTATGCATTGTTCTGTGATCAAAATAATTGAT
AGTTAGACATTACATTGTTTAGCAGTGCATAGCACATAGTAGATGTTCATGCATTTTATTTTTTTAATAGACACCTCTTTGTTGTTTTTGTCACGTCAACAAAACCCATCT
GATAAATGGCTCTAGTTTGTCACCATTTTCCTGAGCTGCCAAGCTAAAATTTGATGTTCTTACTTTCTGTTAACCAGAAATATGTTAGAAGAGAGTCTGGATTTGTCCAAA
ATCCGCAGCTGTGTTTCAGCCTTAAGGCTGAAGCTTCTACAGGAAAGTTCTGCAGTTTTTTTAGTGCAAAGACTTGCAGAGTTAACAAACTGTCATTTATTTAAAAATCAA
TCTGTATCTTGGAGATTGAATGTTTCAATTTTAATTGCTTAAATGTATAAAGAGAAGGGAAAATTAACAATATTAAAAATAGAATTCTCTTTCCCATTCTTTCCAATTTGC
CTTTTTTAATAAAGTTAATTTTATGAAAATAATTTGAATTATATATGGTTTTTAACATTAGGATACTATTACATTTGCAAAGTGTCTCATGAATTGCTGAT
>chr2_19011777_19012137
AGTTACCTCCTCACTTTGAGACAGTGTCTATATTTGCAAAATATGGATTATATATATATATTTTAAATTATAGTTATGAAGGTTAACTATAATGTCTATAAAGCATCTGGC
AACTTTTCATGCTCACAGTAGGTGTTCAGTCAATGGTGGTAATCATCATTGCTGCTGGTTTCCCTGTGGGCCCCTAAGCCCATCTGCTGCTGCTCTTGCCACCTCTAAAGC
TGCTCTTGCCATTGGAACTGCCATTACTCTTGTTTTTGCCATCACTCAAAGGTATCCCAAATCTTGGAATAGTTATCCTAGGAATTATAGTCACTGATGAGATTTTTTAAA
AGGCTTTCTGGGCTTTCAGGTATTATCA
>chr2_21755065_21755795
TATTTTCCAGAGACTCATTGGTAAGTTGTGGGAAAATTGACTTGTGAAGTGGTAAGGTAGAAGGAAAAGTTGCTGGGAAAGTAATTCTAAAAAAAAGGAAGATACTAAACA
TTGGAAGCCAAGAGTTGTAACTATTCCAAGTTATGGTATCTACTGCGCTTCTATAAAGTGTGCATCTTGGGGCCTGGCAAGGTGGCTCACGCCTGTCATCCTCACACATTG
GGAGGCCAAGGCGGGCAGATTGCTTGAGCCCAGGAGTTCAAGACCAGCCTGGGCAACACGATGAAACCCTGTTTCTACAAAAAATACAGAAAAAAAAAAAATAGGTGTAGT
GGTGGGTGCCTATAGTCCTAGCTACTCAGCAGGCTCAGGTGGAGGATTGCTTGAGCCCAGGAAGCAGAGGCTGCAGTGAGCCATGATTGTACTACTGCATTCCAGCCTGGG
AGACAAGAGAGATCCTGTCTCAAAAAAAAAAAAACCAAAAAAACCAAAAAAACAAAAAAAACAAGTGCATCATCTTGGTATGAATGATGATTTAAGAAATAGTAGAGGATC
AAATGAAATATTTGATTTCAAGGATAGCTTCCCTGCAATTTCCTGAATTTCAACCACTTATTCTATGATCAAATTGTATACCTTATAATTGCTGATGCTATTCTCCAAAAT
GCAACCCAGAAATCATAATGTTGTCTCAGATAGATTGAGAGTAGCTGCTTAGTCACAATCGATAT
>chr2_23934278_23934637
AGTTATTTAAATTTCAAAAATTAAAAATTCATTTCCTCAGTCACACTACCACATTTCAAATATTCAATAAGCAAATGTTGCTAGTAGCCAATGTGTTGGACAATGCAGAAA
CAGTTCCATCATCACAGAAAGTTCTACTGGACAGTGCTGACCTAGATATTCATCTCAAGGGAAGGAAATGCTCAAAGATGCTCACTTGGTTTCTGTCCTGAACTGGATGGT
TGGCAGGGCTACCAATTGGTAAAGAGGATGCAGGATGAGGAGCAGATTGCTGAGTGCCACCCATCGTCCTTCTATGTGAATTCAAAAAGCATTCACTGAACTCTATTATGT
ACCTATGAAATAGCTACTGTGAAAAGT
>chr2_24433812_24434492
GCCTTCCAGTCAAGTGAGATCAGCTGTGTCATTTTACCCAAGTAAAGCACTTCTGACTTTGAAGACCCTGGAAGTCTTCACTGATGCTCAAGTCCTACCTCCTCGGTGAAG
TCTCCCTGACTACTCCAGCCCTAATCGGCCCACCTCCCAGTCCCTACAGACTTTGAGCCTACACTACACAGTTTAGCTAATCATTTGATGCTCTTCTGTGTTGTACACTGT
GATTTCCTGTGTATTCAAGTTTTATTTAAAAGACAGAGTCTTGCTCTGTCACCCAGGCTGGAGTGCAGTGGCATGATCCTAGCTTCCTGTAGCCTCAAACTCCTGGGCTCA
AGCAATCCTCCTGCCTCAGCCTCCCGAGTAGCTGGGACTACAGATGCATGCCACCGTGACAGGATCTTGCTGTGTTGCCCAGACTGGTCTCAAACTCCTGAGCTCAAGCAG
TCCTCCTAAAGCACTGGGATTACAGGCATGAGCCACTATGCCCAGCCCGTATTTGTTTTTTTTTCTCCAAGCCATTGCCTGCAGACAGCAGCCATGCTCGCTGTCTCTGTT
TTTCCCCTATCCTTGCTCAACCTAGGCTGAGCCCTCCCAGGGCCCTCTGTGTATGTTTGTTAGTGAGGAAGTGTCTGTTAGAAGAAAGGGTCTGAAAGGTTCAATTAGAGA
CTCAAGATCTGTGGG
>chr2_27776492_27781072
TATTTGAGCATTTCATAATATAGTCTGTGGCAAGAAGCAGCTGCATGTGCCTATCCTTTCGAATTCCTTTTCCACGTATAAAACTAGATGCTAATTTCCGAAGAGGAAGGA
TTAAAGGCTGAGGCATGAGCTTATTAAACTTTCTTAAATATATTGAAGGTTTATCATAAAGAGAATGAAAACTTGTCAGTTTTAATTCCTTGGATGACTAAACAAGACAAT
ATAGACTGTAATTGAAGCAGAATCGATTTTGGTTAGATGTAGGGAGAGAACTTGACAGATTCATTCTTCTATGAATTAAGCAGCAAATATTTTGACAGAAAATTAATTCAT
GTTTACAATTGTGGGTAGCAGTGTGTCATTTCAACTCAGTGTTGAGTGCGCACTATGTGTCCAGCAACAACCTTGTGAGGGAGATAGTTATCTCTCCCACAGGGAAGAAAG
CAGGATAGAGTACTTTGAGAAATTTTCCCAGGGATTCATAGCTGATAAATGGTGGAGCCAGAGTTGGAACCGAGTCTTTCTCACTCAAGTCCCTGTTCTTCTATGTATTTA
TTTATTTAATTTTTTAAAATAGAGATGGGGTCTGTGTTGTGCAGACTGGTCTCGAACTCCTGAGCTCAAGCAGTCCGCCCACCTTGGCTGCCCAGAGTGTTGGGATTACAG
GCCTGAGCCATTGTGCTTAGCCCTTCTAATTTAAAAATAGGTTTTTGGTTTTTTTTGTACAGTGTCTTCTGTGTTGCCCAGGCTGGTCTGGAACTCCTGGCCTCTACTAAT
CCTCCTACCTCAGTCTCCCAAGTGCTGGGATTATGGGCATGAGCCACCATTCCTGGCCAAGTCCCTGTTCTGTCTCTTACATGGAGCCAAATTAATCTAAAACTTTTTTTT
TTTTTTTTTTTTTAATCAAGACCCATCCCTGTGGTCAGGCCATGGATCCCCACTGAGACTCCTATCACCAATCCCTCTACTAAACCAGATGCCCATTCCTGGTTCATTTAA
TCCAAATGCTGATCTGTCTTCAGGGACCAAACTTGACACTTTCCATGAGGACTTCTGTCACCATTCCTGTCCCTTTCTGACCTTTAGGTTCCTCTGGGGTTTACTGGACAT
TTGTGTGGGCACCTCATGATGTACTGATGTATTAAATCAGGGAGTCTTCTTACACTTTTGTAAACTCTACATTGCCTAGCACAGTTCTATGGACTTAAATATTTTATTCTT
TGAGTTAAAGGAATAGGTGCAGTGAATGAATCAAAGAATTCTACTCAATATAGCCTTGCTCTACTAACCTTAATCAGTTACTCCTAGTCAGGGTCATTTAAATAGTCTCCA
GATTGCTTTTCAGTGAGACAACCCCCCTACCCCCCGCCTTTTTTTAAACCAAGTTTTTAGTTCCCTGTAGAAAACCATGGGGGAAATATTTCTTGTCGTAATATAGATGAG
AAACTGTTTTGGTTCTTTACTACCATCTTGTAATGCATTAATGCATTGTAGTCCTCCTTGGAGTTTTAGGAGGATCAATCCTACTTACATTTCACATGATTTGAAGTATGT
TAAAAAGATCCCTTATGTACAGTGTATTAATATCATAGATAAATTCTGTTGACAGGTTAATGATTCTTAAATTCAGCTGCCCATCAATTGAGTAGTTTTAAAAAATGTAGA
CTTCAGTCCAACTCTAGCCCTACTAAACCAGAATTAAGGTAGGAGTGGAGGTGAGAATGGACTTACTTAGATAAGCTCATTCTTAGTCGTAGATAGCTTGGGAATCTCATA
TGCAGAGTATCCATATTGACTGTAGAAGAAAAAAGCTAAAATGTCTGTATGATAGGGACAAGTGAGGAATTGTTAGGTCATAGTTGTTTAAGTTCCTGGATCTTCCTTGGG
TGATTATTCCATTTCTGGTGTTTTCTTGTTTTTGTTTTAGCAAAGAGGAAATAGGTAGGGGTGTGTGTGTGTGTGGGTGTGTGGGTGTGTGTGTGAGAGAGATGGAAGTTA
ATCGAGTGCCATAAGGCATTATAGAAATATGAAAGCCTTACTGCTCAGCATCTAGTCTTCAATCTTTTCTTTTTTTTTTTTTGAGACGGAGTTTCACTCTTGTTGCCCAGG
CTGGAGTGCAATGGTGCGATCTCGGCTCACTGCAACCTCTGCCTCCCGGGTTCAAGTGATTCTCCTGCGCCAGCCTCCCGCGTAGCTGGGATTACAGGCATGCACCACCAT
GCCTGGCTAATTTTGTATTTCTAGTGGAGATGGGGTTTCTCCATGTTAGCCAGGCTGGTCTTGAACTCCCAGCCTCAGGTGATATGACCACCTCGGTCTCCCAAAGTGCTG
GGATTACAGGTGTGAGTCACTGCGCCCAGCTAGCCTTCAGTGTTTCATCCAGGCCGGTAGCACTTTGTTTCAGAGAACTGTACTCTAATATTTACAATAATGAGATTTTGG
TTATGATATTAATTATAGTACCAAACTAAAAACTCCGTATTTGGGTGTATTAACCCATCTCTGGGAAGTAGAGGTTTAGTGTCTATTACTCTTCCAGACAGCGTGGTCCAC
TTGGTTCTTGCTGCTCTCTTTCTGGAGTCCAGCTCCCAGTCTGTCCTTGCTTACCTCCTACAAGAGTGGACATTAATTGGGTGAAAACATTGTTTTCCATTTTTGTCCCTA
GTTTTCTTTCTTAATGTGAATATTTCTTCATTGGTTGAATATGACTTGTGGCATACCAAGGATGCTGCTGATTAGCTAGTGGCCCTATAGCCATTTTCTCCAGTCTGCCCT
GGCTCCTGGGATGGAGGAACTGAGTTTGCAAATCAGCTCCATCTTCATATCAAGGAATAGTAAAATAAGAGAAAGGTGAGGGCTTATGGTCTGATATGTATTTTTTATAAA
AATGGCGATGATACTTAATAATTTTCTGCCACAATTTTTTTTTCTCCCTCCATAGTGAAACAAAGAGTCCTCTTCGTGGAAAAGAAAAAAATACGCTCCCTTTAAACGGTG
GATTGAAAATGACTTTGATTTATAAAGAGAAGACTGAGGGCGGGGATACTGATTCAGAAATCCTGTAGCGTGTAATAAAAGAAGAGGAAATGGCATGGAATCACTGCCTCC
TGTGATTTGAAGGCCATTGTGAAGGAAAACAATGCAGTGAAAGAAAGTTCTTCATATTAGGACAGATATCATTGCATCACATTTATTTATCTTTCTGGGTATTTTTATAGC
CCTTAATAAAAAATATTAAAATAGCCTGTGCTATTGTGTCTTAGTGATGTTTTTCCCCACTATTTGATGTTTTAAAAATCAACCACATTACTAAAAAATAACCATTGTTCC
ATGTAATAAATGTTTCCATAACAACACTTATGTAAGAGTTTCCAGCCTGCTCCCTCTGTACTCAGAGAAAAGGCAGAGTAACATTCCAGAGTGATCTTGAAGAAACTCCCA
TGTAATAACAGAGATGGCAAGGGGGACCAGGAATGACAAAAAGAGGAGCCTTGTAACACAAACCAAGAGAACCTCTATTTCTGATTTGTGCTTATATAATTAGGAAAAATG
CCACAGGCCTATATTTTCAAACCCAGATCACCAAAGCAGTATCTAGGATTTTCTGGGACAGCTTTGGATTCCTTTATTCCCTAGATTTTTCTTTCCTTTTAAAATAAAAGA
AGGTATAGTGTTTCAATAAAGCCACTGCTAAGACTTCTGGGGCATGGTGGTACCACACAGCTAACTAGCATGGAATTCTGGGAGCAATCCCTAATGTTCAGATACGGACCT
CTCTCCTGCCCAGAGCCATACACTTTCTCACTCAGGCTGTTGTTTCCCACAAGTTTTGAAAATTGTCCAGTTTTCTCCTTTGTCAAGTTCCCGGTTGAAAAGGATCTGCTC
ATTTTAAGATCTGTTGGTTCACATCCTACCCCATTTAAAGCATTTGTGTGGGAGAATGATACAGTGCCCACCCTGACTACAAAATAAGAAGTTCCTTCTCCATGGCCCAAA
CCTGGCTCTGAGGGAAATGTAAGAGCAGCTCTCTGGCAGTGGAATTAGAGGCAGATAGTTGATGAGTCTTAGGGCTTGTGGCCTCATGGTCAATCAGCTATTTTATGGCAT
CTTTTGATAAAGCTCTGGTTCAAAGTAATAATAGGTGAGATCTTGGCTCTTTTTAGGCTGAAACTGTATATAGTGTTGAGTTACAAGAAAAATCTTTCACCTGATCCTAGC
TAAGCTGATGTAAAGGGTCTGTGACATGCATGAATTGCTTAAAAAAAAAAAAAACTTACCTGGTTTAACAAATGACTTACTTATTCAGCCCATGGGTTGAATGTGGCCCAT
AGGTGGTGGTTACTTCTTTTTTTTTTTTTTTTTTTTGATATAGGGTCTGCTTTGTCACCCAGGCTGGGGTGTAGTGGTGTGATCATAGCTCACTGCAGCCTTGAACTCCCA
GGCTCATGTTATCCTCCCACCTCAGCCTCCTGAGTAGCTGGGACTACAGGTGTGTGCCACCACACCTGGCTAATTTTTTGTATTTTTAGTAGAGATGAGGTTTTGCCATGT
TGGGCTCAAGCAATTCTTCTGCCTTGCTTC
>chr2_27933417_27934947
ATATTTATAAAAGTTCATAGAATTAGAAAGATGAGTTTTTTTTTTAAAAAACACATATATATGTATGTATATATGTATATATATAACATACACATATATATACACACACAT
ATGTGATCTTGGCTCACTGCAACCTCCACCTCCCGGGTTCAAGCAATTCTCCTGCCTCAGCCTCCGGAGTAGTTGGAACTACAGGTGCCCACCACCACGCCCGGATAATTT
TTGTATTTTAGAGACAGGGTTTCACCATGTTGGCCAGGATGGTCTCGATCTCTTGACCTCATCATCTGCCTGCTTCAGCCTCCCAAAATGCTGGGATTACAGGCGTGAGCC
ACTATGCCTGGCTTGTTTTTTTTTTTTTTTTTTTTTTTGAGACAGTCTTGCTATGTTGCCCAGGCTGGACTTGAACTCCTGGGCTCAAGTGTTCTTCCTGCGTCAGCCTAA
GTAGCTGAGACTACAGGCACACACCACCATGCCCAGATCTTTTGTCCTTTTAATAATACAGTTATCCCTCAATATCCATGGGGGATTGGTTCCAAGATGTCCTGTGCAAGT
CCCTGATATAAAAGGGCATAGTATTCACATATAACCTATGCCCATCTTCCTGTGTACAGGCAAACCTCATTTTATTGTGCTTCAACAAGGATTTTTTTTTTTCTTTGAAAT
TGATTGATGGTTTGTGGCAATCCTGTGTTGAGCAAGTTTATCAGGGCCATTTCCCCAAAGCGTGTGCTTATTTCATGCCTTTGTGTCACATTTTGGTAATTTTTGTACCAT
TTCAAACTTTTTAATTATTATTTTTTTAAACTTAAAAATTTTTGCTTTCTAAATCATGAAGCGTTTCCACATACTTTTTCATTATTATTCTGTTATGGTGATCTGTGATTG
TTGACTCTTGAATGTTACTATTGTCATTGTGTTGAGATGCCATAACATACATACCCATATAAGATAGTGAATTTAATCAATAAATGTGTATGTTCTGATTGCTGTACTGAT
CGTCCTTTTTCCTTTCTCCCTCTTCTTGGGCCTCCTTATTCCCTGAGACACAGCAGTATTGAAATTAGGCCAGTTAGTAACCTTGCAGTGTCCTCTAAGTGTTCAAGTGAA
GAGTCCCACACCTCTCACTTTAAATCAAAAGCTAGAAATGATGAAGTTTAGTGAGGAAGGCATGTTGAAAGCTGAGACAGGCTGAAAGCTAGGCCTCTTGGCCAAACAGTT
AACCACGTTGTGAATGCAAAGAAAAATTTCTTGAAGGAAATTAGAAGTGCTACTCTAGTAAACACATGAATTATAAGACTGTGAAAAAATTATTGCTGATATGGAGAAGGT
TTTGTTTGAATGAAAGATCAAACCAGCCACAAGATTCCCTTAAGCCAAAGCCTAATCAAGAACAAGTCCTAATTCTCTTCAATTCTAAGATTGAGAGAAGTGAAGAAGTTG
CAGAAGAAAATTTGAAGCTAGCAGAAGTTGGTTCATGAGATTTAAGAAAAGAGGCCATTTCTATCACACAGAAGTGCAAGGTGAAGCA
>chr2_28220677_28221055
ACAGTACTTTGGGAGGCCAAGGCAGGCAGTCTGCTTAATCCCAGGAGTTTGAGACCAGCCTGGGCAACATAGGAAGACCTTGCTTCAACAAAAAATACAAAAATTAGCCAG
GTGTGATGCTTGTAGTCCCAGCTACTTAGGACGCTGAGGTAGGAGGATCACTTGAGCCCCAGAGGTCAAGGCTGCAGTGAGCTGTGATGGTGCCACTGCACTCTGGTCTGG
GTGACAGAGGAAGACCCTGTCAAAAAAAAGAACAACTATACAAAATGCAACGTGATCATGTGTCTTACTGTAATACTCCCTTCCTCTGCAAGATGATCTCGTCGATTCCCA
AGTGGGAAGTGAAGTAAAAAACTCCTCACTTGGATTTCCCTCAGTT
>chr2_28354288_28354640
TCCTGACCTCCAGTGATCCACACCCCCTCAGCCTCCCAAAGTGCTGGGATTCAGGTGTGAGCCACCGCGCATGGCCAAAAGTTGAAATTTTTTTAAAAAGAAATTGTTAAC
TTTATTAACATTTGCTAAGACTTGGCATTATAGTTATGTTAAAAAAAAAAACGAATCCCTCATTCTGTTGGACATAAAAACTAAAGTATTTATGGATAAAATAATATAGTG
TCTGGCACTGTTATAAAATACCAAAATTTTTTTAAGTTAGCTAAGAAGTAAAGAAGGGCCAGTTGTGGTGGCTTACACCTGTAATCCCAGCATTTTGGGAGGCCGAGGCAG
GAGGATTACTTGGGTTCAGG
>chr2_33487507_33488316
AGCATATGAATATGCCATTAACCTATATAGGGAAAGGATTCCTTGAAAAGCAGTTAGCCTGGTTCAGCATTATACAGAGACTACAGGAAACAAATCAAAAAATATCTTCCT
ATTACCCTCAAACAAAAGTTTGAGATTTCCACCTGTAGTCCTAGCTACTTGGAAGGCTGAGGCAGGAGGATTGCTGGAGTCCAGAAGTTTGAAGCCAGTTTGGGCAACATA
GTGAGACCTCATCTCCAGAAAACAACAAAACTTTGAGACTCAGAGCATTTGGAATAATTCTGATTGCTGCACCTTAAGAAAGCCATTAATGCCAGCCATGGTGGCTCATGC
TTGTAATTCTAGCGCTTTGAGAGGCTGAAGCAGGAGGATCACTTGAGCTCGGGAATTCTGAGACCAGCCTGGGCAACATAGTTGCAGACAGCAGTACACTTCATTCCTAAA
CATTTCATCACGTATATATGTATATTACCAACTAGAGTTAGTTATTGCAGAATTTATATTTCACACAAGAGAGATTAAACTTATACATTTATTTTCTCAATGGGAAAAGCC
GTGATTCAAGAAAGATTAACACAATTCATGGCTGATTCTTACTCGATTATTTATGAAAGCAAGAAACTGAGAACCTCTTGATTTTCAAAAGTTGTTGCCATACAGAGCAGC
CACATCCTACTACAAAACAGCCTTTGAGTAACTATCAAGTATTGTCCTGGCAAAGCACGTTTCTCTCAATAAGTGTTAATTGAATTTGAATGTAAAGAAACTGACACCTAG
AAATGCAAGCTTTTTGCCAGTAACTGACAGAGC
>chr2_37475112_37476267
GGCTTATCTAGAATATTATGTCTTTGCATATGTGGAACATTGGCTCAATAATGAGCACCCGTGCTTTTCAGATGGGTTTGGGGATTGTCAGCCACATAACCTCATCGCTGG
TCTTATATAGATTCCCATGATATCATCTCTGGGTCCTGTGGGGGTAAATCTCAACTTATCAAACCAGTCTTGCTGGGTCATAGGCTCATTTACTTCATTACTCACTTCAAC
GCCCTTCTTTTGCTCTCATCTCTCCCCACTTTGGCCATATGTCATTCCATATCTCTGTGTTTCAGAAACTTAATTGCAAACTGAAATTGCATGGATTGGGTTTACTCAGTT
TTATTATTACAATACTAAAAAATATTTATTAAGTGCTTAATTGTGCATGGTGATATATAAAAGGGGCTGACTTGATGATGTGCAAATAATAATAATCTCTTATATTTTATT
ACAGCTAATGCTATTATGTCCATTATCTCCTTTAGTGCACCAATTCCAGCTATTTGTGCCTTATACATTTGTCTAAGGAGGTGTGGGATACTCTTGGCACACTCGGAATAC
TGCTTGCCAGTAAGTCCGATCCCTAAGTCTTACGGCCAAAGGGGCTGTGCAAAGGACCTTGGGATCAATTTTAAGGCTTTTAACATTTCTCTGCCTCTGATTATTAGTTCA
AACATGCATCATAGGGAATCAGATTGGAGGGAAGGGGCAATAGACATCCCCCCACAGTTTAGGACCATGAGAAGTTGAATTGGAGGCAGGGGAAAAAGTGTGGCCTTATTA
AAGGTGTTGTTTAATATTCCAAGTTTGGGATCAGTGTCAAGTAGCCTCCAGTTAGACTCTTGCTGAACTCAAAAAGGGTTTCACTCACTAAAACTCTTTAGTGAGGTATTA
ATAAGTATGACACCACAAAAGGGATCCATGTCCAGAGAATTTAGAAAATGAGCCTTTCTCAACACACATTAGCATATTGATGGCTTGGAGAAATCCTTCAGCAAAGGAAAC
ATTTTAAACCTGCCTTAACTCAGAGTTTCCTAAAAGTATTGGATCATGGAACCATTTGGAGGAGGAGCACCTGTGAACATCTGTGTATCCCAAGTTCTGGGAAGTGCTGAA
TTTGACTAAGTTTTGTAAGGGAGGAGATGTAATAACGAAAGAAACA
>chr2_38828159_38829130
ATTTTTCTTTAATAAAAAGGGAATAACTGATTTCCTGCAGCAAATAGGTTTGCTCATTTCCAGCTGGCATAAACAAATGTATGCTCGAAGACTGGTGCTCTTCCAGGGTCT
AAAGAGGGTGATGATATCTTTAGAGGTAACTGCAATGGATGATTAAGAATATAGAAAGCAATTAGCTTACCGATTACTACGTCTGTTGTTGAAAAGAGAATTAGACTGTAG
CTGTTCATAAAGCATTTTGATTTCTGCTAGTCCTGGTAAAAATACAAGTATAGCACCTGGGTATATAAAAAGAATCAATATGTGGGTAAGCATAGGCACAGAAAAGAAACA
AGAAAAATTTTTTTAAAAAAGAATATGATAAATGAAGTAAATGAAAAACTAATATAGATTATAAAGCTGTTTTTAACCAAAATATGCAATAATCTGAGAATTTCGCCTGTG
GTCTCAGCTACTCGGCAGGCTGAGGTAGGAGGGTTGCTTGAGCCAGGGAGGCGGAGTTTGCGGTAAGCCAAGATTGTGCCACTGCACTCTAGCCTGGGCAACAGAGCAAGA
CCCTTTCTCAAAAAAAAAAAAAAAGAGAAATTTTCACTATCAGTTTTATTTTCTTTGTAAAGTCCCAGAGGATTTAAACAAATAAATAACTACATGTTTTATATATTCTCT
GACTTAATAAGGACAAAATGGAGATTTATCTTTCTATAACCAGAAAAACTGAGGTGTGGAAAAGTATAATGTCTGTCGGTATAATGCCAAGAATTATTAGCTAAGCTCTTT
TTTTATTTTAATTTTTATTTTTTGAGACAAGGCCTTGCTCTGTCACCCAGGCTGAAGTGCAGTTGCGCGATCACGGCTCACTGCAGCCTCAACCTCCCCAGGCTCAGGTGA
TTTTCCTACCTTAGCCTCCTGAGTAGTTGGGACTACAGGTACATGCCATCACGCCCGGCTAATTTTTTATATTTTTAGCAGAGA
>chr2_40483458_40484842
CACTTGGAGAGGAGAGAAAGCACAATCCTAACCTCCGCAAGAGAATAGCTACAGTCAACAAAGCCAAAACAGAAGAAAAAACTAACAGAGACTGCTAATTCTCTAGTCCAG
TATTTTGTTGGTAACAGATCCCTCAATTTTATCTGCTCAGAATAAGGATTATATTACGGTAAAGTGAGGCCACATGACTAGGTTCTGCCTGGTAAATAAACAGAAGTCTCA
TGTGGCAATTTTCAGAAAACCTTCTTAAAAGATGGCTGACGTACTTCCTTTGCTTATTTCTCTTCCCTCTTTGTCTTTTCTGCTGGATGGAATTCAGGCTGATGGCTGGAA
CTTGAGCAGCCATCATGGTCCACGAGACAGTACACTAAGAATGACAAAATATCAAGATAAAAGAAATCCTGGTGATTATAAGCCACTGTATCAGCCCTGAATTGCTTATCT
CCAGATTGTGATCATCAGAGAGAGACAGAACACTATCTAGTTTAGAAAGCATTTATTGTGAGTTTCTGTCATTTGCAGCTGAACTTAGTCCTAATGGATACAAATCTTTAT
TGAGAATGCTGACCTCAACCATCATTCTGTTAAAAAGGTTCCAATGCATAGAGAGGGTATAACTGTGACTAATATAACATGACTATATATTTTAAAACAAATGTGTTAAAA
TGAATCCAAATGAAATTATCCCTCACAGGCTGTCCCTTTGGGAGAAAATATTATTCCAATCACACTATCATTAGTCAGATGAGTATTACAGCTTTTCCTTTGAGACTGTGT
TGACAGTGGTAGTGGGAGCAGCAGCAACATCCAATTTCCAGCTAACTGCAGTGATGATAGTGCCATTTGGAAGGACTGGCATTATCCAATGCCAGAGGAACTGTGGTGCAA
GCTTTAGCACCCAGGGATCTGTGATGGATGTGATCTGACTGCCTGTCCTTGTTTCTACCCATGCTCCAAGCCTGCTGCTCCACTCTTCTCAGGGATGCTGTGAGCTTTCTC
GTATCTTTACAATAGATTATGTTTATGTATCCTTTTCAGGGAGGCCTTTCCTGATGATTCCGCATAAATAGCACCCCTTAGCACTCCCTGTTGCTATCACCCGAATCTAAC
GCGAGGGGCTTTGAAATTTGAGAGGCTGAAATGTGTCTTCTGGAATATGGGGAACAGTGTTTGACCTACCTTCGGAAACGTTAAACGTGAGGGTTGGTACTATCAGCTGAG
TTAGCAAGGAATAAGGAAAGGAGGGCTGAGGCCAGCATTTAGGACTAAAGTGAGCAACTGCAGGCACATTCCAAGGATGCGATAAGTGCTTCTTTTGGACTAGATGTGGAC
CACTAACACAGAGGAGCTGGTGGAGGGTCATGTTAGGTTCTATACATGAGGGT
>chr2_44443567_44446098
GTTCTATAAATTTCTTGCTTTGTAGTTTAACAGGTTTAGTCACCACAGTTGAAAGGCATCATCCTCATAATGAAGCCAGAGAAGAATAAAGGTTGATCATGCAGGGCTGGC
TGGCTGTGACATTGAACAATAGAGCTTGACTTCTTCATGTCTGTTAAATTAGACTATGGGGTGTGCTTATCTTGCTGCAATGATACTGAATTGTAACATGAAAATGTTATG
TTGTGCAGCTCTGCGAAGGGAGTTCATCCGTTCTCACCTCATATGTATGGCAAAAGCTTTAAAATACTACTGAAGCTGCCTAGTGGGCTTAAAGTCTAATGGCACAGAATT
GGGCATAATAATGAAACAAATAAAGAAAAAGTGCAAAGGCTTTTAAATGTCTTGTACAATTTTATTTATAGTAGTCTTTTAAGGGTCTAAGGCAGAACACAAGAAGGGTAT
GCTGGAAAAATTCCATTTGGAAGAGGTCTTTGAAGGAGATAAGTGTTACGGCCTGAAGGAAAAGTAAGAAGATATGTTGCGTAGGTGAGTGATTTATTCTAAACTTTTCTA
CACGTGTACTTGATACATACAACTCAATTCTTTAAATATTGATAAAATACCTACTATGTTCCCAGCACCGTGTTGGATACCATAGGAGATTTTGAAAGAGCATTAAATTCA
GTCCTGCCTTGAGCAATTTAGTATTTTTTGAGGCGACAGAAATGAAATCCATGAAATAATTTCTTAGAATTGTCGGATATGTGAATGACAGTATTATAAGCTGTCAAGATC
ATGTAAAATTTTGATTCTGTTATTATATGTATCATTCCCAGATGTGTCACATGAGCTTTTGATAGGCATACCTTTTATGTTTTCAAGTCTCTGATAAAAATGTTAAAAAGT
CAAGGCCATGGTTAGGTTAGGGGCAAGAAAGAGCCTTCTGACACTTCCCATACTTGTTCTTCACACATGCTTTTTGTCTACTTTTGAACCTGTGTTATTTTCTAAATGTGT
ATAAGCCACAAATTAGTAATCTGTTACAAAATTTTATCGTGGATGTTAAGCTACTGTTCAAGTTATACACACATACATGTGTGTGTAAAAATCTGGATTAATATTCTAGTT
CTTTCAGAGCAATTATCCTGCAAATCCTGCCAGGTGATGGGAATAAATAGGGTGCCCATCACCCAGAGGTTTCCTTTTAGGGGAAGTAAGAGCATGGGAGCTAACCAACAC
CAAGCACCATGTACCCAAATCTTAGCAAGCATAACTATAGCTACCAGTTATCTGGGCATGTCACAGGACATCCAAGGAGGACTCAATTCCACAGTTTCACCTGGGCATTCG
GCTTATGAAAAGGAGTCCATGCAACCCCCCAAGACACATTTTTGTCCCAAATTCAATTCCAAGCTTTGGGTCAAAGCCCTGGGAAAGAAAACTGGATCTAAGGGATCTAGA
GGCAGATGATAATAGAGGTTAAAAGGCACAGTGCAGGTGAGCATGGCTAGTTTCTGCCAATTAAGCCAAGCCTCCCATTTCATGGATAAAGGTCAAGCTAATATTCATGGC
ATAAATGAGGTCCCGGGAACTCCAAGGCTACTGACAGTAGCAGGGATAGAGACATAGGTGAGAGCAGATAATTCCTATTCTCTAGGCCCTCCCTGCTTCATGGCTACAAAC
TGCTTTGGCACCCATGAGTGGCACCTGTTATGGTTTCTAGGACTCAGGGATGCAAGGATGGAAGAGGGAAAGAGGACTCACTTCCTTCTTTCCCTCACATACCCCAGGTAT
TTGCTAGGAAGAGAAGGGAACCAGGGATGCCTGCTCCCCTCTTTCTAGATGAGTAGCCATTCATCTTCAGTTTGTATCCCTTTCAAATGCATCCCGAACCCCTGGGATTCC
CTTGAAAAATGCCCTCTTTTTTCTTTTCTCCTCCTTGGTTCTCTCTTCACAGATAGGTAATTGTGTCTCCATACTACGGGACATTCCCCTAAGATGCACCCTCCAAACTGG
GAAAAGTTAATTTCCCAAACCTTAAACTGGTTGGCTTAGGACTGGGCTCAGGGGAAGTCCAACATGTCGGCAAAAGGGTAGTTTTTTTTTTTTTTTTTTTTTTTTTTTTTT
TTTTTTTTTTTTTTTTTTACCAGTTGGGCTTTTGGTCTTCCTCTCCCCATGCAAACTGGTAAAAGGCCTCAGGATTTTTGAGTTGTCCTCAGCCCCCTCCTCTTGTTTCAT
TTTAATACATGTTTTCTAATAACCCAGTTTGTCTCTTCTTACTTTCAGACCATCAAACTCCAAATGGTCATGCAACCAAAGTCTTGAAGTCTCGGACAATGACCCCTTCTG
CCAGGAACTCTTAGATAGGCTTCTGACTGCCATTTTCCCCAAAACAAGACCCTCTGTCAGCAGGAAGCAGTTAAGATCTGTCTTCATCCTTATCTTTATCCTTATTCTAAT
GTCAGTTAGACATACTTCTTTAGAGGGGGGAATGTGACAGCCAAGTATAAAGGGGTCGCTAGAGAACCTCTGGGACTACAGGTGTGTGCT
>chr2_45450319_45452970
GGTTTATAGCAGATTTCCCTTGAAATTGTAGGTATAATTGAGTAAATGAATGAAAAATGTTAATAAACTATATATTTGTATAGTACCAAATGCAAACTATTTTTCACATAA
TGAATCTACAGCTTTAGTAGTAACATGTTTCCAAAAATTTTAGATCTTCTATACTGGAAGAGTTACAATATTTTTAAATTTTCTGTGCTCTGTAACATTAGTTATCAATTA
AGAAGTTCTTCTCAATTAGCATTATATCTTAAAGCACTGTCCTAGTCCATTAGATGTTCAAGGGAGGGAACAAGAGAATGACTATATACGTCAATTAAAGCAATTACAGAA
CAGAAAGATGTTGGGATGAATACCCATCAAGTTAGTTTTAGAACATATAAGAAGCATCAGAGTTTTGAAGGGAAAAAAGGCAAAAGTGCCCTATCTTGGCTGAGTAGCACT
ATTAAATTCAGATGCAGGGTTCTATTTAGTTTGGACAGGTCCCAGCCACAGAACAAAGTCAGTCTGTCTTAGTGCCATAACTGAATTCTACAAGTTAACAGCTTTTCATGA
AAAGCTGCCATTTCAAAATGTCAATCAAATCTGAGCATAAGTGGGAACTCCTGCAGAAATAACCAGCTGCAGGTTTGAAAAACATTTTTCACTGAAAGTGGAAACACAAAA
GATGTTTGAACGGGATCTCTTTTCATTCCTGTAACAGTAGACGGCCATTTTCACAACATCAAGGACAGAAAACAAAGGACAAAATTGCAAATAATGTCTTGAAAGGGCTAT
TTGCAGGGTGATGACTGATTCAAGCTACAAATGACAGAATTATTGGCAAATGGGAACTCATTAATATGAAATTGTTTGTTTCTCATTAAGTGATCATAGTCTTGGACTATT
TTTTTTAATTGCACTTGAATGGATTATGCCATACAGAATGAAATGTAGCCTCAAGTTTTGGCATTTATTCTCACCGTCTTTACAGACATAGATGATGGTATCCCCTAACTT
TACGGGGGTGAAATTATTGAACATATGAAAAATATTATTTCGCTTTTCAGAATACCAAAGGTAATAAAAATACTGTGCATTAATATTGCACCTTTCTTCCAAGAAAAAGTC
CCTTATTGGCAATTATACAATAAACTGATATTAAATGACAGAGTACTAGGTATGACATACTATCAGAGATTTTGTGGAAGAGAGATAGCATTCATGAGATACACATCACTT
TTCTTTGAGAAAATACTCTGCAGAAGATCTGCCGGCATACAGTATCTTCAGAGACACACAACAGCAAAAAGATTAATCAGAAAATAGAATTTTAAAATTGTTCCACAACTT
AGAAAGTGGTAAAGCACAAATATCCTCCAAACTTTTTTTTTTTTTTAACATTACATACTTCAACAAGTCTTTTCTTTTTTTTCCATTTGCTGGCAGCAACGAAGAGACTTT
AAGTTCATGTAAATGATGGCTCCTCTCAACACCAATGCAATTGTCTGTCTGGGCAGTAGAGATATCAATTTTGATTTTCTTTTATATAAATGAGAGGTAAAAATAAAAACT
GATTTTCTTTTACATAAATGAGAGGTAAAAATAAAATGAGAGGTAAAAATAAAAATTGTGGTTAAAAAATTTTAATGTTTCATTAAAATTTTGGGGGATCCCACAGTTAAC
CAATTTTTATTTGCTTGAAGACTAAGTTTTGTTTACATATTTATTATACTCCGTATTGTTACTTAAATATAAAAACAAAAAGGTATTTAGAAATTAGACTCCCACTCCCAA
ATAAATGCTACAAACTGTTCAAACCAAAAACTGCTTTCATATGTTAAGGAGTAATTCAGGGACATTAGAATCTGTCTTTAAAATTTTTATTTTACAGTTCAATTTCTCATT
TTCAGAAATTTGGGCTTTCACTGTTTTGATAAAAATTTGCCACATCTAACTTAACTGCAGATTTATTTAATTGCTGCAGGATAGTTTAATTAACCTTCTTATTTCTAAGCC
AAATTGTGATTCTCTGGTTTCACACGCCTACTTTTACCTGAGAATTTCTCTCAGGCTTATAATCAGCAGCAGCAGTGCCCCCAAGTAAGCATCTAATAATATCCATAATAT
TTGTATATAAAATTAATTATGCAGAGATATAATCAATCTCAGTACACGTCTTTAACCTTTCCCAAAGAGCTATAACTCATGTTTAGTTAAATACCAATCACATTCTCCATT
ACAAAGAAAAATACTCTTCATCCTAATTTGAATAAATGAATTTGGTTTTAATACATTTATATGTGTTTCTAAATATAAGATAGCTAAGTCTTGGCATACTGGTGTCTTTTG
CTTTAAGAACTTTTCACCTAGTACTATAGCATTCATAGATCTTCCTATGAGAATATCCAATATTTGGTTCTGAATGTTTTTAATTCTTGTGTTCAAACAGCTGTATGGGGT
TGTAGAGCTTGTTAAAAAAATTGGTTGTGGTGGGGGGGCGTAAGTTGGTTACCAGTTGTCACCCAAAAATAACAGTTTCTTTTATTAGGGTATTACAAATGCAAATGGTTA
ATGTGGAATAAACTGTATACTAGGTTTTCGTTAGAATGTCTGAAGCTATCACACAAGGCATTCATCTGCATTCCCTGTTTATGGGGATGAAATACGTAG
>chr2_47356709_47357620
AGCAGCATGTTTCATGAAAATGTGTAATTATGTATAACTGGTAGTGGCCAGCCAATGCTAATTCTACTAATTCTGTGTACTAGAGTTATCTATGTGGATATCTAGAAACTC
CTCAAGGGAATGTGTGAGGATGGAGAATTCATCTTGTTGACCATGAATCTCTACAGAACTAAGTACAGAGCCTTATAGTTTGATAATTCATTGAAACAGAATCATTTTATA
TCCCCTTCGCACTAACTGGTTCTGAAATACCATTCTCCTTGGGTAATTTTGTTTTTTTGTTTTTTGTTTGTTTGAGACAGTCTCACTCCGTTGCCCAGGCTGGAGTACAGT
GGTGGGCACTATATCGTCTCACTGCAACCTCCACCTCCTGGGTTCAAGTGATGCTCCTGCCTCAGCCAACCGAGTAGCTGGAATTACAGGCATGTGCCAGCACGCCCGGCC
AATTTTTGTTTTTTTAGTACAGACGAAGTTTCACCATGCTGGGCAAGCTGGTCTTGAACTCCTGGCCTCAAGAGATCTGATTGCTTTGACCTCCCAAAGTGCAAGGATTAC
AGGCATGAGCCACTGTGCCTGGCCTCTTCAGGTAATTTTGGATCCCCTAAAGGCTCACTCACAGGCCGGCTCTCACATTTTTGCCCACACTTTATGTTCAAAACATGTATC
AGTGGTTACCTATGCTTTCGGACAGAATATTCCTACAAGAGTGAGCCAGCTTGCACCACAGACAAGCCAAACTATGCCTGTGTCCTTATCTATCGCTGCATAATCCCAATG
GTTAGTGATCTCCATTCCACGGACCCCGTGCTGTCTCATACAAAGCATTTCGGACTTAAGGATAGAAGCAAACTGCCATGTCCTCTATGCCATGATGCTTACTAATCCTTT
ACCACTCTGAGATTTTCTTGGAGC
>chr2_49676558_49676908
CCTTCTGGTCATAGGGAAAAACAAGAACATACTGCATTTCAATCGTAATACATCGAGTAATTCAGGGTGTTAGTGTATAGAAGACCTTGGAAAAGTGGTATAAGATGAAAC
TGGAAGGTTAAGTTGCAATCAGATAGTAAAAATCTTTAAATGACTTTTACTGAATGTTTACAAGCATGAGTGTGATATCATTTATCCGATTTCTTTAGGCTTATTATGCCT
TCTTCATGTCTCAATGATAGTGAGCTTGTATTAATTTTCATGACTGCATGGCAGTTTTAACTAGCTTAAAGGAGGCTTGTAGAAACATTAGCAGTACTCAAGGTTAAGTTG
TTTTGTAAGACAGGTATT
>chr2_50600308_50602108
TAGTTAAGACTAGCTTTTTTTTTTTTTTTTTTTTTGAGACAGAGTCTCACTCTGTTACCCAGGCTGGAGTGCAGTGGTGCCATCTTGGCTCACTGCAACCTCCACCTCCCG
GGTTCAAGTAATTCTCCTGCCTCAGCTTCCCGAGTAGCTGGGATTACAGGCGTGTGCCACCATGTCCGGCTAATTTTTGTGTTTTTAATAGAGACGGGGTTTCACCATGTT
GACCAGGCTGGTCTCAAATTCCTGACCTCAAGTGATCCACCTGCCTCAGCCTCCCAAAGTGCTGGGATTACAGGCATAAGCCATCACGCCCAGCCAAGTCTTGCTTTTTGG
GGGCAAGGAATAGTAATAAATGTAAAAGACCTGTTTTATGGACCCTGGAACAGCTCATGACTTTACTTAGAAGTTTCTACAGAAATAACTAAAGAATGACATTTCTCCAAA
ACCAGTTGAAGAACTTTTTAGTTAGATGATGACAGACAAGAAAGTCAAGGTTAATTTGAGATATGCTGGTAGAATCCTAAGATCATTAAAGCTCTGGTATGAATAAGAAAA
GAGAAAATGACATGAAGGATTCTGACATTTAGAAAACTAGCAATGGGAAAATGCCTTTCACATTCTAAGTTTATTTGTGAATTAAAAAAAAATGAAAAAAGAAGTATTGGG
TTATGTTGTAGATGCTTCTACCAATATGGTTATTATTTTATTAAGTTGAAGATCTTAGTGAATTCATCAAGGATACCTGACTGATGAGACATCTTGGCAAAAAAAAAATAA
TAATAATTTGGAAGAAGTCACTTAATCTCACTGTGCCTTAATTTATTCACCTATTTAACTACAGGGTTTATTTCCCTAAACAGTATGATATATACTCTTTATATTTTTTCT
AGTGTTAACATTTTAAGCTTATGGAAAAACATGACTACCTACGAGAAAAATAAAAGTAAATTAAATCAGTGTGTTGTGAAGATCCCATGTGTTTCAGCATTCATCAGACTG
AAGGCAGTCTCCAAAACATCCAAACAGGGTTTTTGAGAATTTAACTCTTGGATCTGTTCTTCAAGTAGTATAATACGTGGTTTGACATGCATGCTAGACACCTGTTTTTCA
GGATGGTACCAAAACAACAGAAATTCTGATGAATTATGTCATTCGAGTTATCACAATTGATTATTCAAATAACTCTCCGTAATTATGATCTTGACTTCTACAATGTAATTA
TAAGAAAGTCAGTTGTTCAAAGATATCCAAAATGTTCACCCTTGGCAAGCGATGGATGGGAAGAGTGGTGACAAGAATCTGAAATTTGAAATTAACCTGATGTATTTGTAA
GTTTTTCCTAACAATGTTGCCGTCCATTAAGGACTGTTTTTAGTGGACTTTCTTAAGCTTGTATAGAGTTGACCTGAAGGATTTAAAAACCATTTCAGTTTATTCAGTGTT
TGCCATGTATGCCATACACATCATACACTGGAGTACATTTAAATATCATTAAAATGTACCACTGCATAAGACAGGTCTGCTCCTTCCTTGTTCTAAGGTAATTCTGTTTCA
TGGGTTAGTCAGACACAAACCGGTGTTATCACACAGAACTGTCACGTATTTGATCTGCAATGTTCACCGGTTACATGGAGCTAAGAAATATACAGAAGCTAATAGAGTTAT
AAAGAGTCTGGACCAAGAATCATAAGACCCAGTTATGAGTTGTTAAAAGTGAGGGTGAAACATGTCCCTTCAGTTTTCTCATTTTAAATAAGACTAAATGATCTCATCTTT
TTTATTTTCTTTAAAATTTTAAGGC
>chr2_53292513_53294015
TGTTTTGTTGTGTTAAGCCACTGTGATGTGGGCTGCTTGTTAAAACAGTTAGCTTCTTATCAATACAATTTTCTTGGTACCCTACAAGCCATCCCTAAAGAGCAACCAAAA
TGAACATGTTCAAACAGAAATCAGACTATGTCACTTCCCAATAGCTTACTATCACAATTAAAATTGGATTTCCTTCTAGGCCTATAAAATCCTGTAGGCAGTCTGATTCCT
GTCTACAATGTCAACCTTATTTCATGCCTTTCTCCATTTTATTCTCTGTAATATACCCAAACAGGTCTTTCTTCTAGTCCTCAAACATGCCAAACCAATTTATTCCCACAT
CAGTACTTCTGTACCAGCTGTTTCCTCTTCAGGCCTCAGATTAAATGTCACCCCCTCACAGAGGCCTATCTTCCCTCCTTTAACCTATACTGGTCCCTATTCCTGCCTACT
ATCTGTAGCTGTCTGTCATATTACCGCATTTTATGTTTTATTTTTCTCATAACATTAATCCCACATGCAATTATCATATTTATTTGATTATTTATTGCTTGTTCTTTAACT
CAGCATTAAGCCTCTGACAGGAATAACCTTTATCATCTTACCGCAACACCTAGAATAGTGCCTGAAATGTCATGAATGAATGAATGAGCAAATAAATATGCTCATCTAAAT
ATTAATAGGGGCCTAATCTGTACTAGAGAAAAAACACACCTAGTAGATATTTACAGAACATTTCATCCAAAGGCTACAGAATATACATTCTTCTCCTCAGCACATGGCTCA
TTCTCAAGGATAGATTACACGTTATGTCACAAAACAAGCCTTAACACATTCCAAAAAAACTGAAATAGTATTAAGCATCTTCTCTGACCATAATGGAATAAAACTAGAAAT
CAGCAACAAGAGGAATTTTGGAAACTATATGAACACATGGAAAATGAACAATATGCTCCTGAATGACAGTGGGTCAATGAAGGAATTAAGAAAGAAATTGAAAAATTTCTT
GAAACAAATGATAATGGAAACACAACCTGAGAAAATCTACTGAATACAGCAAAAGCAGGGAAATTTATAGTTATAAGTGCCTACATTAAAAAAAAAACTTCAAATAAATAA
CTAAACTATGCTAGAAAAGAGCAAACCAAGCTCTAAATTAGTAGAAGAAAAGAAATAATAAAGATTAGAGCGGAAATAAATGAAATTGAAATAAAAAAATACAAAACACCA
ACAGGATAAAAAGTTGGATTTTTGAAGGGATAAACAAAATTGATAAGCCTTTAGTTAGGTCATACTTACAAAAAAAAATGGGAGAAGACCCAAATAAATAAAATCAGAGAT
GAAACTGAATATATTACACTGATAGCACAGAAATTCAAAGGATCATTATTGGCTACTATGGGCAACTATATGCCAATAAATTGGAAAATCTAGAGGAAACGGATAAATTCC
TAGACACATATGACCTACCAAGATTGAACCATGAAGAAATCCAAAAGTGGAATAGAACTA
>chr2_58165701_58166457
CCCTTAATCCTCCTTGTCCCTACCTAATGCAATTCTGCGTGCTGTTGCACTCCGTGGAGGTTTTTCTGGCTCAAGTACCCAGGTCTTCTCATCGATTTCATCCATAACATC
CCAGAATGCCTTTAGTGATTCTATTGCTGCCAAAAACTGACTATAAATGCTTATTAAGGAGCTCTGTGAAAAAAATGAAAGTTGAATAAGTTATATGGTACTCTACCAATA
GCAGATAATCTTTTACTTAAAATACACTCAATTTAGAAATTTTAAGCTGTTTCATTTTAGCTACAAAGTAGACTCCAGTAAACAGTAGTCGACTCTCCCTGCTTCACATCT
CTTCCTACAGCGTTTACAGGATTCTTTTTTATTGACAGTAGACTATACACCTGAGAAAGAATGGTTTTTTAAAAATCATAATTTTTTTATTATAATGCTTGATATACTACA
CGTATGCAATAGTAATGAGTACAAGATGTATGTACACACAACTTTAATAAATATTAATGTACATGATATAGCTAACATTGGACCTATACAAAATGTCTATAATATTTTAGT
ATGAAAATCTTAATTTCATGTTTGCTGCAGCAATCAAGTTAAATGCAGTGCTATTTGTAATTTAGTGAGATTACCTTTAAATATTATTAAAAACTTTGGAGACCTAATTAG
GCAGAGTATGAAAAGGTTTTACACATTTTTAAAGAATTAAAACAGAAGGTACAAATGATGTTTTTCCACATTTAACTTTTAGCCAATCTCT
>chr2_66260917_66261512
ACCACACCTGGCTAATTTTTTGTGTGTGTTTTGTAGAGACAGGGTTTCATTGTGTTGTCCAGGCTGGTCTCTAACCCCTTGGGCTCAAGCAATCCACCCTCCTCAGCCTCC
CAGAGTGCTGGGATTATAGGTGTGAGCCACCATGCCTGGGAAAGATATTCTTATTGCTTTTGCATTTACAAAACTTGTGACTGCTTTCTCAAGAATACAGACATAAACTCT
TGCCAGACTATAAATCACAAGTAATAACAAATATAATTTTATCCTGATAGCTTCAATTGAGGCTACATTTTCCCTCCACCCTTGCCTCATCTACCTTAAAGTCCAAACAAA
AAAAAGCTAACAACAAATCTGGGTGGCCTCCAATAATAAAAGATTCTTTCTCTTTGTCTATTTAAAGTGCCCTTGTTATTTAAAAAAATTATATTCTATTAATAACAGATG
CCTGGAATCTTACTTCTGTAATATACTGTAATTAACAATGCAAATGTGAAATAAAAAGTCTCAGTATTTATCAGATAGACATGAGCAGGTGATTATGTACTTAGAGGTATA
AAATGCATAATGAAAATGCACAGTTGTGATTGTTCCAAAGG
>chr2_66304853_66306852
TTGAGATGTGGCTAGTCCCAACTGAGGTGCATCATAAGTGTAAAATGCACACCAGCATTCAAGATTTATTATGAAAAAAAGATGTAAAATATCTCATTATTAATTTTATGT
TGATGGTGTATTGAAATGATATCTTAGATATGTAGGGTTAAGTAAAACATAAAATTAATTCCACCTGTTTCTTTTTACTTTATTGAATGCAGCTCCTAGGAGACATAAAGT
CACAGATGTGGCTTGCATGATGTTTCTATGGGATGGTGCTCATGTGGACAGAGTTTTTGGACACTTCTTTGGAGGGATTCTTTAGGATATAACCTTTCGCTTTCCATTGCA
CTGAAAATTCCCTAGCAATTGGACAACATTCCTCTCCAGCATTCCTTCTATTCTGTCACACCTGAAAGCAAGAACCTGATGACACACATTTTCACATGTTTCTATGACTCT
CTCTATTGAAAGAAGTAGCAGGCAAGGAATGGTGCATTTTATTTGAATAAATTAGGTTAAATTTATGGAAGTAACAGCTCCATTTTATTTCTCTCTCCTTTGATGTCTATA
TTTAAACAATCTAGAGATTCTCATTTCAGTCCATTACCAGACTGTCTCCTAGTACATTCTCCCAGTTAATTTTTTTTTTCTAAACAAGAACATAAATCCCTGTTGCCTGCC
TCTTGGCAACTCTTGACTCTCCCAAGGCAAAATTTTGGAGGGCACTCATTGCAGAAGCACACAGAATTGAAGACAAGGAGGAGCACTGGATATTCAGATGTTAAAGTCTGA
CTCCAAGCTCTGGCTTGTAATGGGCAGTGGTCTAATGTGGTATTTACAGCTGAAGGGGGTAAAAAAAAAGCAGATTGCTTCCAGAAGCTATGCATCTGCTACCCGGTAAGC
CTGCTGGTTTGACGCGCTCAGCAAAGTGCATGAAGAACTCTTGAACGTCACAGTGATTTGGTTAATTGGGTAAAGATAAGGGTTTCTGAATAGCAGAGTCAGTTTGCCATA
TTGGCCTGGCACCCACGCACGTGTGATGAAAAAAAAGCTCGGCTGTCTGGATGCGTCTGAACGCTCAGTTATTTCATAAAGCCTGCACTGTGTATTTGGAATGCACATTTG
CTCTTATGAATAACAGTAATTGTTTGGCTTGGCCTGCCTTTGTGTGACCGCCAGCTGGCAATGACTGGAACCGTGACACATGACACTCCAGCTGTGTCCACATGTTTCTGC
CTCGCAGTATCCACTTATATAATTTGCTTTTTTGATCAACAGTTGAGCCATTTAAGGGAACTCATCATATTACACATGCCAGCTACTTCTCTGCAAATACTTCTATTGCAA
TTTCAAAGAAAGATTTTCATTACTCCTTGCTTATTATGGGGATGTTGCGACTTCATTAAACATAGTGCAGTAAAAGATACATTCCTAATTGAACTTGAGTATTTTTCCCTT
GAATACACATAATTACAAGACAATAGCTTAGCATTTAATCAAATGAACCATTAAAATAGTAACTAATGATGGTCTTACTATGACTGACAGACCTGACCCAACTCTCTTTAA
CTTACCCCTGCCCCCACCCCGACACACATACAATTTTATTAGGCTTGCTATATTAGTCATTGTAATTAGGTTTGCAGTAGAGAACTGATAACTACCTGGGTTGTGGTAAAG
AATCTTATCTGCTTAGGTGTTAAAGTTTCTGTTGTGCTGCAATCTATTTTCTTCACAGAGATTTGGAAGAAGCAAGCAGAAATTGAACTTGACCCAAAATATACTTGTATT
TTTATTACCTTTTCCTGTGAAACTGAAAACATTCACTTAATCCCTCCTTCCTGATACTGAAGAGTAGGGAACACACGCAGTCCTTTCAGCTCTTGGGAAAATTCTAAATTA
TGCAACTTTGGTAACTTATAGCCCAGCCAGTGAAACTAGGCCATTGTAGCCTAAAACCCCTCTTTGACTTTGTCCCTTAGTGTCACTTGGGTTTTATCAAATCACTGAATT
GA
>chr2_66852188_66852430
CTGGGAGTCATACCAAGGCTCAGAAGGTCACTCTCTAGCATTAAAAGACCAAGGTGTTCCAAGACCAATGCTATCCATTATGACTTCCCCATAGCCAAGAAATATTCCTTA
TTGACTAATAACATAAGGGGGAGAAGAATGAGGGCAATGGAGGAGAAACCTTTGCAGTGAATTGATCTTTCACACATGTTGGCTGAGGACCGGAGACCAGGATGGGCAAAG
CCTTGGTAGGAATCCCCACCT
>chr2_70299613_70300339
TTTTTTGAGACGGAGTCTCGCTCTGTCACCCAGGCTGGAGTGCAGTGACGTGATCTTGGCTCACTGCAAGCTCTGCCTCCCGGATTCACGCCATTCTCCTGCCTCAGCTTC
CCGAGTAGCTGGGACTACAGGCGCCCACCACCACACCTGGCCAATTTTTTGTATTTTTAGTAGAGACGGGGTTTCACTGTGTTAGCCAGGATGGTCTGGATCTCCTGACCT
CGTGATCTGCCTGCCTCGGCCTCCCAAAGTGCTGGGATTACAGGTGTGAGCCACCGTGCCTGAACATTATTTATTTTTTTTTGAGACGGAGTTTCGCTCTTGTTGTCCAGG
CTGGAGCGCAATGGCATGCGATCTTGGCTCACTGCAACCTGCGCCTTCCAGTTTCAAGCGATTCTCCTGCCTCAGCCTCCCGAGTAGCTGGGATTACAGGCACCTGCCACC
ATGCCCAGATAATTTCTGTATTTTTAGTAGAGATGGGGTTTCACCATGTTGGCCAGGACGGTCTCAAACTCCTGACCTCGTGATCCACCCGCCTCGGCCTCCCAAAATGTT
GGGATTACAGGCGCGAGCTACGCGTCCAGCCAGGAAACTTTATACTACACAGTATACATTCTGTATTTGGTGGTTATGTCAAAAGGAACAAACAAACGCCTCCTCCCCAAC
AAACTGCATAAGGGCTCTTGGTCATGAACTCCCCTGGTAACTCCCCATTACATCATTTCTT
>chr2_70299681_70300408
AGCTCTGCCTCCCGGATTCACGCCATTCTCCTGCCTCAGCTTCCCGAGTAGCTGGGACTACAGGCGCCCACCACCACACCTGGCCAATTTTTTGTATTTTTAGTAGAGACG
GGGTTTCACTGTGTTAGCCAGGATGGTCTGGATCTCCTGACCTCGTGATCTGCCTGCCTCGGCCTCCCAAAGTGCTGGGATTACAGGTGTGAGCCACCGTGCCTGAACATT
ATTTATTTTTTTTTGAGACGGAGTTTCGCTCTTGTTGTCCAGGCTGGAGCGCAATGGCATGCGATCTTGGCTCACTGCAACCTGCGCCTTCCAGTTTCAAGCGATTCTCCT
GCCTCAGCCTCCCGAGTAGCTGGGATTACAGGCACCTGCCACCATGCCCAGATAATTTCTGTATTTTTAGTAGAGATGGGGTTTCACCATGTTGGCCAGGACGGTCTCAAA
CTCCTGACCTCGTGATCCACCCGCCTCGGCCTCCCAAAATGTTGGGATTACAGGCGCGAGCTACGCGTCCAGCCAGGAAACTTTATACTACACAGTATACATTCTGTATTT
GGTGGTTATGTCAAAAGGAACAAACAAACGCCTCCTCCCCAACAAACTGCATAAGGGCTCTTGGTCATGAACTCCCCTGGTAACTCCCCATTACATCATTTCTTTTTTTTT
GAGACAGAGTCTCGCTCTGTTGCCAGGCTGAAGTGCAGTGGCGCGATCTTGGCTCACTGCAA
>chr2_75906117_75906447
CTTGGACTGTGCCACTACTGGCTTCCTTGCCTCTTAACTTGCAGACGGCCCATCTTGGGACTTCACCTTGTGATCGTGTGAGTCAATTCTCTTTAATAAAAGCTCCTTTTC
ATATATACGTACATTCTATATATGTATAGTTTCCCGCTAGAGAACCCCAACTAATACAGTACCTAAACGTATATAAACATAAAAAGGTACAGTAAAAATACAGTATAAAAG
ATAATGCTACACCTGTACAGGGCACTTACCATGAATGGAACTTGTAGGACTGGAAATTGCTCTTGGTAAAGGCAGTGAGTGTTGAGTGAATACAAAGGCCTACAACATT
>chr2_78645096_78645722
CACTTAGAAGCTGTCATAGTTCTCAGATCAACTATGGCGGCTTTGCAATGCTTTTGTTTAAGTAACCCTTATTTTATTTAATAATGGCCCCAAAGTGCAAGAATTGTGATG
CTAACATGTTGCTGTAATTGTTCCATTTTATTATTAATTATTGTTAAACTACTCACCCATTAGTCACTTAGAAGCTGTCACAGTTCCCAGATCGACTACGGTGGTTTTGCA
ATGCTTTTGTTTAAGGAACCCTGATTTTAATAATGGCCCTAAAGTGCAAGAATCATGATGCTAATATATTGTTATAACTGTTCAATTGTATTATTAGTTATTGTTAATCTC
TTACTATGTCTGATATATAAATTAAACCTTATAAATGTACATGTATGTATAGAAAAAAACATAGTTCATATAGGGTTTGGTACTATCCTCAGCTTTAGGCATTCACTGAGG
GTCTTGGAATATATCCCACCATAGATAAGAGAGGCACTACTCTAGTGCATTAGCGGGAAAGGACTTGCCTGTTTAATGTAGGTAGCCAACTGGTTCCTCTGATGGAATGTG
ACTTTTGGTCTTTGCTGAAGGTTTGATGGGCAGCAAAAATGTCCCACTATCTCTTTCTCTATTCTACATATT
>chr2_79209890_79210275
GCCCTACCTAGCTGCAGTAAGTTTAAAGTCTCTCTTTTGCCTGATCAACAGTTTTCTTGGTAGTCTGTGTGTGTGTGTTGGGGGGGCGGGGGTGTGGCGGGGGTATTGGAA
ATTAATGACAGGAATTATGACCATCCACTGTTTCTACCAGAAGGCACACCCTAGATGCCCAATTTGAGATTACAGAGTCAAGCTATATTGTGTGTGTGTGTGTGTGTGTGT
GTGTTTAAGCAGAAGCAGAAGTTAAGTCAGGCCTCCACTCCAGGCTAGGAACCCACGTGGAGATTTGTTAACATCTCGCACAATGTTGCACATTCATTAGGTGCCCAAATA
GTATTTGAAAGTATTTGCAAATAGTAAGAGACTTTTTTCTTAAAAAGACAAGG
>chr2_81337880_81338940
ACTGATCACAGACATGGGATCTTCACCAATTATCAGCTGATATCTCTTCAGACATCATCATGGCCAGATGGCAATCGAATGATATATGTAAAGTCTGAAAGAAAAGAAAAA
AATGTTAAGCAAGAATTTCATATCGAAGAAAATCTCCCTTCAATAATGAACAATAAATTAAGACTTCTCCAGGTAAAGAATAGCTGAGTAAGTTTATGCCACTAGACCTGC
CCTATGGGAAATGCTAGAGTCCTTCAGATTGAAATGTTAGAATACTAAGCAGTAACTTGGAGCCACATAATGATAGAAATATAACCATAAAAGTGGCTACACAAGCAAATG
TGAAAGCATTGTTGTATTTTTATAATTCGTTTTTTTTTTTCTTTTTTTGAGATGGAGTTTTGTTCTTGTTGCCCAGGCTGGAGTGCAATGGTGTGATCTCAGCTCACTGTA
ACCTCTACCTCCCGGGTTCAATCAACTCTCCCCGCTCAGCCTCCAGAGTAGCTGGGATTACAGGTGCCCGCCACCATGCCTGGCTAATTTTTTGTGTTTTTAGTACAGACG
GGGTTTCGCCATGTTGGCCAGGCTGGTCTTGAACTCCTGATCTCAGATGATTCACCTGCCTCGGCCTCCCAAAATGCTGGGATTACAGGCATGAGCCACGGCTCCTGACCC
AATTTTTTATTCACTATAGAATTTGAAAGAAAAATGTGTAAAATAGACTTAAAAATGGCTGTTAGGCTGTTATTTGGCACACAATATATAAGGAGGTAAATTGTGAGAAAA
ACAACGTAAAGTGGGGGATGGAGCAATATAGGAGTAGTTTTTTATGCTAATGAAGTTAATTTGAAATCAACTTGAACTAGATTTTTAATAATTTATGATGCTAAATATAAT
CTCCACAGTACACCAAAAGAACATTTCTAAAAAATGTACAGAATGGAAAATGTGAAATGAATAAGAAATGATTCTCTATAAAAAATCAACTAAAAAGTAGGCATTAATGAA
AGAAATGAGGCAAAAATGTATAAGACATAGAGGAAACAAAAGGCAAAGTGGCATTCATAAGT
>chr2_84514501_84514863
TCCTTTTACTATTAAAGATGTGAACTTGTGAGTAACCATTTGTAACCTACTTCTTTAGCTGTGAAATGGGAATTTCATGTTTGTTAGCAGTACTTAAGAAAATGAATGGGA
AATATAAAGCACAGTACTTGGCACATAAGAAACAACCAATGAAATGTAACAATTATCTATAAGAACTATAAAAATAGCAGGCTATACACAAAGCTGCTACATTGATTTAGT
AAGTGGTCAGTTGATAATGAAGATAACATCTTGCCACATTAAAAAATAAGCTTGGAGAGATTTGATGAGTAGTGTTTCATATAGTAATATCTTTGTAAAACTATGTCTGTG
TCTTCCAATCCTCCCACCCCCACTTCACCA
>chr2_84953957_84955079
TGCAGACTGGGATTGGTAAAGAAATTGGAGTTGGGGGTGGGTTCCCAAAAAGGGACAATGTCAACACCCCATGCTACAACACCGAATCCCAATAAAACATAGTAGCTATAA
TCCAGGTCTACATCAAAAGTTCTTGGGAATGTACATGAAATCATACTGGGGCCAAGATATGTGGAGTGAGGCACAGATCTGGCCATGCAGTGCAGGGATGATGCCAGTGTT
GATTTCTAAGCCTGTGTTTTCCCTGAGTTCTGATGGATCAGTGCCTAGGAGAACAAAGGCAGGATCAAATGCTCCAGGTACTCAGAGTCAAAAATCCAATCTACAGGGCAA
GCAATGAAGACAGCAAGACAGGACCGCAAGACGAAAACTAAAGGCCAAGCCCAGGGATGGGTGATGATTTCCAAGAAAACATGTAAGCTCACTGACTGTCCCTGGCCACTG
GCTCCCTGGTGCCAGATTATAAAGCGAAGTTATGGGAAACAGCAACATGAACTCAGGGATCAGCCCAGGACAAACAGCTGAGTCTGCTTTCAACCTGCCCCCTGGAATGAA
GTGAGCTATGGACTACATAACAGGATGCGATGAGACGACAGGACAGCAGAAAGCTAAAGGCAAGCCTAGTAGACTCTATCCAAAGTGTCCATCTGGGTTGGACACAGTGGC
TCATGCTTGCAATCCCAGCACTTCGGAAGGCCAAGGCAGGCAGATTGCTGGAGCCCAGGAGTTCAAGATCAGCCTCGGCAACATAGTGAGACTTCGTCTCTACAAAAAAAA
AAAAAAAATTGGGGCCAGGCGCAGTGGCTGACGCCTGTAATCCCAGCACTTTGGGAGGCCGAGGCGGGTGGATCACAAGGTCAGGAGTTCAAGACCAGCCTGGACAATATG
GTGAAACCCCATCTCTGCTAAAAATACAAAAATTAGCCAGGCATGGTGGCAGGCATCTGTAGTCCCAGCTACTTGGGAGGCTGAGGCAGAGAAATTGCTTGAACCCAGGAG
GTGGAGGTTGTAGTGAGCCAAGATCACGCCACTGCACTCTAGCCTAGCCGATAGAGCAAGACCCCGTCTCAAAAAAAAAAAAAAAAGTAATCAGCTGGGTGTGGTGATGTG
TGCCTGTAGTCCC
>chr2_88179458_88180211
GAGTTCTGGACTTGGGGTTCTGGCCCCATTTCTGTCCTTTACTAACTGAGAGGCTGTGGAGCAGTCCTTTAGACTCAACCTTTGAGCTATAAAATGAGATTGTGTCACTCA
TCCTATCTCCCAGGACTGCCTCGATGAGCGAATCAGATTCCTGTGTGCATGCAAACTTTGTAAGGGCAAAGTGCTGTACAGCTGTGTAGCATTAAAATCATTTTCTCTAAT
AATCATTAATATTTATCAAGCACTTAGTATGCAACTGGCACAGTTCTAAATGCTTTTCACATATGAACTCATTTATCCACCTGTGGAGAGGACACTTTCCATTTTATAATG
AGGGAACAAAGGCACAGAGAAAGGAGTCATGCCCTGGTTACAGAGCTGGGCCAGAAGCGCGACCCAGGTAGTCTGGCTGCAGAGCTGGTGAGGCTAGGGGAATTACTGTTC
CTGATAGTTCCGGCAATGGCATTGGTTCTGATGGGCACCAAGGATGGTCTAGCTGAGAGCACGGAAGCATCTTAGTGGTTAGGAAGCTTCCTGACTTCTGCCACTAACAGA
AGGGTGGAGAGAACAGCGGGCTGGCAGGCAAAGAGGGATGGGCTTCTTTGCCACTCATGGGATAAAGCCTACCATGCTCCCCATTCCCATCGCCCTCCAATTAGTGATGCA
CTGAGTCGTGCGGCCAGCCGCCCTCTGCAGCCCAGAGCCTACCACAGTGCTCGATACAAAATAAACACGTGACCAACATTTGCTGAGG
>chr2_98194132_98194998
ATATTCATATAATCATATATACATTTGTAAAGGTCTTAACACACAAACTGGATAAATTTTATTTAAATATCCTTTATACTAGATAGGATATTCTCTATTGAATATAATTTT
TTGCTTCTTGAACTGAAAATAGAGACCATCATGATTAAAATATATCAAACTGTGGCCTACCCAAACCCTTTCTAACATCTGAGTGGTTTTATGGTTAAATAATCATTGTCT
CTTTTAGGAACAGCTGAAATATAAAAGTAAGTTTAACTTTGTGAAGTTTGATGGTCAAGCAGTTGCTTGGCGGGAACAACTTGCTGAAGTCAATGAAGATAATTTGGAACA
GGCTCAGTCCTGGATTAGAGACATAAAGGTAAGTTGGAGACTAAGCTGGGAGAAGCATCCTAGGAGTCTCTCACCTGTGTACTGAGTTCATTCACAGGACAGACATTCCTG
AGAGGTGTTTTGCACTCTCAGGATGGAAGTGGCTTAACATGTAGACTTTTGTTTTGCTTGCAGTGGTCACGTTAATCCAATCTCATTTTGTCAATATCATAAGGTTTAGAT
GAGCCTCTTATTCTTATCTACTCACAGTTCTCTATTTCCAGCTCTGCCCTTGGCTCAGGTTGAAGCCCCCTTATGAAAACACATTTCAAAACAGAGTTTTTTTTTTGTACT
CAGACATTCAGATTTTTTTCTTCTGAAATTTCATTATTGTTGCAAACGGTATATTGCAGCCATTCTTATCAATGGGCTTTGTTCAAAAGTAAGGAGCATGTGGAAATACAC
AGTACAATCTGAGTGTTTAGGACTGAATGCAAGAAGAGAGCTAGGGCAGGAGAATGTAGTAAGAAGGTGAAATCATTTCCTCAGAAGTGA
>chr2_99134588_99134843
TCAAACTCATTCTCTGTCCAGTTTTGCTCCTTTGCTGGCGAGCAGTTGTAATCCTTTAGAGGAGAAGAGGCGTTCTGGTTTTTGAAATTTTCAGCCTTTTTGTGCTGGTTT
TTCCTCATCTTCATGGATTTATCTGCCTTTGGTGTTTGATGTTGGTGACCTGCAGATGGGGTTTCTGGGGTTTCTGTGTGGACGTCATTTTTGTTGATATTGATGCTATTC
CTTTTGTTAGTTTTCCTTCTAACAGTCAGGCCCC
>chr2_101345354_101346466
GTCTCCAACTCCAGATCTCAGGTGATCCACCTGCCTCAGCCTCCCAACGTGCTGGGATTACAGGCGTGAGCTACCGCACCTGGCCTAATTCTTTCTTTTCTATTGGAAAAT
TAACTGCTGATTCTCTGCAGTCGTGTCTATTTTCTTAGAACTTCTAGTAATGGTAATTTGTAGTATGACATGAAAGGACTATATATCAATATCATAAATTCATTTAATCAA
GCACACAAATCATATCAGGAATGAAATAGTCTTTGGTTAAATAGATCTAGTTTTGAAAACAGATTTTACATTTTACATGCATTACATGGCACAAATAATCACATCATTACA
ATTCAAATTGTACAATAATTGACTTTCTGTTATAGCAATCAAATAAGCATCAATAAATTATCCTAGAGAGGTTTTATTTTCAGAACAGTATTTGATAGTTCAATTATTTAA
ATAAATACAGACTTTTTGGAAAAATTGTAGAAATACCTTTTTTTTTTTTTAAGAGACAAAGTCTCACTCTATCACTCAAGTGTGGTGGCATGATCACAGCTCAGGAGGTCA
AACTCCTGGCCTCAAAGCAATCCTCCCACCTCAGCCTCTTGAGTAGCTAGAACTACAGGTGTGCACCACCATGCTGGGCTTTTTTTTTTTTTTTTTTAATAAATATTTTTT
GTAGAGATGAGGTCTCACTATGTTGCCCAGGCTGCTCTTGAACTCCTGACCTCAAGTGATCCTCCTGCCTTGGCCTCCCAAAGTGTTTGGATTACAGGCATGAGCTACCTT
GCTCAGCCTAGAAATACTTTTCAACCAAAAAGCGACTCTCTTATAAACAGCTAATATATACAAGGCATATTGAAATAAGTAACATCAGAATTATACTCTATGTCAAAATCA
TGGATATATATAGTCACTGTAAATAAAAACATGGTGGTCTGGATAGACTTTAATTAGCTTATTCACTAAAACAGAATTATTTCCCACAATATTTAGGGGAAGATTACTGGA
AATATAGTTCTTCTCTATAAAATCAGTGGAGAATCATTATATACACACTTGGATACTTATATACACCTATAGCTTACTCAACGTGTTTATATCAGAAATTCGAAGATGTCC
TCT
>chr2_101712849_101713539
GTTCACTTTGAACTTCAAGGGTTGATTAATTAAAAGTTTCTGTTAAACCAAAATCTTTTTTTTTTTTTTTTTGAGACAGAGTCTCACTCTGTCACCCAAGTTGGAGTGCAG
TGGGCACCATCTTGGCTCACTGCAACCTCCACCTCCCAGATTCAGGCAGTTCTCGTGCCTCAGCCTCCTGAGTAGCTGGAATTACAGGTACCTGCCACCACACCTTGGCTA
ATTTTTGTATTTTTAGTAGAGACGGGGTTTCATCATGTTGGCCAGACTGATCTCAAACTCCTGACCTCAGGTGATCCACCCACCTCCTCGGCCTCCCAAAGTGCTGGGATT
ACAGGTGTGAACCACTGCGCCTGGCCTTAAACCAAAATCTTGATTGTGCTTAAAATATTTAAGTAAAAAGGTACTTTGCTATGCCAGTGTTCCAGTTTGACAGTGATCAAT
TAAAAAATTTTTAATCCCTCTGCTGAGTGCAGTGGCTCATTCCTGTAGTCCCAGCACTTTGGGAGGCTTAGGTGGGCGGATCTTTTGAGGTCAGGAGTTCAAGACCAGGCT
GGCCAAATGGTGAAACTCATCTCTACTAAAAGTACAAAAAAAATGAGCTGGGCACGGTGGCGCATGCCTGTAATCCCAGCTACTTGGGAGGCTGAGGCATGAGAATTGCTT
GAACTCAGGAGGCAGAGGTTGCAGT
>chr2_101984306_101984706
CATATTACCAAAATGAATGAATAAATGAATGAATGAAAGAATAGGCGAAGATGCTGGTGCAGACCTCGGTCTTTTGTGAGCTTGGTGAGTGTGAACCAGAGTCTGAGATCC
CCGGTTTCCCTGATTAGACACTGAGGATCAGACGTTGGAAGCACCACTGTCCTGTAAGGCCCCTTCTCACCCAGCTCGGCAGCCTTTGCTACACCCCTGTCTTTATTAACT
GTCCTCTGTGAGTCCACCTTGAAAGGTTCTCACTTACTTGCTTTTTCTCTCTGCAGGAGCCAAAGACATAGCAATGGAGAACGTGGGTGGTACAGCCCTCCACCCTGGCGA
GCAGCACATTAGAATCACGTAGGAGCTTAAAAAGTACTGACTGGCCTGGTCTTTTTCGGTGTGAAGGT
>chr2_102636012_102636440
ACTCTAGTCCTCTGTTTTCCCACTGAATGTGTTAGTAGGTTTGACCATTATTTTAATGGAACGTAATAATTATGATGACTGTAGAACTATATGGAACTGTAAGAATCTCCA
TGAATCTTTAAAATACACATCCCAATACATACTCATTGAAACCCCTTTGATTTTTGCAACCATAAGCAAATGGGAAGACAAAGACCACCAACTTGGTAACAGAAGTCAGGG
AGGAGGGAAAGGGAATGAAAGGGATAGTATTCTAGCAAGCTTGGAAAATACAGTCTTTTACCAAATGGGATAGTTTCTTAGTTTAGCCTGAGCCAACAGTGTGCAAATATT
TCCCTGCCATGTAAATAACTGGTGAATGCAGTTAAGTGTTAGCAACCACTTAATTGAAAAATGAAATCAGGTAGCAATTACTGGCAATTGTGGGTT
>chr2_103844249_103844637
TCCCAAACAAACGGTCAGCGTCTCTTGCTTTGAACCTTTGTGTGTCTCTCTATTTGCTCTCTAGCTATAGTGAAGTAAAAATTCACAACCACCACAAGACTTTCTTTATGT
TTTTTATTTTATTATTTTTTAATGAACATGTCGCCTCACACTTTTGTGTTTATCTTAAAATGGCCCTAATATACAACTTCTTTACTAGGTCTCATTATATATACACTGAAG
GTTATTTTTCCTGGAGAGAGACAAATAAGAATAATTAGAAATGAGGTCAACTAAATTGTAGTCTATGCAACATAAAATCTTCCATGTTTTTTCCTCCCTAACAAAATACTA
TTCAAAATGCAAGTGTGTCTGTAACCTCAGAGATTAATAATTTTTTTTCTTTGATT
>chr2_103928844_103929243
AGCTACTAAAGTTTTAGGTATCACTGGATGAATTTGTGAAGTAGTGCTAAATATTTGCTTCATTCTAAAGAAAATGCGCCCAGGGCTAATTAATTAACATGACAATCAGTA
AAGTTTCTGGTAGATTTGCCCAACATTCACCACCTCTTCTGCTACACTTTCCTACTTCTGTCTAAAGTAGTCAAGTTCATCACCACTTGGTGGTCCTCGTCCTCACGATGT
TCATGATTTCAGAGGGAACAGTGTACTAATGAAAGTTGATCAACTGAGGACATTAGATTTGTTTGATTTGTAGATGAGTATGTCGAGAGCCCTTAATTTAATGGGTTGTGT
ACTCTTCATACTCGTACATAAGCCAGGGTTTTAGAAATCTTAAGGGTGTAATGTAAAAGGCAAAATA
>chr2_105765969_105768338
TACATGGCAGCAGGTGACGCTTACACTGCACAGGTATGACCAGTTCCTGGTACTCTGGCCCAGACTTTGCTTCCTGCCAAGCAGGACTCCCTGACATTGCTACCATGGATA
GTAGAAATCGCTTTATACTGTTCCCTTCAAGAGTGTTAAAGGAAACAAAAGAATGAGGGGAGGCGCAGGTGGGGCTGAGTGGGGAAGTGGGGCCTAGGAAGCACATTCTGG
TAGCAGGAGAGCCCGGGAATGTGGGGACTTCCCACCTGGGAAAGTCTGTGTTCTGCATGGCTCTGGGAGGGCCTGGAAGGTGGGGAGAACCTGATGTATTTCTTTCTCCTT
CTCTCACCTCTTTTAGGTTTTCTTTTTCTTCTTCTATTTAGGAATGGGGCCTTGCTCTGTTGCCCAGGCTGGAGTGCAGTGCCGCCATCATGGCTCACTGTGGCCTCGACC
TCCTGAGCTCAAGCAATCCTCCCACCTCAGTCACCTGAGTAGCTGAGACTACAGGCATACACCAGCCCCAGTGAAGTTTTTAATTTTTGTTGTAGAGATGGAGTCTCACTG
TGTTGCCTAGGCTGGTCTGAAACCCCTGGCCTTAAGGGATCCTCCCACCTCAGCCTCCCAAAATGTAGGGATTACAGACTTGAGCCACTGTGCCTGGCCTAGGTTTTCTTT
TTCTCCACTGCTTTGTATCTGTTGACTTGTCACCTTTCAGGGTAGTCTGTGAGGGAGAATCCTGGCGGGGGCGGGGTCTGCAGGTGAACATCGAACCAGCCCTGGCTCTGT
CCCCAGACCTTTCCTTTACTCGGCTATCCCTCCATCTTGTGGGCATGCAGGATTTTCGTTCCCTCCAAACTATTTCCATCTGTAGTGAGTAGTGTTAGTTTGACTTACAAA
TTAATATTTAAGCCATCAAATTAGTTTAGTAACTGGCTGGAGGCTTCTGGCTCCGTCTTCCTGCTGCCTGTGCAGTGTTGGTGAAACTCAGGAGTGAAGAGAAGATGTGAA
GAGACACGCTTGGGAGGAACTCTTCTCACCTGAGGACACCTGCCCAGGTGTGTCACACCTACTCTTATGGTCAGCTACTCGTATGGTCAGCCAGGTTCAGGCCCACACACA
CCAGTGCTGGGTTCCTGGTGCCTGCTTATCTCTCTGGAGCCAGGGAGGCTCCGACCTGGAAGCCTGGACCCCCGTCTGTGTTTATCTCATAGATACCATTCCATATTCCCA
GGTATATGCTTGTAATGTTATTCATGTCACACATACATGTCATGTCATTGAACCAAATGCAATTTGCTGTTAATGTAATACTGCTCGTGACGTGGCCTACTTGGATGTCTG
ATATGAGCTTAGAAGCCTAACAGGAAGTTCACCTGCAAAATTGGACCCTCCCTATTCCCTTGTTTCCACAATAACCTAGTTAGTATTTTGTGAAAGGTGTTCTTTATAAGT
GTTACATTCTGGTGCACTGATGATACAGTAATTGATTTAGGAATATCTGTTACTCTTTGTGGTTACAGTAGAGGTTGGCAAAGTGGCCCATGGACCAAATCCAGTTCACCT
GTTTGGGTGTGAATACAGTTTTATTAGAACCCAGCTGGGCTCATTCATTTCCACAGCATCTGTGGCTGCCCCATGTTGCAACAGCAGAATTGAGGAATTGTGACTATGTGG
CCCACAAAGCCTGAAATATCAGGCCTTTTCCAGAAGAAGAACCGCAGCCCCTAGTGTGCAGCAAGGAACAGAAATCAGGAGAGCTGCATTGGAGTCCCTGCTTTGTCCCTT
TATTGGCGCGAGGTTTGAGGTTTCCGTGCCCGCACCTGGGAAAGGAGGAGGAGGATACCCATTGTCTCAGGGGATTGCTAGCATGAAATTGTGGGACATACTGGGTGGTTC
CCAGCACTTAATATGCACTTAATAAATACTAATTCCTTCCCTCTCTATTACTCACATCCCCGGCTCTCATCCTTAAGTAGTTGCTGTCTTTCTACATGTGAAAAATTTGAG
ACAAAAAAATGGACATCAGTACTTGTGTTTTCAGAAATGAAGACATCTCAAGCAGCACTGTCCAGCAGAAATAGAACATAAGCTGCCAGTGTGTGCTAGATGTGTAACTTC
ACCTCTCCCAGTAACCACATGAAAAAGGCTACAAATTTTAAGTCTTCTGTAGTCCAACATAACCAAAATATTTCAACATATACTCAAATAATTGCTAATGCCATTCATTTG
CTTTCTTTGCCTGTCTGTAGAGTCCAGTGTGTGTTTGCCCTCACAGCAAGACATAGCTGGACTCACCACCCCTTGAGTGCTCAGTGGCCGCGTGTGGCCGGTGGCTGTGTT
ATCAAACAGGTCTCTGATTCTCTGACACCACCTAGGTGT
>chr2_106289735_106289925
ATTCTTCTGCCTCACCCTCCTTAGTAGCTGGGACTACAGGCACGTGCCTCCACACCTGGCTAATTTTTGTATTTTTATTTTTTTTAATTTAATTTATTAATTTATTTATTT
ATTTGAGACAGAGTCTCACACTGTCGCCCAGGCTGGAGTGCAGTGGCACAATCTCGGCTCACTGCAACCTCCACCTCCCG
>chr2_107195056_107196109
CCCATCCTACTATTTTTCTGAATTATTTATTATCTGTAGTAATAGTTGACTTACAGATTTTGTTTCTATAACCATATCATCTCCATCTTGCTTTCACATTTTTATACCACA
ATGAAATTTTTTTAAAAAAATTGTATTGTCTACTACTTCTAAAACAGTGGTTATCAACCCCATTACAGTTCTAATTTTAATATAAAGAAAAAATACAGGGGAAGTCGTTTA
TAATAAAACAGCTTGAATTTCAAATGTAAATAATGATAATAAATAATAAATTAGTCAAATATTTCCACCCAATTATAATAAGTTTATACTTAAGAGCATCAAAACAATATT
TCATCGTATTTATCACTATTCTATAATTGGGTACAAAATTAGAGCAAGGGCCAGCTACATAATTTGCAGGATCCAGGGCAAACTAAAAATGCCAAGCTTCTTATTCAAAAG
CAGGAAAAATATGCCGGTAAAGGTACCGGCTCTTGGGTATCCACTCCTTCCCACTGCCAGATTGCAGTGTCTGGTCCAGCTGGGGATAGGGAAATTGATCCAATGTCTTCC
CCTCCTATGGGACTGCGGCCCCAGCTCATGGAGGATGAGTGAACCCAATGGATATTGCAACCTCTGCACCAGGATGCACTGGGCATCTGGATGAAGAGTGGGTCAGAGGCT
CACCCCTTCCTAGATGCCCATGGAAGGTGCCCGGGTGCTGTTAGTGCTGGGCAGGGTTGACTGCTGCCACTCCCTACCCAAGACACCACGAGGCACATGCACACAACCTTG
CCCTTCCCTGTGCCCATGTCAGGCCCCTGTGGGGACAAGGGGCTGCAGTGATCTCTGGGCCAGGGTTGGGAGGAGGATTCCAAGAAGGGCGAAAGTCAGCAGGGCTTGGGG
AGCAGGCCATCAAAATCTCTCTGAGGGTGATGGGGAGGTGGCAGAAGCTGAGACTGCTCTAGTGCTCCAAACCTCCAATCCCCCAACACATGCTCTGCTGTCCCATAAGAC
TTTACCTAAACAACACACGTTCAAAGATAAAATCCTTAAAAATTTCAAGATGGCC
>chr2_108276169_108276870
TGCCACTTGGCTTTTTCCACCTTAATAGCCCTCACTCCACAAGTCAAGGGAATAATGTGAGAATTCTGCCAGCTGCTAAGTATGTCTAGGCCAATTGTACATTTCAGAACT
GGGGAAATACCCACAGGATGGGTTCAGGAACACACCGGACCCACTGTGAGAAGGACCTGAGCTGAATTCCATGGCTCACCTGACCGCCATAAGCCACTACTCTGACTGTGG
TGGGCCACAGCGGAATTTTGGATCTCTGGAACTTAGTGTCAGTTCAGGGCCCATGTGTTTAGTAGTGCCCCAAGGGTCTGATTATTTTCTTTTCTTCAGTGCATAGTCACC
CTGGTAAAAGATAATAAGTCCTTTTGAGGAAGGCTGGAAGAAAGATTATAAATTTTGGTGGTGTACTGAGGCCCATCCGCAAAGAAAGCACAAACAAAAATTAAAAATAAG
TAAATGGAGCTTCATCAAAATTACAGACTTTGGACTTCAAAAGATACTATCAAGAAAATTAAAAAAAAAAAAACTATAGAATAGAAGAAAATATTCATTAATCCTATATCT
GACAAGGGACTTCAGCATAAAATATAAAAAGAACTCCTACAACTCAAAATAAAAATGGACAAACAGCCCAATTTTTAAATGGGCAAACTTATATCAATCCTTCACATTTCT
TTGATTTATGAAAGAAAAAATGTTGCAACATATAGA
>chr2_114075773_114076458
ACCCAGATCCAGAGATTAAAGTGTCTGAGCAAGGTGTTTTGCCTTAGACTTTTATGAGGAGGGGTAAGCATATTGCAAGAGAGATGGTTTATAGCTGGGATTGCTTTGCAA
ACAGGAAAGGTCTCAGTTATCTGGGCAGGATTTTTTTTTTCCTTATGGTTGGCTAGTCTCAGAGGCACAAACAGGTCTAATCTCAGCTAATAACTCATGAGATAAGGAATG
TGAAGTTGGCAGGTCTGTGTTATAAGTCAAATTGTGTCTCTCAATATATATGTTGAAGTTCTAACTCCCAGTACCTGTGCATGTGACCTTATTTGGAAATAGGGTCTTTGT
AGATGTAATCAAATTAAGATGAAGTCATGGGCCAGGCGCAGTGGCTCATGCCTGTAATCCCAGCACTTTGGGAGGCCGAAGTGGGTGGATCATGAGGTCAGGAGTTTGAGA
TTACCCTGGCCAACATAGTGAAACCCTGTCTCTACTAAAATACAAAAATTAGCCCGGCTTGGTGGCATGTGCCTGTAATCCTAGCTACTTGGGAGGCTGAGGCAAGAGAAT
TGCTTGAATCCAGGAGGTGGAGGTTGTAGTGAGCCAAGATTGCACCACTGTACTCTAGCCTGGGTGACAGAGTGAGACTCCATCTCCACAAAAAAAAAAAAAAAAAGATAA
GGTCATCAGGATGGGTACTA
>chr2_114187150_114188030
TGATTTCTCTCCTTCTTACCTGATCCTTTAAGCCTCAGGAAAAGAGGAAGAGAGGCAAATACATTGGAAATTATTTTCACAATTAATCCTTCCTTATAATTTCCAGTAAAA
GTAAGTCATTATTTCTCACCTTCTCAAATGCAGCCACTATTTTTAAAATCTGCTTTTTGCATGACTTCTGGTTAATTAGCTGCTACAGTTAATTTGATGTGGTGATTCATC
AGTGTAATATTTTCTTTTCTGAAAATTACCTATCAAATGGTAATGTTTTCATTTTCAGAGTCTCACTCCTACCTCGTAACTTACTTTAAAGATAGTATTGTACATATATTT
GCCAGAGCTTTTTATAAAAAGGTGATAAAAGTGTGCCCTAGTAAAACTGGGCTGGAATCTGTAAAAAACCAACATCCTTTTATAACAATGCTGCTGGGGGATAGTAATGGG
ATGGATATTGTCTATGAAGTGTTATTTCATAAGAGTATGTTTGGCAGAGTGGGGGTAGAACTGGGGGTTATTGTTTGACAGACCCTACAGTAACAGAGCATAATACTAAGA
AGTTATCCTACATTTGCTTTGCATTTGATAGTTCTAATAATTTTTAAGAATCATCTATAATCATTTATAGTTGTTGACATTTTAAATTTCTTATAGTACAGGTGGAATAAT
GGGAATAGCAAGATGAATAAAGTGCTTGGCATATAGTTGGCACTCAGTAAAATGTCTGTTTTCTGAAAAAAATTAATATGTTATAAAGAACCAGTAGTGTTCCTGTACTCA
AGGTTCTTCATAATGTATTAATTATTTCTTTCCTAAATTGGAGAAGTTTATTCTAAAAACTGCTAGTTCCACAAGGATGGCCTTGACATGCACTGAGAAAGGTG
>chr2_119641692_119642198
CTTCTCTCACTTCTACCCTCCTTCCCCGCCCACTAAGCGGCGCAGTCACTCCATCGCCACCAGATGGCGATAGTCCGTCACCACATTGACAGACTGCCTCATTTTGCTGCG
GGGTGAGGATGCTTCAGAACTGACCTATGCAGTCAGTAAACCGGGTCTGGGGTGCTGTCAGCACACTGAATAAGAAAAATGAGGAATGGTGAGAAGTGGCGACCCGCTGAC
CATGTCCACCCGTTGTCAGCGTGTACCGTTCTTGAGAATCAAGAAAAAGCATCCTATTTTCTTTCCAAAGCAATGTCCTTGGAAAAAAATCTCCCGAGGCTGTTCTTTCAA
CAAGCAGTGAGAATGCAGTTACCTTGGGCTTGAATAACCATGAATTAAACATGAACTCTCCATGAATTAAAGAAAACTCTCGAACCATGAGTTGTTACTTTCAGCTTATGT
GCCTGAGTGCTCTTGTTGGGCCAGTTTGTTTCTAAATAAACTGCAGTTGCATAACAGCTCATA
>chr2_119931416_119932089
TCTTTCTTTCTTTCTTTCTTTTTTTTTTTTTTTTTTTTTTTTTTGAGACAGGGTTTTACTCTTGTCACCCAGGTTGGAATGCAGTGGTGCTATCACAGCTCACTGCAGTCT
CAAATTCCTGGACTCAAGTTGATCCTCTGACTTCAGCCTCCCAAGTAGCTTGGACTACAGGCACTTGCCATCATACCCAGCTAATTTATTTTTTGTAGAGACAGAGTCTCC
TTATGTTGCCCAAGCTGGTCTTGAATTCCTAAGTTCCAGTGATCCTCCCACCTGGGCCTCCCAAAGTGCTGGGATTGCAGCACTGAGCCACCTCGCGCATCCAAGATCTTT
TTTTAAAACATCACTTAGTTTTCATCTTTATCATTAGGATAGCTGATAATATATAGATTGGTAACAAAACATATCCTTTTACTCCCCACCAATAGACAGAATTATTAACCC
TCCAAAATGTTTTTGGAAAAAAGGGAAAAATCCACTAACCTACTATATGTAAACAATTTTTTAAGTAGATAAAATGTAATATGCATAATTATTTTTGTTCTGTCTTCATTG
AGGCAGAGGATTGGGATTTAGTTATAGAAGCATTCAGGAGATAATGTGCGAGGAGTTATTTAATACATCCCAAGATAAGCTAGTGTTCCAGATACTCTGGAATAGAAGTAG
GTAGTATC
>chr2_125377079_125377311
AAATTGCTAAGTGTCACATAGTGTCAGCTCTGCAAGATGGTTGAGTGGGCCTTATGGCCACTACTAATCTTATAGCCATAATATATCTTTTATATTATGCTACATCCTTCC
TTCAGAATATATTCAGAGCTGACCAATTCATATTACATCTGCTGCTACTGTCCTAGAACAAACCACCATAACCTCTCTACTGGGTTATCACCACAGTCTTCTGAAATCACC
CACTAAATAGC
>chr2_126168862_126169233
AGTTAAAATGGCGATCATTAAAAAGTCAGGTAACAACAGATGCTGTAAAGAATGTGGAGAAACAGGAATGCTTTTATACTGTTGGTAAGAGTGTAAATTAGTTCAACCATT
GTGGAAGACAGTGTGGAGATTCCTCAAGGATCTAGAACCAGAAAAACCATTTGATCCAGCAATCCCATTACTGGGTATATACCCAAAGGAATATAAATCATTCTACTATAA
AGACACATGCACACGTATGTTTATCGAAGCACTGTTCACAATAACAAAGACTTGAAACCAACCCAAATGTTCACCAATGATAGACTGGACAAATAAAATGTGGCACATATA
CACCATGGAATACTGTGCAGCCACAAAAATGGATGAGTT
>chr2_129331432_129333387
CGTCTAAAAAAAAAAAAAAAGAAAAAAATTTGCAAAAGGGTAAAGGAATGTCCGTTTTCTCACTAGTTTCTTTTTTTAATAAAATATAGCTAATTTTTTAATAAAACATAA
TTTGTTACTGTCAACTGGTTATTTTTAAATAAATAATGAATATATTAATACATCTCCGTTTAAATTTCTAATACTGAAAACATTGATAGACAAGATCTTAGGAGTGCTCAG
TAATATTAAGAGTCTGAAGGAAATCTGCTACCGAAACTTTTGAGAAGCACTGCTCAGTAGGATCATGTTCTGACCCTCCCTTGGGAGTAGGCTGGCAAAGGGCAGGGGCCT
AAGAGCCCAGGGTTACCGGATCTATGCTTCTCCAGTCCAGCCTCCTGCAGGCTGTCAGACTCTAGGCTGTGTCTCCCGTGATCTGTGGTCGCCTCCTGCAGGCTTCCCGCC
TTGGTTGACACAGGCCCCGAGAGCCTCATGAGTACTGGTAAAGTAGGATGTCACTCTCCTCTGCTTCACATTCTGTCAAAGATTCCTGCGCTCCAGCTTGTTAATCTTTTC
CCTAGTGAAGCAACTGTGGTTTTACTGCTCAACTAGTTAGTTCTACTTGAGATCTAAAGAGGAAAATAAAACACATCTAACAACATGACTGATTTTAGTAATTTTGGAAAA
CTCCTCATCTACTACCCCCCCGCACACACACAATCACATCTTCCTAATGATGCTTTTCAGTCTTTAGTTTTCAAGATTATTAATTATTTATTTTATAAAGTAATATGTGTT
TTAATTTAAAATTATAGGTAGGATAAGAATATAATAACTTAAAACTACAAACATTCCTATAAAGATAGTTTGTATAAAATCTTGGTTCATTTCTTTTTTTTTTTTTTTGAG
ATGGAATCTCGCTCTGTCGCCCAGGCTGGAGTGCAGTGGCGCGATCTGGGTTCACTGCAAGCTGCACCTCCCGGGTTCACGCCAATTCTCCTGCCTCAGCCTCCCGAGTAG
CTGGGACTACAGGCGCCCGCCACCACATCTGGCTAATTTTTTGTATTTTTAGTAGACACAGGGTTTCACCATGTTAGCCAGGATGGTCTTGATTTCCTAACCTCGTGATCC
ACCCACCTCGGCCTCCCAAAGTGCTGGGATTACAGTGGTTCATTTCTTTATACATACCTTCTTTTTTTAAATTTCATAAAACCAGTAATGTGTTTTCATTATGTTGCGGTT
GTTTGATGACACGTGATTTCACGGGATCTATGTAGTTGCATCATAGCTTCCATCCTGGGGCACTTTTGTTACATCTGTTTGTTTTCCTATCATGAGTACAAAAAATCCTTA
TATTTTAACCTTTCTTCCAAACTGTGATTATTTCCTTAGTACAAATTCCAAAATATTGGCCTATAAAGTACAAAAACTGTTAAAGTTCTTCCATTTTCAGCCAAGTTCTTT
CCCAGAAACATTATACCAACTCCTACTCCTTCCAGCAGCCTATGAGAAAAGCCGTCTCATGGACCTACTCAGAATTAAATAGTTTGATTTGAAAATCCAATTTGGCAGATG
TATTTCACTGTTGTTTAAAATTGCAATCCTTGATTACTAGTGTGATTGAACATTTCCCCCAGTGACCTTCCTGGGCAGGTTTTTTGTCTGGTGTATGTATTGTGATCATTC
TGCCTATAAACTTTAGCTTGATTTCACTTGTCATTTTTTCCATGTTATTGATGCCTCTTTGTAAACATACATTTTAATTGCTGGGTGACACAGCATTAAATGCATATTCCA
CATTTACCGAATCATTTCCTAACACGGTACATTTAGGTCTGAGCTGTGCTGCTATGTCTGTCTGTATTAGTTGTCAAGGGCTTCAGTCAAAAAGTGCCACAGACTGGGCGG
CTTAAACAACAGAAATGCATTATCTTACAGTTCTGGAGGCTAGAAGAACAAAATCAAGGTGTTAGCGGG
>chr2_129331433_129333387
GTCTAAAAAAAAAAAAAAAGAAAAAAATTTGCAAAAGGGTAAAGGAATGTCCGTTTTCTCACTAGTTTCTTTTTTTAATAAAATATAGCTAATTTTTTAATAAAACATAAT
TTGTTACTGTCAACTGGTTATTTTTAAATAAATAATGAATATATTAATACATCTCCGTTTAAATTTCTAATACTGAAAACATTGATAGACAAGATCTTAGGAGTGCTCAGT
AATATTAAGAGTCTGAAGGAAATCTGCTACCGAAACTTTTGAGAAGCACTGCTCAGTAGGATCATGTTCTGACCCTCCCTTGGGAGTAGGCTGGCAAAGGGCAGGGGCCTA
AGAGCCCAGGGTTACCGGATCTATGCTTCTCCAGTCCAGCCTCCTGCAGGCTGTCAGACTCTAGGCTGTGTCTCCCGTGATCTGTGGTCGCCTCCTGCAGGCTTCCCGCCT
TGGTTGACACAGGCCCCGAGAGCCTCATGAGTACTGGTAAAGTAGGATGTCACTCTCCTCTGCTTCACATTCTGTCAAAGATTCCTGCGCTCCAGCTTGTTAATCTTTTCC
CTAGTGAAGCAACTGTGGTTTTACTGCTCAACTAGTTAGTTCTACTTGAGATCTAAAGAGGAAAATAAAACACATCTAACAACATGACTGATTTTAGTAATTTTGGAAAAC
TCCTCATCTACTACCCCCCCGCACACACACAATCACATCTTCCTAATGATGCTTTTCAGTCTTTAGTTTTCAAGATTATTAATTATTTATTTTATAAAGTAATATGTGTTT
TAATTTAAAATTATAGGTAGGATAAGAATATAATAACTTAAAACTACAAACATTCCTATAAAGATAGTTTGTATAAAATCTTGGTTCATTTCTTTTTTTTTTTTTTTGAGA
TGGAATCTCGCTCTGTCGCCCAGGCTGGAGTGCAGTGGCGCGATCTGGGTTCACTGCAAGCTGCACCTCCCGGGTTCACGCCAATTCTCCTGCCTCAGCCTCCCGAGTAGC
TGGGACTACAGGCGCCCGCCACCACATCTGGCTAATTTTTTGTATTTTTAGTAGACACAGGGTTTCACCATGTTAGCCAGGATGGTCTTGATTTCCTAACCTCGTGATCCA
CCCACCTCGGCCTCCCAAAGTGCTGGGATTACAGTGGTTCATTTCTTTATACATACCTTCTTTTTTTAAATTTCATAAAACCAGTAATGTGTTTTCATTATGTTGCGGTTG
TTTGATGACACGTGATTTCACGGGATCTATGTAGTTGCATCATAGCTTCCATCCTGGGGCACTTTTGTTACATCTGTTTGTTTTCCTATCATGAGTACAAAAAATCCTTAT
ATTTTAACCTTTCTTCCAAACTGTGATTATTTCCTTAGTACAAATTCCAAAATATTGGCCTATAAAGTACAAAAACTGTTAAAGTTCTTCCATTTTCAGCCAAGTTCTTTC
CCAGAAACATTATACCAACTCCTACTCCTTCCAGCAGCCTATGAGAAAAGCCGTCTCATGGACCTACTCAGAATTAAATAGTTTGATTTGAAAATCCAATTTGGCAGATGT
ATTTCACTGTTGTTTAAAATTGCAATCCTTGATTACTAGTGTGATTGAACATTTCCCCCAGTGACCTTCCTGGGCAGGTTTTTTGTCTGGTGTATGTATTGTGATCATTCT
GCCTATAAACTTTAGCTTGATTTCACTTGTCATTTTTTCCATGTTATTGATGCCTCTTTGTAAACATACATTTTAATTGCTGGGTGACACAGCATTAAATGCATATTCCAC
ATTTACCGAATCATTTCCTAACACGGTACATTTAGGTCTGAGCTGTGCTGCTATGTCTGTCTGTATTAGTTGTCAAGGGCTTCAGTCAAAAAGTGCCACAGACTGGGCGGC
TTAAACAACAGAAATGCATTATCTTACAGTTCTGGAGGCTAGAAGAACAAAATCAAGGTGTTAGCGGG
>chr2_132673296_132673802
GTCTCAATTTCTGCAATAAAAAGAAGAAAATATTAGAAACATATTTCTTTGGAAAATCAAGTTATCCTATCTAATATTCAATTATTGTCTGTATAAAGTACAGTTTAAAGG
GACAGAGAAAACCTACAAGTCTTTAATAATCTTCTAGTATAATTAGATGTAATAATAAAGCCAATTTTAGGGATAAATCAGGACTTTAATCATTTTACTGAGATAAATAGG
TCCCAATTTGCAAATTAAGTGCCACTTAATTTCATTTTAAATGGATCCATTTGAAATTTGTTCAGGTAAAGTGCCTTATTTTTCTTCATCAAAGTTTCAAACTCCTCTCTT
TCCTTGCTAAGTATTAGCTGTACTTTTTCTAAATATGAGTAGGTATTGAATTTCAGCCAGAAGTTATGGTAATATGTTTTTTTCTAATAAAAAAAAGACATAAAAATCCCC
TAACTTGCCATTTTTGAATACATGTTAAGCTTGTTAGAAGCATTGCCATTTTAGTATTTTGTC
>chr2_140600605_140604311
TGCTCAGGAAGGCCAGATTGGTCTGATTTTTGTTTACTCATTTCATTTAAAAATAAAAAGAATTTTCTTATAGTTAACAAACAACTTTACCATATTGTATATGAGAGTGAA
AGTCCATAGATAGGTATTTTTTTGTTCCTTACCTGTGCTTTGTTCTTCGGGGTTTTTTTTTTTTTTTTTTTTTTTTTTACATAACTGCTTTCTTTAAGACATCCTCCAAAA
CACAATTTTTTTCTTTGTTTTTATTCACTGAGTATATTTTATATCCGGAGCATTTTCTTTTGTCATGAAATTTTTACAAGCATTATTTTAGGTGTCTGTACAATATATCAT
CAAACAGCTGTAGACTACTTAGACTATTATCAAGCACCTAGTGCTGAAAAATAGCTGCACACAAAGATTTTTGTATGGTTGCAGTTTGCTTTCTTTTGTATTGCAATTTGG
GAGATCTCCAGATGCTATAATTACTTGATTAAAATGCAAAAAAAAAAAAAACACTCTTAGTCTTCCGTGTATGTTAATTTTTTTAAATATATGGTTCCAATCAGCTATGTA
TTAAAGTCTTCTTCATAGGCCTTTTCCAGCATGGTATTGTCTCTAGTTTGCCTTTAATTATTTAAATTTGTTTTTACTGGATCTCTCAGGAAGATGAAGCCTGGCTTTTAA
AGGGACCAGATTTTTCACATTTATAATGCTCTTACATAAAAAAAAAAGTTTTATGAATTGTGAAAATAAAACTTCAAATAAAAACTTTATTTTTAAAGTTAATTCTTAAAA
TTAACAGAACTCTGATATTCTTTTGACTTATAACTATAATGAAGAAATAAAACTACACTGTTTCTTACTTTTGACATTCATCCAAGGCTAGCACATGTGGATGGTCATCTT
CTGACATGGTGATGACAGCTTCCCTGTCAAATGCTCCAGGCCGAGTCTGGTCCACAGTGTGTCTGGTGATGGATGAGGTGGTAGAGCTTGTCCAGTACAGTGTATCCCAGG
CTCTGTGATAGGCAAGTCCTTCCACAGAACCCACATCTAGTGGGGGAAGAAAAAGAAAAAATATATACTTTTATTTACAAAAAAATGACTTCTGGACAGAAAAAGCATTTA
AGACATACATGTATACCTGTTATTTCATCAACCATTTCTCCACAAAATCTCCAAAATAAAAATGCAGTCATTGTGATACCTACAATTGACAGCTTATTATACATATATAAT
GGGAGCAATTTTTGCAAAAAATGTCATTATAGACTTAATCTTCTCACAAATAAAATAAAATTAAATAATTGCCTTTCATTTTGGAAAATGGTGGCTCTCTTTCTTGTATCT
TAATCAATTTTCAAAAATATCCAACGTGCAACAACTTAGAGATGTTTTGGAAAACCTTATGTCAGCAATACGACTTAGATACAATCATCATGAGTTTTCTCTTGATACTAT
AGATCTGGAGATGTCCAGGAAAAGCAAACACATCGAAAACTACAACAGTATGAGAAATCCAAAATCTAACTCCTTACTTGCAACTATCAAACAGTGGTAGATAATGTTTTA
ATAGGTTAATGTGTCAATTTATTTGCTTCTATCCAACTAATGAGATAAAAAAAAACAAAGCAAGAGAAAAAGAAATTAATTGCCAGCTAAAGCATGCTTTAAATGTCAGAC
AAAGATAAATGATGGTACACAGATCCTAATACATAAAAGTGACAAGGTGAAAAACAAAAGTAATTATTTCTTAAAATTGTATTCCCAATCTCTAGGGTAACATAAGTAGCT
GTTTTATTTTTCACAGACATGCTATGAGTGCATCTTTAAGTATAATCAAATTATTACACTTTTCCTACATGTTATTTGCTTTACTCAGAATTATTATTCTGAGCATGTTTA
ATTTAACAAAGAACGTATACACTTTTTTCAGTCATACCAAGAAATTAACATTATTACAGACAGAGCATTTCCCCTGCTTTTCTCTCAAAGAATCCCTAATAGGAACTATCC
AGCTGCTATAAAAATAGGTATCTGAAAAGAGCTGTTTCCAGGTTTAAGATGAGTTAATATTTAGTTTGGGGGGATCAATAGGATTTTGTGGGAGGGCAAAACAATAATTAA
AGTTTTTGAACAATGTTTTTTTTCATATTTTTTTATTTCTTTTTTTACATACAACATGAAATATCCAATAATAATGCAATTAATGGCTATCATTTTAGTTGCCACATGCTA
GAAATGATAAAAACTGCTTTTCATACATCATTTTATTTTATACATAAAATAAAATGTGAAGTTTGTGTCATAATTTTCCATTTCCCAAGAAGAAAGCTGAAACTTATAGTC
ACAGGGCTGATAATATTAACACAAAATTTTTACCGCCTGGCTCCCCCATTCACCTGATTCCAAAAGCCTATGTTCTTAGTAGCACCACTATTTGGATATGGGTTTATAATG
GTTACTACTTAACCTCAATCTATACCAACCTGAAACCAAAGGAATGATTCATTAGTCTTAACTTGTTTGACTCTAGGAGAATTGTATATCTAGTAATATACCATAGATAGT
CTCCTCTCACACAGTCAACAAAGCAGTCTACAAGGTATTAATGAGGGTGATTAGTATGAAAATGTAGCCTAGAGATGACGGAAGAAAAATTATAAAACACAGTCACTGTAA
AATCAGTTAAGCTAATTTTATGTGATGCACATAGTTCTCCTATTTGGAGTGAGTGGAAGAAAAGTTGATCATGGTTAAGGATGTTTAAATCATTAATTAATAAATCACCTT
TGCCAGTGTATTTTTTAAACTTCCAAATCATTTCAGAAATGCAATGAACTCTAGTAGTAGTATCTATAGCATTACACGCCTTTCATCGTTCACAAATAGAATGAGAAATGG
CATAGCTCTGAGAAAATTTAAGCAAATGAGAATAATCCATCCTGATTCTACATCTTCTCTTCCAGTAACCATGACATATCTTCCTCTTCGTAACTTTCTCTTGCCAATTCA
GGAAGAAAACACTTCGTATCACCATTGAGATGTGACAGATGTTTCTTTTCTATGGTTAACATAATTCCAGAGTTACTAGAGAACATAATACATCTCAATATCCACATATAA
TCTGTTTTACTTTATTTTTGTAATAGATGATAAACAGAAATTACAGTTAATAATGATCTGTTGCTACATTTTAAAATATTTTAGTCATGTACTTCTTTCTAAAAATGATGT
TTAGATCCTTATAAAATTATATTTTAATTAACAAAAAGCCAATTAAAATTATTGAAATATTTTAGTTGAGATAAGACATATTTCTCAATTTTGTGATTATTTATCGACAGT
GAGAGGGCATGTGGCATGTATATGTGTGTGTGTGCACACACATCTGTGTTTGAACATTGAGATTCCTAAAACAGTTGAACAGCCAGAATAGGACTTTGAATTACTGATTCT
GGAAGGCAATTATGTAGTTTGAAAATAAAATAAAATGCCTATCTACCCAACCAGACTTGAAATATTGAGCAGAGTAAATCAATACAGGGCTAAATTCTTGGAACTCAAGGA
TGTAGAATAGGCATATGAAATATAATGCAAACCAGTAAAAATCCTGTCTCCTTACCTCATGCACTTGCCAAGAAAAAAAAAAAAAAAGAGTTTTCTTCCCTCTTACCCACT
TTTGAGCAGGGAATTGAGATTGGCTAAGCATGAGTCAGGTCCTG
>chr2_141207873_141208683
ACCATTTTGACCAGGCTGATCTTGAACTTCTGACCTCAGATGATCCACCCACCTCAGTCTCCCAAAGTGCTAGGATTACAGGCGTGAGCCGCCGTGTCCGCCTTGGGAAGC
ATGATTTAAAACAGATTTATTTAAAGGTTAGAAAATTAGACTCATAGTTGGGCAGTAGTATATATAGGGCTTTCTCTACCATTCAGTTCTGGAAATATATCAGCTACCAGC
AGTATCTGGTCATACTGACTGAGAATGTCTTTTATCTTCTTGAAAGCTTTATCCATATATTTCTGGTAATGGGACACCAGGGATTTGGAGATGGACTGATGGATAACATAA
AACTGGGCCTCATGACCACCATCCTTCACCCAGACAGGATGTCCACACCTGCAAACTGCTCCTGGCCCAGAAGCAGAACAGGTTCCAGTAGCTTGTGTTGCAGGGTACATG
AGTCAATCACTTCCGGCGCCATCCATTCACCTCGATGAGACCATTGCAGCATTTGCAGTGCCAACGACTATCGCCATCTTTTAGCATCAAAAGACCTGCATGGACTGCAGC
AGGCTCTTGAATCGCTTGGCTACTGGCATAGAGAGTACTCCTTGTCACACTGCGCCACAACCAGAAAAGCTAGATTAAGGTTCCATATCTCCTTGCATATGCAGGCCTTAT
AGGTTTAGCCACAGATGCAGTAAATATATTAAAAAGGGATGGGAGTGGCTGGGCGCGGGGGGCTCACGCCTGTAATCCCAGAACTCTGGGAGGCGGAGGCAGGTAGATCAC
GAGGTCAGGAGATGGAGACCATCCTGGCTAACAC
>chr2_142697077_142697833
TGCTCCATTTAAAAGATAGAGAATGGCAGAATGGATTAAAAAAAATGCCAACCAAATGTCTACTTCAAGAGACTCATCTAACTCATAGGGACCCATATAAATTTAAGGTGA
AGGAGTGGAAAAAGATATTCCATGCAAATGGAAACCAAAAGTGAGCAGAAATAGTTATTCTTATGTCTGACAAACAGACTTTAAAGCAACAGTAGTAAAAAAAGACTAAGA
AGGACACATATAATGATAAAATAATTAGTCCAATAAGATATCACAATCCTACATTTATATGAACCTAACACTGGAGCTCCCAGATTTATAAAACAATTACTACTAGGCCTA
GGAAATGAGATACACAGCAATACAATAATAGTGGGCGACTTCAACACTATACTGCCATTGAGAGAAAAAGTCAACAAACATGGACTTAAACAATTGTGAGAATTAACAAAA
TGATGCCATTTTTCTACCTTGGTGGCTGTGTTTCCTACCTTGGTAACAGTGTTCCCAAAAACAAGGCAAAAGTCAACCTCGCCCATACCTTTAATAGAACATAACAACCCT
GACTACGATGAAGCCTGTCCGGCCCTTACCACATCCTTACCCAGCCCCCTATGCTTCCAACCTGCCAGCACTTCTCCAACCCTTCCCCTATAGAAACTTCATTATAAAAAC
TCAACTTGTAAGTGATCAGGGTCTCAGCCAGATTCCTGACTGGAATCCCTCGAGGGCTTATTCTTGTAAATAAACCTGTTTGGCCTATGAG
>chr2_151730153_151730617
ACATCTCAATTATTCCTATACCCTCCTGATTAGTAAGTAATAAGTTTCTTCTGGAGTGATGGGTGAGTCCCTTTCAATAGTGTGATTGTCCTAAACAGAGTGGTGCTAATA
TGAAAACTGGTAAATGCCAAGTAATGAAGGGGAAAATGAGAAGATTCTTCATCACAAAGTGTGGGAAAGGTAGGCTGCAATTTGCCATAGTGGCTCTGAGGTCATCATGGC
CTGCATGATGGATCTGCAGCCTGGATCTGAAACCAAGTCTACTTTTGTTCTACTTCTGACATCACCAGCAATAAATAGATGCAGAAAGGAACTGGTTGACACTTGGTTTCA
GATGTGTAAGGAGAGAGGAATCCTGTCCTTAGCCTCACCCTGCTCTGTAGGGTGAACAGAAGGAGAGGCTCGTTTAGGCCAAGCACATGAGGAAAGGGATAAAGATGAAAC
ACTTGGCTCATTTCTTAGTGA
>chr2_153077406_153078074
GCAACAAACTGAAAGAGATCTAGTGCTCTGATAACGAAGTGTCAGAGGCAAGTGTTCATAGGGTGAATAAGGAAGCAAAATAAACAGATTGGTTCCAGTCATAAAATTGCC
TTTTTCTGTTTACCTTGTTGGAAAGCCTTTAATCACATAACCATATGTTGTTTGCTGCTTACGACTAGCTGAGGTTAAGTTTTGTTGCTGTCTAATGTAAGCATGACCATT
TACAGCATTTATCAGAAATGACCCAAGTTAAGTTTTGCTTAGGTTTGGAATTGTGTTACTTTTATAAATCTGTAAAAGAAAAATCTGAGTCACAATAAAATTTAAGGAAGT
TTATTTGAATAGGTAGCAATTCATGAATTGGGGAGCAACAAACTGAAAGAAGTTTAGTGTTCTTTTTAAGCAAGTTTCGGGCTATTTTTAAGGTCTAATTGGTTTGTTTGC
TTCGGAATTTATCAGGTTTGGTTTACATTTTAATTTTGCTTTAACAAATCAAATTAGAATAAAACTTTCACCTTTGTGATGCTGGATCTTCCTATTCAAGAATGTTATGTA
TGCTTATTTGTTCCAGTCTGGTTTTGTATTTTTCAGCAATATTTTATAATTTTCTTTGTAGGTTTTGGACATTTATTGCTAAATGTAGGCCTTGGTCTGGTTTCTCACTTT
CCT
>chr2_154271049_154271819
GGATGTAGATACTAACATTAGTGGCTGGTCATGAAAACTATGATATAAACTTTTTCTCCTACTCAGACCCATCACATTTCTTCACAGGTTTGGTTCACAGGGTTGCTTGTG
AATAATGTTATTAGAGAATGGATTTGCTTGGATACAACTTGGTAAAGAGATTAAAATGTAATAAAGATACAAATTGTCTAGATATTTTTGGTTATGCTATTTGTTATCTGT
GCAACGCATAGAATAATTGGCCATTACTGGCTGCAATGAAATATCTATGCTAGCTTGTAACAGCTGTCTTGGAACTAAACAAACTAAAAATTTTGGAGAAGTTAAATATGA
GCTTTGTTAGGCAATTTCATGAGGATTTAGAAGATGGTAAAACAAATCCTAGAGTTATGAGAAGATAGGTGAGGTTTGAACTGAGTGTTAAAGAACTGACAGAAGTTAGCT
ATGTCAGGAATAAGAAAGGCATTTGAGGAACAGAATACCACATCTGTGGAATTAGAATATGTGTCATAAACCTAGCCCTCTTGCATTAATAACATTCATTTCTTCTCTTTC
ATGACCTCACAAAATCTCATCATATGAGTGTTTCTCTGGAGAATTGTAAGCATATACTGTATTGGTAAACCAACAAAAATACTCGTCTACTATCTAACCAATCATGAATAC
TATCTGTTTATTTTATTCATCTATATATATATCTATCTAATTTATGTGTATGTGAGTCTATGTTAGCATAAAAACTAAATATTTATGAGGGCCCAAAATGTAAGT
>chr2_154271498_154271587
AGGAATAAGAAAGGCATTTGAGGAACAGAATACCACATCTGTGGAATTAGAATATGTGTCATAAACCTAGCCCTCTTGCATTAATAACAT
>chr2_154271534_154271623
ATCTGTGGAATTAGAATATGTGTCATAAACCTAGCCCTCTTGCATTAATAACATTCATTTCTTCTCTTTCATGACCTCACAAAATCTCAT
>chr2_156648958_156649353
TGGCACAATCTTGGCTCAAGGCAGCCTCTGCCTCTTGGGCTTAAGTGATCCTCCCACCTCAGCCTCCCAAGTAGTTGAGACTACAGGTGCATGCCACCATGCCCTCCTGGC
TATTTTTTATATTATTTGTAAAGATGGGTTTCCATCATATTGCTCAGGCTGGTCTCAAACTCCTGGGCTCAAGCGATCCTCCCATTTCAGCCTCCCTGGGATTACAGGTGT
AAGCCACCATGCCTTGCCTTCCCTCCCCTTTTTTAGATGGGATTTGAGTAGATAAATAAGACCAAGAAAAAGAGTAGAACACAAATATGCAAAGTCAAGGAATAATCTAGC
TTTATAACAGAGTTCATCTTTTGTTTTGAGCTTCCTTCCAATTTGATCAAAAGTGACAAGTTC
>chr2_157509743_157510127
TCCATGACAGGCTATCTGGTACTAAAATTGCCCTCCTGCCATAAACAGCTAAAAATCAGGAGAAAAAAAAGATATATACATATGAATGAAACATATATATATGTATAACAT
ATGTGTGAAATATATGTGTGAAATACGTGTGAAATATATATATATAACTATATATATACACATATAAAATAAAACTCAGGCATTTAACAACAGGTGGCAGCATAGGATTAT
AATCCCTAAAATAAGGGAAACACCGAGCCCCACTATTGCCCAGGGTCTTTCTTTTCCTAGAGGCACTTCTTGAAAGATTGTGAGGAGAAAGGCTGAACCAAGCTAAGCTAT
CACATGGCAGTCTTGCTAAGTGAAGGAGACAGATATTGAAGTTTGACAAGTC
>chr2_160574015_160576796
CTAAAAAATGATGCTACACACTGCTCCAGGGCTTATTACAAGGCCTCGAAAGAGCCTTATCCTCAGCTCCAAGTCAGGCGACATATGCATGATACCGTAGAGGAGAGGAGA
GAATGAAAGTAGGACTGCAGTGTTCGTCGTCATAGCTTATCCCCACTGCCCAACCAAAAGGTGGACATTGTTGGTGTTTCCTACCCAAATTTTGCCAAGCTAAGTGGGTAG
TCAGGATTTTAATATGAGTGTAGAAATCAGAATGTTTTAGGGAGAGCCCAGCTGGATATTGGGCTTAGGCAGAGGACTTGTTGGTTTATCCGTCCTTTGCGTGAGCAGGAC
AAAAGAGGATGAGAAAGGGATAGCAGGGAAAAGAGAGAAGGTGAAATGGAGAAACCCATGTGTCCACTGTTTGTCTTGAATTTCCTCTGTGCCAAGGAATATCACTGTGTC
ATCTGGCTAGAGTCTTCAGGCTATTGCTCTACCCACAAGAGAGGACCTCTGGTTGTGGGAATCTTAATAGTAAGAGGTATGAAATACTGGTCATGAGAACTGAGGAGGGTC
AGCTGGGAGTGGCTTCTCATAGCAGAACTAAGAGCCTTCTGAAGAGTTCACAGGGTACCCTACAAAGAAGCCAGAGGATTTTGAGGTCAGTTCAGCATTGGTCAAAAAAGG
AATGAAAGCCAGCAGAGAGCAGACCACAAGAGCAACTAGTTATGCAAGATGCCGCTATCCTTGTCAATTCCTTCTTCCTGCCTCAGCACAGCAGAATAGCAGGTGCAATGG
TTCTCAATCCTGGCTGCATGTTAGCATCACCTGAAGTTTTTAAAAGTACTGCTACCCAGACTGCACTCCTAGACACTAGGATTTAATCACATCCAGTACTCCCAATTCCAT
TCATGCCAACTGCCTTAAATACCACCTCCCTCTGGATGACTCACCATCTTCTGAGATTGAGACTGACATCCTCAGCCTCCTACCCAACATGTTCATGAGAATGACTCAAAG
GCACCTCAAACTCATGCCATTATCTTCCTAAACAGTTTCTTTCCAAAGTTCCCTCTCTCAAGTAGTGGCTCCTTAATCTACTTGCCTGTGCAAGCCTAGATCCTTGAAGTT
ATTCTTGAAATTTCCCTCTTCCTTATTATTTGTCAATGTCTCTTGATTTTACTTCTTTCCATCATCAAAACCAACAGCCTAAGCTACCATTATCCCTTGTTTCTTCTACTG
CAATAGCCTGCTAAAAGGCCTTCCATGTTAATTTTAATACTCATCTTCAGTTAATTTTTTACATTGCTCCTGAAATAACTGACTTTTGAAATAAAAATATGATTCCATCAT
CCCCACCTTCCCACTATCTCCAGTTGAAAATATTTGAGTGCTTTTCCATGGCACTTGGGTTCAAGAGCCAAATCACAGACATCCCATACAGGCTTACTGGGCCTGACACCT
GCTCATCTCTTATTTTTCAGTCACTCCACTTTCTGTACCAGCTACTCTGTTCTTCTTTCTGATATTCTTAATGAGCAAAGTTCCCTCTAACCACAGGTCTTTTGCATGTGC
TGTCCTCTATGTTTGAAATTCTCTTTGTTGGGCCTACTTCCTCACCCCTTTACTTTCAGATCTCAGATTGGGCCTCACTTCCTTCAGGAAGCCTTCTCTAATATGTCCCAA
CTAGGGAGCAACTTATACTAGTCATGGTTTTAAATTTACCTATTACCATGTGCTAAGGACTATGCTAAGGGCACATGCATCATTTCATTTAATCCATACAACCACCTAATG
ATGTTAGTACTATTGTCAATTACATTTTACAAATGAGGAAACTGAAAGAATGAAAGTAGCTTGTCTTTGGCCACAAAACTGATAATGACCTCAGGTCTGTCTGGTTCTAAA
ACCCATGTTACATGCGCTACATTGTACCACTCCCCAAAGACATGGTTCAGGGCATCTCCCTTATGGAGCCCCTTTCCCATCTGATATACCAGTCACCCATTAAAGGTAGAC
CAGAACTCAAGGCCTGCCCTCTAGACCAAGCCACCATCCACTAGCTTCTGTGGCTTCTCTGTGCTGGGTACAAACATATGACAGCACAGGCAGAGGCAAGCTGGAGAGATG
ACAAAGTAAATTCATGACAGTATAAGGAAAACATGATAAATGAAAGTCATGCAATGGGAGGATGGGAGGATCACTGAGAGGCTTGTAGGGCTTATTTTGCATGTGTACAAG
GAATGAGTGACTAGTGATAGCAACAATAGGGCTTTCTCAGAGATGGAAGAGCCGTTTTACTAAAGGAGAAAGTAAACATTACTTAGGACAAATCTCATATCATACTTTAGT
GTTTACAAAGGAGACAGAGGGAGACAGGCCAGGAAAGAACAGATTTCCCAGGGGAGGAAATTGCAATGAAAATAAGTAATCTGGATCAAGTCAGAGCATGTTTGAACAAAA
AGAATACCCAAGGACAGAGGAAACTCTAAGGATAAGATAGGATTTTATTCAGCAGGAACCCCTGCTAGCTTTATTTTAGACTGTTTTTAAAATGGTGAGTAGTCAAATGCA
AGGGAAGAAGCTCTATGAACTAACACCATTTCCTATAGGTTTTGATGCTTGAAAGTTTCCCCCAGGTTCAGAATACATATTTTAAAATTTAGAACGGCTTTAACATCTAAC
AATCGGAAAATGTTTAAGTAAATCACAGCCCATGCCATGAGATGGAATAATATGCACCCCTTAAAATGATGCAGATGACAAAATGCAATGACTCAGGATAACATTTGTTAT
GTTAAAA
>chr2_161941027_161941936
CATTGTAAAAAATAACAGAACAATCTAGAACAGAATAGCTGGGTATATGTGATAAGCCTTAGAGCAACCACTAAGAAAATAACTCGAAAAATACATAGTGAAGGAAAGAAA
ACAACAATGTTCCTAACATCACAATCAAATGAATTCTCCTTTTCAACATTTCACCAGAGGCTCAAAATCATTCCACGTTTAAAATTTTTTTCTCTTTATAATGTCTACTGA
AAAAGTAGCAAAATCTACTGAGGAGAGCTTTATTTCTAAAAGGGAGTATCACAACCTGCAAGTGGGAAATGGAGCCTCTGGTTAAAACTGAAAAGCAGGTGCTTCGAAGGA
GGAAAAATGAGACAGGAATTCATACTAAATGGATTGGTTTAGCATACATATTCAACCGGCTATTGGAGGAGCTATGAATATTCATGAAGGGGCACACGTGTAGTAAGCTAA
CATGTCTATTACATATGTCCCATGTTCACTTTGGGGTGGAAAAAGCATTTAAATATACTAAAATTAAGCTCTATATGTCAAAAGGTTAAGCAGAGGACATGAAGGGACTCA
GCATACAGTCTCTGTAAACTGGCCAGAACCACTCCATGTTCAGTGTTCTCTTATTGGGAAGGAATGCTAGCCAGTTGCTGTGTCGAAACTACAAAAAGCAAGGGGCAGCGT
AACATGGTTGGTTGAAATCAGCCATGGAGCAAGTCTTTCAAAAGAGCTTGTTTCTGTTTAACCCTTAGGAACGAAAGCCTACTGGTGGTTAACAAGGTAGGGGGTGTTACA
GGGTGTGGCTGACCTACTGTTCCATCATAGACAGGAGCTCAGTTTTTAAGGTTTCTCTGGGGTCTCCAAGTGAGCCTCCCTGGAGAATCCTCCAATTTCCCTAGTGAGAGC
AAGAACCATATCTGTCTATACT
>chr2_164014709_164015535
TGAATGCAGTGATTATATTGGATGAGGCTCTTCTGAATTCAGCAAAATAAAGACTCACTCGTCACAGAGGATACATTAGATTATGTGTGTTTTATGCTTTTTTAATTCAAT
TGAAAAATTGGCTAAACATGAATGAAATTCTAATTGGAAACATTTCACACTTTGGCAATATAGATGGTATTTGATAAGTGTTACTGTTTTCCATTCAGTAGGGAATTCTTA
GAGCTGAATAAAAAAATTCTTTAAGTAGGACCACAAATTAACCATTTACCACAATCAAATCGGTGGGGTTATAGAAAAAAAATTCCCCTTAAAATCCTAACAAAGCAAACT
TTTGAGGAAGGTAATGTTACACACTTTTGGAGGAAGGGGCAATGCCAAGATTTAAAGATAGCCCTTTAATTTACAAGTTAATTTTAAACATTTATTAAAATTTTTTCCAAG
ATGTGGAAACAGTGTTTCAATTTTAATTTTAAAATGTCAGAGCTTCAAATAGATGTGACTGATCAAAATACTTTAAAAAAACCGAACGAGAAATGTTCTATAAAATGTTTA
AATAGAGCATACTCTTACCTTTCAAATATTTAAAAGCTTGAAATGGAAAGCTTTGTCTAGAGGCACTCAGTATTGGGCGAGCTGAGTGTTTCACATTACTTATTGTTCCGT
TCTCAGATATAATTCAGACTTAACTTTGCCTGTGGTCTTCCACTGTAAAATATGAAACTCATGAGCTAGCTCATTGTCTATGAATGTTTCCCACTCCCCCACACTCCGTGT
TCCAGTTGGTTGGGTCACAGAAGTGATTTCACTTGCTGGCTCTCAGAGTG
>chr2_165337703_165338836
ATCCATCAGAAATTAAAATGAAATAAAGAATTTTAAGATAAACAAAAACCTAAAAAAGCTGTTACCACCAGAACTACACTACAAGAAATGTTAATGGAAGTTCTTTAGGCC
GAATAGGAAAAATATCAGATGGAAATTTGTTTCTGGGAATGATGGTCACTAGATATGAATAAATGTGGGTAAATACGAAAGACTATCTTTTTTTCCTTAATTTTTTTCACA
TTTATTTTAGGTTCAGGGGTATGTAGACAGCTTTGTTGCATAAATAAATTGTAAATCACAGGGGTTTGGCATACAGATTATTTCATCATCCAGGTAATAAGCATAGTACTC
TATAGATAGTTCTTCAATTCTCATCCTCCTTCCACCCTCCACCCTCAAGTGTCTGTTGTTCCCTTCTTTGTGTTCCTGTGAACTCAATGTTTAGTTCCCACTTATAAGTGA
GAACATGCAGTATTTGGTTTTCTGTTGCTGTGGTAAATTTTTTAAAAAGACAACTGATTGTTTAAAGTGGGGATTTATAACATAGGTAAGTGTAAAATTATGAAAAGATTT
GAACTTTTTTTTTTTTTTTTGAGACGGAGTCTCGCTCTCTCGCCCAGGCTGGAGTGCAGTGGTGCGATCTCGGCTCACTGCAAGCTCCGCCTCCCCGGTTCACGTTGTTCT
GCTGCCTTAGCCTCCCGAGTAGCTGGGACTACATGCACCAGCCACCAAGCCTGGCTAATTTTGTTGCATTTTTAGTAGAGACGGGGTTTCATCGTGTTAGCCAGGATGGTC
TTGATCTCCTGACCTCATGATCCGCCCGTCTCGGCCTCCCAAAGTGCTGGGATTACAGGCATGAGCCACCACGCCGGGCCAGAACATTTTATCTAAAGTGTTACAATATTA
ATTTTACATAGAAAATTACAAGAAAGTATCCCTCATGAACACAGAAGCAAAAAATCATTAGCAAAATATTATCAATAAAATCTAGCAATAGAGAAAAAAGTAATAAATACT
TCTTAAACATGTGGGGATTATCTCAGAAAAGTAAGATTCATTTAACATTTGAAAAGTGATCAATTAATTGGCCATATTACCTCTAAAAGAATAAAGGAAAGCCTAAGATCA
TCTCAATAGATGCAGAAAAGGATC
>chr2_165720620_165720983
CACATTCATTTGGGTTTTGTGGTTTGGAGAAAGGACTGCCAGAGAGGAGGTGAAAGCCACAGTGGAGCATTCCTGGACAATCCATTGCAGGCTTGGGAGATCACCATGCAG
GCAGCTCCTGCTCCATAATAGCCAAAATAGCAACATGACCACAAATAATTCAAAGGCTGAAACATTTTGTTCCCACCAGTTCAAACTCTCCTGCTTCTGTCAAATGGCTGG
TAATCCTATCTCCTCTACTAAGCCTTTCCTAAATGAAACAGTGGCAACTCCTTTTGAATTCTACTATTTATTACATAAACACACAATTCCCGTGGTTCCCTTATCACTCCA
TTAAATGCACTTGCCCTCTGATTGAAACACA
>chr2_165831960_165832544
TGCTTCTGCTGTCCACTCACCTGCAAAGAATGGAAGGACCTTCTCCAACTCACAGGAAATGCATTTCTTTCCAACCTGAAGAATTAAGAGTTCGCTAGTCATTCTCCCTAC
TTTTTGTTTTCTTTCCTGTATCTTGGTCAAAAGTGTGGGAAAATCGAGGCATGCTAAAGATATTTTGAGCTCTCCTAATCCTCAGTTAAAATTGTCTGCTCTGCTGAGGCA
GGAGAATGGCGTGAACCCGGCAGGCAGAGCTTGCAGTGAGCCGAGATCGCGCCACTCTTGGACGACTGAGTGAGACTCTGTCTCAAAAAAAAAAAAAAAAAAAAAAGAAGT
CTGCTCTGGAGAATGGTAATGAAATGTAATAAGAGCTCTAGAATGAAACCCCATACGTAAAAACTTTTCATCACACCAACTGGTTATTCTTTCTGAGATGGGCCTGAAATT
AAACCAATCTTTAAAGACAGAAGTTCATAGCAATCTCTAGGATGAGAAAACCTGGGCTCATTCATTCATTCATGCATCCATTCATTCTTTCTTTCAACAATATTTACCAAG
TGAATTCTAGGTGATGCTGCACTTCCATGT
>chr2_166179038_166180551
TTTTACAGTGAGGTCCATGGAACTTAAATGTGTTTACTGAGATGTTCCTGACTTGGCTTCTCTCACTGTTCTTTTAAGTACAGATACCTGTACTGTGTAAGTATTGTGTCA
ATATAAAATAAATCCCCAGAAAACCAAACATTGTTAAAATGTGTCCTAACAATTCGGGGTGAGGAGAAGGATTCAGACACATGAAATTTAAACAATGACCAAAGTAAAATT
CTCAGTGAAGAAGTTAGTCAAGTTTGTGAAAGTTTCTGAATAAAAAGTTATGTTATTCTTTTTGACTCGTACTGATTTATTTCTGCAGTATGAGACTTAACTGCATTTTGT
AACATGGTAAGTCTATTTCAATGGCCAGAAGATGGAGCCATTATATAAAGAATTTTAAAAACTTACATCCCCAAAAAAACTACGTTTCTCTTTTTACTAAATAATTATTTT
AAAACATCTTATGGAATCAGAGTAGTCTGAGTATCTTTTTGCTTTTAACAATGAAAAAGAAGTAATATTTTATCCTCACATATGCAGAGAAGTAATATATTTTTAGGCAAT
TAGCACCTACATAAGTGAGCATATTCATAGAGGATTCATTGCTTCTGTCCTCAATGAGTGAATTATATTAGGAGAGATACCCGTAAGGTAATAATAGAATAAGCTGTTGCA
TGTTTATACTGTAGAATTATAATCACATTGGTTACTTTGGACCCTGGAAAACTTTATCAAGCAGGTGGCATATGAGCTGCTACTCTTTAACAATATTATTTGGGATTCTCG
TATAACAGGTAATCTGGGACTGTATTTTGACAATGAGAGGTGCTCTAATTAAAAAATAATCTATTATGTACCATCTATAAACACCATCTTCCTATACATTAATAATAATTC
TTCTCTATGACCTTTTGAGCGTTTCCAAGCATTTTCCAAGTTCTTTCATATACTGCTCATAATAATCTATACTTACCTACAACAGGAGACAAAACAAAGAAGTTAAATGTC
ATATTTAACTAAGATCACACAGTCAGTAAGTAGCAGAGACTGAGACCCAAAGAGGCACTGACATAGAGGAGAAACTCATAGAGGCACTGACATAGAGGAGAAACTCATAGA
GGCACTGTCTACTGGATTTCTCAGCTGGCACTCTAACTTCTACAGTTCAGCACATGCTTGAAACGAACTAGCAACTTAAGGAAATGAGTGCTTTCTGGATGGGTAAGTTTT
AGGAGGACACATTGAAAGTTATGTGTAAAGAATATAGAACCTATGAATTAAAATCCAGAGCGGATTGAGGGGAGAATATGGCCAACTAGAGGGGAGAAGATGGCCAACTAG
ATTGAGCCGGGAAGCTACGCTCCCAGCAAGAGAAATCAAAATATGAAATAAGCCATCGCACTTTGAACAGATCTTTTGAGAGAAAACACTGAAAGTAAATAGAGAGGCGAT
GCAGACAACGAGGTGGAAGAGGGAGGAAGCTGGGACCCTGCACGGAGTTGCCAAATGTCAGAACCGGCTCC
>chr2_168046419_168048154
CGGCAGAGTGCAGAGAAGGAGCAGCCGTTCAGCATCCACGCACACCTACCCCCGTGTCTTGGTGTGGTGAAGGGGTCACCTGGAAGGTGGCCCACATCAAGCCATCTTGCC
ATCACCCCACTCCTCCCAAGTGGAGGTGAGTCACTTGCTCACCTCCCTAGGTGAAAGGAAGCAGAGCTGGCCTATATCTCTTCAGAGAGTCCCACAAGGGTCACTACTGAA
GAGCTGGCCTTTGGACACTGGCCTCAGAGGACACTGGCAGCCAGTTAGTTTTAGAGAAGCAGTGGCAACCAAGAGGAAAAAGCAACCCAAAAAGGGGAGAAAGGGTAACTG
TGTTCCCTCCTCAGGGAGAGGGGTCAGGTGGGTGATGGGAGGGGATAAAGGTGAAACTGCATAATAAATGGAAGCTTAAACCAAACTTTTTTACATTCCAAGTGACAGGAA
AATTATGGCCTAATGCCAAAGATGCCATTAAAAGATGGGAAGGGAAGATCTGACAACTCTTTAAAGGCAGTAACTAAAGAAACATAAAACTTCTGTTTTGTTTTTACCCAG
CGAGTATAGATTGTACAATAAACTGATTAAAAAAGAATGAAGAAAAAACAACTTAAAAAAAAAGGAAAAAAAGAGAATGAAGCATTGTTAAATATCTTTTAGCCCTGATAT
TTTTTAAGTTCCCCATTTTCTTTCAGATGTTGGAGAAAAGAGGTAAAAGAGACAGAATGTTTTAAGAAATAAAAAAAAGATTCTTCTTAGCTACTTGGATATTGCTAAAAA
TACTCTATAAGCAAACAATACACTTCCCTGCAACAGAACAGCTAGGCTAATGTAGTCAAAAGGCCAATCTGACTAGGATCCTGTGTGATTTACAATGTTAGAGTTTAAAAT
GGTATAGCCATGCTGTGGTAATACACATTCATTTTAAGTGCTTTAGAGGCCTAATAATTCATTTGAACATTCTCAGAGAAAGACTTCTCTTTCGGGGGAGGGAGCAAAATG
GTGCAACCAAACCATAAAAAGAGAAAGGATCAAAGGACAAAAACCCCATCAGCTTTTTGACTGAGCTGACCTTGTATCTGCTCCACAGCAAGAACTCTAGAACGAGTTCCA
GACAAACGTACAAAGTTTGGTTTTACAAAATCCCCAGAGCTTCTCCATTAAGACAACAAAGGCCATTGGTGGGCATGCTGGTAAATTCTCCAAGTAGGGACTGAAAAGTCA
TCTTCAAGTAGCCACTGCAGCATGCTCCAAGGTAAAGGATTAATATAAACTTATGGGGACAGGAGACCAAACCTCCTCCCCAGGGCCCTCTGTGTCAGAAAGGTGGTTTGC
TTTCTTACCCAGGGCAGAAGCCCTCCAATGCTTTTATGAAACAAGATGTATCTCTGCAAATAAAAATGAGTCAAAGGGTTTTAAAGAGGATTTACATTAATACTTTGTGGC
CAGGTATGCTTGACAGCATCTTCCATATCCAAATTCATTAAAAACTCAACCAAAACTCATATTTCCTTTTGGAGATTAAAGTTGCTTAACTACTTACCTCACTGGGGAAAC
TCACTGAGCTAAGCAGATTACCAGACGACGGCACAGAGTTTTATTTTCTGAAAATTTTTTAAAAGAGTAGTTCTTATATTTGATAGTCCCATTTCTATGTGGCCCAGAGGG
TGAAAGCTCAGGAGATAATCTCTAGTTATTCCATGCAGCCAAATTCTGATTAAGATCCTTATCAAGTGATG
>chr2_170176985_170177944
CCATTATTGACTAGCGGGAGTAAGATCGCTGTCCTTTAAATCACCTTCTTCATATTTGCATTCTCTGTGTGCTGTTTCTTGGCTCTGGGTTTCTCTCCTGCCTCATCTACA
CTAATCCTTTTCACTTCTTCATTCAAAACTGTACCTAGATTTATCTGCTCCAGGAAGCATTCCCACTCAAGTCTTGGTCCTGGGTTGAACTGACTCCTCCTCAGAATTGAT
GGATATAGCTTATCCAGTGTTATTGCACAGTCTTCAACTATTTCACATGGGCCTATGTGTCATGTTAGCTGGCCAGAAAAGAAGCTTTCTGGGGACCCTACCCTCCTGTTT
CTCACTTCCCCTCTCTCCCTTTTTTTTTTTTTTTTTTTTTTTTGAGATGGAGTCTTACTTTGTTGCCCAGCCTGGAGTGCAGTGGCAGAATCTCTACTCACTGCAACCTCC
GTTTCCCAGGTTCAAACAATTCTCCTGCCTCAGCATCCCTGGTAGCTGGGATTACAGGCGCACACCACCATACCCTGCTAATTTTTGTATTTTTAGTAGAGATGGGGTTTC
CCCATGTTGGCCAGGCTGGTCTCGAACTCCTGACCTCAGGTGATCCACGAGCCTTGGCCTCCCAAAGTACTGGGATTACAGGCGTGATCCACCATGCCCAGCACCACCCCC
CCACCCCCTGCCTCCTCTTAACCTACTGTTCTGTATATAGCCCAGGGCATGCTACTGAATGAATAGTCACTGTTGAATAGTCACTGTTTCATTGCTTGGTAATTCAGATCA
GAAACTCATGGTGTTTCCCCTGGGTTTATCTGCAGTTCAGAAAAGTGACCCTGACTACATGCTTTGATTATGCCCTTTGCTCACAAAAAGATGATTAGTTTTGATTGTGCA
GCATTTGGAATGAAGGAATTTAATCTGGAATGAAGGAACTTTAAAAGGTTGGGGGAATATCACATTGGAACT
>chr2_170771562_170773112
CAGCCCATCCCAGGGCTTCCCGACCCCCTTCCCTCAGTCCTTGCCCTTGCCCGGAATTCTTTTACTTATTTTTGGAAAATTAGTTAAGACATCACTACTAGCTAGATATAA
CTTGCTAGCCATACAAATTTCGATGGAATTTGGACAAATCATTTATATTCCCGGGCCTTATTCTCATCTTATGAGATGATGAAATTGACTTGAAACTTCCAAAATGTTGAT
ATTGTTCTTTTGACTACTCAAACTACTCTACACTGAGCCCCTGTGGCATTTAAAGTAACACATGGTATAATGATCAATTTATTGTTTGGCATAGGTGTCTTGGCTGAATCT
TATTTTTACCCTAGGAGAACCCCTGGAAGTCGCTTTTTAAAAATCTGAAAAGGACACCGGAAATGTCTTTTAATATGTTTCATTTTTCTAAAAACCAAATACAATGATCCC
CAAATCCAACTTATTTTTTAATTTTTATTTTGTTTTTTGTGAATTGAAATAGTTTTGGTTTTTGTAATCTCTGGAGAACAATAATAACAATAACATTTCTCTTTACGTGTT
AAGAGTTTTCCAGAGCTGAAATTCCAGCATCTCTAGGTATTTCATTGCACCCACTCCAGAATTCCAGAGCTTTCTACCTACGCTCACCGGTTGAGCCACATCCTCAGTGTT
TTCTCCCTTCTTTGCCCCATCCAGTTTCGGCGTTTAGAACTGGCTTCATTTGTGACAGTTCACCTTCAGGACTGGCCTCCCTGAGCTGTAAATATTAACAATAGTATAGGA
GGAGGAGTTATAGTAACTGCAGTTCTGGCAGGAGATGAGTGCTACTATTATTATTTATTGGTAGCTAATTATTTTAACCTTTGCAATTTAACTCTATAAGGTAGGTGGTGT
TTTTATCCACACTTTACAGTTGAGGAACTGAATCACAGAGAGGTTAAGGAATTTGCTCAAGGTCACACAGTTTACTGGGATTTAAACATAGACAACCTGACTCCAGAGTCT
GGAATCCTAGCACTATATTACACTGTAAAGGAAATATATAAAATTTATATTTAGTCAGTTTAAAAAATGAATGTAAGTGATGGATGATCCTTGACACCATTTGTATACACA
TTTGAAGCTATGCCATGAAATATTGTTCCTGCATCATGTAATGTTTCCCCCACCAAGCTCCCTGAGGATAGAGGATAGTGCTTAATCAGCTCTGTCTCTCCTTCTCACCAG
AGTTGCAGGGCTTGAGTGTGTAGCTAGCTAGCTATTTATTCATTCTGTCTTTGCCTATTAGACTACAAGGTAGCTTATAAAAACCAGTAGCACAAAACAGTAAAATAATTG
CATAAGTGGGATGAAGAAAAACATGTAATGTCTTCCAATATTACAAGAGAAATCTAAAATAAAAATTTTTTGAAATCTGAATTTTAAATGTTGGTAATTCATTTTATAAAA
GGTGTTTTTGTTTTTTTGTTTTGTTTTGTTTTTCCTGAAGTCTGTGGAGTGTGGAGTCCAAATAATACCAACTGGGGAGGTTCAGAATCTTGTGGCCTCTGGTTGCAT
>chr2_171622322_171622869
GGTGACAAAGTGAGATCCTGTCTCAAAAAAAAAAAAAAAAAGAAGAAAAGAAAAGAAAATGCAAGAGCCTTAGGCCAGGGAAGGGTAAACGTTTCTTTAAACCTTTCCAAC
TGATCTTTTATTATTCCATTTGTGCATTCCACCATTCTGGAAGACCGAGGGTGGTTTGCACAATGGAAATAATGATTGATCCAATCTCAATCAACTTTGACCGTACAAGAT
AATCATCATCAGCAGCAGCACTTTGGTAGGCTGAGACGGGCAGATCATTTGAGGTCAGGAGTTCCAGACCAGCCTGGCCCACATGGTGAAACGCCGTCTCTACTAAAAATA
CAAAAATTAGCCAGGCATGGTGGCGCGTGCCTGTAATCCCAGCTACTCAGGAGGCTGAGGCACAAGAATCGCTTGAACCTGGGAGTTAGAGGTTGCAGTGAGCTGAGATTG
CGCCACTGCATTCCAGCCTGGGCAACAAAGTGAGACTACATCTCAAAAAAAAAAAAAATTTAATAGCAGGAACGAAAGGAAGTAAAGTACACTTGGAAGATGGC
>chr2_173081692_173082055
GAGAAATTGAAGAAGATGGCCAAATCGTTTCCTTTATTTCCATCACTGATGTGGTTCACTGTGCTTCTCCATGATGTTTGGTGTCGGGTTCATGACTGCTTCCCTCAGAAA
AGGAGGGAGACCGTCTATACTTTATAGTAGATTAGTCATCAACTCAACAGGGTTGGAGTGGGTCTTAAAGTGGTTTCATTCTGCCCTCTTAGCTGATGCAAGAGTCTCCCA
CTCCCACTCTACACCGCATATCCCATTGAACGCTCTTGGTGATGGGTCACTCACTACTAAAGAGGGTGGCAGATTTTCTTGTTGGCCAACTCTAAACCAGGAATCCTTTGT
TTTTTTTTTGGAGACAGGGTCTCACTTTGTG
>chr2_174018834_174020073
GTCGTTTAACAACCTCCATCCCTTCTTTCCCCAGCCACCTTGGCTTCCATCCTCTTGGACATCGGGAATCCTAATGTTTGTCAGTGGGAACAGACATGTCCCTTAGTGTTA
GAAGCGCTTGCCACCAGTATCATTGTCTTATTTTGGAGAAAACCAAGAGCCTGGTTTTCTCCTATAGGCCCTTGTCCATTCTGTTCCTGTTCCCAGCCAGGTCACAGTGGA
TTTTTCCAAATAGAGAGAGGAGACCCCACGCAGCCATTGGCAGAGGTCAAGTGGCATTTCTCAGTGTCATCAGAGCCCTGTAGCTCCATGGATATCATTGTTCAGGAGGAA
GTGAAATTGGGCATTCATGTTTTGAAGTGAATTTATTAAAAGAAAAATGTTAAACGAATAATAACCCATATGGTTTGTGGATAAAGCAAAACCTGAGGGTTGTTCAGGGAA
ACGTTTGTCAAATGAACAGCTCAAATCAGCTTCCAGGAGGGAGGGCACAGTGGGGATGAGGAAGGCAGAGGAGAGTGAGATGAAAGACGGAAAGGGACTCTGCTCCTGAGC
CCGGAGGACCTTCCTTCACCTCAGTTCCCCTCCACACTCTTCCTTGAGGGCAGCTTTGGCTGCATTTTCACACCAATAATAAGAAAATCCCAGTCAGACACGGTGGCTCAC
ACTGGTAATCCCAGCACTTTGGGAGGCTGAGGCAGGAGGATTGTGTGAGCCCAGGAGTTCAAGACCAGTCTGGGCAACATAGGGAGACTCTGTATGTGCAATTAAAAAAAA
AAAAAAATTAGCCAGGTGTGGTCCCAGCTACTCAGGAGGCTGAGGTGGGGGGGATCGCTTGAGCCCAGGAAGTCGAGGCTGCGGTGAGCCATGGTCATACCACTGCACTCC
AGTCTCAGTGACAGAGCAAGACTCTGTCTCAAAAAAAAAAAAAAAAGAAAGAAAGATAAAGAAAATCAAAGAAAATCCCAACATTCCCGGGAGGGAAAGAGTTTTCATGAC
ACTCTCTCCTGCAATTAAGAGAGAGCAGGAATTGCCTTTGGATGCTTGACTCTTTGTGCACAGAGGAGAGGCCACAACTGTCACCCTGCAGCAACAAATTGCCAACTTAAT
TATCTATTAATGTCCTGCAAATTGTAAGTCATTTGATATTTTCTCCAAGAAAACATCTCCAAATTGTCAGCAGTCTCCCCTGCGTCCTAATTATTGTGTCACTAACTGTGT
TGGTTCCATTTCTTTTTTC
>chr2_174747176_174748295
CCTTTCAGACCCTTATCAAGCCCAGGTGCCATATGAGACTGGTAAACCTTCTCTGACTTCTCAGGTCTAGAAAGCTGCTTTAAAACATGGATTTTTTTTGTCAAGGGCAGT
GGCTCACAGCTGTAATCCCAGCACTTCGGGAGGCCAAGATGGGTGGATCACTTGAGCCCAGGAGTTCAAGACCAGCCTGGGCAACGTGGCAAAACCCTGTCTCTGCAAAAA
ATACAAAAGTTAGTTGGGTGTGGTGACATGCACCTGTAGTCTCAGCTACCCCGGGAGGCTGAGGTAGAAGAATCACCTGAGTCTGGCAAGTGGAGGCTGCAGTGAGACGAG
ATCGGGCCACTGCACTCTAGCCTGGGTGATAAGAGTAAGACCCTGTCTCAAAAAACAATCAAACAAACAAAAAAACCCATGGATTTTTGATGCAGTTTGCATTTTAGTTTA
TTTCATTTCTACTGCTTCCTCTCTCTCCAAATCAAATGCCTTATCTCTTTAGGACTGGTAGATGGGGTTTTCTTAGTAGGTACAAAACTGACTCTTAAGCAAAGAATACAC
TTCATTTAGAACATCAGCAACTCCCTAGTGGTCTCGTGGTTAGACAAAATAAGTAAATATATAAATATAACAGCAATGACAATGCAACAGAAAACCTCGGTTATCCTGGCA
AAAACTCTTCCAGACACTGGAAATGAACACTTTTTTTAGTGATTAGTTTCATTTACTAAAGAGGGTTCACTCTTCAGGGAGACAGCAGAACTAAAGGGAGAAGCAATATGA
AAACACTTCAAGGCCATAAACTTACATAAAGGTAAATCTTATCATCAATAATAAGTATGGAATATAACACGTTTGATAAGTGCGAGTGGAGCAAGTAGACAAATCTTCCTC
TCCTGCCCTTCTCTGCTCTGGTAGGTTCCAGGGCAGAGCTAAGCTCAGCTCATTTTCTGCTCATCCTTGCTGATTTAATTCAATGAGTCGACCTGCAAACACGGCTAGGGT
TCCGATGATGCAAACAAGCATGAAGACTCCGAGGAGTATGTGGTCCATCACCATTGCAACGTACTTCCACTCTGCCGCCGCCTGGGAGAGAGGAAAATGTTAGACAGAGTC
TCCCTAAGGT
>chr2_175397640_175398015
TGATGAAATTATTATTTTTTTCATTTACTGGCAGGTAATTTTAAAAGAAAAAAGAAACTCTAATACATTCATAATTGTATTGGAATTCATAGTGTTCATTTCCCTGGCCAC
AGAAACACTGACTTTCAACACTGCCACCTTGCTGTCATGAACTCTTCTGTGTAAATGATTTGAGAGAGAGAGATGAAGTGGCAGCCTTCCATTTTCTAAATGAAACATGAG
TATTCACCTTACCTGTCTCACTACCTTCAGGAGTGAACGTGGGAAATGCAATACTTAGAGTAGACCAGAAGGTGCAAACGTGTAGCATGGCTGGCTCCACAGCTGGTATCT
AGGATAAATGGCACATAGAATAGATACTCAATAAATGTCAGTT
>chr2_176246609_176247658
ACTCATCATTTCACAGTGGGCTCATTAGCATTTCCTCACACACAGGCAGTGACCACCATTGTGGGGTATCACCCTTGGATAAAGCACAGCTGAAATATCAGATGCTCAGAG
GTAAATTTAAAATTTTATATCTGTACTTTAGAAATATGAGTGCTTCATAAATATGAGGCATTAAAATGATTTAGCATCTACAAAGCAGTCTGGGAAGAGGAACGGTTTTAT
CAGACTGGTCTCATAAAGCTTGCTGACTGCCAAAACAATAGTGCCAAAAAGGAATTCGGTTCAGACAACTCGGGGAAGCTTATTATACCGCCAACTTGAACTTTTCTTCTT
TTCCCACTAAAACATGTTTTGGAAAATATATGTATGTATCCTATTGTATAGGGAACTTCAAAAGGCTCAAGTGGACCACTGCAGAAACCTCAGAATACTGTCTTGAGAATA
CTTCAAAGATTTCCAAAACACATCAGTATAAAACATCTTCACTGTAAATTCAAGATGCCAATTGGGTTGCCAGTAAAGGCAAAGTTTAATATTCCCAGATGTTACTATACA
GTATCTATGATATGTTGGCTGAATAGGGTATGCACATTTGCACATCATGGTATTTTTTCAAAATGTAAATTTAGTCCCTGGAGATATAACAATAGCAAGGCTGAATAAATT
GTCTAAAAATTAAAATTCATATTTTTTTGTTAGTTTAAAAGATGGGGGAAAGCAGAGAGCAATAAAGCTAATTCATATACTAAATGTCATTTAAAAAATTGAGATAGTACC
CCCAAAATCTTAAAAGCATGAATAGATCTGAAATAAATAGCTTTTTATTTTGGCAGTGATTATTCCCATTACCAGAACTTCGTGAGCATGCAATGAAAGCTAAGTATGCTC
AATTACTTAATAAACTCTCTTTTTGAGAGGGTATCATAGCATACTCCATGTAAAAAGCATCTTCTATATTAAGACAGTTGAATTCTTTCTAGAATGTTCAAAACAAAATGA
AGCATGATAATTTTACAACATCAAAGAAGACATACCTACATTAAAGAACTA
>chr2_177033061_177033700
TGCATGCTCCCATAGCACTTACTATTCTGGATTAAAACTGTATAATAATTTGTCTATAATTTCACTAAAGCATAAGCTCCTGTAACATAGAAATTCCAATTAGTTGGGTTT
TGCATCCCCAACACCTTCTGTTCATTACTTGGCATAAAATAGGAACAAATAATTGATTGAACGAATGAGTGAGTAAATGGGTGCAATTATATAAGCCCAACTCATTATGCA
GAGGAAGGAAGAAGAGGCAAGTAGAGGAAATAAAAATTATGGACCTAAAGATTAACAATGGAATATTAGGTCTCCCACGTCTGGGTTACTAGTTTGCATTTGGTAGGCAAC
TTATGAAAACTGAAATCGATAAGTGCCTATTTGGTCATGAGTATCAATACCACTTCCACATGCCAGCACCCAAGGCCAGAAGAAATGGAAAATCGCTATTGTCCATTTTAA
TTATCAATAACCCCTAAGACATTTGGTTGGACCACATAGGTTAACAATCAATCATCTTCCCTCTAGAGGCAGCCTAAGCATCTCTGGCAATTGCAATCCATGAAACCCAAA
CAAAACGATGTCTCTGAGGATGCTGATCTTGCATTGCCTTTTATCTTCCATTTGGGGTGCAGGAAAGGACAAAGATTAGGAAGAT
>chr2_177815821_177816565
ATATCATACTCTTCTATATACTTTTATCTTGGCACTGACATTTTATCTTGCCTACTTAGTAAGTATTTCATAGATATAAAGAAAATATTTGGTAAAATCTACAGAGCAGGC
CAGGTGTGGTGGCTCATGCCTGTAATCCCAGCACTTTGGGAGGCCAAGGCGGGCAGATCACCTGAGGTCAGGAGTTCAAGACCAGCCTGGCCAACATAGTGAAACCTCATC
TCTGCTAAAAATACAAAAATTAGTTGGGCATGGTGGTGCATGCCTGTAATCCCAGCTACTCGGGAGGCTGAGGCAGGAGAATTGCTTGAACCCGGGAGGTAGAGGTTGCAG
TGAGCCGAGATGGCACCACTGTACTCCAGCCTGGGCAAAAAAAACAAAAACAAAAACAAAACAAAAAAAACAACTACAGAGCAGAAGCTAGAAAAAAACGAGTCTTGAGTC
AAAACAAGCGTCTGAGATTCAGGGGAGATTAGAACTGCTCTTTTGGAACTTAGTGTCTGAGAGGACATATGTGCAGACATGGGAACAGGTCAAGGTTCTTGATGGGACATG
TGTTGGGGGAGGGAGGAAGAAAGGGAATCGGATAATGACAGGAGTAGCTTTCCCCATCTAGGTCATATATCCTTGTAGTGAATTCTTCTCCTACGATAAGAAAAGTTGTGA
CTTTATAGATTATCTATACATATTCAAATCTAAGTTTAAAATAAATTTGAAATCCTGCCAAATTATCTTTGGATTGTCA
>chr2_178773505_178775381
CAGCTTGTAAGGTCCTTCGTCTGAAGCATGAGTTCGGTTAATGACTAGTCGCTGTTTAGTACCTTTCACAATGGCCTGTACACGGTCATCAGGCTTGATTTGTTCATCATT
TAAGTACCACTTAACAGAAGTCACATCAGGGACTGACACCTTACATTCAAGCACAGCCTTGGTGCCTTCAATCACATTAACATCTTTTAGAGGTGTTATCACGTCCACACC
TGCAAAATCATACACACACAAGATGAATGAATTTTGTTGAAATTGTCTGCTCCTTGAAGTTCTTTATGTTGCTTAATAGTGTAAACATAAAATTTTATAATTAGGACTCAC
TATAGACAGAGACACGCCCACTGGTGGAGAGGCCAAGGGCTGGAATGGTGAAAGAGTAATTTCCAGCATCTTCCTTAGTCATGTCTTCAATGAGCAGCATATGAGATTGTT
TGTCTATCACAATGTGAACCCTGTCACTGGGCTGCACTTCTTGGCCGTCTTTCATCCAGACGCCTTCCACACTTTCCAAGGAGACTTTAACTTCAAGCTGAACAATGTCAC
CCTCACAGACTTTTTGGTCACTAAGTCCTTGTAGGATAGCAATGGGGCGGGCTGTGAAATATGGGGAGAAAAAGAATGTTATGATCATTTTTTATCAATAAACCATAATGA
TGCTCACTGCAGGCTGACAGGAATGGGAGGACTTACGTTTCATCTTTAATTTACAGGTTGTCTTTTTCCCGTCGATGACAAAGCTGTATTCTCCCTGGTCCTCCTTGGTTA
CATCCTTGACCGTGAGGTTCTGACGTCCACGACGAGATGTAATTGTATATTTGCCATTGGATTTAAGCTCCACATCATTATGATACCATTTTCCTTCTATATTTTCTGGGG
ATACAATGCACTCTAATTCTCCTGAATATGATTCTGGAACTTCTATGTCCTGAAGTTCTTTCACAAACTCAACAACTGCACCTGAAGTGTATAACAGAAAGATAAATCAAT
TTTTTTGGAGAGGTATGCATCTAGACTTAGGATAGAGATGATGTCTTGTATGTCTTTTATCTCCCCCATACTATCAGGTGTATTCTTAATATCTACCCGCTGATGGGCTGA
GAGATAAATTTTCAATAAGAAGCAGTTATTTTATTTTAATTTTTAAATATTTTTGAAAGTAAAGAATTATGCTTCAATAAAAAACTTAAAAGCTAAAAATCAAGATAATAC
TACTTTAAAAAATCCAAATGGTCAAATTGTTAACATTCTTAATTACGAACATAAATTTATGATTCTGGCTATGAAACTTATAGTCAATTTCCAAATAATTGTTTCATGAAA
GAAAAATTGCATAGCTAATTTTACCACATGCTAAGGGTGACTTTAGAGCTTAGGTAAACAATGAAATCCTTCGTTGTTGAATACCTTCAACAATAAGTTTAGCAGTCGTTT
TGACATTTTCATCTTCCACAAGTACACAGCTGTAATCTTCAGCATCAGACGTATCAATGGTCAGTATGGAGAGGAAGTGAACCTTTCTGTCAGAGTGCATCCTGTATTTAT
CTCCCTCATGAACCTCCATACCATCTTTATACCATTTCACTTTGACAAATGGTTCTGAAGTTTCACATTCAAAGGTTGCCATAGTGTCTTTTTCCTTAGCAACAACATCTT
GTAATTCCTGTGTGAAAGTGATCAATTGCTTGGCTACAAGAAAAAGGTGGGGGAAAAAGGGGAGAGCACATTATATTAAATTAAATTCTCAACCTGAGGAATGGGGAAAGA
AAATAAAAGTAAACACACTCATGGATATTCTTGAATACAAAGACAGGTCCATCAAAGGAAAGACATGCAAATTACCTTGGACAAGTAAGAATGCGTGACTG
>chr2_179529853_179532302
AGTATACTATTCTGAGTGATAGGAACAGAAACTAGATTCACCAAGATAATCTAAATAAAATGGGTTGGGTGTTTCCTTATTTAGTATTGTATCTCCTTCGGGTGAAATGAA
ATGAGAAATATTTCAGGAATACAGACTAAAAAATAATTTTTCAGTAGATGTGTAAAATGTGAAATAGAGATTCACTGGAGTGTAGGTCATGAGAAATGGTTATTCCATAGC
ACATGTGAAGAGAGATCCATCCCAAAGTTTGAAAGGACAGGCCAAATATCTGAGCTAAAAGACAGTAAACAGTTTTTGGCCTTTTGTTTTCTTTTTAAATAGTGACTTGAA
AACAATCCCCAAAATTGTCCTCAAATTAAATTTCCATAACATAAAATTCAGTGCCAAAAATAAATCTGAGAAATATCTTTTTATAAAATAGGATTCTTTATTTTTTAGGAG
AGGAAAAAAAGTATACGAGTAACTGAAGAATACTTGCTGATACTTATAGATGTAGTTTAAAAAAACACTGGTGCTAAATCTCCAAATCCAAATAGGATACAATTGCTTGTT
TTTTGGTAAACGAGCTCAAAAATATGTTACAAGGGCTTTCTAAGAGACTAGAGGAATAATAAACTTTCTCGATCTAAAAATCAATACATCTCCTGAACAGCCACATGCATT
AACTGACATCCTTTCAAAACCATTCTGTCAAAGCTAAGTTTGAAAGGCTGTTCAGTAACTAATCAGATATATCCTGATGCTGAGGTCCATGACAAAAATTAAAAATGTGTA
ACATGAAAAGAAAACTCCTCCAGGCAGGAAGAAGTGCAAAAGAGAAACCTGGACCTTTGAATATATTTCTGTTCGAATATATTTCTTCATTTTGCAAAGCTAAGTGGAAAT
GAAGCATTTTTCCCCATAATGGGGGCCAACACATTTCTTACCCTTTCACTAAGAAGAAATATGACAATTGAGCACTAGTAAAGCTCTAGACAAATTAACAAATGTGCAGTG
TTCTAATCTTAAACATTTTGGGCCCTTAATTCCACATGCCACATAACCGTTACACAGTGGTAAAATGTCAGGGATCATCTACATTTTCAAACTTCAAAAAAAAATTGTTTT
CGTTTAAGCCCCAGAACCTCCCCACCCACCCAAACAAAATCCTAACTGGAAACTCAATAGAATAAAACTCAGTTTTTAGAAACTGAGTTCTGGTGAAAGCAGACAGATCAG
GCCCCAGATCTACCAGCCTGATTTTAGTCTTTCTCGCTTGAAAATGAAGAAAGATTTGGAGAATTTTAGTGACTTGTTTGAGCCTCCTCAGGTAACACCTGAACCCAGATC
TCCTTCTATGTTTGCCAGATTTAGCAAGTAATAATATAAGATGTCCAGTTAAAGTGGAATTTTAGGGGTAAACAGCAAATAATTTAAAAAAGTATGTGCCAAACATTGCAT
GGCACATACTGACATTAAAAATGATTTGTTTGCTGTTTATCTAAAACTCCTCTTTAGTCTGGGTGCAGTAGGGCTCATGCCTGTAATCCCAGCACTTTGGGAGACCGAGGT
GGGAGGATCACCTGAGGTCAGGAGTTTGAGATCAGCCTGGCCAACATGGCAAAACCCCATCTCTAGTAAAAATACAAAAATCAGCTGGGTGTGGTGGTGGGCACCTGTAAT
CCCAGCTACTGGGGAGGCTGAGGCAGGAGAATCGCTTGAACCTGGGAGGTTCAAGTGCAGTGAGCCGAGATCATGCCACTGCACTCCAGCCTGGGTGACATAGTGAGACTC
CATCTCAAAAATAAATAAATAAATAGAAATATATAAATAAATATCCTTTTTAACTGGGTATCCTATAGTTAGAGCTGTTTCCCCTTCCCTGATTCCCACCCAAGGATGTCA
CAGTGATATCAATGTTGATTCTACTGCTTCTCCTCCTCACAGGCTCACTTTGTCACACTTAACATTTTAGGGCTTTAGCTAGGAAAGTGGTCCTTGAGTGGTTCTGTGGAA
AGTTGATAGCAAAAATATTTTATGTCTTCTGTTCATCTGCTATTGCCCTTTTGTATAAATAGGTATGTGTACACATAATAGCTCTTCTTAGTGGAAAACATTTTTGGTTTA
AATTTGTCTCTGCATTTATAGTGTACAAAATATACAATAGTTGTAAAGTAAAATAAAGACCTTTAATAGAGTGCTTCACTCTGCTCTGCAGTGATAATCGCTTTATCGAAT
AAGGCTCTGTTAATGGTTCAGCTTGACATTCAACATTTGTCCATTTGATTTATAATTATTCTCACGTGACTGCAAGGAGGCTATGGTTCAAACCAAAAGTAGTTTAAATTG
AACTGTCTTTTCTTCTGAATTTGTAAGGAAATGTAGTTACTTCCAGGCAAAACTATTTCATTTACCAAATTTATTTCAAATATACGCAAAGCCCTCTCTGCCTCTATATGT
TCTGAATA
>chr2_182867210_182868702
GAGCTCCGCCCCTGGGGCAGTCTCTGCCCTCCAGTGCCGGCTGCTCTTCCCGAGAATGGAGTGGGCGCCCGGGGAAGAGAAGGCCTGGGAGTCGCAGGCGGTGGGGTGCGA
AGCCGTGCGAGTGCGAGACCCCAAGACAGCGCCGAGTCGAGCGCGCCCTCACACTAGGGAACCCGTCTTTGGCCCCAGAAACGAGCCCCTAGCCCCTCACTGAAGAGCCCA
CCCCAATTCCCTACGGAAAAGTCCCCCTAGTTCCCCACTTGGGAACCCACCCGAGACCCTCCTTCCTGGAGGTATTTCCTTTAAGCAAACTACAGCTTTTCCTCTGCAATC
ACTGGCTCTGCAGAAAGTCAGACCTGGTGGGGGGAAAGGCTTAAGCAATGTCACTTTGTCCAAGTAGCGGAAAACACAGACCCCTGCGAGCAACGGTGGAGCCATATCAAC
CCAGAGCTAGTGACTACAGAGGTCTCCATTTTCAATAACTGCGGGGGAGGAGGTGGGGGGAGGATTGCCTTTAAAAAAAAAAAAAAAGAGAGAGAGAAACAAAGAAATGCT
GTTCATGACTACAAATAGGCCACCAGAAGCAAGGAAAAGGGGTTTTTTCCTTCTATTCCCGCCCCCCCCACCTAGTGGAATTAGAACTCTTGAGCTTTGCTCCTTAAGGGT
TAACGTGGAAACTAACAGCTCTAATACACTTGGACTTTTTTTTTCTGATTTTGCTCACGGATAACATGGCAGATATTATTTGTTATTCTCAGCAACAATTCTGCCCGACAC
TTAAAAAAAAAGTGTAGGAAAACGACATCACGCAGGTAATAATGATGATTATAACAACAATCAAAACCTTTCCATCCAGATGAGTTCAATCTGGAGGAGAAAATGGAAAAC
AGATCCCCTCCTGGTCTGCTTCTTCCACTAATGAGCTCCCTCTTCCCCCCACCCCCGCCCCACTCTACCCTTTCAGCTTATATTGTAAATGGAATGACCTGCAGAGGCCTT
CACACTATGCCCTCTCAATGGGAAATCACTGAGCAAAAGGATTGCCGAATGTCAGAAAACACAGCCTTCATTGAGAGGAGAAGGAAACAAAACCTGAAACAAAACAGGAAG
TCACCTTTGCTCTGCATCACTGAAATATTTCTCTGCTTCAATTTAGCCATCTCTCACCGTCCATAACAAGCAGAGAAATATGTCCCCACTTCAGAGCACATAGTGAGATGC
TCATTTTCATTCCCTAGAGTGACTTGACAGCACTTATAAAATGTCAATGCTAACTTGAGTTATGGAATTTTATATCTAAAATGATCATAAACAGCAGTTTGTGACTGCTGT
AAATTTTTTTGGAAGGAAGTTTGTTCCACTTATGGTGGCGGGGGCGGGGAACACCAGATGGTAGACAGGGAGTCAGTTAGTATACAAACTTTGCCTGGTCTACAATTATCT
AGTGTCATGTAAGAGAACAAATTCAAAAATTGTACAAACGAATTTAAAAT
>chr2_182962372_182964291
GGTACATTCCGCAATAGTGAGGGTGGGAGATGTTAAAAATTGCTTTTGCCTCTTGTAACAACTAACTCACCATACTGTATTTGAACATAAATGACAAAGTATTTGGTGATT
GTGAAAGCAATGTATAACTGGGAGGAGTCTTGAAAAATCAGTATTTTGCTTAACATGAAAAACTATGTATTTAATTTTCAAATTCCACAAAGTCCTATATCCAGTTCTTAA
ATGTTAAAATATTAAACATATAATGTGAAAGCAAACAGATTTAGAGTACTGTTTCCAATCTTATTTCATTTAAAATCTGTGTCTCTATAAATGTATAAATTGTGGCATAAC
TTTGTATAAACAGGAAAGAAGAGCTCAAATGTTTAAATAAAATGGTGAGAAATCAATTTGGTAATAGAAAGTCCAAGGCATTCAAATCTCTAAAATCAAACCCTATTGCTC
CCAGGAAGAAAAAAAAAAAAAACGCTGATCATGCATCCATCTCTACAGGATTCTCTTTTTAGTTTTAGTGGGCTGCAATCGTTTGATTGTTTTTTTCTTATCTATGGTAAC
TGGAATGTTGAGTATAAAACACTGTAAATTTTTGCACTACACATTTCTAATACTTTACAAAGAAATAAAATTTTTAACAGTTTTCCTGCCCTGACCTTCCATAATCATATA
TGTAGAGCTTACATACAGTATTTATATGATGAAATAAGTGTAAAATACATAAAATATAAAAATACTTGAGCATAGAAAATAACTTTTCCTAGATCTATTATATCTAACGTA
TTTTATTTAAAATGCCCTGTAAAACTTTAATAGAAAGTCAAATCAAAAAAAAGATTTACAACCTGATATAATTAAATATTGGTTCACCTTAGGAAAGATTTCAATTAATAA
ACAGTGTTTTGTTTAATCAAATTCTGACTTCTGAAAGACATAAATCTTCTGCTATTAATTCTTCCTGAAAAAAGAATACTGAATTAAGACTGCTCAAATTTGTTCTTTACA
GATACTAACTTACTTAAAATACAAATCTGATTTCACTACTCCGTTTCAACAGCTCAGAAATGCTGAGATGGAGAAAAACTAAGGTTTAACATGTCATACAAATCTCTCTAT
TATCTGACCTCTGCCTTTGGCTACGGTGCCAAGAATAAAGTTTAGGAGAACAATGGCAGAAGCAAAGAGACCACTTAGGTAATCCAGGCAAAGATGAACTCCATTTAGAGT
ACATATGAAGAGTATCGTAAATCTGAACTGTAATAATGACAATAGCAATGGAAAGTAGAGGATGGATTCAAGACATGACATATAAATAAAATTAGAAGGATTTTATGGGTA
ATTTAATGAAAAGAAATTTGATGGTGAGCAAACAGTTAATAATACATCTCAGGTGTCAAGTTTGGGAGAAAAAAATCTATTAAATCTAAAAAATTCATAAATCTATTAAAA
TTCGTGGTATTAATATCCTCATAGGTAGAAATTCTGAAAGTATTCCCTAATAAACTTCCTGTAAGCTAACTTCTGTCTCAAAGTTGGCTTCCCCTGGAATACTGGCATACA
ATCTGCAACAGATGTTGTCTAATGCTTAAAGAAACTGACCATGTTCCTGCTATCTCTAAGTTTCTTTTCTACAAGTTCTGCAATTTTAAGTAAAGGGACTAAACACTAAGT
TAAATTATAATAAAGAAATACATTATTTAATCTTTATATTTTTATCACATAGAAAATATTTCTTCTTTAAAGATTAGAAGAAACACTGAGTACATTTTTCACAGATACTTG
GCATCAACAAAACTACCAAGCAGTTCAATTACTCTGCAACTGTGTGTGTGTATGCACATGCATGTATGTATCCCACAAGTATCACAAAATCTGGATTTTGCTTAATATATT
TATTAACAATTTAGTAATAATAAGTTAGTGAAT
>chr2_182965775_182966149
ATCCTTTGCATAGCTGAAAATATCTAAACATATAATGTTTCATGTTCTACCTAAGGTAGACTTTGTGCCAGACAGACAGTAGTCCTGGGCTCCACATAATCTTAAAAATTC
TTGCAAATTTGACCTGTGATGTGCCTAAATCTAAAAAGTATACTTCCTAATGTGTTTCATTATTTCCTTTAAGAGGCATGGTTTCTCTACCTGGTGATTTGAATTTCTTCT
GCAATACTGCTAATTCAAGCTTTCCTAACAAACTGCCAAAATCAACACAGATTATACTATTTTCCAAAATAAATGCAGTGAGAAGCTTTTCATGATGATCTCTATCCCATA
CATAGAAACTACTATCACTATCCACTGAGATCATTTCAGCAT
>chr2_184029045_184030364
AGGAGTTAAGATAGACATTAGTCTAGAAAAAGAAAAAAGTGATTATTTAAAAATTATAATCTTAAGATTATATTGTTGGAAGGAAGCTTAAAAACTAGCCACCCATCTGGC
AGCCGATTTTTAAAAATCTCATTTTTATCAGTTAGTGGATATTCCGTTCTCTTCCATGACAGGAAAATCTCTACTTGTTGTGTAATAAGCTATCTAATTTCTGGGTACCTC
TGAGTCTAGTGAGGTTTTCCATCTTTACTTGAAACCCTTCTGTATATGGCTTTTTTTTTTTTACAATAGCCAAAACTGTGACCCAAGAACTATGCTTATACTCTGCCCTGT
TCCTCTAAGTAATTATGACATAATGGAACAGGTTGATGAATATATAGCAATAATTTCTATCTTATGAGAAAAGTGGGGAGACCTCTTCCTCACTTCTTTCACACACTGATG
GATGACATCATGCATCCCCCTACATGTAGGACAAATGCTTTTCAGTAGGGCAACGGCTGTAAATAGCATCCATCTTCTCTGTTGAATTCAGAACCATATGAGAGTCAGTCA
GATGGCCATCAACATGTCAGCTTTATTGCTAGTAAAGCTGACTTCCAGGGTTGGGGGAATATATGGTTTTATGTACATAACTAACATACTCTCCTTGCCAGTTTAAATCAT
GTGACTGCCCATCTAAAATGAAAGTTTGGGCCTGGGATTACTGCATCACATTAATGCAACAGACAGAAAGCGAAGCAAAGACAAAAAATCTATAAATACTTATAGACTGAA
AACAAATAAAATTAGTACACCATTGAGAAATGTGGACAAATTAGTCTGTTAGAACAAGCAAGAAAGGGTTCAGACAAAACACCAGACTTACTGCTCTATGGAAATACAAAT
AGTGGGATTTCTGTTGTCACCCAATGTCCAGGTGGTACTATATTGGACATCTTATTTTAAGAATAATAGCAAATGTTATTATTCCTGTGGACTTGTGCGAAAAGTTATTTC
ATTTAAAACTTGGAAAATTAGTTCAAGACCAGTCTGCCCTACATGGCGAAACCCCATCTCTACTAAAAATACAAAAAATTAGCTGGGCATGGTGGCAGGTATCTGTAATCC
CAGCTACTTGGGAAGCTGAGGCAGGAGAATCGCTTGAACCCGGGAGGCAGAGGTTGCAGTGAGCCGAGATTGAGCTGCTGCACTCCATCCTGGGCGACAAGAGCAAAACTC
TGTCTCAACAAAACAAAACAAAACAAAACAAAACAAAACAAAATTGGAAAATTAGTTTTGATCGCTTAAAAAAAGGAAACTTATTTTACACTCGTGCTG
>chr2_186631099_186631376
CACTCTCCTCAGTAAATGATAGGTAACTATTATGACTTAATATTAAAATTTCCAGTTATATGAATTTATAGCATATTAAAGTTTTCTATTTTTAATTAAAGTTGTTTTTCT
TACAAAAGCTATCAATGAGAGCTTTATTACAAAATTAGAGTTACATAAAAGCTGGGAAACATGTATGTTTGCCATCTATTATGTGCCTATAGGCACTAAGTGAAGCTGACT
TCACTTATGTAATGTGTAATAATTGTAAGAAATCTCATAGGCAGGGCTCTATGTAT
>chr2_186818849_186820082
CCTTTTGCTCCTTTATACTATAAGAAGAATGCACTAGCATAAAGGTACTATTAGAGCACCCAAGGCTCAAGTTGATCTTCAGTATTGTATCTTACTATGCTTTCTCAGTAT
TTTAAGTGTTTGAACCATACATCTTGGAAATGTGTTTTAATTATAAAATAGATGGCCACAAAACAGAAAAGTTTATTTACAAACTGAAACTAAACTTCAAAACATTGAACC
TCTTTAGTGATTTAAACTTGTGTCATGCCAAACTGTCTTTTATGTGAATCAATGTTTCCTATTTTTAGCTTGAAAAATGCTCTCTCCACCCAAGAAAGACACCAATAACAA
CATTTTAATTTTAGAGGAATTGGTCAACTTCTTCAAAGAACACAATAAAAGTAGAACTTGTTTCACAGTAGTCACTTTCTTTTTTTTAAAAAACGGAATTCCATCAGCTTT
AAATCCTCTGATTGCTTTTGAAAATGTTCCTACAAATATGTACCTCTAAATATTTCATTTAATGGTTTCTTTGAATAAAATTTATCATATGAATAAGCAACAAACATTATC
TATGTAGTAATTAATCATATTAGTCATGGAGTATTTGCTAAGTATATTATTGATTAAATGTTAACTATACCTCATACTAAGAACAGTGTTTTGCTTTTATGAGCTTCAGAA
AACATTCTCTAGCAAAATTATCAGCAAAAGATTAGTTTAAAATGGGGTGGTACAATATTCCCTCAATTAAAAAGCTGAAAGTCAGACTAGGAGCAAGGAAATATGATTTTT
TCTGTAGTTTTGGCTCCTCACTTGTTGTGTGACCATAGATGAGACAGTAAAACACTTTAAACCTCATTTTCATCATAAAGATAACAGAATTATCTCCAAAATTGCTTTCAG
CTCTTAAACCCCGTGATTCTGATGAAGGGCTAAGAGAAATTCAGGGAGCACCAGAAACGTATCTTAGTACCTCTGCCTAGATTCTTCCCCTCTCAGGGATGTTACCATATC
AATCATCACACATATCAGCTGTGTCTTAATGACATTTAAAAATGTTGATCACAGCTTTAAAAAAATATCTGAAACAGACATTCCCACTTACAGCGATTGTTTTCTCTCTCC
TCTCATTCATAATCCCCCTTCTTGAGTTATGTATACATCCTGCCTCACCTGCCATTCTCTCTTCAACCCAATCCAATCTGGCCTTTGCCACTTAAACTCTCCTAGTTACAA
TCACTAAAGCCTT
>chr2_187956990_187957374
GGTTTACACTTCAACATAAGATTTGAGTGGGGACACATATCCAAATCATATCAATATTATATTTTAAAATGACATTTCAAATCATAACAAATCATGACACTGCAAATTATG
GACTATTCAAAAATAGTATTTGTCAAGTTGGCTATTTTTTAAGCCAAATAAAGTTAGGTTCCTACTTCGCCTCATACTTTAAAATCCCAAATAAATAACTAACTAGAAATA
CAAACTCCAAATATTTGCAATTGTTAAGAAATGAGAAGCAGTCTAGTCCTGCACCCATGTATGGTCATATCTGTGCCACTAGCTAATGTGGAAAACCTGAAAGAGCTGTTA
AAAGAGCCTGTCACAGACCACTACACAGTGTGGCCCAAGTTATGTAAAATGT
>chr2_189519442_189520986
TCCTCCAAGGCAGAGTGCATTTCTGGACAGCAACTGGGGATCCATGAAAAGGTCAATATGGCTGGATTTTTGGGTGCAAAGGAGAAGGGGAGGGGCTTATTCTCCCTGACT
TTATAGAGAGAGTTAATTGAAGACTGAATTTTAATCCTAAAATTCAAGTTGCTTCCACATTGAAAAGAAAATTTATATCTAAGAGTTTGAAGTCACAGCTCCTCTGTTTTT
GAAAACAAGATGAAAATTTGTCTTTTAATCATTTTTTAACTTAGGGAAAGGAAATGTTCAAAGAACAAAATTTTAAACTGTGGCGCCCTTCTGAGGAGGAAAGTCACATAC
AGCAGAGGGAGCAGAGGGTCCGCGATGCGGGCCGAGCAAGAAGCAGGGGAGCTTCAGGACTGTGAGTGAGTTCTTTAAGAGCATCAGGCTGCAGTGGCTTGACAGGGCTGT
CCCAGAGATGTTTCCTAGTAATGAAGGAAAGCCTCATGAAGGGCTGTCTCCTTCCTGATTATTTTACTTTTAACCCAACACAACAAATAGAAGGCAGATTTCCCAAACACA
CCAAGGAAGTTGAATGGCCTGAAGAAAATCTGACATCTGCATATCAGCATGGACTAGCTCTCAAATACTTTGCATGAATAATAAATTAAAATGGCAGCTCAAGCAGGACAG
GCAGATGAGAAAAACAAAAAAACGAAAACCCAAAAGCCTGGCCAGGAGATAAGTACCTGATAAAATCATTCTTTTCAAGGAATGCCAGGAACCCAGATTTGAAGGTTGACC
ATGTCAACCTCTTCAGTCTCTGGCTCCTCTCAAGAAAAAAATGTGATAAATAGATAAGACTAAATTATAATTAGCATTTCAGTAGTTGTTTATACAGTACTTCAAGGTCCT
TAAAAGCAGTTCTTTCTAAGCCTCTTAAATGTTTAGGCATGCTATTAATCTGTGTTATAAAGATGACAACTTATTTAGCAAATGTACACAGCAGTCTAGCCAATTATGACG
AACTTCAAAATAGCAGAGTCCAAACCAATAGACTTTATTGATGTGTGTTTGCCCATGCTACTAATTTAGCATTTGAAGTTAAATTTAAAAGCAAAGCGCTTAATGTGAAGC
TGCATCAGTTATTAACTAATGACTTATACATTCTTACACATTAAGTACATATATACAATGCATTTTAAGATGAAAAGAAAACTTTAAATAGGCCGGGCGCAGTGGCTCAGG
CCTAATCCCAACACTTTGGGAGGCCGAGGTGGGCAGATCACCTGAGGTCAGGAGTTCAAGACCAGCCTGGCCAACATGGTGAAACCCCATCTCTACTAAAAATACAAAAAT
TAGCTGGGTGTGGTAGCAGACCCCTGTAATCCCAGCTACTCGGGAGGCCAAGGCAGGAGAACGCTTGAACCCAGGAGGCGGAGGTTGCAGTGAGCCGAGATCACACCATTG
CACTCCAGCCTGGGGGACAAGAGCGAGATTGTCTCAAAAAAAAAAAAAAAAAGAAAAAAAAGAAAAAGAAAAGAAAAGAAAACTTTAAATAGACTATAAAGT
>chr2_192048047_192049750
CTGTCTAATCTCTTGGAGTTAAACAAGAAAAATGTTTAACACAGGCTTAGAGGGGATATAGGCTTTGATAATTTTTTAGATCACAAATGTTAGGACAGTACGCTCAAACGA
ATTTTTTTTTTTTAGAAGTGCTGAAAATTTAGAAAGAATAATCAGAGCTTGGGACACAGAAATTGCATTCCAGTATAAATACATTATTCTTAAATTGGTTTGGCATTCCTA
ACAATCACCAAATAACTCACCCTCAAGATTAACTAAAAATTTTCAAGATAAGTGGTTTTGTTAATATGTAAAATATTATTAGATTCTCATAAAACACACACACACACACAC
ACACACACACACACACAGAAAATATATCTCCAAATTTCACAATGGTTATCTTAGAGAGGGATGACATTTTCCTAAAGTTTTTGTATTTCTATTTTTTTTTAAATCACTATG
ATGGAATGTGTGTATTTATATTTAGAAAAAATGTAAAACCCATTTTAATATAACCATCAAAAATATATGTTATATTGGAACATAAGAGGCTTCACATCATATTTTAAGTGC
TAAATTAAAAGATACAGCAGGGCATTTAATCTACTAAGATACAGATTAAAATCCACTGTCATATTTATTTTTATTTAATTTGGTGACTCTTCCCTCTTTTTCTATTTCTCA
TCTCCAGGAATTTCTATTCTTACAGCAGAAATAGACATTTGTAATAAGCTTTGGCTCACAGTCAGGGTTGCCACTGCCACTGCAAAACAGGCAAATTGAATTGAAGCAGCT
AAAAAAACCTCAGGTTTTGGTGAAGGTATGTCTCTTCTATGCAACCTTAAGTCTAGTAACATTCTCATCTGATTGGATGCATGCATAACCATGATAAGAATAATTCAATAC
CTCTGTGAAAAACAAACAAATGAAAACTACACAGTCTTGAAGGGGACTACAAAGAAATATATTTTATATACTGAGTGAAAAAGAACTTCAAGGGCATCATACACAATGTAG
GTGTGTTAGTGGTGAATTTCATCCCAAACTGCCACTTAAAGTCTTTGTTTTCCCATTAAAACATGTAAAATTCTATCCTGAATATATAAGATAGATACATTTGGTCTATGT
GTGTGTGTGTGTGTGTGCATACTCACAATATACACTTATATACACACATAATTTATAAGAGAAGACCCTGAGTGGTAGTTAAGAGCATGGAGTCTGCCTGGCTGGCACAAA
TTGTGGCTCTCTCACTTGCTGTTTGGGTTTGGGAAGTTTGATTAACCTGTCTGTGCCTCAGTTTTCTGTTTTGTAACATGAGAATTACTAGTGTATTACATTCATAAGACT
GTGGTGAGGATTAAATGGCTCTATAAATCTAGACATTTAGGATGGTGTCTGACACGCTTTGGAAAGGTTTGTCACACTTTGATAACTACAATGAGATTCCTATTATTATCT
TTGAGACTGGGATGTTACACTGGGACATCGGAACATGGAGCAGGTATTCCCTGAGTGTGGAGACAGGAATCGCTGACTCAGAATATGCTAGAAACTGAGACATGAAAACTC
AAGAAGAAATAGAGAGTGAGTTTAATGAGTGAGCACCAAAAGTTAGGCAACCTACCATTAACAGGGTGTGGCCTGCAACAAGATTTCAAAAGCAAGCAAAGATTTAAAAAG
CAAGTAAAGGCCAGGTGCGATGGCTTATACCTGTAATCC
>chr2_192346143_192350107
TACTGTCATCCCAGCTACTCCGGAGGCTGAGGCAGGAGAATGGTTTGAGCCTGGGAGGTGGAGGTTGCAGTGAGCCAATATCGTGCCACTGCACTCCAGCCTGGGCAATAG
ACCGAGACTCTCTCTCAAAATAAGTAAATAAGTAAGTAAGTAAATAAATAAATAAGTAAATAAAAAGGCTATGCCATTTTAACATAAAAATAGTATAAAAGATAGCAAAAA
ATTTAATTATAAAAAATTTAGTAACAAATTCAAGCAAAATATCCAAATAAACTGCATCTGATCCCATCTCCACCATCCTATTATATAGTGCCTTAATATTAGTGAAGAAAG
TATTGAAATTCACTATATTAACAGCTTAAATGAGAAAGCTGTCTGCTGCATGATCTAATTTTCCTGCCAAAAAGGCACTTAATAATGTTTAAAACCAGTTCTGACAAAAGT
CATTAGTGAAATAGGGTTAGAAAGATTTTTGCTATGTTTAATAAGGAAACAATAGGAACATTTCCTTTAAAAGCAGACAAAGTATAAGATTGCCAATTGTTATCATTTCTA
GACATAAGCCATTAGGTAAAATGAATTTAAATATAATTAGCCAAAACAAGAAAACAAAATTTTAATTATTTGCAAAGAAAATCAGCAAGAAAAACGCTGTATCAAAAGAAT
ACAGTAAAGTAAATGATTATGAATTAAATACATACAACCTGAAAGTTTCATATTTGTTTTTATATTTTATTTACATCAGAATTAGACGTGTATATAATTTTAAAAGTGTAA
TCATTATGCAAGGTCGGTTAAACAAAATGAAACAGCAGAGACAACCAGTATTGCTTGTATTTGCTGATTATCTCCCCATTTCTATAAAATATAATTCGTTTTTTCAGTTTT
AAGTATATTTTTGAATTCCTAGTAGGGAAATAGGAACCAACCTCTTTTTCTTAATCTTTTTTTCTGCACATTCCCACCCTTTTCATCTCTTCACTTTCCTAACAGAGTTTT
ATGATAATTTTGGTTAGACTGAAATCTAGTATTTCGACTACTATTATGATTAAATAGTGCCATTTATAGCTAAGTCATGTACTAAGCCATTATGACTTTCTTTTTCCTATC
AAATCATCGGTCACAAAGGTCTTTCTTTGTTGGAGACAAAAAACAGAAATCATTTAATTATTTGACTGAAATGACTGTCCAAAATGAAAAATGCATGATATATAAATGTAT
ATATGTCAAGCAAATACTAAAAGCATTTTGAAATTTATGCTATAATAAACAATTATTTTCTTAATATACAGTGATCTTTCAAATCAATAGGAATAAATGAATTATTTCCCA
AAAATGGACTAATGCAATTAATAAAAAGACATATTTGAAATGAACAAGCAAGAAAACATGTGAACTTCGTTAGTAATTATAAAGATGTATACAAAATGCCCATGACATGTC
ATATTTTCCTCATCAAATTGTCAACAGATGAAGAAGAAAAGAGGTAAGATCCATTGTTAAGGAAGATTTGAATATAGGCTGTCACTATGTCATAGGTTGTATTCCTCCAGA
AGGCACTGAGACAGTAATTTAACCACAGATAAATCACTCTGGGAGGTGGTTCCAGGATTCACTGGTAGGAAAATCAGTAAGTGAGGAAAGGGAAAGTCCGATTACCACTGT
TTGAAAGTGAATCTCATCTTTGCTGAGGGAACTCAGGAAGACTGTTGTACAATGTAGCTCACAGCTTTCTCATCTATGGGACCAGGAAATGGGTATTTATCCTCCCAACCA
TCGACCATTGGCAGAGGGCTGCTCCCATGAAGGTTATTGCACTGGCACTACCAGCCTGCCCCATATATATGGGCCTAAAGAAAGCCTTCACAGGGAGAGTCGCGGATGCTT
ACAGTTGAAAGTCATTAACAAGTATTAGACTAGTGAGTGTCAATGAAGTGTCTGCAGGGCCTCAACAGTGTTTCATAACACTGTCATGCAATGTAAGTGGGTTTATGATTT
GGTATGATGTAATCTTTCTGTATGGCATCTAGGTATTCATCTCTCTGCCTGTATACCAACCTACTACCTGTCTCTATCTACATGCTCCTACTATTAGGAAATTATTTAAAT
TTGTCAATTTGCACCCATTTTATGGTGATATCTTTCTGTTCCTTACACATTATTTTATTCTGAAATTACAGTCTTGATTTGCTATCTCCTAACCTATACAAATTTATTTTT
TCCATATAACTATGGCAATTTGGGGTTCAATTTCTTAAGTCTTTATAGCAATTTTAAAAATTTCTGTTTTCTATTTGCATATAAGTGTGTACTTCTTAGTCTTTCAATCAT
CATTCTGGCACACTACCTGCTTCGAAATGTGGGTCTTATTTTACCAGGATTATGTGGGACTGGCTTATTTCTGTTTGTTTTTTGTTTTGCTTTGTTTTTGTTTCTGTTTTT
TATTCTCTAAGAGTATAATACATACATTTCTTTCAAGCACTTTTTTTTTTTCAGAGTCTCACTCTGTCACACAGGCTGGAGTGCAGTGGTATGATCTCATCTCACTGCAAC
CTCCGCCTCCCTGGTTCAAGCAATTCTCCTGCCTCAGCCTCCCGAGTAGCTGGGATTACAGGTACCTACCACCAGGCCTGGCCAATTTTTGTATTTTTAGTAGAGATGGGG
TTTCACCTTGTTGGCCAGGCTGGTCTCGAACTCCTGACCTCAGTTGGTCCTCCAGCCTCGGCCTCCCAAAGTGCTGGGATTACAGGTGTGAGCCACTGCACCTGCCCAAGC
ACATGTATTTTTATTTATACAACCTAGAATTTAGAATTATTTCTAAGTTGTTACTTTTAGTGAAGGTTTCAATCATTTATATTCCTTGTTTAAGGTAATCTAAAATAATTC
TTAATTGTAGCCATTTTATTTTTTAAAATTTGGCATTGAATCATTATTATTTACAAATTATGCTGTATAATAGTAAAATAATTTGATACTTCATAAAATCAAATAATTTAT
CACAAAGTAAATACATTTGCAATGTGTTCAACAAAATAATTTATTGTTCAAAAAGTAAGCAAATAATATTTGGCTTGCATCATCTAAATTTTTTGACTTTAGATTATTAGT
TATAGAAAGATAGCTGCTTTGTTGTTCTGTAATTGGCTTTTTTCATCTTCTACTTTTCTTGAGTTCTGTTATTTGTCTTCTCTCCTCTGAGTTTCATTGTTTTCTTGCTCT
GTATTATCACAAGTTGCATTTAAATTGACTTTAATTCTTTCTCAGGCTTTTTGCCAAATAATAGGAATTTTATTTTATTTTATTTTATTTTATTTTTGGTATTTATCCCTA
GAAGCCTAAGTTCCCTGTTTAAGTTTCAGGCTTTAATAGAGTTCATTTTTAACTTAGTTCAGTTGATTTCTTATTATATTTATTATTTTCTTATTCATTAGTGTAGCTTTT
TCTTACATATATGTCTTAAAGAATATTTTGCTCCATCTAATTAGTTTGTCTCTCATACTCTTCTTTTTTGAAAACTGTCTTCGTAATTTTCCTAAGTTTCTTAATGTTGGC
ATAATTAAAATTCACTTTCTTACTGTTTCTGTTTCCCTGTCTTTTCCTTAAAATCCCAAAATTAATTAACCTGTAATCATGTTAATTGAGCTTATTTCCTTTGGCTTTGAT
TGGCATAAGCCCTGGTAAAGCAACACAAAAAAGCAGTATGTGTAAAGGAAACCTGGGGCAATAGAACTGAGAATCCCAATTCTACTTTACTTCCCTCCCTCTCAATATGTT
TCCATACAAATTAAATTACTGAGATATTCAGTTCTAATAAAACATTATTTTGTGTTTTTATGCCTTACCTCTCCAGTAAGAGTATAAGAATCTTAAGGGAAAAATGTCTGC
TTAGAACTTGTATTTTCTACAACATTGCAACTCAAAGTGTGCACCCAGACATTTGCATTTGGCATTCCCACGAAACTCGT
>chr2_192909161_192909700
TGATACTGGTTGGCTTTATACCAGTGGGAAACCCTTACATATTGGCATTTAATTTTTTTTTCCTAATACTGAATATTTTCTAAATGGTTGAAAAGAAATATAATTTAAGAG
GACAGTCTCTCAGAAAATGGCTAAGGAGAAACCACAGTTAATATGTGTTCACTCTTCATTGGTGCAGAAAAATGTCAATATTTGGATGAAGAATCAAGTTATAAGGAATTT
TTCTGTTATTTCAAAATTAAATAATTCTTTGTTTGTTTGTTTTTGAGATGGAATCTGGCTCTGTCACCCAGGTGGGAGTGCAGTGGCTGGATCTCTCAGTTCACTGCAACC
TCCGCCTCCCGGGTTCAAGTGATTCTCCTGCCTCAGCCACCATACCTGGCTAATTTTTGTATTTTTAGTAGAGACGGGGTTTCACCACATTGGCCAGACTGGTCTCTAACT
CCTGACCTCAAGTTGTCCACCTGCCTTGGCCTCCCAAAGTGCACGAAAGTGACCCACCAGGCCTGGCCTCGATGATGCATTAATTTTGATATTTCA
>chr2_194290731_194291134
ACTACAAACTTGATGCTTTACAAAGGAATCAGCAGTATCAGAGGCATGTATGCAGAAGGAAAGTGTGGGTGAGCTGAAACCTTGTGCATGTCCTGGGTCTTCATGTCCGTA
GATTCAGTCTTTTTCCTCCTTACTCTTCTCTGTATTTCAGGGTAGCTTCTCTCTCATTCAGATGCTCTAGTTACTTTCAACAAAGACATTTGGTGCATTAGAGAAGTAATT
TAGGAAAAAGCCAGGATTTTTCTCCTTGCTCCCCTCTGCTGTGATCTGGCTTCCTGAAGAGCCCTCCTGGTTGCATTTTCCCCAGAGGACTCAGGTGCTGGCCTCCAGGAG
TACTGGGTCCCCCTTTGCTCTTCACTGTAGGGAGAGTGGGGGTTTTCTGTACTTGCTAATCTCAGTATGGT
>chr2_195924418_195924795
CCCCGTCTCTACCAAAAATATAAAAAGTTAGCTGGGTGTGGTGGCATGTGCCTGTAATCCCAGCTACTCGGGAGGCTGAGGCAGCAGAATAGCTTGAAACTGGGAGGTGGA
GGTTGCAGTGAGCCAAGATCACGCCACTGCACTCCAGCCTGGGTGACAGAGCGAGACTCCATCACAAAAAAAAAAAAAGAGAGAGAGAGAGCAAGAGAGAGGCCACAGCAC
CATGCAGCCCTGAGGTCCTGATTCTGACTGTTCCTGTTTAGATCCTATGAGTCCCTCTAGTAACTCTCACATAAGCTTTCTGAAAGGGGTTTGTGCTTCTTGAAATATAAA
GATGCTAATAAACAAAACATTGAATATGTTAGTTTATAATAAGCT
>chr2_196441635_196441901
AGTGGATTTCCCCTGTGTGTAGCAAGAGAGAGCATTTTCAGTCATTCAGTATAAATGAACATTCAGATAAACTCCGTGTTTATCATAGATAATCATAACTTGATGCTTAGC
TTACTCAGCAAGAGTATGCTAATAAAATGATTAGGAAAACCAGAAAATGTCCTTCTACACAACCTGCTAGGAAATGAGAACTGAATAGAGAACCTGGGGTAACTGGAGCTG
CCCCTCACTTCCTCTTTCCAGGTGGAAAAGTCTCAGAAAATGCAA
>chr2_196884297_196885318
GAGTGTGCAGTAAGTATATCCTAACACTTTTGTTTGTTTTGATCCTGGTTAGGATAGTACCAGTGAGAAACCTTAAAAATGTTCAAGAGTCAATTTACTTTCCTATCATAT
TTGTTTGATAAACACAAGGTCACATGAATGAATATGTACAAATAAGATTGACCAAGGTGACAAAAAAATTGCAACCATTCCAAAGTGAAGTGTGACTTGCAATTATTTCTT
CTGTCACCATTCCTCTCTGTTAGCATAAGTTTCTCATTCTCTGTTTGTATAGTATAGAGTTGACTATTCATACAAATAATTATAAGCATTCATGAGCAAAAATAACTAACT
TAATTGGAGTTAATCGTGAAATAATTGGAAACCACCAGATGATTTCACTTTCAAGTCAATGAATGAGTCTAGGATTCATTATGAAACTATATTTTTAAAGTACAGATTTAC
TTGAAGACTGAAAACTATCAATCCGGATAAAATTTATCAGTTACAATAAATACAATTTGGAAATTAGAACAGATATTTTCATCACATTTTAGGATTATTTTGCTTTTTCAA
CAATAGATTTTGAGACTGCGCAAATAAGCCCTTTATAAAAGAACTTGCTGACCTACCAGAGTTGCTTAATCAAATCACAAACAACTATTAAATAAATCCCTGCTGTGACTT
ATCACCCTGGAGAGCACTAGATAAACTAGTTATTTGAGTGCTTGACCATGTATCATATCTGTTTGAGATGTCCACTTCCCAACTGCAGGCCCTTCCTCCCAAAATGAGTTC
TAAGTATACTAACTCAGCTCATATTTTAAGGCAGGCCATTCAAACATATCCTCAAATTGAATGTTAGAAATCCATCCAGTTCTTTTTGTATGAAGTTATAATATACAGAGA
TTTAGAGGACTGTTAACTTATAGTTTTTATCTCTGAAAGTAAAAAAAATATAAATAACACTAATTGTATGTTATTCCCTATCAAATGTATTTCTAGAGAAAATATTTTTTA
AATGTAGGTTAGTAAATCTCAAG
>chr2_197474560_197476144
CCTGTAATCCCAGTTACTTGGGAGGCTGAGGCACAAGAATCGCTTGAACCCGGGAGGCGGAGGTTGCAGTTAGCCAAGATCGCCCTGCTGCACTCCAGCCTGGGCAACAGA
GGGAGACTCTGTCTCCAAAAACAAAAACAAAAACTGTTAGTGAAGGTTCCCTGGGACTTTTGATATTTTAAAAATTGTTCTTATGACTAGTAGATAAATTCATTGCCATAA
TGAGGCTAGCTCCCAGATAAACAGTGTATTTTCTTCTTTTTTTTTTTTTTTTTGGTGAGTGGTCCAGAGCTTTAAGCTACTTTTCCAGTAGTTTGCCACTTTCTCCGAGGT
AGTTTGGCTGCTCTTTCAGTAATGCTAATTGTGTGTCAAATTTTGTCTACAACAGTAGGCAACAGATGAAGATAAGTTGGTTGAATGTCTCCAGCACTATGCATCCCTATT
TTCTATTTATTGTGTACACTCACTTTCAGTAATGTGTTTCAAACTGGTATTTTTTAAAAAACAAATCAATGTAAGGACTGAAGTTGAAGTAGCAATGTAATAAAGTTAATT
TGTTTATTTTTTGTACAGTTAGTTTGGTTATTGAAATCTTCCTATATTGTTTAAATGTGTATTTGCATAGACATAGTAAAGTGTTACAGCATTTCATGTCTTAAAAATATC
TATGAAGATATCTAAAATATCTATTTCTATGAAGAAACAGACTTTAACAAATATAAGCAAAATTCAGTTTTCTTTTAACCAGTCATTGATCTCCTGTCCTCCTTTCACTAC
ATACCAACAACCCTCTGGCATTAAACTTCCAGTGATAGTGCTATTAACTTTGTTTCCTCAGGTCAACAAGGGACCTCAGTAATTAGTTCTCTACATAAGTATATATATGGG
TATTAATTTGTTTAATAAATCTGTTTTGAGCACCTGCTTTCAATCAGACACTGGGTATAGAGTGATGAAGGATTCATATCAGCCTCTACTCATGAGGAGCCAGGTTGTGCT
CTCACACAAGGTAAGCAGTATCTTTCCACTTACAGATGAGGTATTTGCCAAGAGCATAAGTAGTTTGTATATAGTTATATACCTTTTTTTTTTTTCTTTTCTTGAGACGGA
GTTTCGCTTTTGTTGCCCAGGCTGGAGTGCAATGACGCGATCTCAGCTCACCGCATCCTCTGCCTCCCACGTTCAAGCAATTCTCCTGCCTCAGCCTCCTGAGTAGCTGGG
ATTACAGGCATGCACCACCACACCTGGCTAATTTTGTATTTTTAGTAGAAACGGGGTTTCTCCGTGTTGATGAGGCTGGCCTCAAACTCCCAACCTCAGGTGATCTGCCTG
CCTCAGCCTTCCTAAGTGCTGGCATTACAGGCGTGAGCCACTGTCCCTGGCCAGTGTACCAATGTAGCTTTTTAAATAACAAAGTTTTTTTTTTTTTTTTGGCTGGGCACG
CTGGCTCATGCCTGCAATCCCAGCACTTTGGGAGGCTGAGGCAGGCAGATCACGGGGTCAAGAGATTGAGACCATCCTGGCCAACATGGTGAAACCCTGTCTCTACTAAAA
ATACAAAAATTAGCTGGGTGTGGTGGCGTGC
>chr2_197987702_197988967
GCAAGGGAATAGTAATTAGAAATGCCAAAATGATGCACACTTTTAAATAAATGGATATGGTTTTAGTGAGGGTCTGCTATATATTTTATATTTATGCCATATTAGCCAGAC
TTAAAATATTTCAAACATCAGACTATGTATTGTATGTTTCAGTTTTGAAAACATGGGTCACTGTAAACTGAATGAATGAATTTCATTTTCTTATGTTGGAGAAGTTGATTG
GAGGGTGCATTTTTGAATGAATTTCAGCACTGAGACTGAGTTTCAGTTTTAGAAGCAGAAGGTGCCTCATGTTAGATAATAGCACATGTTAAAGAGAAACTGAGGGAAAGA
GCAGTGATCGGTATTGCGGGTATATACTGAGAAACTGGGATGAGTGGATGCAGGAGTGGACTAGCACTGTCAGCCACAAGTAGGAGCATGTAGAAGCTGAGTGAGAATAGG
CAGTTTAAAGGAATTGACGGTGGGACCTACCCAGTGATAAGAAGGGGTGTCAGATATATAAATGAGCTGAGTGAGTATAGTGTTGATCACTTATTTTATTTCAATGGCTTT
TGAGGTACAGTGGTTTTTGGTTACATGGATGAATTGTATAGTGGTGAAGTCTGAGATTTTAGTGTACCTATCACCCGAGCAGTGTACATTGTACCCAATATGTAGTATTAT
TTATTCCTCACCCTCCTTCCTTCTCATTCTGTGTCCATTATATCACTCTGCATGCCTTTGCCTACCCATAGCTTAGCTCCCACCTATAAGTGAGAACATACAGTATTTGAT
TTTCCATTCCTGAGTTACTTCACTTGGAATAATGGCCTCTGGCTCCATCCAAGTTGCTGCAAAAGATGTTATTTCATTCTTTTTTAATGGCTGAGTAGTATTCCATGGTGT
ATATATATCACATTTTCTTTAACCACTCATTGATTGATGGGAACTTAGCTTGGTTCCATATCTTTGCAATTGTGAATTGTGCTGCAATAAACATTTGTGTGCAGCTGTCTT
TTTGATATAATAACTTCTTTTCCTTTAGGTAGATAGCCAGTAGTGAGATTGCTGGATCGGATGGTAGATCAATTTTTAGTTCTTTAAGAAATCTCTGTACTGTTTTCCATA
CAGGGTGTACTAATTTATGTTCCCACCAGCAGTGTATAAGTGTTCCCCTTTCACCATATTGACACCAACATTTATTGTCTTTTGACTTTTCAATAATAGTAATTCTTGCAG
GAGTAAGGTGATATCTCATTGAATCACTTATTTTTTGTGAAGTGT
>chr2_200250244_200250695
CTCTACTAAAAATACAAAAAAATAGCTGGGCATGGTGGCATGTGCCCATAATCCAGCTATTTGGGAGGCTGAGGCAGGAGAATTGCTTGAACCTGGGAGATGGAGGTTGCA
TGAGCTGAGATTGTGCTACTGCACTGCAGCCTGGGCAACAGAGCAAGACTTCGACTGAAAAAAAAAATACCCTGTGCTGTATCTTATTGTGGTAAACAGAAGGAACAGAAT
GAATGTGAGCCTCCAAAGGTCCTTTTCTTGCCTAGCTGAAGGCTTAGATGAGCCCGGTGGCCTCCTTATTTCCTTATTCTTTTTTTTAATTATTATTATACTTTAAGTTTT
AGGGTACATGTGCACAATGTGCAGGTTAGTTACATATGTATATATGTGCCATGCTGGTGATGGATTAAAGACTTAAACATTAGACCTAAAACCATAAAAACCCTAGAAGAA
AACCTAGG
>chr2_203622852_203623411
CCCGGCCAACTAAGAGTATTTTTAAATCATCTTTCTACTTTTCTATTTTTCAAATTATCTGTGCATCACATTTTCTTGTAGTTGTTTTCCTGTTTTATATACATTACTTTT
GTCACGGGAAGGACCCAAGAAATTCTCCTTTCTGTAAAAGCTCACACCTTACTTTTTACAAATAATCTGAATTCAAAGCCTTTTGTGTTTCAAAGGGCAATGATATCTACA
AAGAAAGGGTATTGCATTAACATTTCTGATTATATGAACTCTAGATACAAAAGGCAAAAAATAAACAGATTCTCCCCCCAAAAATCAAGCCTCAGGAGAAATGATCTTATT
TTTTTTCTTTTCCCATAAGATCCAACTGGCAAGAAACTTCAGGCTGTGGAAAAGCACTAGACAGTCATAATATGGTGCAACATGGCTTTAATGATGTCATTTAAACCCTCT
CACTGCAGGAAGAGGCTGCTTTAGTGATGAGTGTGGCAGAGGAGGAGCTGTCTCATACTAGCCTGCGGATTTCCTTTATGGAGTAAATCCTTTAAGATTCTTCTCAAGAGC
TGGGC
>chr2_206141530_206143634
TCAAAGACAAAAAAATAAAAAATAAAAATAAAAATAATTTTTTAAAAATCTAAAAAATTAAAAAAATTAAAAAAAAAAAAAGGCTCGGTGCAGTGGCTCACACCTGAAATC
CCAGCACTTTGGGAGGCTGAGGCGGGCGGATCACGAGGTCAGGAAATCGAGACCATCCTGGCTAACATGGTGAAACCCCATCTCGAGGCGGAGCTTGCAGAGCCGAGATCC
TGCCACTGCACTCCAGCCTGGGTGACAGAGTGAGACTCCGTCCCACCAAAAAAAAAAAAAAAAATTGTCTTCCAGTTATCTTTTGGAGTCTCACTACCACTAACACTATTA
GGAAGATGCCATTTTTCACATATAAAACAAAAAAATTACATAAATATTTTTAAACCTTGAATAAATACTATTACCAACCTCTTTCGAATTCTAGCATTAAACAGTGGTGCC
TCAAAACGTGGGTTTGTACCAACCAGAAGAACAACATCTGCCTCTTCCACACCAGCAATTGTAGTATTAAGAAGATAATTGGAACGCAAATCTGTGCTAGAAATACAATAT
ATAAAATGCAAATTTACTTTAAAATTAAGACATACAGAGAATCCATGAAATATTCTCCTATCATCAAACCCATTGCCTTCTCAAACAAAAAATTTTATGAAGTATTTCTAA
ATTAAATGAACATTTCAGATACTTATTTTTTTTCTCAGATAGAGTCTCACTCTGTCTCCCACGCTGGAATGCAGTGGCGTGATCCTGGCTCACTGCAACCTCCACCTCCCA
GGTTCAAGCAATTCTCCTGCCTCAGCCTCCCAAGTAGCTGGAATTACAGGCGCACACCACCACGTCTGGCTAATTTTTTTGTATTTTTAGTAGAGACGGGGTTTCGCCATG
TTGGCCAGGCTGGTCTCAAACTCCTGCACTTAGGCGATCTGCCTGCCTTGGCCTCCCAGAGTGCTGGGATTACAGGCGTGAGCCACTGTGCCTGAGATACTTAGTGATAAG
TGGATTCCTCTATTTCCTACAACTTCTGGTTTGATCTTGGTCTATATATGAAAATAAACTGGGGGATATGTTGGAGAATCCAGGTTGTCACATTTTATACATAACTTGTAA
CTAAAAAAAGAAAGGAAAGCCTAGATCCTAGCTTCATATTTCTCACCCAGCTCCTGCAGTGGGGAAGACCTCTTCAGTGCATAAGGTGTCAGAGTCCACTCTATTAAGCAA
ATCTTTGAGAGCTACCAGGGCTTCAGCATCCACCAAGCCACCTGCAATTGCTGCCACATCTTTGCCTTGAAAACTCTGCAACTAGAAACAGATGAAAAGGGCATCACCAAG
AAACCTACACGCAGCAAAGACCACAATGAAATGTTCAGAAAATAAAACAGTACTTGTTTTCAAGTACAAAAAAAGTTAACAGACTTCTGATTAAAAGTTTTACAACATGCC
CAGGCACACTGGCTCATGCCTGTAATCCCAGTACTTTGGGAGGCAGAAGTGGGCGGATCACCTGCAGTCAGGACTTTAAGACCAGCCTAGCCAACATGGTGAAATCCCATC
TCTACTAATAATACAAAAATCAGCTGGGCATGGTGGCATACGCCTGTATCCCCAGCTGCTCGGGAGGATGAGGCAGGAGAACTGCTTGAACCAAGGAGGCAGAGGCTGCAG
TGACCCGAGATCGAGATCGCGCCACCGCACTCCAGCCTGGGCGACAACAGCAAAACTCCATCTCAAAAACACAAAAAAAGTTGTACAACAATTATTAATTAATCTAAAAGT
GAAAAGCTGCAGAGGTGTTATGTGGGGCCACAGCTAATAACATCAACTTAGAAGGAAGCTGTTTTATATTTAGGAACAAAGGCACTTCAAAATGAGGTCTGGAGAATGAAG
TGGAACTATAGTTACCTTAAATGCGACCTCCTCTGAAGTATCTGCCTTTCCCTCTAGTGCTTTATGTTGTCTTTCTCTAACAAGAAAACTATTCCCTCCACTTGTACTCTG
GCAAGCTTATATTCATTCTCAGATTCTTCTTTAAGAATCACCTTCTGTAGGAAGGCAGCTTTTTTTTTTTTTGAGATGGAGTCTCGCTGTGTCACCCAGACTGGAGT
>chr2_206268403_206269513
CTGCGCTCGGCCAGTAATATCGTTTTCATATTGATGACCTCGTTGTCTAAAAGGCAATAGTAATTCTTTCTTTAAAGTTAAATCTCTAGAGGACATAAACTTTGGATGATT
TTTGAATTTAAGAAAGAAACAAGTGTGACGTTCATAGCATTTTCAGCCCCAATTATCAACAGATGTTAAAAGCACTCTTTGAGGGCTACCGATTGTGTTTCTATTAGCAGG
AAAAGAGAAAGGAGGAGAAAAAAACGTGTGAGTAAAAAACAAAGAGGAGCAATAGAGAAAGAAAAAAGAGAAAGGAGTAGAATATGGCAACAATTGGTAGAGAATTATTGG
AAACAAACACCCCAGCTATGCCTGTATGAAGGAGGTGTATTACAAATGTTTCCATACAACGTAAAGTGGAAAAGACTAGAATGAAGGAAGAATACAATGTAAAGACTACAG
CTGAGAAGTTAAAAATCACACTATGCATAATTTTAAATTCATGTGGGGGAAAATGTTATCATGATTTTATACTTGTAGTTTCTTACCCCTGCAACTCCTTTGCCCACATTT
ACTCCTGATAAGCAGAAGCAACTATTTTTAAAATTTTACTTTGAACTGGGTGTGGTGTGGCTCATACCTGTAATCCCAGTGCTTTGGAAGGCCGAGGTGGGAGGATCCTTT
GAGGCCACGAGTTTGAGACCAGCCTTAGCCACATAGCAAGACCCCATCTCTAAAGAAAAAAAAAATCGGCCTGATGTGGTGGTGTGCACCTGTAGTCCCAACTACTTGGGA
GTCTGAGGCAGGATGATCGCTTGAGCCCAGGTTGTAGGCTGCAGTGAATTACATGCCACTGCATTCCAGCCTGGTGACAGAGTGGGACTCGGTCTCTATTTAAAAAAATTA
TTTTGTCCTAGGTGGATCATCTGTATGTTTATATTAAAAAAGGCTTATATTGCTATTCAGTGATTTGCTGGCTGTAGACATTATATAATATATTAAATTCCTACATGACAG
ATGAGGAGTTATTAATAACTCATTTGCACGATTTCCCCTTGTACTCTTCTCCCCACACTTAGTTATACTGCCATTCCGCAACTGCCTACTGTATACTTCTGCAACTTAAAG
C
>chr2_207631141_207631455
TGAACCCGGGAGGCAGAGCTTGCAGTGAGCCGAGATCGCGCCACTGCACACCAGCCTGGGCGACAGAGTGAGACTCCGTCTCAAAAAAAAAAAAAAAAAGGGAAAAAGAAA
TTGAAGACCAGGCACTATGACTCACGTCTGTAATCCCAGCACTTTGGGAGGCTGAGGCAGGTGGATCACCTGAGGTCAGGAGTTCGAGACCAGCCTGGCCAACATGGTGAA
ACCCCATCTCTACTGAAAATGCAAAGAATAACCGGTCGTGGTGGTGCACCACTGTAATCCCAGCTACTCAGGATGCTGAGGTAGAAGAATTGC
>chr2_207631141_207631492
TGAACCCGGGAGGCAGAGCTTGCAGTGAGCCGAGATCGCGCCACTGCACACCAGCCTGGGCGACAGAGTGAGACTCCGTCTCAAAAAAAAAAAAAAAAAGGGAAAAAGAAA
TTGAAGACCAGGCACTATGACTCACGTCTGTAATCCCAGCACTTTGGGAGGCTGAGGCAGGTGGATCACCTGAGGTCAGGAGTTCGAGACCAGCCTGGCCAACATGGTGAA
ACCCCATCTCTACTGAAAATGCAAAGAATAACCGGTCGTGGTGGTGCACCACTGTAATCCCAGCTACTCAGGATGCTGAGGTAGAAGAATTGCTTCAACCCGGGAGGCGGA
GAATGCAGTGAGCCGAGAT
>chr2_207631176_207631492
TCGCGCCACTGCACACCAGCCTGGGCGACAGAGTGAGACTCCGTCTCAAAAAAAAAAAAAAAAAGGGAAAAAGAAATTGAAGACCAGGCACTATGACTCACGTCTGTAATC
CCAGCACTTTGGGAGGCTGAGGCAGGTGGATCACCTGAGGTCAGGAGTTCGAGACCAGCCTGGCCAACATGGTGAAACCCCATCTCTACTGAAAATGCAAAGAATAACCGG
TCGTGGTGGTGCACCACTGTAATCCCAGCTACTCAGGATGCTGAGGTAGAAGAATTGCTTCAACCCGGGAGGCGGAGAATGCAGTGAGCCGAGAT
>chr2_208777322_208777669
GCCTGGTAGCAATCAGAAGACAAAAATAAAATAAAATAAGTTACATTTTATTTTGCCAAACCAAAGCCATTTAAAGAGCATTATGAATGAAAGCCATTATCTAAGTTTTGG
AGCCTCCTTTTCTAGCCTCTCATTTCTTGTTTTATTTTTGCTTTTTTTAATTATACTTTAAGTTATGGGATACATGTGCAGAACATCCAGGTTGGTTACATAGGTATACAC
GTGCCATGGTGGGTTGCTGCACCCATCAACCCGCCATCTACATTAGGTATTTCTCCTAATGCTATCCTTCCCCTAGCCCCCGACCCATGGTCAGGCCCTGATGTGTGATGT
TCCCCTCTCTGTGTC
>chr2_209565466_209566093
CACTTCGGTCTCCCAAAGTGCTGGGATAATAGGCATTAGCCACTATTCCCAGACCGAAAATATCTATACATTACAGATTGAATTATATCTGTATTTCCTTAACTATTTCCA
TCCATGATTTATAGCTTCTTTAAAATGTCAGTCATAGGTATATCCTTATCCAAAGTTTTTTTCTTTTTCTCACATTTGTCATACAATTTTGTGATCTTTCTCTCTGAGGCC
GTTAGCTCTTTGTTAACTAACCTAAGTTCCTAAGAAAGTCCAACAAGAAATCACAAATTCATCCTCTCTAGTACAAAACATCTGTCCTGTGTGGGCATCATTTCCCAGTGA
AATATTAACTCTTAATACAAAGGTCACAATGTAGGATTGTTTTCTCTTGTTATTTGCTCATCGGGTCTCTTAATCAAAAATGCTACCTTTGGATTTCTTGTCCGACTGCAC
AGATGTTTAAGAAGGAAATTTTTCTAAGCAAAGATTTTTTTAATATAAGTAGCCAAGCATTCAATCTAGGGAAGAATGCAACCAGCCAGTCAATAATGATGAAATACTTTT
TTGTCTGTTTTTCATTCTCCCTCACTCAGCGACTGCTGACTATGCACCTCCAGGCCAGAGGCCTATTGAGAGT
>chr2_215850073_215850657
GGTGTTCTATTTATTCTTTTTCATTTATCGGTCAAACCAGACAAAAAGAGAAAAATATTAGCACTCCTGTATATCTACAAGATAGAAGTATTTTTAATTAGTAAAACGGGA
TCTCCTTCATTTGAGATCCTTTGTTTGTGTTGTTAAATAATATGGCTACTGTATTGCTTAAGAAACCAACTCTAACTTAAATAAATAAATAAAAAAGAAATCAATGCAAGC
ATATTGGGATGTCTTGTGGAATCTAAGAAATAGTGGGCAAGCCAATTCTCAGAGAAGTGGAACAAGGAGAGCCAGGGACCTTGCCAGCAATGGTCCCTGCATCTTCTCTTG
CAGGCCTGGGGTCTCTGTAGGTGTGATCCCACTTCCGACCACTCCTGGTTTCTGTGTCTGTCATTTCAAGTTTGAATCTTCATAAGCATTAACCTGAATTACCCTTCTTGG
GACCAGTCACTTAGGACCAGTACGTAAGGTCAAGTAGAAAACAGCAGCAGCTGGGAGTCCACTCCTGTGAGAAAACCAGACATTTCTCAGAGGAAAGAGACAGGACAGCCA
AATCATTCATTGTTTATACAACAGAAAAGG
>chr2_216441036_216441448
TATGTCTTTGAAAAGCCATATAAGGACCTAATTTAATACCACTTGATTGTTCCTCTAATATGAACATCTCTTAGAACTATATTCTGATAATTAATATTACAAGCATATTTT
CAGCAAATAGGCATAATGAGGTATTTAGATTAAATCATACAGTTCGTTGGATAGCAGGGCCAGATCGTGTCCAGAAAAATGTGGATTTTGTAAATAGCAATAGCAGTCAGC
AGAGAGAAGGTGTGTTAGATTGTAAGAAATTGGTGTCACTGTCCCCTGGGAAACGTGACATTTTTCTTCCCCCACAGCACTATTGGCTGGGGCTACTAATCCTAAATGAGG
TAAATCTATTTTTATATATAAATATATGAAAGTAGACCAGATAGAAGCTAAAAAGAACAAAGTTAAAATTACCTTTAATC
>chr2_217541191_217543160
GATGCTAATGTGATGTGATGAAGAAGACACCTAATCTCTGTGGTATTCTTCCCCCAAATTCATAGCCCCTAATGATGAGGAAACACTAGACAAACCCAAATCGAAGAACAC
TTTACCAAGATACCTGATCAATCCTCTTCAAAGTGTCAGTCATACAAAACAAGGAAAGACTAAGAAACTGTCACAGATTAGAAGAGATTAAAGAGACATAATGACTAAATG
CAATTTGGTATCCTGTATTGGATCATGAAACAGATAAAGGGCATTAGTGAAAAAAAATGATGAAATTCAAATAAAGTCTGTGGTCTAGCTAATATTGTTATGCCAATATTA
ATTTCTTAGTTTTAATAACTGTACCATGGTTATGTGAAACGTTAACATTAAGAGAAGCTGAGAGAAGAGTATACGATAACTCTCTGTGCTATCTTTATACCTTTATTTCCA
AATAAAAATGTAGAAGATACTAATAATAAATTGACATGCAGAAACATAATATCTTGCCAGTGAGGGGGAATTCTAAGGCTTTGCTCTCCCCTGTAGCAAAAAAGATTAACC
TGAAGCAAAAAGGAAAATGAAAAAGGTAAACCCTAAACCACCAATCTAAGTCATCCACACTGAGTTTCATAAGCTATATAACTTTGTGAAGAGGAACTTTGATTTTTTGAA
ATGTCTTAATAAAGTATATCCTGTCTATAAGACAAATGTGTTTCTATATAGTAATAGCACTTAATTTTCAATGTTCAAATATTCATTTAATTCACCATGATACGTGAAGAT
ACAGAGGTAAACAAACCAATTTGAACTTTGCCCTCATGAATCTTAGTCTGACAAAGAAGACAGATAAAACACAAAAAATTATTAAAGCAATGCCAGATTGGAAATATACGA
AAATGCAATTTAACAAAACCATGTTCATGCATCATCTAACATCTACGAACTCCCTCTGTAACCCTACAAAGCAGCAAGCATTAGAAATCTCATCTAAAAGATGAAAAAAAC
ACAGTCTAGTGATGATCAAGTGACTTGCTCAAACTCACATAGCTGGTCTGTGGATAAGTGACACCTAGGACTCAGGATTATTAACCCTATAACCTTTAAAACATTCACTAT
AACATAAGACACATTAAAATATCTTCTTAAGTTGAGAAACAAATTTCATAAAATTCACCCTTTACTAATGTACTTTGTTATTCTGTTTTCACACTGCTACAAAGAACTACC
TGAGATTGGGTAATTTATAAAGGAAAGAGGTTTAATTGACTCACAGTTCTACATGACTGGAGAGGCCTCAGGAAACTTACAATCATGGCAGAAGGTGAAGGGGAAGTAAGG
TACCTCTTACATGGCAGCCGGAGAAAGAGAGAGAGAGAGAGAGAAACTTCCAAATACTTTTAAACCATCAGATCTCACGAGAACTCACTCACTATCACAAGAACAGTATGG
GGGAAACTACCCCCATGATCCAGTCATCTCTCACCAGCTCCCTCCCTCAACACATTGGGATTACAATTCGAGATGAGATTTGGGTGGGGACACAGAGCCAAACTATATCAT
TTCACTCCTGGCCTCTCCCAAATCTCATGTCCTTTTCACATTTCAAAATGAATCATGCCTTCCCAACAGTCCTCCAAAGTCTTTTCTTTTTCTTTTTTTTTTTTGAGATGA
AGTCTCGCTCTGATGCCCAGGATGGAGTGCAGTGGTGCAACCTCAGCTCACTGCAACCTTCACCTCCCAGGTTCAAGCAATTCTCCTGCCTCAGCCTTCAGAGTAGCTGAG
ACTACAGGTGTGCACCCACCATGCCCTGCTAATTTTTGTATTTTTAGTAGAGATGGAGTTTCACCATGTTGATCAGGCTGGTCTTGAACTCCTGACCTCAGAAGATCTACC
TGTCTTACCCAAAATCTTAACTCATTCTAGCATTAACTCAAAAGTCTAAGTCCAAAATCTCATCTGAGACAAGTCCCTTCAAT
>chr2_218849901_218850070
CCATTATTTACCGGCCAGGCACGGTGACTCACACCTGTAATCCCAGCACTTTGGGAGGTGGAGGCGGGCACATCACTTGGGGCCAGAAGCTGGAGACCAGCCTGGCCAACA
TGGTGAAATCCCGTCTCTACCAAAAATAGAAAATTTAGCCGGATGTGGTGGCGCATGCC
>chr2_219691850_219692485
CCATATTCAGTGCTGGCTTTGTGATAATTTCAAGATTTTTTTCTTTAGGAAGTTATAACTAATTCAGGGCCCATCAACGATCATAAATAGTTTAAATTGCTCTTTCGAGTG
TGAACTGCCTCCCATGGGCCATTTAATTTACTGAATGTCCCCTGGCTGTGCTTGTTCTGTGACCAGCCCCTGTCCCTGCCCTTATTAACTCTGTTTCTGTATCTCACTTTG
GTCCAGTCGGGAGAGGTGGCACTTATATTTGGGAATGAGCTTGTGCTTGCTATTGACCTACCTAGCAATGCATTAAAGATGGATTTGATCTGATTTAAAGTTTTATAAGCC
CAAGGGGGTTGCCTCTGGAGGATTTTTGGAGGCCAAACTGATCCTGGAATTGTGCTTATAGGTGGTTTGCATTTGCTCAGAGAAAATCTAGGAATTTTACTTTACCTGAAA
CTTTTCTGGTTTTGCGGTTTTACTGGGTTTTAATAATTTGCCACCTCTGGAAAACTTCAGAGACAAGGTGTTGCCTAGTTGGCTAGACTAAGTATTTTAGCTGTCTCCAAT
TGGTAACTGTTTAAGAGGTTTAAAGACACAAATTAAGTTGGTAAAATTTGAATATGTGAATCCGGGTGAAGGATATATGGT
>chr2_220283309_220283694
GTGAACCATGATTGTGCCATTGCACTCCAGTCTGGGCAACAGAGTGAGACCCTGTCTCCAAAAAGAGAAGCGTGCCTATCGATTCTGATTGTCTAGTAAGTGTGGGAACCT
TTGGAGGAGAACCTTATTTATGTGTGTTTTCTTTTAATTTGAAACATACTTAGATGATTCTCAGTCTCCTCTCATCTGGCTGTCCACCCTCTCTTACCTTGTTTGTAGATG
TCTGAAATCACCCTACTAAGTCTTGGTGAATGACTCATCCCCACTCAGGACTGGTGTGGGATATTGGTATGGGACATTAGCACATGGTCCTTTTCTTAGGCAGATGCCCTC
TTGACGAATTGATCTCATAAAATGATGCCTTGACATTCTTATCTTTGCAACCA
>chr2_220664224_220664883
GCTGCATGTGATTATAATTCATTTATTTTTATTAATGCATATTTCATTTTATGAATATATCAAAATGTATTCATCTATCCTGTTTATAGGTATTTGTTATTTTTTTTCCAG
TTTGTGGCTATTTTGAATAAAGTTTCATCATTTTCGTATCTTAAATTGTTCCATGAGTCCTACTTGGACTATAAAAGGCAATTATATTGCAAAAAGTCTTGGACTTGGATT
CAACACTGGCTCTGGCAGTTATTAGCTTTATAACATTGGCGATTTATTTCACAAGTTTGTCTCAGTGTTTTCAGCAAAATTGTGATAACTCTCTGAACTCACTTGATCCTA
AAAACCACATAGGGCCAGACCTAGTATGTGTGGGATGGATGCCGACATGAGAGTATCAGGAGGGGAGTCTGATTCACTCACTGTTGTAGCTGCCGAGCCTGACATGTATTT
AACGCCCCCAAACTGTTGAATAAGTAAATGAATGTTAATAATAGTTGATAATTTTACCATTAATCTTCCCTGTCTAAACAATAAGGCTTCCTAGTAGACTTTTTAGTCATA
TACCAAGCCATTATGGGATTCATGGATAAGTGATTAAAATACATATAGTACACAAGCGTGTTCTAGTGACTCCTACATTTATCTTAGCTGAAATATGCGATGTGG
>chr2_223817099_223817582
TCGACAACAAAGCGAGACAACTCTGTCTCAATAAAATACAATAGCCTGTAGGCAATAAAATTAGGCCTCCGTATGAGAGGTGGTCCAGTCAACATCACCACAACGTAATGT
TAGTAAGACATGGCTGGATGACAACCAAAAGTCAACCTGGCTCCAGGGTCTGCCTGAAGAAAGATGTGTTAACAGCAATGGTCTGCTTAGAGTCCTGGAAAAAGAAAACAA
TTTGGGGGCTGGGTGTGGTAGCTCATGCCTATAATCCCAGAACTTTGGGAGGCCAAGGTGGGCGGATCACCTGAGGTCGGGAGTTCGAGACAAGCCTGACCAACATGGAGA
AACCCCGTCTCTACTAAAAATACAAAATTAGCCAGGCATGGTGGCACATGCCTGTAATCCCAACTACTCGGGAGGCTGAGGCAGGAGAATTGCTTGAACCCGGGAGGTGGA
GGTTGCAGTGAGCCGAGATCGCACCATTGCACTCCAGCCT
>chr2_224521737_224522821
ACTTATTCATCTATCCTCTGCCTGGTCCCACATATGGCCAGCAGTAGCTATTTATTTAGGAAAAAAAAAAAAGGTTTAACAATGTGTGAATTGCTGTGAAAGTTGGTCTTT
TAAGCTAACTGTCAAGCTGGTTAATCAAACTCTTAAATAGTTCTTCTTTCAGTTTCTTATCCTCATACTAAGAACATCTGTAACTGTTTTTGTCTACTACTGTAAAAGAGA
ATACGAAAAGACAAATGTAAACAGGGTTAAAAAAATCTTTATAAATATTAAATACTTATTCTGCTAGTAAGCTAGAGATAAACCCTGAAAAGTTAAACTCACATTTAAAAT
TAAAAAAAAAAAAAAAAGAGGCAAATAACTCTATGACAAGTCTGTCAGAACATGTTAGAACTTGCCTTACCAAATTTAATCACTAAGGTAATCCTCTATTAACAAGTAATA
AAATATTTTCAGAGTTCACTTTCAAATCATGAAATAAATACAGATTTAAAAAGGTTTAACACAATGAAGACAGAAATAGAAAAATTTTAAATGAGCAGAAAAGTAGTAAAA
AGTTTCTACTGCAGAATCATAGTGGGGGAAAAAAAGTCTAATTATAATTAGATCGAAGTTTAAAGAACTTTCTCAATACTTTCCATGATACCAGTAACTGACTACACTTCT
AAAACAGCACCAGTAACATATGAATTAGTAAATTGTACAGATAAACATTTCTAGATATAAAAATATTACTGATAAATTTGGTAGAGAAGCATATGATATGGTGTCAAAAAA
CCTGGTGGACTTAGCCACTACTAAAAAGCTCAGAGTTTCCACCACAGTAAAAATTTTCTTAAAATCTTTCTTGGGAGGCCGAGGCGGGCGGATCATGAGGTCAGGAGATCG
AGACCATCCTGGCTAACACAGTGAAACCCCATCTCTACTAAAAAATACAAAAAAATTAGCCAGGCGTGGTGGCGGGAGCCTGTAGCCCAGCTACTTGGGAGGCTGAGGCAG
GAGAATGATATGAACCCGGGAGGCGGAGCTTGCAGTGAGTCAAGATCCTGCCACTGCACTCCAGCCTGGGTGACAGCGTGAGACAC
>chr2_226622576_226623349
GGCTCACTGAAATCTTTCACCTTAGCAAACTGCTCAATTCAGTGGCCAAAATGAAGGCATTTTGACCTCAGGTATCTTTAGCAGGTTAATTTTGCAAATCTCCCTCTGCTG
GAGTTACTGTGGTAGGTGTACTGGGAGCTCTGCTAAGTTCCAATAGAACCTATCTAGTAGATGTAGCCATTTATTTTTTAAACAACAGACATCTGAAGCACCATGTCGGGG
CAAAATCGAGTCCTGGAGTTTGACTTTGCCAATCACTGCATGTTGAACTATGGATTGCAATTTTCTGATTAGCATGTGATAGCTAATTTTAATTTCAATGCTTAGAGAAAA
ATCACAGACCTGGACATACTATTCCTACAGTCAGAGCCACAGAACAAACAGAGATAGAGGTTCAATTCAGTGGTACTGTTAAAGGTCTTTAGTAAAGAGTATTTCACTCCT
CTTGGTGATAATTCCTGCATCCTCAGAGAAAATGAACCTCTGGCTAACAAACCTAAACTTGGGTGTCCAAGGTAAGAGTAAACACTCTTTATTGGGCCAGAAATCACTTTA
AGTGCTTCACGTTCATAATGTGTAACTGTCACATTATGAAAAGGTCTGCCTCATTTTTTTATATGAGGAAACTGAGGCTGAAGGAACACCCAGTGAGTTGGGGGATGAGCC
TGTATTCAAATTATGGTTCATCCAGCTCTAAGCCCCCGACTAGTCCTGCTGCCAACATTGGCCCCCAATCTCTTCAACTAATTAAGCTAGGACTGAGGCTCACCTAAC
>chr2_226763446_226763669
CATCTCAGATCCTGGTGGTTACCCCCTTTGAATGCCAACGTGAAAATGAAACGAGCAATCCAGGGAGCTTGAATTTCAAGGCTATTTTTTAAAAGATGCCATCTGCTTTCC
AAAAGCAACACAGACACAGAAATAGTTCTCTCCTTGACTAGCTACATTCCAAAATATTAGGTCATGGTGAGTGCATCCCATTGCCAATGGCCCAGGTATCTACGTATTCTG
GC
>chr2_227225986_227226744
ACAGTCGTGAGCCACCATGCCCAGCCAGGAACATATTTTATTCTGTGGGCATTTTACTTGCTTTATGGTATCTTAATTTTTCTCTGGAATATGAGGACAGTAGATGAGAGG
TCTGCTGTGGTTTGGGGGGTGGGTGATTGTGTTGGTTTGTGTTTGGAGGTGGCCATTGCTCTTATATTGAAAAATATAACTAAGACAGCCCTCTGTTTGTCTTCCTTTTAA
GACACATTTATTTTATTGCCCTGTGAAGTTCAAAACATGAAGAACTTTTGGACTAGAGGATCTGCTGGGTTCTTCCAGTCCCCAAATTGTATTCCCTGTGTCCCCCAAGCT
CTGGACAGAAGCACAGTGGGAGAAGGGGAGGCACATGGGGGTAGGCGGACAGAAAGAAGAGACAGGTCCCAGTCTGCCATTCCAAGGTAGAAGACCATCTCTCACTGGAAC
TCACAGCTGATCTCTTCTTTAAGTTTCTATTCTAATGTTAGGTTTGTTTTTTTTTTTTTAGATGGAGTCTTGCTCTGTTGCCCAGGCTGGAGTACAGTGGTGCAATCTTTG
CTTACTGTAACCTTCACCTACTAGGTTCAAGCAATTCTCCTGCCTCAGCCACCCAGGTAGCTGGGATTATAGGCACTCAACATCATGCCAAACTAATTTTTGTATTTTTAG
TAGAGACGGGGTTTCCCCCAGTTGGCCAGGCTGGCCTTGAACTCCTGACCTCAGGTGATCTACCTGCCTCGGCCTCCCAAAGTGCTGAGATTA
>chr2_229310245_229312402
TGATCAATGACTGTTTTAAGTATATAGCAATGAAATCAGAAGATTAAACAAGGTGATTCTTGATCAACTTGATGAGGGCAAGAGGAAGCGTAGCAAATCCAGCAAACAAAT
ATGTGCATGGAAAAGACCCCAGGTGAGTCTTTAAGCCATAGAAATTACACTTAATTTTTGTGATTTTTCTTACATAGATACTTGTCTGTGGTACCCAGCCCTGTAGAGAAG
GGTTTTGCTAAAGTCTTTGTTACAGGGGGAGGGGAAAAAAGAAAGGAATTCCATCAAGCAATAAAATTTGCAGAACTTAAAAATATTTTTTACATTTACCCCAAGGATTAT
GAAAGCAGCAGAATTGTGAATGCCAATTGGGGAAGTGACTAGACAATTGGCTTTCTTCCCCCACCAAAAAGAGAAATAACCGATTATTCATACATGCAGTCAGATCAGATT
ATCTGCCTTGCTTTCTTTTCTTTTCTTTTTTTTTTTTTTTTTTTTTTTTTTTTTTTTTTTTTTTTTGAGACAGAGTCTCTCTCTGTCATGCAGTGGCACCATCTTCCGCCT
CCTGGGTTCAAGTGATTCTTCTGCCTCAGCCTCCCAAGTAGCTGGGATTACAGGAATGTGCCACCATGCCCAGCTAATATTTGTATTTTTAGTAGAGATGAGGTTTCACCT
TGTTGGCCAGGCTGGTCTTGAACTCCTAACCTCAGGTGATCCATCCACCTTGGTCTCCCAAAGTGCTGAGATTACAGGTGTGAGCCATCATGCCCAGCCTGCCTTCCCTTC
TAATTTTTCTGTGGTTCTGGCTCCTCCAGGACCCAGCATAGAGTTCACCAATCACACTGACTAGGGTTAGAGGTCACTGGGTAAAGCATAGTATGGAGGTTGCATTACAAA
CTAATAGTGGGAATGAAATTGAGCTAGGCCAGGGTCTTTTGCACGGTAAGCCTATACACCCAGAACAATCAACACATGGAGTCTTGGTTGACTGCACTATCAGATAAATAA
AGAAGGGTTGGCCAGAAGTCAACAGGTCACAGCCATAAAAGTTCTTGGGTCTTTTCTCCTACCGCTTAAGCCATCACAGATCGATGGGATGCTGTACTCAAATCTCTTCCT
GACACATGTGTTGATGGGGCCATGAAGTGTGGCTGCCCTGCCTTCACCACAGTGGTCATCAGTGACTACACATTTATAGACCAAAGACTCAATAAATAGATGTTGAATAAA
GAAAGCAGAATTTCAACTGAACAGTGGATAACGGGCTAAAAGGGAAACAGTCCTCAAAGTTAGTAACATTTTCAATAAAAAGGCAAAATAACACCTGTACTGACTATAAAA
TATGACACAGATTCATAAAGCCACACTAAGAAGTATGTTATGTTTTTTTTTTCTTCTTATCAGAACTTTTGAGCCCAGGGAAGAAGGGAGATATACCTTCTTCTCATTACT
CCTTAGCCATACCATCCCTGCTATATCTTACCTCATTCTCAACACTGTTTCGGGTTCTGAGAGGCAGAGGGAGGAAAAGATGAACTTCAAGAAGCAGAAAGTAAAAAAGAA
AGTGGAAAGAAATGTGGAAAGGACAATTCTACCAGCCAGTGTTCAAGGAAGCAAAACTTAAAGTGTTTAAAAGGCTTAAAGAATGTGCTTAAAGCATTTAAAGAAAAAGAA
TCACTCCCTTTTTTTCTCCTTATTTTATTTCATTTTTTGAGACAGAGTCTAGATCTGTCACCCAGGCTGGAGTGGAGTGGCATGATCTCGGCTCACTGCAACCTCCACTTG
CCAGGTTCAAGTGATTCTCATGCCTCAGCCTCCTGAGTAGGTGGGATTACAGGCACACGCCACCACGCCTGGCTATTTTTCTTGTATTTTTGGTAAAGACAGGGTTTTGCC
ATGTTGGCGAGGCTGATCTGGAACTCCTGTTGCATATATAAACAACAGCAAGTGTGCACGCTCACACCCTCCCCTCATCTAACCCGGTTTCCCTTTCTGGCTACCACTCTT
ATTATTCTCCTCATTCCTCTCCCATTATTCCAATGTGCAAGTGATCCCCACCAGCTCCATTTCTCCAAACCTCTTACCTCTGTGGCTTTGGCAGTCAGACTTCCCTCCATT
TCTCCCCCAGAAGTTGTATTTGCCTATGTCACTGGTGATCCAGCTTTTG
>chr2_230532737_230533627
CCAATCATGGAAATGTGTGCTAGTGCTCTTTTATTTTTATTTTTATTTATTTATTTATTTTTGAGACGTAGTCTCGCTCTTTCACCCAGGCTGGAGTGCAGTGTCGCGATC
TTGGCTTACTGCAACCTCTGCCTCCTGGGTTCAAGCAACTCTCCTGCCTCAGCCTCCCCAGTAGCTGGGATTACAGGCGCCCACCACCACGCCTGGCTAATTTTTGTATTT
TTAGTAGAGACGAGGTTTCATCATGTTGGCCAGGCTGGTGTCGAACGCCTAACCTTATGTGATCCACCTGCCCCGGCCTCCCAAAGTGCTGGGATTACAGGCATAAGCCAC
CGTGCCCGGCCCTGATGCTCTTTTAAAATAGCTAAAAAGAAATTACTGTGTGTGTGCTTAATCTCATTTTGTCCCTGTTTTGTTGCATAGTATCTAAATGAAAGGAGATTA
TTTATCCTCATGCTAAATTTCCAAAACTGATATTTACATTTACCATTTTTTAATGATGGAGAGAAAAGTTAATTGTCTTTATTTTGATAAGTTTAAAATAGGACCTATCCC
ATTTTTTACACTTTTAGTCACAGTTCTGTCACCAGAATGCTAGCAATTAGATATATGCGAGGAGTAACCTAAATACTTTAATACAATGGTTTGAAGTGCTATAGGAAGTAA
TAACTACTGGACACTAAATCACAGTGTTTGTGACATGTCACAGAAAATGATAGGACTTTCTGCAGCATAAATGTCCTCTTAACCAATCCTTGTGCTGTTAAGTTACAGGGC
TTTAACTTCTGGGTCTGAAAAAGGCACCTACTTCTGCTAAATCTTGAACATTACCCTAGTTTAAGCCTCATCTTCAGACCTGGGAGAAAATGACAGTCAAAATGAACTGCT
TTC
>chr2_230580640_230581370
CAGACACATGGGTAAAACGAGCAGGCTCAGCACCAGCAGGAACCAGTAGCAAGCGTGCTTAAGGGTTGTAAGAGGAAGAAGTCCTCCCAGGCAACCTGGAGGATAAGGACT
TATTATTTAAATCCTGAACTTGGAGACACTGCAAATGCAAACACTAAAAATTCAGGGCAATCATAAACACAGAGGCAACCCTCTCTTCCCTTACCCCCAGCATGTTCCAGA
ATGGCGCAAGAACAGCAGAGGATCACAGCACAATCAAGAGGAACACACCAACAAAAGATGAGGAATCTGAGCATGTCCAGGTCAAGCTTTGAAAAGGGTCTTCACAGCCAG
GTGCAGTGGCTCAAGCCTGTAATCCCAGCACTTTGGGAGGCTGAGGCAGGAGGATCGTTTGAGCCCAGGAGTTCAAGACCAGCCTGGGCAATATAGTGAGACCCTATCTCT
ACAAAAAAATTAAAAATTAGCTGGGCGTGGTGGTACATGCCTATGGTCTCAGCTACTGGGGGGCTGAGATGAGAGGATCGCTTCAGGCCAGGAGTTCACCGCTGCAGTGAG
TTATGACTGTGCTACTGCACTCCAGCCTGGGCAACAGAGGGAGGCTCTGTCTTTAAAAAATACATATAGAGGCCGGGCGCAGTGGCTCACACCTGTAATCCCAGCACTTTG
GGAGGCCGAGGTGGGCGGATCACGAGGTCAGGAGATCAAGACCATCCTGGCTAACATGGTGAAAC
>chr2_231199142_231199481
CAGATTCGGCTTCCATACAAATCCCATAATCCCACCCGTTTGTGGGCCCTAAATCTTTCTTATATAGGAATTCAAAAGCTGCCGCTGCAATCCCCAAATGTAACTGGAAAA
GTTTTTCTTAGTTTCCGCATAAAGGAGAGCACTGGTTCTCAAACTTGAGAGTGTGTAAAAGTCACTCAGGGAGCTTGTTTAAAAGGCAGATTTCTGGGCATGGTGCCTGCC
ACGGTGTTCAGTAAGACCAGGGTGGAGGCAGGAATTTTCATTTGCACAAGCGTGCCAGCTGATTCTGATTTAGGTGGTCCAGACTTTGGGAAATACTGTGTAGTGGTTCTT
TTCAGCC
>chr2_231717295_231719337
TAGCTGGGATTACAGGCGTGAGCCACCAGGCCATAGCTTTCCTTCTGAACTTCCCCCCTCCCACACTCAGACAAGCCCCAAGGCAGAACATGTGACTTGGTCCTGGCCAAT
CAGTGGCCTGAGGTGCCCTGGCTGCATTGGTTGGTTCACAGTTGGCACATGACCTAAGTCATCCAATCAGAAGGAGTTCTGGGATTTTTTTTTTTTTTTTTTTTTTTTTTG
CGGGGGTTGCCGGAAAGGGAAGAAACATTTGGTTTTGTCCCTCAGGGATTTGAACTTAAGAGGCTGAGAAGATGAGGCTGCAGACTACTCAGTGAGAAGCAGAACTGAGCC
AAGAGGCAGAGGAACCTCAATTCTGATGACATTGCTTGAGTGCTTCAGTCCAGCCACGCGGAGTATTCAGTTACACAAGCCAGTAAATTTCCTCCCGGTTTAGGCTAGTTC
AGGATGGGTTTTCTGTCATCCGTAACTGAAAGACTCCCAACTAATAAACAGGGAGAATGCAGGGCTTCAGGCTTCAGTCTCCAGGGCCAACTAGGCCTCCATGAACAAAGA
CAGCTTGCTGGTGGGGGACAGAGGTGTGGGGATGCCTTTTCTGGTGTGGTTTCCAGATTGGGAGGAATACAGAGAGGTGAGTCAGCCTCAGAAGAGGCTGTGATCTCATGG
TCAGTCTCTCAGCAGGATCTGAGTCCTGCCTGAACCATTCCAGCCAGGTGGGGGGATGGCTCGAGTCATCTGAGCTGCCCACCTGGCGTCCTCTGTGTGAAGCTTCTAATC
CCCTCTTCTCCAGCCCACAGTGATCTCTGGCCCGCTGACCTCCCAGTGCTCCCATCGGGCCTTACAGGCAGACACACTCATTGAAGTGACTCGATGGCCCTGGGAGGCTTC
TGGATAAGGTGTGAGATCCCGTCTTCATGCAGCCTGGAACCTCCCAGTTGTCTCTCTGCCCCAAGGTGTACCTGAGAAAGGGGAGGTGACTCCATCCCATCTGGAGAAACG
CTAGGTTAAGCAATGCTAAAAGGGTTTTCTGGCAGGACATTGTGGCTCGTGCCTGTAATCCCAGCACTTTGGGAGGCTGAGGTGGGAGGATCACTTGAGATATAGAGTTTG
AGACCAGCCCCAGCCTGGAAAACACAGTGAAACCCTGTCTCTACAAAAAATTAAAAATTAGTCAGGAGTGGTGGTGCACGCACCTATAGTCCCAGCTACATGGAAAGCTGA
GGTGGGAGGATAGCTTGAGCTTGGCAGGTCGAAGCTGCAGTGAACCACTGCACCACTGCATTCTGGCCTGGGTGATAAAGCAAAACTCTGTCTTAAAACAAAACAAAACAA
AAAAACAAAAGAGAAAGGTTCTCTTTCTGTAGAACTCACTGGGCACTGGGCAGTGCCCAGGGAATTCTAATATACAAAGGGTACTGAGTTTCCGAGAGGAAAGTTTAGCAT
GCAGTTCGCTCTCAATTTATTTGACCTGGATTTTTTCACAGAGCGCTATTAATATATTGAAGGACATTAGTGTCCAGTAAAAGCTGATCTTGCACAAGGACCCTCACCAGG
GCTCGGGAAATGTTTGCTGAACTAAGCAGATGATGGAGAAGGATTCCTTTGAGAATTTGTTCCACAGTCTGGCTCTTGGAACCCCACATGGGCCTCATCCTCCTATGGCTG
CAGGCAGCCTGGGCCCTGTGCTGACAGCGCTCCGTGTCAGTGTCAGCCCAGCACGGGAGACAGGCATGCCCTTGGCTGAGGAGGTAACTGGCATTTCTAGGTGGGGGGACA
GTAAAACGTGGAAACTGGCATAAACCTTTCTGGAAAACATTTTGATCCTGTATATCAAGATCCAAAAAATATGCGCACATACTTTTGACCTAGAAGTTCCACTGCCAGGAA
ATCTGCTGAGGAAAGGCCGGGCAAGGTGGCTCACGCCTGTAATCCCAGCACTTTGGGAGGCTGAAGCGGGCAGATCACTTGAGGTCAGGAGTTCAAGACCAGCCTGGCCAA
CATGGTGAAACCCCATCTCTACTAAAAATACAAACATTAGCTGGG
>chr2_232258551_232259665
TCCAACCTGGTGACAGAGTGACAGAGTGACAGAGCGAGACTCTGTCTCAAAAAAAAAAAAAAAAAAAAAAGGAAAGAGGAAAGACATGATCTTCTTTATGAAGTGTTTTGT
TTCTGAAGCTCTCCCTGCTGTTTCTACTTTTTCCGTGAAAAACTCTGTCCTTTTGTCTTCTGCCACTGGCTTTGGTTATGCACTGGGCATTGATGTGAATCCAGTTTCCAA
ATTGGAAAGTAATGAGGTGTTCCATACAGAGAGGCCTGCCTTACATACTGTGAGGTTGGCTATTCCGAGGACCCCCTCCATTTGGATCTTTGCTTTCTTGCTGCCTTTCTC
TGTGTCAGACGACAACAGACTCCTTTCTTTTCTGCTTGGCGTCTGCAGAAGATGGTTTCAGGCCTTCTTTCCCTGGCCTAGTCATTTTTTAGTACATGTCAGGTGTGACTC
CCAGAAGCACTGGACTGTGTTAAGGCATAGTAGATTCGGCTGCCAGAGGTCCCTGTGCCTGAGCAGGAAGTTCCTGATGGCTCTTCAAGCTTCTACCTCAGCCCTTCGTGT
ATTTAAAGAGAAGGTTGGGATGGATTTTCAGGGTTGCAGGCGTTAAGGAAGACGACTGAAGTGAAGCAAAACAGCTATGGGAAAGTGATCATCAGCACTGCAGTCTCCAAT
TTGGTGGTGTTCCTATGTGCTGTTAGGAAGGGACATCTTATCTATCTTGACTGATAAGGAAACAAAGTAGAGGTGCCCATTAAGGAAAAAAAAAAAGGAGCTCAAATGAAC
TGGTAGCCAATGCCAGCATAGGCGGTGAGCAGGCTTTGGTAAAGAGTGACAAGCTGCTGCTTTGGGCAAGTCTCAGGTAATCAATTTTAGGAATACCTTAGGATTCCAAGT
GGCTCCTGGTCAGGGCCAGCAATCAGAGGGGTGAGAAGGAGCTACAGAGATGTGCTTAGAGCCAGGAGACGTGGGCCTGCAGGGTACAGGGGTGTCTGGGAACCTCGTGGA
ACTTGCTGCTACGTTTTATGCATAAATATTTCAGGGAGGAGGGCCTGGAGCATTCACTAAGTTTTTTTCTGTTTGTTTTGTTTTTTTGAGACCGAGTCTCACTGTGTCGCC
CAAGC
>chr2_234429484_234430767
CACGTGCAAACACAAAGCCTCTGTTCTCTTTTGGAGGCCTTTTGCATAGTCTGACAGCTGAGCTGGAGATCCAGGCAGGCCTGCACTTAGCTGTGCTCTTGCCTCCAAGGA
CTGTTCCAACGTGGGGCCATGATTCAGCCTCTTTGAGCCTCAGATTCTTCTCTGTACACTGGAGATAAGGATGCCCACCTCACAGGGCTGTTTCAGCGATCAGATCTGTAA
AGCACTTAGCGTTATGTGTAGGAAGAACTCAATACATAATATTAATGCTGAGTATAATTACTGTTATTCCTCAGTAGGCTTCCAGGCCTGCCTGCCCTGAGTCCTCTTGGT
CTTCCCTGTTTTATCTCCCCAGCTACAGGAGAGAAGTGACTTGCTCTCCATCCCTCCGTCAATGAAGGGGCTAGGCCATGCACTGTGCTTTGGTGCCCACTGTTCTACTTG
GTTTACATCAGAGAAGGAAGGATAATATTAGAAATTATATAGATAGGCCGGGCACGATGGCTCACACCTATAATCCCAGCACTTTGGGAGGCCGAGGCGGGCGGATCACCT
GAGGTGAGGAGTTCGAGACTAGCCTGATCAACATGGTGAAACCCCATCTCTACAAAAAATACGAAATTAGCTGGGTGTGGTGGCACATGCCTGTAATCCCAGCTACTCAGG
AGGCTGAGGCAGGAGAATTGCTGGAACCTGGGAGGTGGAGGCTGCAGTGAGCTGAGTTCATGCCATTGCACTCCAGCCTGGGCAATAGAGTGAGACACTGCCTCAAACAAA
CAAACAAAAAAAAAGTATATACATGTGGCATAGTAACCTCATTATGAAAACCATAATCTTGGTCATAATCATGCATGAATGTTAGAAAAATATCCAGTAAAATCCCACATT
AATCTTTTTTCACTCTGACCATCAGAATTTTCTTGGAAGTTTTCATCACTATTAAGCAGACTCCAAAAATTAAAGTTAATAATGATCTGGATTAAAGATGCAAAATAATTA
TTGCTTGCATATATGTTGTAGGGGCCAAAGCGAAACCTTTGGCCCTCTGAAGTTTCACTGAAAAATCAACTCGCAAAAGACAGATTAAGGCCGGGCACTGTGGCTCAAACC
TGTGATTCTAGCACTTTGAGAGGTTGGGGTGGGCAGATCAGTTGAGGTAAGGAATTCAAGACCAGCTTGGCCAACATGGCAAAACCCTGTCTCTACTAAAAATACAAAAAT
TAGCTGGACGTGGTGGTGTGTGCCTGTAATCTCAGCTACTCAGGAGGCTGAGGCATGAGAATC
>chr2_234597887_234598971
TTCCCAGGAAGAAGGAATATGAATCAGGTAGAAATGGAGTCCTTATTCATCAAATAGCTTGGTCTGTTCGTTAACTATTTGTAAAAAGAGCAACTTAGATCCAGACTTAGC
AACATACTGCACGAGAAATTTCAGTTAGGTTAGAGAAAATTGTGCTTCAGAAAATCTAAGAGCTAACATTTTAGAAACACACATTAAATATATTTTTCAAATCCTCGAATG
TCACAGGATTTTCCAAGTTGAAGCACCAGCATTTATCTCAAAGACAGTCATCGGTATAGTTGAATCCATCAAAATTTAAAATAGTATGTGTCAAAGCACACTATAAATAAA
ACGAAAAGTCAGACATCTCATTTTAAAAAGTGTTTTAAACAAAAAATGAGAAATGAAAATATCAATAATATTTAAACAGCTCACATACATCAATAGAAAGGCACTAAAATG
GACAAATGCATGATCAAATGTATACCAGTTTGATATATAAATGATTACTAAATATTGGGACAAATGCCTTGCTTTGCTAATAACAAAAAGTAAACAATCATAATATACAAT
GAAAAAACAATCATACAAACAACAAAACAAAACATAATTCCATGTCCTAAAACCGTGAACAATATTTTTTAATTGAAAATGCCAAACAACCACGATCATGTGTTTAAAATG
AACACTCTCAAATACTGTTGGTAGGGTTATAAATTGTTCCAACTTTCTTTAAAAGTAACTTAGCACTGCATATACCCATGTCTTTTAGACTTCTAATTCTACTTCTAGAAA
TCTAACCTGGAAAAATATTTTGAAATGCAAAAGTTTTTGCACAAGACGATCATAGAATATTTATAATAAGTAAATATAATACAATATATAATATAAATATAAATATAATGT
AAATATAATAACAAAAGAAAAAAACCAGAAGTTACTTAGGTAACAAAGGGAGGGTGGCAAAAGTCATATGGCTTTCTATAAAATATAATGTTATGAATTGTATTTCACAGA
GTCCTAATGGCTTGGGAAAAATCTTTCTATTTAATGTTTATTTGTCCCCTTCAAAAATACTTTAATATTTTAAAATATTAAATATG
>chr2_235681849_235682024
TTTTTTTTTTTTTTTTTTTTGATACAGAGTCTCACTCCGTCACGCAGGCTGGAGTGCAGTGGCACAATCTCAGCTCACTGCACCCTCTGCCTCCCAGGTTCAAGCAATTCT
CTGCCTCAGCCTCCCAAGTAGCTGGGATTACAGGCATCCGCCACCACGCCCAGCTAATTTTTTTT
>chr2_237784979_237788273
GCACTCAGGGGTCCCACCGAGTCTGCCTTCTGAAGACAGCTGATACTGTGATCTTGAACAAGTTGTACCCCACAGCTAATTGAGATGTGCTGAGTTTTTCCCCTGCTTGAG
TTGCTTTCATTTAAATTTCCCCAACCACCAGCCTGCTGCCCCAGGGAAAAGCCACTCAGCTTCACCACTCTGGCCTGCTTGGACTTTCTTCCTTGGATTTTCCTAGGCTGC
CTTAGCCACACTGGAATTTTGTAGCAACTAAGAGCTGTAGTTTTTCACCCACCATGGTTTTGTTAAATGTGGTTTTAAGGTAATGTGGCTTAATATTTCCATATCAAAAAA
TTTAAATCCACTCTCTTTTAAAAATCTAGGTCTAACTCCTAAATCTGGGTCTAGATGCCATAAAAGAACAAAACAATGATGGTTTCCTCTCTCGTGGACTATATGGGCAGC
CTGTGGGGTAAAGAGAGAAGCTGTCTGTTGCCCTAAGTACCACAATTTAGCACAGGCAAGATTTCACATGGGAGAATGCAAAGGTAAATACATTCATATTACAGCAGGAAG
GGCAAGTTTGAAAACAAAATTTGTGAGAAACCCTGACTTAAATCTGCTAAATCTTATCTCAGAAAAGGCAGTTGCCTCACTCAACATGAACACCTGAAGCAGCTGAGTCAG
GGGAAGATACAACTTCAGAACAGGTTCCTAATACCCAGGAATCTCGTTGTGTTAGAAGCAGATGTCTTGTCTTTACTGTGATTTTTAAAATATATTATTTTTGTTCTTATC
CTAAATACCTCTGCGTGTGTCTGTTTCCATGATTTTATCAAGAGTGACTTTTCAGATTTCCTGCAAGTTGGCCTCTCTAGAGTTTATTAGAATAACTCTCTAAATATTGAT
CAAGTACTTACTCAAGCACTAGGGGTTCAACAGTTCTGTTCCAGTGGGGAATGCAGACAATAAACCTGAACGTGAGTGAGTAAGATTTTGGATAATGAAAGGTACTATGAA
AAAAGTTGAAAGCAGGTAGTGGGATAGAGAGCGAGCTAAGGCACATGTGGTCAGGAGTGTGTACGTTTGGGGAAGTTGCTGCTTTAGCTGTCTGGTTAGGAAAGGCTTCAC
AGAGTAACATTTAAGCTAAAACCTGAGGATGAAAAAGTCCTGGCTATTTGAATGTCTAGAGCAGCACTGTCCAATAGAAACATAATATGAGCCATATATGTAATTTTAAAT
TTTCTAATACTTATATTTAAAAAAAATAAACAGATGAAATTCATTTTAACAATACACTGTATTTAACCCAATATATCTAAATTATCATTTTGCCATGTAATACACATTTTA
AAATTGTTAATATTTTATGTTTTTTAATAGCAAATTTTCAAATCAGTATATATTTTGTATTTACAGCATATTTCAATTCAGGCAAAGTTTTCATGATAAATACTTGATCTG
TGTTACTATTTCATAAAATTAAATAGAACACCAAAAAAATCATTTTTCTTTTTTTTCTTTTCTTTCTTTTTTTTTTTTTTTTTTTTTTTTGAGACAGAGTCTTGCTCTGTT
GCCAGGCTGGAGTGCAATGGCATGATCTTGGCTCACTGCAACCTCTGCCTCCTGGGTGGTGGGAAAAGTTGAGGCAGGGCTTGCATGTCTGACATAATGTAAAAGAGTCTT
GGAACACGTCCTGGGTCCAAGGTCTAAAACCCCTCATGGCCTTTGGAACACCAAGCTCTGTGCTAAAGAGTGGAAGGCTGCCCTGCCGTACCATAATCTAAGCCCAGGGCA
TAAAACCCCTCGTGGCTTGGATGGAATCCAGGACTCAGGGCAGAAAACCCCTCGTGGCTTGGATGGAATCCAGGGCTCAGGGCATAAAACCCCTCGTGGCCTCTGGAATGT
GTCTAGACTTGCTGGCTTCTTGCTTCTAGCACTCCCAGGCTCATGGATTGATTGTATCTTAGACTAGAAGAACATGTTCCCCATGATCTCAAGTAGCAGAACATGTTCTAT
ATGCTTCAAAGGGAATGCTAAACTGTCACAGCTATAGATCATATGCTTGATGCACCGCTACCTTTCAACCCCCACATCCTCACCACCTGTTTCTTTGTTTGATCACCAATA
AGTAGTGTGGGCTTCCAGAGCTCGGGGTCTTCACAGCCTCCATACTAGCGTTGGCCCCCTGGACCCACTTTATGCACTCCTAACTTGTCTCATTCCTTTGACACTGCCAGA
CTTTGTAGCCCCCACAGCCTGGTGTTGGGTCTGGCCACCCCAACACCTGGGTTCAAGCAATTCTCCTGCCACAGCTTTCCAAGTAGCTGGGACTACAGGCATGTGCCACCA
CGCCCAGCTAATTTTTGTATGTTTAGTAGAGACAGGGTTTCCCCATGTTGGCCAGATGGTCTCGATCTCTTGACCTCATGATCCGCCTGCCTTGGTCTCCCAAAGTGCTGG
GATTACAGGCATGAGCCAACGTGCCCAGCCCATTTTTCTTTGATAATTACACCCATGTTGATAAAACTGGTTTATGTTTTTCAGAAGAATTGTTTGACTTTAAAGCAAAAG
CAAATGTTTCAAAACTACATCCAAATTAAGTAAATCCATCGACTCTTGTGTTGATTCAGGATTATTAACATCAAGTTCAAAGAGATATCGCATAAATTGAAAAGCAACTCT
AAATTTATCAATGTCAACAAAGTATTCTTCAAATTTTTCTCGTAGTTTTTGGAACTAATTATATACCTCTGTTGATTATACTTAAAATGATACACATATTGATGCATGTGT
TAAAATCATTATTATTGATGTGTAATTTGAAAATTTCCATTTCAACATAAATCCTTATACCTGCTTAGATCGATTACATATAAGTGTCTTCTTGGCGCTTCATATTTAGCT
CATTTATACGTAATATAATATTAGTGAAAAAACACTAATCACATTGCCAATTTCTTTAATTGTTGAATATTTCACAAGTTTCTTTTCATTTCAAGAAAATTTTGAATTGAA
GTTAACAGAAAGCAAATCTTTGTAAAACTCATGACTTAACCAATGAGCACTGGCAAAGAGTGCAAGTTCATTAAATTCATTGTCTTCTATTTCCACAATATATTTTTTTTA
AGAGACAGATCCTCTCTCTATTGCCCAGGATGAAGCGCAGTGGCAAAATCACGGCTCACTGCAGCCTCGACCTCTGGGGCTCAGGTGATCCTCCCCCCTCAGCCTCCAGAG
TAGCTGGGACTACAGGCATGTGCCACCATACCTGGCTAATTTTTTTGTTTTACTTTTTGTAGAGATGGGGTCTCGC
>chr2_237800403_237803657
ATACTAAAATTTTCTCTTTGGCAAACGTTTTTAACTTTGGGTGTCTTCATATTTAAGAATGAAGCTTGCAGCACACTGCAGATTTCATTAAATGCAGATTTGAGTGTAGAA
TCAGATGTGAATGAGAATCCAGCTTGAGATAGTGTTGCTCTTCTCACCAATTTTTTGAAAATATGTTTTTAATTTAAAATTTTACTTAAGTAACGAATGTATTTTCTATGA
ATAAATTAATAAATATTTGAAAATGTTGCTTTAATTTCTAATATGGTAAGTATTGATGGATATTACCCAAATAAAAAAAAATACTCCTTGGGACTCTCAATCCTTTTTTTT
TTTTTTTTGAGGCGGAGTTTCACTCTTGTTTCCCAGGCTCGAGTGCAATGGCATGATCTCGGCTCACTGCAACCTCCGCCTCCCAGGTTCAAGTGATTCTCCTGGCTCAGC
CTCCTGAGTAGCTGGGATTACAGGCACCCACTACCACGCCCACTCTATTTTTAGTAGAGACGGGTTTTCACCGTGTTGGCCAGGCTAGTCTCAAACTCCTGACCTCAAGTA
ATCCACCCACCTCGGCCTCCCAAAGTGTTGGGATTACAGGTGTGAGCTACTGCGCCCAGCTGGGGTTCTCAATACTTTTTAAGAATATGAAGAGCGGGCTGGGTGCAGTGG
TTTATGCCTGTAATCCCAACACTTTGAAAGGCTGAGGTAGGTGGATCCCTTGGGCTAGGGGACCATCCTGGGCAGCATGGTGAAGCCCTGTCTCTACAAAAAAGTTATCCA
GGCATGGTGGTGCATGCCTATAGTTCAGCCATTTGGGAGGCTGAGGTGGGAGGATCACCTGAACCCAGGGACGTTGAGACTGCTGTGAGCTGTGTTGCTACCATAGCACTC
CAGCCTCCAGCCTGGGCAACAGCGTGAGACCCTGACTTAAATATATACACACAATATTTTGAACAATCAAATGTATCAAATATATATGTATTTGAATTATCTTGGCCCGCT
GCAACCTCCATCTCCTGGGCTCAAGTGATCCTCCCACTTCAGCTTCCCAAGTAGCTGGGAACACAGGCTCACACCACCATGCCCAACTAATTTCTTGTATTTTTGTTAGAA
ACAGGGGTTTCACCATGTTGCCTAGGCTGGTCTGGAACTCCTGAGCTCAAGTGAGCCACCTGCCTCGGCCTCCTAAAGTGCTGGGATTACAGTTGTGAGCCACCGCACCTG
GCCAGACCAGTTCATTTTTATACATAATAACTCTAGTTATCTTATAATCTAAGAAGAAGGAATGACTCTTAACTTGGAGCCATTCCATATTTGTCCTCTTAAATTGGGATG
CTCTATGCCCTTCTCTGCTTCTTCTTAGCCTGGCTAGCCCCTACTTGACCATCATTTACTTTTTTGATAAGTTTTTCCTTACCTTTATTAATGCAACTGTGCTATACAATT
ATTGTCTACTTAACTGTCTTATTTAACCCCAATTGTCTTATTTAACTTTGTGAATCCCAAAGTAGGTACAGGTTATATTTTTCTTGGTGAGAATTTTAGTTTTTAATTGCT
TTTTTTCCTTTTTTCTATCAAGGATTTGAACATAAAATTAATTGCTTTTTAAAAACAACTAGCAGTTTGAAAAACTCCAAATATATTTTTGAGCATGTTACATTTTATCCT
TTCAGTCAAAATCAATACTAAATGAGTCCTACCCCCAATGGCTAACTCTTACTCATCATTCAGATCTGAGGTTAAGTAACTCTCTGAAAAGCCTTCACTAATCCTTAGACT
AGGTTAAGTCTTGTATGTTTCCCATACCACCTTGTGTTTCTCAAAATATCCAGATTGTAGGAATTACTTAGGGCAGGGGTTCCCAACCCCCAGCCTGAGCTCTGCTTCCTG
TCAGATCAGCAGCAGCATTAGATTCTCATAGGAACTCAAACCCTGTTGTGAACTGTGCATGTGAGGGATCTAGGTTTCGTGCTACCTATGAGAATCTAACTAATGCCTGAT
GATCTGAGGTGGAACAGTTTCAGCTTGAAGCCACTACCCTACCTCCAATCCTCTGGTCCGTGGAAAAATTATCTTCCACAAAACCGGTGTCTGGTACCAAAAAGGTTGTGG
ACTGTTGTCCTCGAGTATTGTTTCTGGGCCCCAAATTAGGCTGTTGAATCTATATTTTTAATGAGCGCCCTAAGTGATTCTTATATCAGGTAAGTTTGGGAAAACATACTC
TAAATTTATAGAAGATTTATGTGCATCCATCCCCCTTTTGGAAATTGTATGCCTGTTGTGCTTCATAGAGCCAGTGACTGATCACCTCTCTGTCCTCAACACTTAACATAT
AACTTAGAAAACAGGCTCAGTCATTACTGAATAATATATTAAAGAGTGATTCTCCAAAGAAAGGTATTCGTCTCTGAAACTGGAAATGTAATTGCTTGGTAATAGGGTAGA
CATGTATTTAACACCATTAGAAATTGCCCGGTTTCCAAATGGTTTTAACAATTTGTATTCCCTCAAGCAATGTATAAGAATTCTAGTTTGTCCACATCCTCACCAATATCT
GGTGTTAGCACTCTTTTAAAAGCCATTTTGGCCAGGTGCACTGGCTCATGCCTGTAATCCCAGCACTTTGGGAGGCCGAGGCGGGTGGATCACTTGAGGTCAGGAGTTCAA
GACCAACCTGGCCAACATGGTGAAACCCCATCTGTACTAAAAATACAAAAATTAGCTGTGTGTGGTGGTGTGCACCTGTAGTGCCAGCTACAAAGGAGGCTGAGGCAGGAG
AATCACTTTGACCTGGGAGGTAGGGGTTGCAGTGAGCCAAGATCACACCACTGCACTCCAGCCTGGGCGACAGAGCGAGACACACACACACACACAGTCTCTCTGTCTCTG
GGTGACAGAGCGAGACACACACACACACACATACTCTCTCTCTCACACACACACACATACTTTCTCTCTCACTCACACACACACACACAAATTTTAAGCCATTCTAATGAA
TGTGAAGTGGTACCGTGGTTGTTTAAATTTGCATTTCCCTGATGACTAATGATGTTGAGCATGTTTTCATACCTATAAGCAATTTAAAAAATCTATTTGTACAAGTTATTT
ATGTAATCTGAATAAGCGTCTCCTTTTGGATATATGGATTGTGAATACTTTATTCCAGTCTTTGGCTTGTGTTTCCATTTTTTAAGTAATGTCTTTTGATGAGGAAAAGTT
TCTTAATTTTGCTGAATCCCAATCAACAACTTTTAA
>chr2_238052137_238052649
TCTCAGTTCACTGCAACCTCTGGCCTCCCAGGTTCAAGCCATCCTCCCACCTCAGCTTCCCGAGTAGCTGGGACTACAGGCATGCGCCACCACGCCTGGCTAATATTTTTG
TATTTTTTGTAAAGACAGGGTTTCACCATATTGTCTAGGCTGGTCTCAAACTCGTGAGCTCAAAGCAATCCACCCACCTTGGCCTCCCAAAGTGCTGGGATTACAGGCATG
AGCCACTGCACCTGGCCTACAGTCAATAGATATTTGATGAGTATCAAGACAATTAAATGGTAGAAAGAATAGTCTTTTCTTACCTCATGTCATATATTATAATACAAAGAT
TAAGTCAAATGAATTAAAGACCTAAATACAAGAGCCTGGCTAATGGTGAAACCCTGTCTCTACTAGAAATACAAAAATTAGCTGGGCATGGTGGCACACGCCTGTAATCCC
AGCTACTTGGGAGGCTGAGGCACAAGAATTGCTTGAACCTGGAAGACAGAGGTTGCAGTGAGCCGAGAT
>chr2_238548339_238549024
GACCTACTGGTGCAGTGCCTGCACCTCAGGGATTGTACAAAACACCTCCTGGTGCATGAATCACACCTCAGGCATGATATAAGACACTTCTGAGTGAAACGTTCACACATC
AGGTATGATAATCCAAAGACCTCCTGGTGAAGTGCTCACACCTCCTGGATGATCCAAGACACGTCTTGCTACAGTGCTCACACCTCAGGCATGATCCAAGACATCTCTTGG
TGTAGTGTTCTTTTCTCTGATGATTCAAGACACCTCCTGATACAGTGCTCACACCTCAGGGAGGATCCAAGACACCTCCTGTTACAGTGCTCACACCTTAGGGATGATTCA
AGACACTTCCTAATGCGGTGATCCTACCTCAGGGATGATCCAAGACACCTCCTGGTTCAATGCTCACACCTCTGAGATGATCCAAGATACCTGCTGGTACAGTGCTCAACT
TTCAGGAATGATCCAAGACACCTCCTGGTGCAGTGTTCACAGTCAGGCATAATACAAGACACCTCTTGGTGCAGTGCTCACACCTCAAGGATGACCCAAGACACCTCCGGG
TGTAATGCTCTCTTTCCGGGGATGATCCAAGACATCTCCTGGTGCCCTGCTCCCACTTTAGGGATGATCCAAGACCCCTTTGGTGCAGTGCTCTTACCTTAGGGATAATTC
AAGACACCTCCTGGTGAAGT
>chr2_238732026_238734723
ATTAGAAGCCACCTGGGAGTTGAGCAAGACTGACTCAAACTCCAGTTCCAAGCCCTGGGACAATCTAATGCTGTTTCGGAAAGTCTATAACTTCCTCATAAAGTTTCTGGG
TTTTTTCCCCTTTTTTTAAAACTTCTTACAAAATGAATACACATTTTTTTTAGAACAGTTTTAGATTTACAGAAATACTGACCACAGCCTTTTCAGACTGGCTTCTTTCAC
TTTGCAATATGCAATTAAGGTCCCTCCCTGTCTTCACAGTTCTGTGGTTTTCTTCTTGTTGCTCAATAATATTCCATTGTATTGATGTACCCGTTTGCTTGTACAACCACC
CATTAAAGAACATCTTGGTTTCTTCCAGTTTTTGGCAATTATGAATAAGATAGCTATAAACATTTTTGTGCAGGTCTTTGTATGGATATACTTTTTCAATTCAATTGAGTG
AGTACTTAGGAGCACAATTGCTGGATTTTAGGGTAAGACTGTATTTAGCTTTGTAAGAAATGGCCAACTGCCTTCCAAAGTGGCTGTACCATTCTGCATTCTTACCAATAA
TGTATGTGAATTCTTGTTGCCCTGAACCCTCATCAGCACTTGAAATTGTCAGATTTTTGGATTTTAGCTATTGTAACAGGTGAATAGTGGTGTCTCGTTGTTTTAATTACA
ATTCCATAGTGACAAATGGATATGAACATCTTTTTATATACTAATTCACCATCTGTACATCTTTTTTCATGAGATATCTGTTCAAGTCTTTTGTCCATTTCTAAATGAGTT
GTTTCTTTTCTTAGATTTGAATTTTAAGAGTTCTTTGTATATTTTGTTCTTTATAAGTTACGTATTTTGCAAATATTTTTCTTTCAGTTTGTGGCTTGTTTCTTCTCTCTT
AATAGTGTCTTTGGCATAGCAGAATTTTTAAATTTTAGGGAAGCCTAAACTATTAATTTTTCTATCATAGGTTGTGCTTTTGGTGTTGTATCTAAAAACTCATTGCCAAAC
CCAGAGTCACCTAGATTTTTCTCCTATGTGATAGTCTAGAAATTTTATAGTTTTACATTTTATATTTAGCTCTATGACCATTTTGAGTTAATTTTTGTGAAAGACATGAAG
TTTGTATCTCGATTTTTTTTGCATATGGATGCCAAATTGTTCCAGTATCATTTTTGAATAGAATATGCTTTCTCTATTGAATTGCCTTTGCACTTTTGTCAAAGATAAGTT
GACTATATTTGTGTGGGTCTATTCTATTCCATTGATCTATTTGTCTATTCTTTCACCAATACCAATTGTCTTGATTACTATAGCTTTATAGTCAGTCTGGAAGTTGGGTAG
TGTCAGTCTTCTGACTTTGTTCTTCTTCAGTATTATGTTGACTCTTCTGAGGGTTTTGAATTTTCATGTAAGCTTTGATCAATTTATTCATGTCCACAAAATAACTCACTG
GGAATTTGATCAGGATTGCACTGAATACATAGGTCAAGTTGATAAGAATTGAGATCTTAACAATATTAAGCCTTTCAATCCATAAATATGAAATATATCTCCATTGATTTA
GAACTTCTTTGATTTCTTTTATCAGATTTTTGTAGTTTTCCCCATATAGGTCTTGTACATATTTTGTTAGATTTGTACTTAAGTATTTAGTTTTTATACTCATATGAATTT
TTTAATTTTAAATTTCAAATTCTAATTGTTCATTGTGGGTATATAGGAAAGCAATTGATTTTTGCATATTAACTTTATATCCTTTGACCTTGTTATAATCATTTACTAGTT
CCAGGGTTTTTTCTTGTTGATTCTTTGGGATACTTTATTTACATAAATAATCACATCATCTGAGAATAAAGAGTTTTATTTCTTCCTTCCCTATCTGTATATCTTTTATTT
CTATTTCTTGTCTTATTGCACTAGCTAGGACTTCTGGTAAAAATGTTAATTATAAATAGTGGTAAGAGAAGACATCCTTGCCTTGATCCCAATTTTGGGGGGAGCATCCAG
TTTCTAACCATTAAGTATCGTATTAGCTGTTGGATTTCTGTAGGTGTTCTTTATCAAGTTGAGGAAATTCCCTTACATTTCTAGTTTACTAAGAGCTTTGATCATGAATGG
ATGTTGGTTTTGTCAACAGTTTTTTTTTCTTCAATTGATGATTATATAATCATTCTTCTTTAGCAGTTGATATGATGAATTACATTAAAACATTTTTTAATGTTGAACCAG
CCTTGAATACGTGGAATAAATTCCACTTGATTGTGATGTATAATTCATGTTATGCACGGTTGAATTTGATTTGCTAAAATTTTATTGAGAATTTTTGTGCCTATGCATGGG
ACATATTGATCTGTAGTTTATTGTAATTCTTTATTTTTGGCATTAGGGTAATGTTGGCTTTATGGAATAAATTAGAGAGTGATTTTTTTTCTCTCCTATTTTTCTGGAAGA
GTTTGTAGAGAATTGGCAGTAGGTCTTCCTTAAATGTTTGGTAGAATTCATCAGTGAAACCAGCTAGGTCTGGTGCTGTCTTTTCAGAAGATTGTTATTTATTCATTCATT
TAGAAATATTTATAGGCTTATTCAGATTATTTGTTTCTTCTTGTGGGAATTTTGTTAGTTTGTGTCTTATAAAACTGCAAAACTCTGATAAAACGCATTTCATCTCAATTA
TCAAATTTGTGGGCAAAGAGTTGGTCATAGTATT
>chr2_238994261_238995336
TTGAGGATAACCTCAGTCGAGAGAGAAAAACATCCTTTTGCTGGGTATAAATCTTGAACTTTACTCAGTATGTTTATTTTTGAAACTATTTTGTGTGTGTGCTATGATTGT
GTAAATGAGTAATTATAAAGATGTAGGAAAAGGAGAAACAAATGTGAAATAGTGGAAGGCAAGTCAGAACTTTGCAGCATTAGGCTAACCTGAGACCGGTTTGGACGAACT
TATAGCCAAGATACCTATATAAATATGAATACCACACACAAAACTTGAAAATGTTTGTGTGTGTGGTATTCATATTTATATAGGTATCCTGGCTCTGTCCATGGAAAGTGC
TCTGAAACAGTGACACCCATCAGCAGTGAGCACACTAGTGGCCACACTTGGTCTCTAAATCCCATTCTTCACTAAGAGAAAGCAGAGTTCTTTGGAGAAGTGGTTGAGTCC
AGGACCAAAGCAAGTGAGAGAAGCCTAGAATGTCTTGTTTCTGCCACAAAGTAAAAAAAAATATGCTCAAAATATGATTGAAGCATATGAAAAGGAGGGGGCTCCCACCGG
CCAAACCAAAGGCAACGTGAGTATCAAGATGAATAGTAAGACCAATGGGCTAGAATGCATTAAATTTGTTAAAAAGAGAGAAACACCATGTGTCCATATTTATTTTAGAAA
GAAACAGAAGAGAAGAAAATGTCTTCTACTGTAAATAGAATATCAACTAATAAATGTGGAAGGAATGATAAGGGTTAGAAAATAATAATTTTGCAACCAATACAGTAATAA
ATGATTCACGCAAGAATCAGCAACAGATGCTAAAACCAATGAGTCAAAGTATATTAGGAAACAGCTTGTTTCTTCAGTTTCAAAGTTTCAAAAAAATGTATGTTGACAGTG
GAGGACTCTGCAACATCACCTTAACCAAGTGATCAAAGTAACATCTCTAACCATGGGACAAAGGGACTTTGTGTGCCTCGTGATATGGTACACTGAGAAGGACACAACATC
AGTTGTTTCGTGTCCTTGCCAAAAATGCAACCATAAATAAAATCATAAGGCAACCATGAGACAAATCCAAATTGAGG
>chr2_241522354_241522743
CTCGGGGCCTTTGTGGAGCATCTGTGTGTGGAGAGGCAGACACACCTACGTGTGTATTCTTCTATTTTTATACAAATGGTAGCCGGCTGTGCCCTTCCCTCTGCACCACAA
CATAGACCTAACTTCCCACAACAGAACAATAGACATCTATAGGATTCTATTCTAAACAAATTAGCACTCAGCCATAATGGAACGTGTCCCTGTGGATGAATATTTAGGGGT
CTCCTGACCTTTGCTGTTACCACGAACCCTGAAGTGGCCTCCCCTATGAGAGCATACAGGCACGATTCCTAGAAGGAGAGTTGCTGAGTCAACAGGGACAAGTGTTGAAAA
TGCTGACACAGGAGACTGCCCTCCATGGGGCTGCACCCTTCTGACACTTCTCCCCAC
>chr2_241674330_241674690
GGGCCCAAAGCCAGATCGGAGGGGGCCCTGCTGGGTCCCCGGTGAGGTGGCTGAGGACTTGTGGCCTCTCCGATGCTCGTATTCGCTTCTTGTGGCTGCTCTAAAAGATGA
TCACATTCAGTGCCTGGAACAGCACAGCCTCTTCCAGACCCGGAGGGCAGACAGCCATATCGTGCTGTGGGCTCTAGGGGAGAACGTTGCTGTGCCTTTCTAGCTTCTGGA
TGCCAGAAACTGCTTGGCTCATGGCTCTTTCCTCCAACCACACAGCCAGCAACATGGCATCTCTCCAGCTTTTGCTGTTGGCATCTCATTTCCTGACTCGGACCGCCTGCC
TCCCTGTTATGCGGACCCGTGATGGGCC
>chr2_241924585_241925288
CCACTGGATCCTCAAATCAACAGTACTCGATTCTAAGAGACACAGAGCTGGTTTAGAATAGAATAGAAGTCAGGATTTTGCTTGTGACAGAAAACCAAATCCAAAAAGCTC
GAGTGAGAAAGAGTTTTCTGGGGCACACACTGAAAAAAGCCTAGGGATAGATGGCTTCAGGTATGGCTGGATCCAGGACTCAAATAAGGTTGTTGGAAGCAGCTTTCTTTT
TCTGGCTCCTGGTTCTGCTCCTTTCTGTGGTCATTCTCAGGTCTCCTGTCCCCTCAGCCAACCTCCCCTTAGTCCAGACCCAGCAGAGAAAAGAGCTGCCATGTCCCCATG
GGCTGGAGCCAGGCATCCTGACCCTGCTGTGTGCCCTGGGGGTGCTGCTGGGTACCCATCGTTCTCTCCTGGTGCACATGGCTGACAGTGGAGGAGAGGTGGACTCCCACT
GACAACGGGGAGCTGGTTCTCGAAGAAGCGGTGCCCACACTGGGTGGCAGACACCCGTCTGGCATGGAGGGTGGATTTCGAAGCCAGCAGGCACTTTGTCCCTGTCACACC
AACTCTCCGCTTGTTGGCTGTCAGCCTGGGGCCCCTAAGAATGACACTGTCTGTCCCCAGGAGGCCCCTGATAAAAATAGATTGATTGATTGATCAACTGAATGAATCCTG
GCTCTGAATGCCGCATCAGCCTGTTTGATGGAAAGGCC
>chr3_474687_486096
AGTAAATAGCATAAGAAAAATTTGATTATAGGTATGTCATTAACTTCTAGTGGTTAATTATGTAAGAGGGGAAGGTATCCAAAGAAAATGGGCTGCCTGATAGTAGGCGTT
CAATAGATAGTTTGTTGTATGAATAAATGCATGAATTAATGGATATAGTCAAGATGTGGCAGAACCAGGATTTTAACCCAGGCCACTCTGAATCCAAATTCCAATATCTCT
TAAAAACAAGATATAAAAGTGTAATTAACCGCAGAGACAGAGACTGCCTTAGCCTCTACCCTTAATTAACTTGACAGAGTAACCCACACCTTTTTTTCTGATAAAAACATG
CTGACTCATGCATCCACTAGGGTACTCACAAATACTTTTGTTCCCAGCAGATGTGCTCTTTGAATCCCATTTTAATCTGCATTTTTATTAACTGACCTACTGTTGTCCTGA
TTACATTGAAGAAGAGGTCATCCATTGTACCAGATACAGGACTTTCTGTGAGTTAATAGATCCAAAGGCAGGGAAATAATTTTCCTTAACAAATTATCCATTTGTTTCCCA
ATATTTAGAAGAAAAGTCATTATTTTTGTTAACAAGTAAAATAAAATTAGTTAAAAGCCCTATGTTAATTGAATGCTCATTATAAAGTTAAAAATAATTTGAGTGAAGTAT
TTATATCTGTGCTTATAAATATTTCTTTTTTTTTTTTTTTTTTGAGACAGAGTCTTGCTCTGTCGCCCAGGCTGGAGTGCAGTGGTGTGATCTCGGCTCACTGCAAGCTCC
GCCCCCTGGGTTCACGCCAGTGTCCTGCCTTAGCCTCCCGAGTAGCTGGGTCTGCAGGCGACCGCCACCTCTCCCCGCTAATTTTTTTTTTTTTTTTGTATTTTTAGTAGA
GACGGGGTTTCACCATGTTAGCCAGGATGGTCTCGATCTCCTGACCTCGTGATCTGCCCGCCTCGGCCTCCCAAAGTGCTGGGATTACAGGCGTGAGCCACCTTGCCCGGC
CTGTGCTTATAAATATTTCTATAAAATATTCAGCTTAAAATTGTTGTAAAAAGATTATTAAAATAGGAAAATAATTCAATAGTTAATAGAAAAAAGGAATATTTTTCATTA
TGAAAAACTCTTTTTTAATTTAAGCAAGAAAATATTAACCTACTGGTGATAGTAGAAACAAGATGGCAGGTTCTTTTCTCAAGAGGAGCTCGCTGTGTAGTAGGCGAGCCT
GTGTTGAACCCAAGCAGATCTGGCTCTAGAGTCTCTGCTTTTAACTACTATATTCTACTGCCTTTTCCTGAGAAATGCCATTTTGCACAAAGATCTCTGCAAATTGCTTAA
AAAGCTTTCTATTGGAGCAGAGTGGAGGAGATATTTGAAATGAGTTTTGAATGGCTCATGGGAGCTTAGCAAGAGAATGAGGAAGAAAGAAAGAAGGTGAGATGAGATTTA
AAAAATAAAAAATTGTGCTGAGGCCAGAGGCATGAAACAACATATTAGGGTCAGAGAGTTTAAAGTGGTTTGGTAATGGTAGAGGGTAGGGTGAATGTTGGGACATGGTGA
AGGATGAAACAAATAAACAAAGTAATAATAACATGCCCTAGTTTGACTTTCAGCCAATGAACAGCAAGGAGTCACTGAAGAATTTAAACAACAGAATGAGAAACTCAGATT
TTTATTATTGAAAATTGTCATTCTGGCAGTAGCACGTGAAATGACTTGGAATGGGGAAGGCAGGGATCTCTCTGAACCTTCCTTAACAGTGGTCTTTGCTGACCTTTCCTC
TCCTGCCTATTCTTTACATACCACCATGGCCCAAGAGCCAGGCCCTGGCCTCTTCTTGTCACTTTCTACAATTCCTTGGCCAATCTCATCCATTCCCATGATTCACGCATC
TGTACAAGTGAGCTGGATCCCTCTCTTGAGAAATAGTCTGATGGTACACATTCACAGCAGCTTGGAGCAGAGGAATCTCAAAGTCCACATATCCAAGGAACAGAAGAAGCT
CAACTCTGTGGATTCAGATCTGACTGACAACCCTCCAACTCATACCGTGAACTGAAATTAGTAATTGACCTTACCATCCCATCTAATAGGCAAGCCAGGAAATCAGAGGCC
CTCCTAAATTTCTCTCTTTCTCTCACCACCCATTGCATTTTATCCCATCAATTTCAAATTAATACTTGTATTCTGTTAACTCAACCTATAATAGTCCCATCCCTCCCTTTC
AGTGTGGAACCTGAAGAGCTTTTAAACTCTTATATAGATGTTAGAACTCCAATGCCCAGAGAGTCTGAGTTAAACGGTCTGGCATGAGGCTCAGGACTGGTATCTCTTAAA
TGTTTTTTAGGTGTTTTGGATGTGCAGCTATGAGTGAGAATCATTGCTCTCAGCCAAATAAACTGTTAGTGATTTGTCCATTGCTTCCACCTCCATGTTCTCTCTCATTCT
CAGCCCATGGCATGTCCTTCAGCCATGTTAAAGGCATGGTAAGTTCTTGAATATGCCGATTTATTCCAAGCCTCCCTGCTTTGACTTATGCTATTCTCTATGTCTGCATTT
CCTACCATTATCCTTCTCTATACACTTGAGCCTTCTCTCCTCAAGTAGAACTGATTATTCCTTCATTTTGCCTCAGCCCCTGAGGTCCTTCCTCATATTTTAGAGTATCTA
TAACTTCATTGCCTTTGTTCTTTACCTATCTATCTTCCCCGACCCTGGAAATCACTCTCTGAGTTGAGCGATCATCCAGTTTCATTCTTAGAAATATTTCAGAACCTTACA
TATAGAACAGACTCTCTCAAATGGTATGCTATTGATACTTTGGGCTGAGAAATCCTCTGTTGTAGGGATCCATCCTACAGCAGGATGTTTAGCAACATCCCTCGTCTCTAC
CCACTAGATGATAAGTAGCAACCCCTTCCCACTTGTGATAATCAAAAAGTGGCACATGTCTATAGTCCCAGCTACTCAGGAAGCTGAGACAGAAGGAGCTCTTGAAGTTGG
CCAGCCTGTGCAACACAGCACGATCCTGTAAAAAAATGAAAAAACAAAAACAAACAAACAAAACCAATAACAACAAAAAAAAAACACCTACAAACATTGTCCAACTCTGGG
GTGGGTGTGAGGAGGACAAAATCAACCCTGCTGAGGACAACTGAGATGCTAAAACTGATTGGTGGAGGACATGTAGAAAGTGTGGCTGCTTGTTATGCTGATGGTTTCTTT
AAAACAAGCCTCCCTATGTAGTCCCCTCTTCTGTTGACTCAGGGCTTAGCCATGTGATTTACTTTGGTCAATAGGTCATCAACAAGGACAATGCCCACAGAGGCTTGAAAA
AAGCTTGTTGTACTAGGGATTGCCCCTTTGGAGCTCAGCTACCATGTATAAAGCCCAGGCTAGTTTCCTCGAGGATGAGACACCACAAGAAAAGAGAGACACCCATACCAC
AAAGAGAAAGAAGCCCAAGTCTTCCAACATTCCAGTGAGGCCTGCTCCCAGTGTACCTGCTATATGAATATACCCAGGTGAGACCAGTAGTAGAATATCCCAGCCAAACCA
CAGGATCATGAGAAACAATAAATCATTATCTGTGACTTTATATTTAGAACACTCCATCATCTCAGCCCAAAAACTTATTGAACTGATAATAAATTTCAAGGAAGTCTCAGT
ATACAAAATAAATGTGCAAAGATAGCAATCATTCCTTTACACCAACAGTAGGCAAGCAGAGAGCCAAATCATGAATGAATTCCCATTCACAAATGCTACAAAGAGAATAAA
ATACCTAGGAATACAGCTAACAAGGGATGTGAAGGACCTCTTCAAGGAGAACTACAAACCATTGTTCAAGGAAATAAGAGAGGACACAAACAAATGGAAAAACATTCCATC
CTCATGGATAGGAAGAATCAGTATCGTGAAAATGGCCACACAGCCCAAAATAATCTATAGATTCAATGCTCTTCCTATCAAACTACCTTTAACATTCTTCACAGAATTAGA
ACAAATCTACTTTAAATTTCATATGGAATCAAAGAAGACCCCATATAGCCAAGACAATCCTAAACAAAAAGAATGAAGCTGGAGGCATCACACTACCTGATTTCAAACTAT
ACTACAAGGCTACAGTAACCAAAACAGCATGGCACTGGTACCAAAACAGACATATAGACCAATGGAGCAGAACGGAGACCTCAAAAATAACACCACACATCTACAATCATC
TACAACTTAACAAAAACAAGCAATGGGGAAAGGATCTCCTATTTATTAAATGGTGCTGGGAAAACTGGCTAGCCATATGCAGAAAACTGAAACTGGACCCCTTCCTTACAC
CTTATACAAAAATTAACTCAAGATGGGTTAAAGAATTAAATGTAAAACCCAAAACCATAAAAACCCTAGAAGAAAACCTAGGCAATACCATTCAGGACATAGGCATGGGCA
AAGACTTCATGACAAAATCGCCAAAAGCAATTGCAACAAAAGCCAAAATTGACAAATGGAATCTAATTAAACTAAAGAACTTCTGCACAGGAAAAGAAACTATCATCAGAG
TGAACAGGCAACCTAAAGAATGGGAGGAAACTTTTGCATTCTACCCATCTGACAAGGTCTAATATCCATAATTTACAAGGAGTTTAAACATATTTACAAGAAACAAACAAC
CCCATTCAAAAAGTGGGCAATGGATATGAACAGACACTTCTCAAAAGAAGACATTTACATGGCCAACAAATATTTGAAAAAAAGCTCAACATCACTGATCATCAGAGAAAT
GCAAATCAAAACCACAATGAGATACCATCTCATATCAGTCAGAATGGCGATTATTAAAAAGTCAGGAAACAATAGTTGCTGGCAAGGCTGTGGAGAAATAGGAATGCTTTT
ACACTGCTGGTGGGAGTGTAAATTAGTTCAACCACTGTGGAAGACAGTATGGTGACTCCTCAAGGATCTAGAACCAGAAATACCATTTGACCCAGCAATCCCATTACTGGG
TATATACCCAAAGGAATATAAATCATTCTACTATAAAGACACATGCACACATATGTTTATTGCAGCACTGTTTACAATAGCAAAGACATGGAATGAACCCAAATGCCAATT
AATGATAGACTGGATAAAGAAAAAGTGGTACATATACACCTTGGAATACTATGCAGCCATAAAAAGGAATGAGATCATGGCCTTTTCAGGGACATGGATGAAGCTGGAAGC
CATCATCATCAGCAAACTGCCACAGGAACAAGAAACCAAACACCCATGGTCTTGCTCATAACTGGGAGTTGAACATCTGTGACCAGATGGACACAGAGAGGGGAACAGCAC
ACACCAGGGCCTGTTGGGGATAGGGGGTGAAAGGAAGGAACTTAGAGGACAGGTCATTAGGTGAGCAAACCACCATGGCACATGTATACCTATGTAACAAACCTGCACGTT
CTGCACATGTATCCCTTTTTTTATTTTTTAGAAGAAATAAGAGAAAATATCATTGTCTGAAGCCACTAAGTTGTGGTGTGGTACATTATGTAGTAATACAGAATATGGAGG
TCATTTTAAAAGTGCAGTGAAAGGAACTGAGAATCTGAACTAGGGCAGTGGTGGTGGGAATAGAAAGTGGTGTGGAATTTAGTTTAATGTTTTCTGTACTCTGCTGAGCAA
TCTACTAAGTACCCTGCAGGATTCACATTTATCAATAATTGATGATTTATACTTGTACACTTTTTTTAAAGATTTGAAAACCTTTATTACCTCAGTAATTATTTTCTTAAG
TGTTTGCTATGCATTAGGCACTTTACAAGCATTAGTTCATTTAATCCTCGTAACAACACTATGAAGTGAGTCATACTATCAGTCCATTTTATAAATGAGGGAACCAAGGCT
TATAAAATTAAATACTTGACCCCATCAAATAGCTAGTAAGTGGTGAAACCAGGATTCAGACTAAGCTCTGTCTGACTCCTGAAGAATTGCTTTTAAATATTCTTCTACATT
TTCAAAAAAGTGTTTGGTGTAAGATCTTTATTTGATCTTTCTGGGAGTAGAGAAAAGCTATTTGCCATTCTTTTCATTCTCAACAATCCCTTTCCCAGGCTGAAGTTTCAG
TTTAACAGGGAGTATTTTTATTGTGAATAACTGCAAGGTCAATTTGTGGTACATTTTCACTTCCTGAATGATACAAGTTTCAGGGAAATGGATGTGAGGGACATGAATTTC
CAGTCTATATTAGCAGCCACCAAAGATTATTTGCTGTGAACTGATTAGCCCCTCATCTCCCTTCTCTTCTTCAAAATCTAAGGAACGTTCTGTCTTTTCCAGCACTTCGAG
GACTTTTTGTGATTTAGAATGGGAAGCATGGGGCAGAGAGAAAGTCAACTTGAGTGGACAGAGCCAGAGGTGTGCTTCTGCTGAAGGTAGGGATTTGAGGGGTTAGCAGGA
AGGAGAGGTCCCTAAGAGGGAATAAGTTCACATATGACCTTGCTATATATCAAGGTTATAGATTCCTTTACTTGCTCTATTTACAGCTTTCCCAAATGTTGCTCACACTAT
CTGAAGCCACATAACCAAGGATTATAAACTTTCTTGAGAAAGCATTACTAAACTTCCCCAGACTTGGCAAAGTACACGCTTAGCTGTTCTTATCGTGCCTACAGCTGTGGG
GAGCTTTCTTTGAAGAGTCTCTCCTCCCCATCACCAAATGCAGTATCAGGAAATTCCACCTGAGAAACTATTGTTTTTTACACGTCATTTGAAATATGGCTTCTGAGATTT
CAAATTAAATTAACAGCAGCCTGCAGTCTTGACTGCTTCTAGAAAAAACTGTGTATAAAAAGCCCAGCCATCTTTTGATCTAAAAGTTCTGTATATATTTAAATTTCCTAG
TATCTCATGTTTACATTAGAAATGCCCATCTGGGTTTGCTGAATGAGGAATAATTGTGTGTCCATTTGTTTTTCTCTGATTTGTAGTTACTTCACTATCTCAAGATAAAAG
AATATTTTACCTCGGTGAGAGAGGACTCAAGTTTTTTTGACAATGTCATTTGTGATACAGCCAAGGGCTTTATAACTGACTGTATACATCTAAGTGGCTATTTAACTGAAA
AGAAAATAAATTTGGTTCAATGCTTGAGTCTATGCTAATGTCGACTGTGACAGAACTTTCCTTTCTTTACTCTCTAATCCAGCAGAGGGCACTGATCAAACATCAGTGGCT
TTAAACCTAGACGCCTTGTTCACTGAATAGTTTATCAGTGCTATTAGATAATTTTTCTCTTCAAGCCATTATCTAACTGGAAGCAAACTTTGGAAAATGATGTGTACATTG
GCCTTGGTAAATGGTTTATGGATTTAAAATAATAATTTTCAACACAACTGCACCCTGTATTCTCTATATTTTTGCCGTTCAGTACAGCAACCACTTGCCATGAGGGGTTAC
TGAGCACTTGAAATGTGACTAGTTTGAATTGAGATGTGCTGTTAGGCATGCAATACACACTGGCTTTTAAAGACTTAGTGCCAAAAAAAGAATGCAAAACGTCTCACTAGG
TTTTTGTTGTTTTTGTTTTTTTAATTGGTGAAAAGTTGAAATCATGTTTTGGATACGTTGGGTTAAATATACGATTTAAATAAATTTTAGCTGTTTCTTTTCACTTTTTTA
ACTTTTCTACTAGAAAATTTAAAATGACAGATGTTGCTTGCATTGTATTTCCACTGTGAAGCACTGATCTCACTCTTAGAACACTTCTTTTCTTCTCTAAGAGTAAGTGTT
TTCCAATTATACTGCCTATTTTGCGGTCCAAGCCCCTATTCTTGCTTTCCCTCAATGTTTCTCGTCTTCCCAGATGAATCCAGAAACCACAGGTCCCCAGTGGTACCTTGG
CACTGTGAGAGTCACCTGAAAACTACCTTTAAAAAGTCAATGGCCAAGCCGGGCGCGGTGGCTCACACCCGCAACCCCAGCACTCTGGGAGGCCGAGGCGGGTGGCTTCCC
TGAGCTCGGGAGTTCGCAGCCAGCCTGGGCAACACGGCCAAACCCCGTCGCTACTAAAATGCAAAGGACCAGCCGGGCGCGATGGCGGGCGTCTGTGGTCCCAGCCAGCGG
CGAGGCTGAGGCGCGGGAACTGCGTGACCCCGGAGGCGGAGGTCGCAGTGAGCAGAGGCCGCCGCACTCCAGCCCGGGCGACGGAGCGGCGAGGCTGAGGCGCGGGAACTG
CGTGACCCCGGAGGCGGAAGTCGCAGTGAGCAGAGGCCGCCGCACTCCAGCCCGGGCGACGGAGCGGCGAGGCTGAGGCGCGGGAACTGCGTGACCCCGGAGGCGGAAGTC
GCAGTGAGCAGAGGCCGCCGCACTCCAGCCCGGGCGACGGAGCGGCGAGGCTGAGGCGCGGGAACTGCGTGACCCCGGAGGCGGAGGTCGCAGTGAGCAGAGGCCGCCGCA
CTCCAGCCCGGGCGACGGAGCGGCGAGGCTGAGGCGCGGGAACTGCTTGACCCCGGAGGCGGAGGTCGCAGTGAGCAGAGGTCGCCGCACTCCAGCCCGGGCGACGGAGCG
GCGAGGCTGAGGCGCGGGAACTGCGTGACCCCGGAGGCGGAGGTCGCAGTGAGCAGAGGCCGCCGCACTCCAGCCCGGGCGACGGAGCGGCGAGGCTGAGGCGCGGGAACT
GCTTGACCCCGGAGGCGGAGGTCGCAGTGAGCAGAGGCCGCCGCACTCCAGCCCGGGCGACGGAGCGGCGAGGCTGAGGCGCGGGAACTGCGTGACCCCGGAGGCGGAGGT
CGCAGTGAGCAGAGGCCGCCGCACTCCAGCCCGGGCGACGGAGCGGCGAGGCTGAGGCGCGGGAACTGCGTGACCCCGGAGGCGGAGGTCGCAGTGAGCAGAGGCCGCCGC
ACTCCAGCGCGGGCGACGGAGCGAGACTCCTCGCGGGCAGCGGGGTAGTGGGGGCGGGGGGGGGCGCGGGGCAGGGCTTGGGGGAGGCCAAAGGCGACCTCTGAGCTCTTG
TCCTTACCCTGGGAGAGTATGGAACTCAGAGAAATCATCTGACCCGGGTAATGTATGACAACAAGCAGGAAAGCTTTGCTTGAGAAAAAAAATGTCTTGTTTTAAATGCTG
AGGCTTTGGGACCACAGTTTCATGATGAACAAACATTCACTGAACCCCCTACCTTATGCCAGAGGCTTTTCCATAATTATCTCCTTTAATTGTCACAAAAAAACTCGGCAA
GTGTCAGAGTTATTGCCATGCTACAGAAGAAACATCGAGACTTAGAGAGGTGGGACAGCTTTGCCGAGACCACACTGAAGAGCGTGGTAAGTGGCAGAAGAGACCTTAAGA
GCCAGCTTTGTTCAGCCTGCAGGATGCTCTCTCCACCTGCGACTGGCAGGTTAAGAAGACCCTGGGTCTGAGATGGTGATCGGCAGGCAGCCAGTGAATAGGCTCTGCTCA
CTATCGGGTGGTCACTAACCATATCCAGGAGCCAAAGCAGGGAGCTGGTAGCTTGGGAGCAGGGACATCACTTCTGACAGCAATGGGATGCTGAATAAATCAGTTATTGAA
CTAAAGAATAGAGAAAGAGAGAGAGAGAGCATGTAACATAAAAGTCTCCTCTTTTGTGATCTTAATAAGATAAATGTTTCATTGTTCTCACCTCTGATTGGGGCCTATTTT
CAACAACAAAAGAACTGCTTTGGAACTATGACTATTCTGCTGATTAGACAAACTAGGTTCATTAGAAAGATCAAACAGAAAAGTTACAGAGAAAACAGAATTTACCAGCAT
AGTTCAGACTCAGGGGCTTACCACGGTTTCATTTTCTCCATAAGTGGATTCTTGAAACAGCAAAGAATTCTTTTCTGTCATCACCCCTCATGTTCTCTAAAGTAGAAACTG
GGAATGCGTTGCTGTAATTGTGTTCATGGCATCTTTGTAATTTTCCAGGCCTTAAATGAGCCAGTCCAAAAGCAATACTGGTTCAGGCAAAATGAAACTTAGCCTTCCAAG
AATACATATTTGGTAAAGGCTGAGCTGATTTTAATAGCTAATATTTATTGAGTGCTATTTCTGATGGTTATATGCAGTATTTCATTAAATCCTAATTCATTTTTAGACAGT
AACACTGTTATTATCCCTATTTTACCAAAAAGGAAGCTGAGGCTCAGAAAGGTTACGTAATTTGCTATAAGTCATAGAACTCACCAGTGTGAGGATTGTCACCACTGACCC
TTTTACTCAAGAGCTTTGACGCGTAACCATTACACCATGCTGTCTTCCTTAGAGAACATCTTGTTATCATGAAAAAAGTTATTTTCTTTCTCTGGCCCGTTAAAACAATAC
AAAAATCTATATCAATGGCATTTGCAATGCACCAGATACTTTTACCCTTTTCATTCTTTCACTAACAAAAAATTGATAGCAAATGTAAGCCCATGTATTTATGAAGGCAGT
TGGTTCCTGCTCACTTCATTTTACCATTTGCTTTCACTTGAAGAAAGGAATAACTGAGAGCAACCTTTACTGCTATAATTGGATTTTTGTCATCAGATATGGTTTGGTTCA
ATTGTATCTTAGGAGAAATAATACACATTTGGGGTTTAGTTTATAGAATCTATTTTCTGTAACCTTAGAAGTCTTAAATTTTATCTAGGAATGCATTATATTCAACACTTT
CAACTTGCATGTAACCTGCTAGGGGGAAAAAAAGGCTAATTTAAGAAGATCTTTCTAATCTTGTCTTCCAACCTTCACAGTGAACATACCCATCTGAAATTTGCATTTTTT
GTCATCTTGAACTTTGCATAAAACTTCTAAAAATGTTCTTATCTATGAACTGCAGGAACCTGAAGAATAATTTTGTCTCCAAAATAATTACTGGAGCACTTCCATGTTCTT
TGTGTTGTTGAGAAATTTTTTTTTTTTTAATGTATGCAGTTTTTAAAAAAATCTTTGTTTAAGGCCCTAAATATCATACATCTGGGATTCGATGAACAAGAGTTTGGGGAA
AACCATTTATTATTATTATTATGCAGCTCATATTATAATTTTTTAATTTAACTTTTATTTTAAGTTCAGGAGTACATGTACAGGTTTGTTATACAGGTAAACATATGTCAT
GGGGTTTTGTTGTACCAATTATTTTGCCAACCAGGTATTAAGCCCTAGTACCTATTAGTTATTTTGCCTCATCCTCTCCCTCCTCTCACCTTCCAGCCTCTGATAGGCCTC
AGTGTGTGTTGTTCCCCTTTATGTGTCCATGTGTTCTCATCATTTAGCTCCCACTTATAAGTGAGAACATGTGGTATTTGGTTTTCTGTTCCTGTGTGAGTTTGCTAAGGA
TAAGGGCCTCTAGCATGGAGCTTATATTTTAAAGAAAACTGATGAGTTGGCCCCAGTTGTGGAATGAAGAGTTTTCAGCTTGTGTTGG
>chr3_556698_557079
TGTCCAAAGAAAATGCTTACTTTAATTTTAAGTCTAACAACATGTAAGCCTTAGAATTATAAAAAGCAAATTTGGAGCTCATAACCTTTGACTCAAAATGGAAAGGTGAAC
TAGGATTTATTGAAAAGGCACCATTTTTTGGTCCTTTATTTGTGATCTAGGATTATCTAGTTAAACCCCCCACCCAGTGGATGGAGAGGATACAGTTCTGTCTCTTTCCCT
AATCTTTATCAGATAGCTATTTTATTTCATTAAAAAATTAATCTATTGTATCTGAACATGCCTGTGAATTATGCTTTATTTAAAACCCTGTGATTATTCTCACATTTTTTC
TCCCAAGCCTAATCAAAAAGAAGCTTCAACTCCTTACTTGGGCATTCTG
>chr3_1093187_1094997
GCTTTTCTTCCTTTCAATGTCTTTGTATTAGCATAACAGGTAAAAGCTGGGGTTGGGGGAGAAGTCACTGCTTTATTGATGCTGTGTTTCTATGATGCTGATGTTTAAAAT
GCATTTATTCCTTGTGTGGGAGAAATGTATTGAATCTGTATTCCGGGAGGTTAGGATCAAACCAGGGAAAGAAAGACTACAGGTATATTTCTCAGTGTTTCACTAGTCTTT
GCTGCAGTAAAACTAATGGGCAAGACGGGATGACAGTGCTAATTCTGGGACTTTCAGATGGCTACACGCCCTTTCTGTAACGGCAGATGGGAAAATGTGATCGCTAAATGT
TTTTTGTCTTTTTTTTTTTTTTAATCAAAGGGATGAGGGGTGGGGTTTGCAGTTCTCACCGGATGATTTAAAAGAATGGTTATAAAGTTTCCTAGGGGAGAATTTGGTAAG
GGGAGCAAAGCAAGACTGGAGGTCATATGGGCTCACCAAATTTTGTCTGGCATTTTGCTTTATACCCAGCTTCTAGATAACAGCCTCTGGAGTTTCCTTTACCATTTACAC
CAGTTAAGTTGTCAGTATTAAGGTTCTTATAATACTTTATGAAAACTTTCAGAAGTTGATGACTTGGGAACAAAACTTTTAAGAGCTCTGAGATTAGCCACGTATAACCCA
TTATGTTAATGGGATACTGTAACATTGGGGTTTGGGGGGAAAATTGGAATTCATAGTTTTTGCTTCTCCAAATGAAAACTACTTATGTTTAAATAATCAGCATCCTGACTA
TGTCCTCTGAGAAACATTCACAGAATGACTAAATAGAAGTTATACTGAGAAAAAATAGAGTGAACAGTAGAATCACACAGAATCAATTTGGAAAATGAGGTATTCATAATT
TTATCTACAGTGGCAATGTTTTCTGAAGATGTCTGTAAAAGAAGAAGCATATGCTGAATATTGAATTGCTTGTTTTGAGCAATTTTCATTTATCTGATGGGTTTATCATCT
TTTTATTTTTGTTGTTGAAGGTTTCACCAATTTATGTGCATTGTATTTTATAAGGAAAGAAATGTTTAAGCAGACTCTTTTTCCCTCCTCCTTCACACACATGTGTAAACA
TACGCATGTTCACAAAACAAACATAAACATACAAAAATACTTACACAATTTGTGTAAAAAAAAAGAAATACAGAAGCATTTCATCTTTGATGTTTCAGTGGGGTTTCTTTT
TCTTTTTTTAAGCAATAATCATGGCTGTGCAGTCCAAAGATTTCAAATATATAAATGTGGAAACTTTTATATAAAGCTTTATGTGAGGTTATATAAATGCATAACTTATCA
CATCTTAGCAAAAAAGTCAATCATTTATAAATGACTTCATTGCATTACTTCCTTTGAATATTTGTAGTGAAGGACCAGAATTTTTTTTTAGAATTTTTATGTAGCTTTCCT
TAATGAAAACAAATTCACTTGTTTACTTAGAAAAGGATCACATATTTTCTCTGAGTTTAGAACCCCCTCTAAAAAAAATCAATTATGTTGTGAAAAGGATGTGTGGTATAT
TAAATTGATTGCATACTTCTGGGTTTTTTTTTTAGTAAGTAAAAATGCTCAGTAGTATAATAGTAAATTTGTACCTTTTAAATTCTTTTATGTGAGGAGAAGGAATACAAA
ATATTTGCTTATTTATTCACTGTTTATTTTAATAACATATTAATTGGAATGCAGAAGTATAAGTTCTACCTATTAAAAATGACTCAAACTATACATAAAAGTTCAAAAGGG
AAAACCCATCACCTGTAAATAACAATCATGAAATT
>chr3_1595249_1595600
AGAGATTGGAAAAATTACTGAGAGGCTGAATTTATATTTTTTAAATGATATGCATATAATAAATTAAAATGTCAATATTTTAAAATAGAGTCACAAATATTTTATTTATTT
ATTTTTATTGTTATCATTTTTTTCCTCTGAAATCCTTGCCCTCTATTGGGCAAGGGGTGAGGGAAGCAGACAGACCGGTTGGACATAGTAGACAGGTATGTGAGGACAAAA
TGCTACTCAAAAGCTAGCCAACCCATACTCCCCTGAAATGGACGCTAATGCCCTTCAAACTCTGGGCATTGGTTTCACACACATCGTCTTCCAGGGATAAAAGAAGGGGTT
CTTGTAAAGCTTCTTGTTA
>chr3_4320336_4320943
TGATACAAGTTGTTTCCCATGGGGGTTATAGGGAAGCTTAAACATTCCCTCTGGAGGTTTGATAATTAAGTCTGCTGAAATGAACTGACAATAAACAGATTAAGAAGAGAA
AGACCATTTTAATTACATACATGCAAATGGAAGCCTCAGAAAAATATGAGACTCAAAGGAGGAGGCAGATGGTTGAAGGTTTCATAGCATAAAATGAATAGGGGCTTGAAG
GGGAGGTGATGACAGTTATGAGAGGAAAAGGAGAGGAACTGCATGGTGAACAAAGATTGTCTTATGTAAATAAAGTCTCTCAGGTCATAAAAGTTGTTTAGGAGTTTTTTA
TTGCTGCTGAAGAATAGGCAATAGCCTGTTTTGGTGTGGTGACAACTTTTAATCTCCTCTGGTGATAAATCTTTCCTGGTTGTTTGATGAAATTCCTAGGGAGGAGTCTCA
ACACAAATGTATTCCTTTTGGAAGAACTTCCCTCAGTCAGAGAAGGGAACTTCAGGAGAGCCCCTCCCTGCACTTATGGGAGTAGGGTGAGAAACAAGAGAAAGCCAGACA
GGCCTCCATGGGGGCAGCTTCTAAGGCCTTTCAATTTCCTTTAATTCTAAGTG
>chr3_7382298_7382608
CCTATTAAATGGGAAGCATGAAGATTTTGTATCTTCATTTCTATTCCATGTCTCTTGTTACTTTTTCTTCTTTTGTTTTGATAGAGAAGCTCTTCATCATTGTGCAGAACA
GGGCTGCGATGGTGTGTATCTTGGCTTTATTCCTGAAATTTACTGGGAATGCTCCTCAAACCATCAGAGTTTTATTACAGCAAGTAACAAAACCCATTTCTGACTCATTAT
GGGAATGTAAACTCTGCAAGGCATAAATGTTCATGTTTTGTTCCCTCATGTTTGAGTTCACTCTGAATAATAACTGGAACACTGAAGAC
>chr3_9429185_9429971
AGGGGAAGGAAGAGTTTTCAGAGGGGTATTTCTGGGCAAATAATTAATAGAACCAAAGTTGCAAAGTAGGAATTCATTTTCATTTGTTTTAATGGGTGGAGAAAATTGGAA
TAAAGTAGGTGTTACTACCTGCTTCTGTAGAGTTAATGATTCTGATGGAGGGAGATAAGAAGGTGTTCTTTCCAACTGATTTTCCTTGAAGTCCTCTTCCTATGTACTTCC
CATTGTTCTAGAGTAAAGGGGCCGAAACTATATGGGCAGGTTGCCTAGACCTTCTGACATCTGGGGTAGAAAACATGGAGAACAGCGTCATCTGTTTTTTTATAATATTCG
TTGCCTAGAAAGAGGACCTTCAAAATCAGTGGTACCAAACTTTTTTTTCAGCTAAGAGCAGCTTTAGGAATTCAGAGTTTGTCCAAAGGCCCAATCCCTAAAATTATACTC
TCAATTCTTGAAGAATGTAAATGCCAAATGACAATGAAGGTAGGCCTTCATTATACAACTTTATATATATTATTCACAGTTTTAAAATTTTTAGTCTTTTGTATCCCTTCT
CTTTTAAGTTGTCCGAGATTCCCCCTGCTCACAGATTCCCCCTCTTGTCCTTTTACCTCCCTTGTACCCAATCTTCCTTGCTTACAGAAAGGAAGTGGAAGCCCCCTACCT
TTCAAGACGAAGTGGCACTACACCAGGATGTGAAAGTCCAGCGAAAGAGACCCAAGGGGCCTAGGGGGCAGCACACCCCCAGAAGCCAAGTCTATTCCAGGCAGTACCAGG
GATTAGGGTC
>chr3_14341725_14342711
GTCTCCCAGGCTGAAGCGCAGTAGCGCGATCATGGTTCACTGCAGCCTCAACCTCCTGGGCTCAATCGATCATCCTTCCTCAGCTTCCTGAGTAGCTGGGACTACAGGTAT
GCGCCACTACAATTTGGTATTTCTTGTAGAGATGAAGTTTCGCCATGTTGCCCAGGCTGGTCTCAAACTCCTGGACTCAAGCAATTCACCCATCTCGGCTTCCCAAAGTGC
TGGGATTATAGGTGTGAGCCACCGCATTCAGCCAAAAGGCTGTGTTTTGAAATGTCATTAAAAGTCTAAAATATGAAACTCTTCTATTCTTGCGTCGTTTTTTCTCAACCC
ATCGTGGTGTTTTTTCTTGGCCTGTCATGGTGTTTTGTGTTTACAATTTAATGTCACATTCTCTTGAGTGCAGGAATGCTCGTGGGGGACTCTCCCAGGGGCCTGGGACTC
AGGCTCCCCTACTCATCGGGCACGTGTGAAGCAGCTTTCAGGTTTTCTCTCCTGCCAACTACCCAACAGCAGGCCATGCCGCAGACAAGTGGGGAGACCAAGTCAGGCATC
TCCCCTTCCCGTGGGCATGCCACTCCAATGCATGGTAGACAGGCAACCCACAACGGTACCGACACTTCCCGGCTGGGGCAGGTCTCTTGTGTTAGGTGCCTTGCCCCCCGC
CATCTGGAGCTGCCTACCCAATGTTTCCAGTGCTGCCAGTGTGGAGCAAGGCCTGCTCCTGCCTTGCCCTTCCCTGAGACACACACCCGATCCTGACCCTCTGTGTGCCAG
CGCCCAGGCCCCTGGAGAAAGGCGGCAGCAGTGATTGGGTAGGGCCTGGGGTGCCAGAGGATGAGGTCATGGGTGGGACCTTTAATGTCCTGGAGAGGTGCCAGGAGGCAG
GAGCCCATGTGAGCAAGCCAAGGCTCCAAGTCCCCTGGGCACACACTCCACTGTCCCACAGGCTTTCACTTACAAAACACACATTCAGCTGGGTGCGGT
>chr3_14900994_14901678
CCTCCCCAGGTGCACTGAGCCTCATCTCCAAAGTCACAGACCGTGCCAACGACAGCATGGAGCAAGGGGTGAGTGCGGCCTGGCGGCCCCCTTCCTCAGACACAGGTTCCA
GGCACCTCCCCACCAGCTCCGGTCAGCCTTCTGATGCCCCACTCCTAGGGGCTGCAGGCAACCGTCTCTCTTGTGGGACTCTGCAGAGAGCCGTGGGTTCTGGCTCTGACT
CTTGATGTGTGACCTCAGGCGCTGTGTGCCCCTCTCTGCGCCTCCAGTTCACTGTTCAAACAATGAGAGGAATGCCCCGACTGTGGTCTGAGGCCACCCCCATCAGCACCT
GGGGTGCTTTGTAAACTCCTAGTTCCTGGGCACACGTTGGATCCTCCCAGTCAGAGCTTCTGCATGTAGGATCTAGAGAGCTGCATTTTTAACAAGCACCCTGGGTAAATG
TTAGGACCACAAAAGTTTGAGAATCACTAGTCCACTAGAATATGTGGCTCTAAGCACAGATCTGATTCTGACTGTGTGACTCTGTCTGCTAGAGGGCAGAGTTGATCCCGC
ATCCCAGCTCCATTCAGGTGGTCACCACATGCTCACTGTCCTGCTAAGCTGTAGGCATGCCAGCGCTCTGTGTTGACAATGGTTCCAAGCCCGAGTCCTAGGTCACTGGAA
AAGAGTTCAGTGACCAGGT
>chr3_14973886_14976260
AAGTTGAAAACATCACAAGTCTGAAATGCATTTTATAACCCAGTAAACCAATCATAAAGTCAAAAAATTACAAGTCAGATCATCAAGTCAGAGACCGTCTCTGTATACAGT
TCAGTAGTTTAAGTATATTCATACTGTTGTACAACAGATCTTCACAGTTTTTTCATCTTGCTAAAACTGAAACTCTATACTTATTAAACAGCAACTCCCCAATGCCCCCTT
CCCCCACCCTCACAACTGCTCTTCTACTTTCTATGAATTTGACTATTGATAACTACTGTAAGAATTATACAGAACCTGTCTTTTTGTGACTGGTTTATTTCACTTAGCATA
ATATCCTCCCGGTTCAGGCTATTTGTTTGTATGTCTCTCTTTATGCCAGTACCACATTGTTTGGATTACTGTAGCTTTGTAGTAAGTTTTGAAATTGGGAAGTACGAGATA
TCTAACTTTGTTCTTTTTCAAGGTTGTTCTGGTTGTTCAGGGTCCCTTGAGATTCCATATGAAGGTTAATGGATTTTTCTATTTCTGTAAAATACATCATTGGGGTTTTGA
CAGGGATTACATTGAGTTTGTAGATGGCTTTGGATAGTGTTGACTTCATAACAGTATTAAGTCTTTCAATCCATGAACACAGGATGTTTTTCCACTTATTTATGTTGTCTT
TAATTTCTTTCCATGGTGTTTTATAGTTTTCGGTGTATACTTATGGTTTTTTTGTTGGTTTTTTTTTTTTTTGAGATGGTCTCACTGTTTCACCCAGGCTGGAGTGCAGTG
GTACAATTTAGGCTCACTGCAACCTCCACTTCACAGGTTCAAGTAATTCTCCTGCCTCAGCCTCCCAAGTAGCTGGGATTACAGGTATGTGCCACCATGCCCGGCTAATTT
TTGTATTTTTACTAGAGACAGGGTTTCACCATGTTGGCCAGGCTGGTCTTAAACTCCTGACCTCAAGTGATCTGCCCACCTTGGCCTCCCAAAGTGCTGGGATTACAGGTG
TGAGCCTCTGCGTCCAACCAGTGTATACTTACGTTTTAAGTGTATACTTAAATGTTTTAAGAATTTTGCTTCCTTGGTTAAATTTAATCCTGAACATTTTATTCTTTTTTA
TGGTATTGTAAGTGGAATTGTTTTCTTAATTTCCCTTATGGGATGTGCATTGTTAGTGTATAGAAACGTTACTGATTCTTATTTCTAATAACATGCAGTTTTGCTGAATTT
GTTTTATTCTAAAAGTTTTTTGGTCATCTTTAGAGTTGTACATATAAGGTTCTGTCGTCTGTGAATGAGGGATAATTTTACTTCTTTCTTTCCTCTATGGATGCCTTTTAT
TTTTCTTGACTAATTGCCCTGGCTAGGACTTCTAGTACAAGTGGCAAAAGTAGCCATTCTTGTCTTGTTCCTTATCTTAGAGGAAAAGTATTCAGTCTTCTATCAATGAGT
GTTTCATTGATGAAACAGGTGGTTTTCATATGTGACCTTTATTATGTTGAGGTAATTTCCTTCTATTCCTATTTTGTTACGTGTTTTAATCATGAAAGGCTATTGAATTTT
GTCAAGTGCTTTTTTCCATCAGTTCAGAGGATGATGTGTTTTTTTCCGTTCATTCTTTTAATGAGAGGTACGTTACATTGATCAGTTTTCATATGTTGAACCACTCTTGCA
TTTCTTGGACAAACCTCTCTTGGTAATGGTTTGTATTTTTTAATATGCTGCTGAATTCAGTTTGCTAGTATTTTGTTGAGGATTTTTGCACCATTGTCCACAGGGAAGAGA
ATAATTTATAGTTTTCTTTTGGTGTCTTTGGCTTTGGTATCAGTGTGATAATACTGGCCTCATGGGAGTTTGGAAATGTTCCCACCTCTTCAGTGTTTCTAGAAGAGTTTA
AGAAGGATTGATGTTAATTCTTCTTTAAATGCTTGGTAGAATTTAGCAGTGAAGCCATGTGGTCCAGGACTTTCCTTTTTTGGAAAGTTTTTGATTACTTATTCTATCTTC
TTACTGGTTATAGGTCTATTTGGATTTTGTTTCTTTTTTAAAAAATATAATTTTTATTTTATTTTATTTCTTTAGAGACAGGGTTTCGCCATGTTGCCCGGGCTGACCTCG
AACTCCTGGGCTCAGGCAATCTTCCCACCTCCACCTTCCAAAGTGCTGGGATTACAGGCATGAGCCACCACACCCAGTCCAGATTTTCTGTTCCTTCATGATGCAGTCCTG
GTAGGTTGTGTGTTTCTGAGAATTTGTCCGTTTCATCTAGGTTATCCAGTGTGTCAGTGTGTAATTGTTCATAGTACTAGTTTATAATCTTTTCTTATTTCTGTTAACATT
TGTAATAATGCCCCCACTTTTATTCCCATTAGATGAAGAGACTT
>chr3_15892184_15892509
ATCAGCCATCCCTTCTCTCTGCTGCTGATCTTCCTGATCTCATTTGGCTGCCACTTTACATCCCAGTTAATTCCATTTCAGTTTCCTCAGAGACTGCAGGACCAGTTTTTC
CCTGGGAAAAGGAAAGCTGATGACTGTGAGTCCATTTGGGGGCCCAAAAAACAGAATGCAGATGTCAAAGGTGCTAATATCTGATTTTCTCACCAGGACTGCTTAGACTAA
ATCCTTTGTATAAGAAAGCCACAAGGACAAGCCTTTTTGGAGGGTATCAGGATAGTTATGTATGTGCAGGTGCCAGGGAGTGGCTTCTGTTCTAGAAGGGCCCC
>chr3_18440090_18441911
TTGAAGTTATTATCTGAGGAATCAAATAGTTTAATCTTTTTGGAACTTTGTAGAAAGTTAATTTAGCAAAACACATTTGAATGTGTTTGAACATATTTATCCTGAGGTTGC
TTTAAGATGACTATTTTAAGTGGCATGCAGATTCTTTTGGGGTTTTGATGTTATAGTTGAGGTATGCAAAGTAAAAGTGCATAACATTTCTTTCAACTGGTTCTCACATGA
CAGAAATGAAAAGATGAAATTACTTGTCTTTAAAGTTTTGCCATAGGGAAATGATAAGAAAAACTCCTCTCGACCCCTATCCCCAACCAGGAAGAGTCTGAAGCCCTGGAT
TATAGCACAGGTAGATATTAAAATGGAGACAGAGCCGTTATTTAGTGGTGACAGGAATATAAATACGTGCACTAAACTATAAACTGGTATTTACTTCAGGAAGGTAAGTAA
TATTTTTCCTCTGATTGCTGCACTGTCAGTTTAATGCAGCGTAAATAAACAGTAGGTGCCTGCTAGCTCGAAGTAGGAAGTGTTCATTCCACACGAGGAACAGATTACTGA
AGCCTGATGCTCATCATGCTGAAACATAACTTTCATTTTACCAGAAAATATACCCTACTGTGGATGATTTTTCGTGCCTGATCTATTAATTAACTTAACTCTGTTCTGTCA
AAATGTAAACCAATTTGTAAAAATCATCACAGAGTTTTGGAGTTTGAAAACCAAATCAATTTGAAAAGCAAGAGTAATGACTGTTCTGTAATCTGATCACAAATGCTAAAA
ATGAATACTTAATATAATAAGCACAAACCACACAAAACTGAAAAAGACGAAAAACATTTTGAAATATCATAGAACTTAATCCAAGTTATCTGATTTACTCGAGATAGTCCT
CATTTGTTAATTAAAAGCACCTGGCACCTTTAATATTTTGCAGCCTTGTGCCACTTTGGTCTTTTCAATATGTATGCTTATTCTGCTCTCTGAAATATCTGAAGGTAAACC
ATTCATAAAAATCAAACCCCATTCCTTAATTCCAATAGAAATATTGCTGAACTCTCCTGAGAGAAGCGGCAAGTTTGAAGATCAAATGATGATATCCTTCCTAACAGCATT
CATGTAAAACGTGTTTTTTCTATTTTATGTATGCCACAAAGCTATGACAGTATATAGCAACTAATTTTCTTTTTATATATGAGTACTGAGCAAAATATTTCGTGGCAGCAT
TTAAAATAAGAACCCATCTTATCTAAAAAGTGTAAAAGGCAATCTGGGGAGGTTTCTATTTATAACATGAACAAAATTCTGATAATCAATATATTGAAAAGGGAAAAGAGA
TTAAAAACATTTTTGCATTCAACTACATCATGTCTAGAAATAGTCTGAAGATTGCTTTAGTCATATGCATTTATTTTAAATACTTCATCAATTCCAAGTGCTAATATATTA
ATTACAGCCATCCAAGACAATATGTATGGAAGAAACTATGTGTGTAAAGGGCATATCTATGTATAGCCCTTTTGGAAATTTACAGAACAGATGAAAACCCACTAGAGTGCT
TTATAGAGTCCCTGCTGTATATCCATGTTGTGTTTAGCTTAACAGTGTTTGTAACCAAAATATTTTTACAATAATGAGGAACAGGTGCCTGTCACCTGACCTTTTAGGCCT
AATTTACAATCCACAACCTGTCATATGAAAAAGAACTAAAAATTCTCCTCCAGATATTTTAGTCTTTACTAAGTTAATGTAGTATTTCTTTACCATCACTCAGCATATCAT
GTCTTATTTAATCACAGGTTCATATAGCTGGCAACAGATTTCTTTG
>chr3_19249705_19250483
TCCTAAATATTTAAAAATAGGCACTATGTTGCTTGAGGATACATAAGGGGTGAAAACTACATAAATGTGAGTGATTATTACAAAAATTCAAGTTATGGGCTTCTTCTTTGG
GAAAGGAAGGAAATACAATTTGTATGGTATACCCAGGGGTTTTCACTGCATGAATGATCTACAGGTATTTATTATTGTTTAATAATATTATATAGTCTTTATGGGGTATCC
TATATTTCCTAATTTTTAAAAATGGCAAAGGCAAGCTGGGTATGGTGTCTCATGCCTGTAAACCCAGCAAGGCCAAGGTGAGTGAACCACTTCAGTTCAGGATTCAAGACC
AGGCTACGCAACATGACAAAACCCCATCTCTACAAAAATTAGCCAGGTGTGAATTTTTAACGTATAATCTCTACAGAGAAAAATCTGTGTGGTAGTGTGTGCCTTTAATCC
CAGCTACTCTAGTGGCTGAGGTGGGAGGATCACTTGAGCCCAAGAAGTTGAGGCTGCAGCGAGCTGTGATTGTGTCACTGCACTCCAGCCTTTCTTTCAAAAAAAGAAAAA
AAAATAGAAAAGACAAAATGACAAAACATAGTGAAGAGAATGCAAAAATTAAGTTGGTAAAAAACCCAATGTAATATACTTATAATAATAAAAGTAAATATATCAATCTTA
GGTTGAAGAATGTATTTTTCTATTACACTTAAAATAAAACTTGATATATGCCATGTGCAAGATAATACTAAAACATAAGTCCCTGAAAGTAGGAATATGGGAAAATATATG
CT
>chr3_22108481_22108905
TGCACACATTATTAATCTTGGCCATTTCATGAAATGACTGGCAAATGAGTGCAATGCATGTGGAACTAAGGATTTTACATCTGGATAAATCAGTTCAAATTCAAACTTTGC
CACTGACTAAGAGAGGGGCCTTAGAAAAGTTACTTAACCTCTCTAAGGCCAATTCTCTCATCTGTGAAGTGAACGTAGTTTATAATTACTTCACCAAGTTATAAAGTCTAA
ATAAGATGAATATAAAAAACATGTAGCAGGCTAGGTGCAGTGGCTCATGCCTGCAATCCCAGCACTCTGGGAGGCTGAGATGGGTGGATCACTTGAGGTCATGAGTTCGAG
ACCAGCCTGGCCAACATGGTGAAACCCTGTCTCTACTAAAAATACAAAATTAGCTGTGTGCGGTGGTAGGTGCTTGTAGTCCCTGCTACTTG
>chr3_22601719_22603626
GCTCAACATCATTGGCTATCAGTTAAATAAAAATAAAAGCCATGATAATACCATTTCACACCCACTAGGATAGATATAGTAAAAAAGACATAACTGCTGGCAAGCATGTGA
AAAAACTGAAACCCTCATATACTGATGGTGGGACTGTAAAATGGTGCCAATGCTTTGATAAACTGAATGGCAATTTATCAATACTGAAAATAGAGCTATGATATGACCCAG
AAATTACACTCCTAGGATTCCCAAGAGCAATAAGAACATACATCCACTCAAAATTAAGAAATAGAATGTAACATATCCACACAATGAAATATTTTTAGGCAATAAGAATGG
AGTAGCAATATATGCTACAACATGAATGCGCCTTGAAAATATCATGGTATGTGAGAGAAGCCAGTTATAAAAGACCACATATTGTATGATTCCATTTCTATGAAATGTTTA
TAATAGGCAAATCTGTAGAATTAGAAAGTAGATTCATGGTTATTTGGGGCCAGAAGTGGGGTGGTGTTGGGGAAAATTAGAAATGACTGCTAACAGGCACAGCATTTCTCT
CTGAGGGAGCAAAAGTGCTCTAAAAGTATAATGTGGGGTTGTACAACTGTGTGAGTGTAGGAAAAAGTACTCAATTGTATTCTTTAAATGGATTAATTATAATTTATATCA
ATTACTTCTTAAATAGATCTATTATGAAAAATAATAGAACATTCCGCTGGAAATCATTTTGGCCTACTTGAGTTCAATGTATTCATTTAAGTTTGGGGAAAACTGAGACTG
GCAAGTCACGTAACATGTCTGAAGTCACACAGCTAGAAATGAGTAAAGCTGGGAATGGAATCCAACTAATAAAAATGGTAATTATATTTACTGAGATACCATTAGATATCT
GCACTACTTGTGCCTCCTGAGACACTCCTCCACAATTATTGGAGGCCTCCCACTATCTCTGCCTTTGGAACTACCTCCAGGATCTGCACTCCTGAACCTATTTCCTAATCT
CACCAAGCTGGACTGCTAGTCCTTTGCTCAAAGTCAGTTATTGCCCCTCTGCCTTTCCTTTTGGGTTTCTTATTATCTGTTTTCTTCCCAAGCCCATATTTACCTGGCATC
TTACAAGCCTCAGCTTTCCCTTTGTTCTACATTTCACAGCTTTCCAGGATCAAGTCCTTGCTCTTCAGTGGTACCAGTGCCACCCCTGGAATCCCACCCTTGGTCAGAGCT
CATAATAGAGTTCAGACATTATGAGCTAAGTACCAGGTTGTCTTGTTTTTAGAAAAAAGTCTATAAGGCAAGTATCTTCTGGCCATTTTGGAGAATGTTGAAGTTTAGAAA
GACTAAATAATTTGCCAAGGGTCATTTTGACAGAAAATGGTAGAGCAGGGAAATGACCTGTCTGATTCTGTTCTCCTTTCTCCTGTGCAGACAACCTGGAGGTCTTATGCT
CCCGTTTATTGTTTTTACTATATTCATGGGTTATAGGATCTGATAGTTTTCTGTTGCTGCTATAACAAATTATCCACTAACATACAGGTTTAACACAACATAAATTTGTTA
TCTTACAGTTCTGTGTCTCAGAAATCTGATGCAAATCCCACTGGGCCAAATCAAGTGTCGCCAAAGCTGCATTCCTTCTCTAGGTCTAAAGAAGAATCCATTTCCTTGCCT
TTTTAGCTTTTAGAGGCTGCATGCATTCCTTGGCTTACAGTACCTCTCCATCTTCAAAGCCAGTCATAGCTAGTCAAGCCTTTCTCAAATTTCATTCCTCTGACATTGGTT
CCTTTTCTGCCTCCCTCCCCTTAATAGATTAAAGACCTATTAGATTATATTGAGCACACATGGATAATCCAGATTAATATCTCTCTATTAAAGTCAGCTGATTAGCAAGCG
TGTCCCTTCTTGCTGTGTAAG
>chr3_22630154_22630707
CCACGCAATTCTCTTTTGCATATCGTCTCTCTAGAGTGAATCAAATTATCTTTTATTCTATGGTGACAAACTGTAAACAGTGCAAAATAGAACAAAGTGGGAGGTGGAGAG
ACAGCACCTGTACAGGCTGGGTTCTGCATAGTTAGGGCTTATGGTTTAGAAAAGCGATAACTTAATTGTCATTAGCCATCTCCACTTTCCAAAGTAATTTACATTCATTCA
TTTGGGATTTTCTACATCGATTTCTATAGGATCCAGGAAGGTTAACTAGACCTACAGTGCTGCAGGGGTAGGAAAGAAAACTGATGTGGGGAACTTTTTGCACTTGTCAGG
ACTGATTCTTCTGACGGGCAGCCCTGCTTAGCAACAGCTGGTCGTGGTCATCTGAGACAGCAACTCCGGAATTACAATTTTCCAATTCTTAAAGAGAAGTAAGAAATTTGG
TATTTTGTGCAGTCTTCCGGTTTTTAAATATTGGCAATGAATTCAATTCAAAAAATGTTGCCCTAAATATAGGACATATTGTTATTAATTTACCTCTTTAGAAATCATTC
>chr3_23772074_23772376
CATTGCTTTTTTTTTTTGAGATGGAGTCTTGCTCTGTCGTCCAGGCTGGAGTGCAGTGGCGCAATCTTGGTTCACTGCAACCCCTGCCTCCCGGGTTCAAGCGATTCTCCT
GCCTCAGCCTCCGGAGTAGCTGGTACTACAGGCACACGCCACCACACCCGGCTAATTTTTTGTATTTTTAGTAGAGACGGGGTTTCACCAGGTTGGCCAGTCTGTTCTTGA
ACTCCTGGCCTCAAGTGATCCACCTGCCTCGGCCTCCCAAAGTGCTGAGATTACAGGTGTGAGCAGCTGCGACCAGCCAAG
>chr3_25445968_25447159
TATTAAAACTCCCATATTCTCCCTGGCTCTACGCCAGGGAACAAAGCATGATAAATAATCCCAATAGACAGAATATGTGGGAAGGAATTTTAAAATGTATTTATGGCGGAC
ATATTGACCTCCCTAACTAATAAAAATGTATACATGAGGTTTTGAAGAAAATGTGTAGCCCTTACAACACACTGTAGTGTTAGTATCTTTAAAATATTACCCACGTCTCTG
TGACATATGGCTGTCATCCTCTGTCTTTACCCTGGAAGTGAGGAAATGCATGAATTTTATAGTAACATGTACAGTCACTGTTAGGAGGAATAGTTTTTATTTCCTTTATCT
TAAAGCTGGGCTGAAAACTACACCAAATCTGGATTTTGTAAATAAAGCTTTCTTGGAATGTGTCACACCTATACATTTACATTTTGTCTGTGACTGCCTTCCCCCATGGGG
GGCAGAGTTGAATGACTGTGACAGAGACCAGACAGCCCACAAAGCCTAAAGTATTTCCTATCTGACCATTTACAAAATTTGCAGACCCTGCCTTAAAACATTAAAAAATGG
GCCGGGCGCAGTGGCTCACGCCTGTAATCCCAGCACTTTGGGAGGCCGAGGCGGGCAGATCAAGAGGTCAGGAGATTGAGACCATCCTGGCGAACACGGTGAAACCCCATC
TCTACTAAAAATACAAAAAATTAGCCGGGCGTGGTGGCAGGCGCCTGTAGTCCCAGCTACTTGGGAGGCTGAGGCAGGAGAATAGCGTGAACCCGGGAGGCGGAGCTGGCA
GTGAGCCGAGATTGCACCACTCCACTCCAGCCTGGGTGACAGAGCCAGACTCCGTCTCAAAAAAAAAAAAAAAAAAAAAAAAAAAAATTAAAAAATGAATAGGACTGTTAG
GAATATAAATGTGTACTTGGTTTCTCATTTATACTAATCTTGCGTGTGGATTCAGGGGATGAACTCACTTTCAGTTCATTTCCTAACTGTGTGACCTTGGCCAAGTCATTT
AACTTCTCTAAGCTTCAGTTTCCTCAGGTGAATAACAGAGATTTAAAAAAAGAAAAAAAAAAACTGATCGTGTTAATAATCCTTGCTCTTCACACTTTTGTTAGGAGGCAG
CAAATGGGGTAATGTGTGTGAAAACACCCCTCAAGTTGTCCCCCGCCATATAAAGTGTGCTGTTGGCAGATTCTGCTGAACT
>chr3_28891302_28892133
AAATCCTTTTTTTTTTTTTTTTCCTTGAGACAGAGTCTCGCTCTGTTGCCAGGCAGGAGTGCCATGGCACGATCTCAGCTCACTGCAACCTCCACCTCCCGGGTTCAAGTG
ATTCTCCTGCCTCAGACTCCTGAGTAGCTGGGAATACAGGTGCACACCACCATGCCCAGCTAATTTTTGTATTTTTAGTAGAGACGGGGTTTCATCATGTTGACCAAGACG
GTCTCGATCTCTTGACCTCATGATCCACCTGCCTTGGCCTTCCAAAGTGCTGGGATTACAGGCATGAGCCATTGTGCCCAGCCAATGTACTTTTATTATCCCCATTTCATA
GACGAGGAAACCAAAACTGAAAGAGATTAAAGTATTGCCCAATAACAACCAGCTAGATGACAGAGCTAGAGTTTAAATGTCTAGGAAGTCTGCCTTCAGAGCCTAGCCCTT
AGCCAGCATGCTATAATACCTCCAAGTTACAACAAAATGATTTCACTGTCAATGTAATGCAAAGGTACATGCATGTGTTTGTATGCACAAGTGTGTGAATGCTGTGTTTCA
TCATAACTGAAGATATTAAAGGATCCATTACTCCAGTATGCTGTCGTCATTGAATGTAACTGAAGACTCCCTCTATGGAAGAACTAGAAGATGTATTTTAACTATGTACAG
ACTTAGAGACTTCTTCTGTCCATAACTTATTCGGAGTTGTAGTTTGCAATCCTCAATCAGCCTAACCAATGGAACCACCCCACCTTTTTAGAACTTAAAACACCCTGACTT
TGCTGCCTTTTTTCCTCCTCATCATTCTGTGAATGTCTCTTCTGTTTTGTGTTCT
>chr3_29807033_29807438
ATGGTTGCCTGTGAAAATATATGCTTCAATTTACAAATAGACAATTAAGCAGGAAATCTTTTAGAAATAGAGAAAAAACATGACGGGGCTGTAACAGGTTCAAAGGAAAAA
GAAAACAAGTGCAAATACCTGTAACAAAATAGTAAGAACATAAAACTGTCAGTATCAAGATTGCTTTTCACATTGCAACATGACAAAAATGTCACTGTCTCACTAACTAAG
CAACTGTCTTTTTCTTCTCTGCATAAATCTAGCCTCTAAGCTTTCCCAAATCTTTTTCAGAATGAAGCAGAAATTCTCATACATTAATAAACAAAATAAAATCAAACATTG
TATATGATTACTGCCAAGACAGAACATCTTATTGGAAGACGATTTTGCACTGTGTATTAAAATTTAAAATATG
>chr3_33329296_33329422
AACACTCATACACTGTTGGTGAGAATGTAAATTAGTACATCCACTATGGAGAACAGTATGGAGGTTCCTAAAAAAATTTTAAAATAGAACTACCATGTGATCCAGTAATTC
CACCACTGGATATATA
>chr3_38477769_38478115
TGCTCTGTCTGTGAGGAGGGGTTGGCAGGGCAGGCCTGGGGGAGTCTTGCATCCCCCAGGTGAGGGGTATATGGAAAATTCTGTGCCTCCAGGCAGGAGTGTGTGGCCACT
GAGGAGAACCCCCAGGTGTACTTCTGCTGCTGTGAAGGCAACTTCTGCAACGAACGCTTCACTCATTTGCCAGAGGCTGGGGGCCCGGAAGGTAAGGGGGCAGTGTGGAAG
TGGGGCCTTGAGTCAGCCGACCTGGGCTTCTTTGGCTTGGAGCGCTTGGCTCCTCAGTTGGGTGGGGTGTGGCTACAGGGCCCTGTAGTCTGGCTCTGGAAGTGTGAGGGT
GGGCAGACTGTTTG
>chr3_40700941_40701269
GGCTCAAGTGGCCCCACTATTCTGGAAGGTAAAAGTTATAAACCTTCGCAGCATCCACATGGTGTTGATTCTGCAGGTCCATAGAATGCAAAAACTATAGAGATATGGCAG
CTTTCACCTAGATTTCAAAGAGTGTTGCTGAAAGCCTGGGGGGCCAGGCAGAGACTTGTCACAGGGACATAGCTACTGCAGAGATCCCCCATTAGAGCAATGCCTAGTGGA
GATGTTGGGTGGGACCTGTCACAGAGAGTCACCACTAGGGCACTGCTTAGTGGAGCTGTGGGGGCCGGGCCATCACTGATATGTCAGAACTGTGGAGTCATCAGTGG
>chr3_41379198_41381419
GTATTTAAAAAAAAAATAGTGAAAAAAGAAAAAAAAAGTGTTCAGTATCCTAAAAAATACATGTACTGTATGGAACTCTGAGACTTTCTTTGAAGAATGGATAAAAATGTT
ATATGCATAAATTGGAAATGGAGGCAGAATAATTTGAAATGAGAGCCCTAATCATTACTTGCTTCAGGGAGGGTCATGATAGCAGCTTGCTTTCAACTGAAAAAGGAAATC
AAGATGCCATGAGAAATAATTCTCAGGAACACTTTCAAAACATTTCCTTGAACAATGGTGTTGAAAAAGACTAATCCCTGAAACAGAAAACGTTAAACAAGCCTCAATAAC
AATTTCATGGCCATCACTGGGATACCGGTCTAGGAAGTTTGGCACAACTGCCTAAAATGCCAATGAGACCTGATCTATGACATACGTTTGGGGCACTAACCCTTGCCCAGC
CATCTCCTAAATGTTCTAAGCAGAAAGACTGGAAGGAGACCATGTGGTTTAGCTCAACCTTACTCATCACCCCTACAAGCCAAAATATTTTTTAAAAATCAAAGTAAATGT
GCACTGACACAGATCAAAAAGGTCACTTACTATGATGCTTGATTTTAAAGGCAAATTCTTAAGAAGAAACTATGCATGCATGTGGGATCATAGGTTTGCTATGCTAAATGG
GTAGTGAGAGTGGCAGAGGATACATATTACATAAATATTTATTTTTAATTCCCTAGTTCCCAGGAAGTCTGATTGATTAGGGAAGCCCAAGTCTTTAGGGGCATGAACAAG
TGCACTGAGAAATTGTTGGGTAGTTGGCTGTCATGTGCTCACATACCCAAGTGAAGAAAAAAATTAAAATCTTGCACAAGATGTGAGATTTCATAAAATCAGCGCCAGTGA
TGATAGAAAAATTACACCAAAGTCTTTGATGAGTGAGGGTCTGACAGATAAACACAAAACTAGATGATTAACAGCTGGAGAAGAGAAAAATCTCTTCAAGGGTGAAGACAA
GACAATTCAAAAGACAGGCAATTCAAAAGGGAATGCTAATTTGAATAGCAATGGAAAACTGAGGAAGATCTTACATAGTTTTACAAAAAGAGACTCATTTTTATGATGGGG
CTGGAAAGGTTACATATGAAGAATGTTATAACGTGCCATTGTGCAATTTTGATAATGTGAAAGATGACATACAAGAAAGTTTAGAATCACTGATAAAGCCCCAAGTGATGG
AGAAAAAGGTCCATCTACAGGCCTTCTTACCATACCGTCAGAGTAAGACTGCATCTCTACTGACTCCCAGAGGCAGGGAGATAGGGAACACAGGCCCTCTGGGTGGAGGTC
ACCTCTGTCCTGGCTGGAATCAGGAGTCATCCCAGAACTCTTCAGGCTCCAGCAAGGTCCCTACAGCTCACTCACGGCCTCACCCATCCAGTTGGCCTGGGACAGTCAAGG
CCAATCTCATTCCTCATTGTGTCCAAGTTTATACAGGTCGCCATGTAAAGCCCAGGCCCCCCAGGTCAGCCTTCTTCCCCTGGGCTCTCATCTCTATGAGGCTCTGTACAT
CCTATATTCTGATTCTTATCTTTACCCCTCCTCTTGAATCCCTTCTATTCACTGTGCCCTTTGGACAGAGTCACCAGCAGGACTTCCTTTATCCTCAGTCTCTTTCCAGGA
TGCGCCATTCACTTTGCTGTAACTGAAACTGGGCTTTTCCCGCGTGATATGCTCCTCTTGCATGTGTCTCATGCCCCTGAGCTGCTGGGCCTGGAGAAGGCTCCTTGGTTC
TCACTGCTGCTTCCCGGCCATTCTCCACCCTTCCTCCATGCATCCCCTGCCCCTCTGCCCCCAGCTTTAAATCTTATGTCACCAGAGAACACCTTCTACTCTTACCTGTGG
CAGTTATCTGTGGGTTATCAGGTCGCTCACACTCCCATTCCCCAGCTCACTGTCAGTGTCTTCAACACCACCTTTATCGAGTGCTTGGTCATTTCAAAGTCCATAGAGAGG
GTCCTTCCAAAACTACTCATTTCTTTGGCTTTCCCTCCAGTGATCTTGTCGTCCTCCACACTTGATTCACTCTCCTCATTTTAACCTATACCTGGTCACTACCATTAACTG
GCAACCCTTCCGGAATCCACATTCAAGCATTCCACATTCTGATACCATTCTGCTTTAGTCCAGACCTCTTTCTGTTGGAATTCCAGGCCTATAGAGCCAACTGCTAGCTTG
CC
>chr3_43302597_43303399
TAATTCCAGCTGGGAGAGTTAGAGAAACCTTCACAGAATGGATTTTTTTTTTTTTTTTTGCACTTAAAGGAAGTGGTGTTGGTCTTGGGGAAACTGAAAAGTTGTTGGGTT
TCTGTGCAAATGTTTATTCTTTGTGTTTTCCCTTGTCAACTGTTGCGTTATTTTTTAAGACACTAAAATTCCTTTTAGAAAATGTTTGTTTTTTAAACATGCTTATCAAAC
TTGCCAGTTTTCTTATTACTCACATCACCAAAAAATTGCTTCCAATGAACTAATTTTTTTTTCAGTTTGCAAAAACTTGATATGGTATTTAAATTCAGCCTTTGTAATATA
AAGTCTAAATGTAAAAATAGGTTTTATTAATGACCCTGACTCATTTTTTATCTCAATTTATTTTCTTCAAGTTTCTCTTAAAATGAAAAAAACAAAAAATGAAGTGATTTT
AAAGTTTGTGAAGAAAAGTCGCAGAAACTTAATTTTGTTTCTCTTCTTATTTTGTAGATATCCATGACGACATTGAAAATGAATTTTTTGTATTCACCAGATATTCTTATA
TGAGAAGATCTATTTTAAACAGTCTAAATATTTTTTCTTCTGTTGGACCAGCATGGCAGGATTTAAGCGAGGGTATGATGGAAAGATTGCTGGATTATATGATCTGGATAA
AACCTTGGGTCGAGGCCATTTTGCCGTGGTTAAACTTGCCAGGCATGTCTTTACGGGTGAAAAGGTGGCAGTAAAAGTTATTGACAAGACAAAACTGGACACTCTAGCTAC
TGGTCATCTTTTCCAGGAAGTGAGAT
>chr3_45620937_45621438
ATGTACACCCATGTATGATGTACTGAGGAGGGTACACCATCACTCCTGGGACATTCCTGCCAAAAATGCATATCCTCAGTCTGATCATGAAGAAACATTAGGCAAACCCCA
GTTCGGGACAGCATGCAAGATAATTGGCCTATACTCTTCCAAAGTACCAAGGTCAAGAAAGACAAAGACTGAGGAGCTGTCCCAGGTTAAAGGAGACCAAGAGAGACAACC
ACTAAATGCAGTGGATTTAGTTCCAGGATTGAATTCCTCCCTTCCCCTCCCCTCCCCTCTCTTTTTTCCTTTCCTTTTCCCTTTTCTTTCCTTACAGGGTCTTGCTCTGTT
GCCAGACTGGACTGCAGTGGTGTGACCATGGCTCACTGCAGCCATGAACTCCCAGGCTCGAACAATCCTCCCACTTCAGCCTCCCAAGTGGCTGGGTCTACAGGCATGTAC
CACCACACCTGGCTAATTTTTTAAATCTTTTTTATTTTATGTAGAGACAGGGGTCTTA
>chr3_46645556_46646124
TCAGTCACCTTGATATGAACATTTTCAGGTGGGAATCTTCATCAGAAAGAACACGGTTCTTCTAAATGATTTAGAAGACCAGGGTCAGGGTCGTCTCTGCCACACACAGCA
TTCCCACACTTGCCTGCACTACTCTCTTCAGGGTGAGGATGTCTCTGACTTTACCCATGAGATCTTCAGGTGACTGAGTTAGAGGGATGAGCTCCTTAAGCTTCTCCTTTG
TGTAAGACATCCTTTGGAGTCCTTTACAAAATGTATCTCAATTAATCCTGTACCATATTAGGAAGTAGTTATTATTATTCTCATTTTACTGATGAACTATCATCTGACTCT
GAAAGAGTGCGTCAACTACGTCAATTGCAGGCTGAGGTCAATGGTTAGCCTTAATTTCAATCTCGATGTTGATAAATACAGACTGTTCACCCAGGGCTACTTATCCGCAAT
AATGAAGGTGCCACTGACATTTAAATAAACATTTACATATCTATAAATATGAATATTTATGTATGTAGTAACATATAAGGTTTTCATTTGAGTGTTTCAGATATGACATTT
TTCTCCCTCCCTCC
>chr3_48493803_48494856
GATTACAGGCATCAGCCACTGCACCCATCCGATTTCTTTTTTAACTGACAAAAATTGTATATATTTATAGCGTACAAAAATGATGTTTTGAAATATGTATATATTGAATGG
CTAAATTGAGGTAATTAGCATATGCATTACTTCACGTACTTACCTTTTTTTGTGGTGAGAACACTCAAAATCTACTTCCTTAGCAATTTTCAAGTATACAACATATTATTA
TAAACTATAGTCACCATTATGATGTACAATAGATCTCTTGAACTTACTCCTCCTAAGTGAAATTTTGTGTCCTTTGACCAACATCTCCCTAATCCTGCCACCTCCTAGTCT
CCGGTTACCACCATTTTATTCTGTTTCTATGAGTTTGACTTTGACACTCCACATATAAGTGAGATGGTGCTGTATTTGTCTTTCTGCGCCTAGCTTATTTCACTTAACATA
ATGTTCTCCAGGTACATCCATGTCATCATAAATGACAGGATTTCTGGATTTCCTTTTTTTTTTTTTTTTTGAGATGGAGTTTCACTCTGTTGCCAGGCTAGAGTGCAGTGG
CATGATCTCAGCTCACTGCAACCTCCGCCTCCCGAGTTCAAGGGATTCTCCTGCCTCAGCCTCCAGAGTAGCTGGGATTACAGGCGTGCACCACCACCAGCTAATTTTTGT
ATTTTTAGTAGAAACGTGGTTTCACCATGTTGGCCAGGATGGTCTCGATCTCCTGACCTCGTGATCCACCCCCCCTTGGCCTCCCAAAGTGCTGGGATTACAGGCGTGAGC
CACTGCACCCAGCCAATTTCCTTCTTTTTAAGGCTGAATAGTATTTCGCTGTGTACATATACCACATTTTCTTTATCCATTTATCCTGATGGACAGGTAGATTGATTGCAT
ACTTTGGCTATTGTGATAATGCTGCAATGAACAAGGGAGAGCAGGTATCTCTTTGGGGTATGGATTTCATATCCTTTGGATATATACGCAGTGATGGGATGGCTGGATCAT
ATGCACATGGTAGCTCTATTTTTAATTTTTGGGGGACCCTCCTACTTTTTTCCAT
>chr3_51037441_51038480
TGAACACCTCATGAGGTTTTTATTCATTCCTTTCCAGAAATATTAGTCATGTATTACATGCCCGACATTGTTATAGGTTCTAGAGTTGCAACAGTTAATTAATATACACTA
TCTTTGCCTTCATGGACTTTACAGTTTACTGATAGAACTTTTGTAGTTAATTTCATTAAATTACCTCTCAGAGAACCTATAAGGAGATTTATTGAGTAGGGTCATATCTAT
GGAGCATAATCAAGTGTTTTTTCTTCTTCGTCTCATTGTTTTATTCATTAATCAAATAGTTTTTGAGTACTTAAAGGAATTGTGTTATGCCTTAGAAGACAGTCTTTAGAA
CTATCAGAAATAGATTTCTGTTGTCAAAACTACCAGTTTATGGTATTTCATTACAGTAAACGCAGCTGACTAAGACACCTTAGAAAGAGAATGCAGCCTACCAGACTGTTT
AGGAACCAGTGTGAATTCATCTAAAGAAAAATGTGTCAGCCAGAGGAGTAATTTTTAAACAATTGAAACATAGAAAAAAGAAGGGAGAATCCTCTGGGATATTACTGGGAG
TGGAACTGCTGGATTGTAGGGTATGTGCCTATTTAATTTTGCCAAATCACTCCCCCAAATTGCTGGCTAAGCTGTACTTTTACCACGATTTTTGCAATTCTGGTGGATAGA
ATCACAGAGTCAAATGCTAGTGTTGTCTATCCAGATACTTTTTTACTGAAAGGGAGCCCTATTAATCTGGCCAACTACTAATTCCATTTTTAGGGCACATCTCTGCTGGTA
AGTTAGGGTATGTATAGGGTATATATGGTAGGTGGGCAGGGTTTTAGGATCTAGGCAAGAGATAACTGATTTCAGGAGTCAGCTATGAAATGAAATAGAATTTAAGATTGG
GTGAGAAAAAAGTAAAAGCTAGGTACTGTAGTAGAAACCAACTGTTCATAATAATCATATCTAGTGGAGATTTCATGAGCCCCAGTTCATAGAAGAGAGGCATTTGTATAG
CAGAGAGAGATCTGGTTTCAATACACTGTGGAGATGAACAC
>chr3_55918013_55918865
AATTTTTTCTGTCTAGTGGTTTCACTATCCTTTAGCCTGGGCCTCAGAGTCCCAGTATATCTTCTATATCTAGATATCATATAGAGATAAGACAATAGATCACACCAAAGC
TATTTATATTCCAGGTCTGAAAATGGAAAAGGATAAGTTACTTTCATTGACCGAAGCTTGGTCTTATGGCCATTTCTAGCTACAATGTAATCTGGAAATGTAATGTATATC
TAGGAGTAAGAGGAATCAGGTTTTGTTGAAGGTATAGCAGAGACTTACTCCCTCAGGGTTTACTGTCTTAAAAAATAAAAAGGTGGGGGCAGGGTGATCTATGAGCATCTG
TTTTGTCTCACTCTTCCTCCGAATATCTTCCTTCTTAACAATAAATTGGTGCCAGTCAGGGAATAAATTGGTAAAACTACCTTACAGAGAAATTTGGCAATATGTAATAAA
GTTAAAGATGTGTGAAAATTATGGCCCAAGGTGCTAGATTAGAAAAACATAACCACGAGTTTTTTCAGCTTTTCATTCCTTAAATCTGGGCTGGCCTTGGGACTTGCTTAG
ACCAATAGAATGTGGTGGAAATGATGCACTGTGTGCATTTCAGAGTCAAAGCCTTAAAAGGCCTTGAAGCTTCTTCTTGAAACACTGTCTTAAGAATGCTGTGCTGTTAGG
AAGCTGATCCACCCTATCATAGGATAAGAAGCCATATGGAGATCTGAAGTGCCCTAGCTACAGGCAGCACCAACAACCAGATATGTAAGTGGGGCCACATCAGACCATTCA
CTCATTCTAGACATCACCTGACTGCAACTAGATGAAGAAGACTAGCTAAAGAATCATGCCAAAACACAGCATTGTG
>chr3_57143614_57143760
ACGCTGGCCCCACATAAACCACTTTAATGCAAAGCCCTCAATGTGTGTGAGAGGAATATCTGTACTCAATAGGGTAATCCTGCCCTTCTTCATAGAGCTCCCAGGATGTGC
AGAGTCCAGGGCCAGGCCCTAGGAAAATGAGTGCAA
>chr3_57545158_57545859
TGACTTTTTTTTTTTTTTTTGAGACAGAGTTTTGATCTTGTTGCCCAGGCTGGAGTGCTCACCACAACCTCCACCTCCCAGGTTCAAGTGATTGTCTTGCCTCAGCCTTCC
AAGTAGTTGGGATTACAGGCATGCATCACCAAACCCGACTAATTTTTTTTCTTTTCTTTTTTTTTTTTTTAGTAGAGACGGGGTTTCTCCATGTTGGTCAGGCTGGTCTTG
AACTCCTGACCTCAGGTCATCCGCCCACCTCGGCCTCCCAAAATGCTGGGATTACAGGCGTGAACCACTGCACCATGCCACCTTTTCTCTTTTAAACTCAGTCCTATGACA
GATTAGACAGTTTTTTTAATGTCAATTTGTTAGGGTTTATTTTTTAGAGACAGGGCTCTCGCTCTGTCACCCAGGCTGGAGTGCAGCGGCACCATCATAGTGAAAGGAGTC
AGCTAGATTTTGCATTAGGTAGATAGCAAGGGAAGGGTCCCCAGAGAACCCCCAGCCCATGGGTCAGTGCCTCATCCCCACATAACATAAAAAGCAGCCTGGGAAAAAATT
CAAGCGGCAGGCACCAATAAGGGAACTAGCACAGGGTGTTGTGCCTGGAGACATGCCCACGGCTCCACAGATAGAAAAATCTCCAGCCCATTTGGACAAAAACTTGCACAG
ACCTCCTCCTCACTCACATAAAGGAACAAAGAAATG
>chr3_62065593_62071310
ATAATAAAAAATCCCGGTGGAGCAATGCAACGTATTTTCTCCTGTGTGGGAAATAACTCATTCATTCATTCCATAGTCATTTAATGAGTGCCTACCATGTGCTTAGCTTTG
TAAGGACCCTCCCAGTGGGAGAGGTCATGATACAACATCCAGAAGAACCTTTTGTAAGGGGATCTCCACCAGAAATGATAAGATGACCTCAGGAACAGAAGAGCTCTTTTA
AAGAACAGATGTTCTAGACCAGTTGACCCAGCTAACCTTAAAAATACTTCACTGTAGAGGTTCTCCCAAGGACACTAAAGGGTGTGGTTTGGATTTATAGAACTCAGAAGC
GTTTGGAAGCCTTTAGTTGTTTTGGATGTGTGTTCTCAGAAATGTTTTGCAGCAACCTTTTTCTTATGGAGAACCATGATGTGGTAGCATTCAGCTGTATAGTGCAAAATG
TAGTTTTCCAGATAAAAGAGCATAACTTGTCTTTGTGACAAGCTTTCTTGGAGGTCTCTGGCTGGGAGAAGAGGAGGGAATACAACCAACTAGATCTACACCTGTGTTAAT
TTTGCTTAGCTTAATTGCAAATTCATGACGTCATCATTTCCCCGAAAACATGACGAGGTGGAAAATACAATATCAGAAATGAGGAAAGAACTCTAATGGTAACTTTGGTTG
AGAAAGTAACAAACTATATTTCAGGTTTCTTGTATTTCAAAATGGGAGACATATTGCTGATTCCTAGTTGGTTTTGAATGATTTATAACCTTTTATTTGTGGCTGAGTGTT
GCAGTCTATGTTGTCATGGAAATTCTATTGAATTTATAGGTCCATTTATCCAAAATGATTTTCCAGACTTCATTTCATGGTGAATCATGTGGCTGTTACTCCCAAGTACAA
AGCAATTTCTAAAAAGTTTCATATTACAAAGAGCACAAACACTGTGGTAGTGATTTTTGTGTTTTTGAAATACAAATGAGTTCCAGATGCACCTAGGGGCCCCTCCCCCTC
CACTGTGTCCAAGGCGTTAAGCTCCACTGCATTTCAGAACCAGCTTTATACATAGAATAGCCATGCAAGCAAGGAAACGTTGTTTCATTAGAAAAGAAAGCCATTGCAGTC
ACCTCAAGAGAAGTTGAAATTACTGGTTTATGTGTATGGACAAAAGTGCTCTCCTGGCTGGGCGCGGTGGCTCATGCCTGTAATCCCAGCACTTTGGGAGGCCGAGGTGGG
CGGATCATGAGGTCAGGAGATCTAGACCATCCTGCTCAACATGGTGAAACCCCCTCTCTGCTAAAATTACAATAATTAGCTGGATGTGGTGGCACGTGCCTGTAATCCCAG
CTACTCAGGAGGCGGAGGCAGGAGAATCACCTGGACTCAGGAGGAGGAGGTTGCAGTGAGCCGAGATCACGCCACTGCACTCCAGCTTGGCGACAAAGTGAGAGATTCTGA
CTCAAAAAAAAAAAAAAAAAAAAAAATCAACTGCTCTCCCAGTTTCAAGCTCCCTCACAGCAGACTTGATCCTCCCCCTCAAGGTTCAGTAGTGGTGTGAAAGGGAAAGAA
AAACAAAGGGCTTTACCATGCCCACTGATAATGTTTCATGTTGACAGGGGGTGTAGGACAGGGTTTCTGCATCTCAGCACTATGGACATTCTGGGTGGATAATTCTTTTCT
TTTTTTTTTTTTTCTTTTGTCAACCTCCAAAGCGTGAGTAGGCACAGGAAACTCCCATGATGTGGGGCACTATTCTTTGCATTTTGGGGTGTTTAGGAGCACCCCTGGCCT
CTACCTGCTAGATCAGTGGTCCCCAACCTTTTTGGCACGAGGGACCGGTTTTGGGGAAGACAATTTTTCCACGGACCTTGTCCATGGTGGCGATGGTTTCAGGATGAGTCA
CTTGCATTGTATTTATTGTGCACTTTATTTCTATTATTATTACATTGTAATATATAATGAAATAATTTTACAATGTATAATTGTATAATGTAGAATCAGTGGGAGCCCTGA
GCGTGTTTTCTTGCAAGTAGATGGTCCCATCTAGGGATGATGGGAGACAGCGACAGATCATCAGGCATTAGATTCTCATTAGGAGCGTGCAACCTGGATTCCTTGCATGCG
CAGTTCATAATAGGGTTTACGCTCCTGTGAGAATCTAATGGCATCCTGATCTGACAGGAGGCAGAGCTCAGTCAATAATGTGAGCTATGAGGAGCAGCTGTAAATACAGAT
GAGGGGGTTAGGGACCTCTGTGCTAGATGCCTATCACCCCCTCAAAGAGTGACAACCAAAAATGTCTCTAGACATGGCCATATTTCCACTGGGGTACAGAATCACCCCATG
TTAAGAACACTGCTCTGGAAGCTTTGTACTAGGACCCTAGAGAGAACTAACAGGTAGTGCTCATTGCTAATGGAATTCTGGTGAGGATGTTGTGTGGTAGAACAGTTTTAA
GTAAGTGGGCTCTACAAGCAAATGCCTAGATTTGAGTCCCAGTGTTAATTACTTCTTAGATAAGACCTACTATCTCAGCCTTAATTTCCTTCTGTATAAAATAGGAAAAAT
AAGAGTATCACTTCTAGAAAATAGTAGTATTGATTTAAGGAATTAATTGATGTAAAACGTTCAGAATCGGGCACATTTAAACAACCCTCCTGAGTGCTTTATGCTTGAGGC
TGCCTCAGGGGAAAGGGTAGGCAGGGGCAGTGCCTGGCTCTTGTAATAGTTATTGGGCCCTAGGCTGGAGGGATTCTCTATGTTAAGGCCAGTCACTGGAACTTGCTCCGT
CAAGCAGGTAAGTTCAATCTGACCATACTGTCAGATTTAAAGTAGCTTATATTAAATGGAATGAATGCAAAACAGGGCAGTAAACTCGGCCCTACTCTGTTTTGGTTTGTT
TGTTTGTTTTTAATTGAAGCAGAGTCTCACTGTGTCACCCAGGTTGGAGTGCAGTGATGCAATCACAGCTCACTGCAGCCTTGAACTCCTGGGCTCAAGTGATCCTCCTGC
CTCAGCCTCCTGAGTAGCTAGAACTACTGGTCTATGCTATCATGCCCAGCTAGTGTTTTTGTTTTGTTTTGGTTTGGTTTGGTTTTTTGAGATAAGGTCTCCCTATGTTTC
TCAGGCTGGTCTCAAACTCCTTGGCTCCAGGAGATCTCAAAAACATCCTGGCACCCAAGTATATGCCTCATAGCCCTAGTGTGCACCTTAGGTTCTACTGCCCCAAAACTT
GGGATTCCTGCCGTAAAGTAGTTGAAGATAATTCCCTGTTACAGGGCAAATGAAAACAGGAAATAATTAAGGATTAGTGTACTCTGTGATTAATGATATTGCATAAAGGAA
GTGTTTGAGAATGTTTATTTAAATGCCACCTTGCCTGCAAAGATACCCGCTACCTACTATTCTTCAGAGCTTGGTTCCTCTAAAAATATTCTTCCAGTGAATGCCACACAC
TGGTTTCTTTGCCACACCCTGTGGCATGACTTCTTGGGATGTTGGCTAGCCTGTGGAAATGGTTTATTTGAACCTTACTTTAAGTATCCCTTCTGGTCATGAAGAAAGTCA
TCAGGACATATTGTAAGAGAAAAATGAGAGCTGTTTCATCAGTTTTTACTTCTCCAAAGCAAGCGCTTAGCGAAAATGTATTACAACAGCCCCTTGAGGTGTGAGTATTAC
CTCTATTTCACAGAAGGGGACACTGGGCCTTAGAAATCTCCAGGCTCTTCAATATACAAATCCGGTCTTATTCTATAGCAAATACTCTTAGATCTTCATCTAATACTGCCA
ACTTTATGGATATTTTTCTGTAAGCTGTAAGAGTGTGAACTGGGCTGTAACAGGGGCTACATTCTCCAAGGTAGAAGCCTGTTAGAAAGAAGTGAGAGAAGATGATAGAGT
TCAGAGCTCAAAGAAGCTCAAAAAGTAACGGAGTTGCAAAATGGTTTTATAATGTGATACACAGACAGACATACCTGTGTATGTTTGCTTAAAACCGGTAATGATTTTAGG
GGGTGTATTAGTCAGGGTTCTCCAGAGAAAGAGAGCCATAGGATCGATGTCTCTCTCTCTCTCTCTCTCTCTCTCTCTCTCTCTCTCTCTCTCTCTCACACACAGACACAC
GCACACACACACACACATGCACGCACAGAGTAACTCCGGCCTATAATTCATGAATTTTAGCTAAGTTACTCTAGCTAAGTTGATCTTGCAGTCTTGAGTTCAAAGGCTGGA
AACCTGAGCTCAATCTGTGTTGCAGTGTAGAGGCAGAATTCCCTCCTCTTAAAAAGACCTCAGGTCTTCAGCTGATTGCATGAGACCCACCCACATTATAGAGGGTAATCA
GCTTTACTTCTAAAGTCTACTGATTTAAATGTTAATCACATGTAAAAAATACTTTCACAAAAAATAACAATGATCCTTTTAAAAAGTAACTAGGAATAAAAACTTTGTTCA
ATAGGATAAAACAAAATACCCAGAGTGTTTGTGTTATGTATTTTAATGTAATATGTATAATGTATATTTATCATTTTTCTCCATAATTTAAATGAATAGATCTTCTTTTGT
TGAAGTATTAAAATTTTAGGCCAGAGTTACTTAGACAATGGTTTGACTTTCTTGTGAATTAAAGAGAAAGTAACATAATCTGTATTTAGCAGAACCATACCTGGAGTCACT
TGGCCATTTCACAGTGATTTTGGCTTGTATTTGCACCTTTCTGAGCATTTACTCCAGCAGTTTAAATTCCTTCATTCTTTCAATATCTTGAGCCCTCCTTGCCACTGATTT
TGTTATTTATTCCAAGAGATGGCATGGATTTTGTTAGTGTTTATGGCTTTATCACTTGGCTGTCCTTGCTTCAAGCCACTTAGAGCTCCCACTCATTTTATTCATTCCAGA
AATAAATTACTAGTATTTACAATGGGCAGCACTGTGCTAGGGACACAGCCTTGCACTGCACAGACTTACGTCCTGCGTGCATACATCTTTCTGTCTACAGGCAATGGCAGA
ATTAGAGTTAGAGTGTAGTGTGTTGAGTGTGTGCGTCCTGGCCTCCTTAATACTAGCCGTTACAAAATAATTTAAAAATCATGTTAGATTAGGAGCTTATTTTACAAAATG
CTTAACTCTGTCATCATCCTACGCATGTCATCAAAAAAGCAGAACTGGCAGATTCACTGTGTTTGGATGTTTACTTTGCCTTCACTTCACATCTTTATTCTTAGGCACCTG
TTTCTTGTCCACCACCACGTTCCCACTGGCAGGTTAACACCAAGCTTGATTAGAAAAATACGTTTCCCAGGTTTGTCAAAGTAACCTGCACAATGTGCACATGTACCCTAA
AACTTAAAGTATAATTAAAAAAAAAAAGAAAAAAAAAGAAAAATACATTTCCACCTCCTCAGTTCTGTTGTCTGCTGCCTCCTATGTGATTTTTAATTCTGCTGTTGCCTT
TTTGGTTACCCTCTTTATCTCGTCCTGTTTACGTCTCATCTCCATCTGTTCTTTTCTGTAGCTTTTGCCTGTGTGTTCTTCCACTTTAATAAAAATCCCCAGCAGTATCCT
GGAAATGTCTATTGAGTCGTTCAGTAGATTGCCTTCCCCCTGAGCTATCTGCATGCTGTTTCCTTACTTACTCCGTCATGATTTTTTTTCTTGGACCATGTGTGGGGGGCA
CGTGGGAGAAATCGCTTTTTGAGAGGAAATAAAACGTAGAGCTTTCTAAATCTGCAT
>chr3_62307487_62308574
GCTGAATGAAAAATATAAATAAAGCTAAGAACACTATTGCAAGATTTACTGTAAAAAAAAAAAACAACCCTTTATTTGCATGTCAAATCAATGTATAAATACCTTTATTCA
CCTGCTAAGTAAACTTTAGAGCTTATCAGTCTTTTCAGCTCATATTATTACAAAGATGAGAGAAAATATTATCTTTGAAAAGATAAGGGCTGGAAATTCATAGAATAAATC
AGGACTAAAATACACCACAGTCTTGCTATCAAGGAAAACTCAGTCCATAAGATAGGCACATATACTAAGTTAAACAATTTATAAGGTTTTTACACCACCTTAGTAAGAAGA
CTATGTGTGATACAGTCTAAGAAAATAGATCTAGTTTACTGTTAAAGCCACTCTAAAATGAAAACCTTACACTTCATAGTGTCTTCCAATTCCAAAAGCACTTTCATATCC
ATTATCTCACTTGGCCCTCACAAGTATCCTGTAACGTAGAGAAAGAAGGTAATTTTTGCCTTTCTTACCAATGATGAAACAGTTCATCAGTAGCAAATCTAGAGCTGGAAT
CTACATGTTCTCATTCAATAAGATGGCTATTCAACACACTGCCTCTCTAGCAAATGTAAGTCTAAGGGCTCAGCACATTTCAATTGTAAAGGTCAAACTCCCTAGTTCTAT
TCACAGCATAAACTGGAATATGCCTGGGATATGAAGTTTACTGATTTTTTTTATTTCTTTTCCTGTACATACTTTGTTTAAGGGTGTGCTACCCTTACCCGATGAAGGTAG
AAATTTGATAGGGATATATTTACATGCAGCAAAGTTGGCAGAGACGTAAATTTATATAAACCAATTTTTTTCACAAACCTTCCCATAAAGTCACATAAGTACTCTCAACAG
ACTATATTTTAAAATATCAATAAGAACTGGTGATCTTAAAATGAATTACAAAGCATTCACAGCTGTCAGAAATTCATCTGAACCATAAAATTATATATTTTTGAGAGAGAA
ATAATATTTTGGGCACATGAAATAAGTGAATGTTCCATCATTATACCCCTAAAACATCTTTTGTAGAGAATTTTCTCACACACATAAAG
>chr3_62446512_62448242
ACCTTGGGCAAGTTGCTTCATCTCTCTGAGCCTCTGTTACCTCATCTGCAAAATGGAGTTATTATTAGTAATAGTGCTTATTTCCGCAGGTTGATAAGGGTGAATTCACAC
TTAGCCCCAGGATGTAAATACAGAACAAATGGCAGCTAAGACGATGAATTCATAAGCAAATGTGGGTGAGTTCTGAGTACTGTGAAAAGTCAATGAACAGCTGGGTTTGAG
AAATAAAGCCTATGGGAGTATGTTTAATATTCTGTGTGTTTCATTTTGACTCAGGTCACACATGTTTCTCTAGGCACAATTAAGACTAAGGAGCTACATTTGGGGTCAGAG
AGGGTTTCCTGTTTTTACTGGGAACTACAAAGACTGCAATGCACAAAAAGCAGTTAGGATGTCTTTTCACATCTCAGCCAGGCTTCCTCCTGCAATTTGGCTGAGATCAAT
ATTAGGAATCAAGCTTCACCCAAATGTCTCCCAGAAAAGTACCCAGGGGAGTGATTTCCTCTGTTGCTCTTTTCTCAATGCTAGTTTCCAAAATGTCAGCTCTCAAGAGAA
AACAGCCAATGAACCAATAGGGTGGGGTGGAAAGAGCCCAGAATATAGAGTCAAAAGTTCTTTCAGTGCCAGAACTCGTTGACCCTGGGGAAATCATGCCAAGTTCCTTAG
CCTTGGTTTCCAGATTTCTAGACCAAGGTGACAATACTGTGTACTTTGCAGGGCTGAAAGCTTGGTGAAATGAGAAAACGCATGAGAAAGTGCTTTGTAAACTTTAAAGCA
AGGAACACACATCAATTAGGTAATTATCGAGAGGGCAATGCATTCTATCTTCTTGAATCATTGCCAGCCCCCAAGACGATTCCTGGAGTCTCCTGTTACAGATTCTCTTAG
AACCTTACACTTGTTCTTGCAGCATTGATTGCAATTCAGCCGAAATTTTTTTTTGTGCAATGTCTACCTCCCATATAATGTCATGAGAGCAAAGGCTATCTTGGTCTTGCT
CATGGCTGTCTCCTCATTGATTCACCTGGTACCAGCTTAGAAAGGAAACTCAGGGAAAATTTATAGAGGGAAGCAATGAGAGAAAGCTAATGACCAGTTCTGGCCTCAGGA
TGATTGAGAAGTAAGCAGAGGCAAGATTGCATCAAGGAGCCACGTCACTGATCAGTCTGAAAACCAACATAGTTGTATAGAAAGGTGACTGCCTGCAGAGGCTGGTGGGTA
AAGGAGAATACTCTTAGTCCTTAAAGGGATTTGAGGCAGGCTCTCCAGATTTTGCACAATTATCATTTCTACTAAAAGATTCTAAACCCCAAATCTTTCCTCGCCATTGCT
ATGCTAGAACTTAGTTCAGGAAAGAAGGTGGCTTGCCTTTTTTTTTCATGTCTCCCCCATGTATACTATTATCTAACATTTCTGTGATATTTTTCATTTGCAAAACACTTC
CACAAACAGTTTCTTCTTTAAGCCACCCTGCAAAAAGGGGGTGATTCAATCAGATCCGTTTACAATCGAGAACGTAAAACCCATAGAATTTAAGGAATTTATTTGCTCATG
ATCACAGACAGGAGGCAGAGAAGCCAAGACTCCTATGCGGTCATCTGAGCCCAACTTTCTCCCTTGGAACTCTTGATCTCCTCAATATTGGTAGAAAAGTATGAGGAATTC
AAGCATCGGTGGTCAGAGCAGGTGCTAGCAGAACAATTCTTCTCAGCTAGAAATTGCCTCCTGTAC
>chr3_66118895_66120532
GTGGCTCATGCCTGTAATCCCAGCACTTTGGGAGGCCGAGGCAAGCGGATCACGAGGTCAGGAGATGAAGACCATCCTAGCTAACACGGTGAAACCCCATCTCTACTAAAA
ATACAAAAAATTAGCCAGGCGTGGTGGCAGGTGCCTGTAGTCCCAGCTACTTGGACGCTGAGGCAGAAGAATGGCGTGAACCCGGGAGGCGGAGGTTGCAGTGAGCCGAGA
TCACGCCACTGCACTCCAGCCTTGGGCGACAGAGTGAGACTCCGTCTAAAAAAAAAAAGAAACGCGCATGGCGTGGAGTAAGTGCTCAGGATATTGTGAAAGGAAAATAAA
AACTCTGGGACCCTCATTCACTAAGCCAAAAGGAAAAAATTCAGCTGAAAGCTGAGTCATGATGCAAGCAACTGCCTTTCATTTTGTTCCTAAGCGGATAGCAGCAGATTA
AAGGTTAAATGTCTCCACTCTGTGTTCACCTTATCTTGTGGAAAGTGACAATTTATTGAGAACAAGAAGGACACATAGTAAGCTTTTCCCTTACCTGCTCCTTTTCTCTTG
CAACGTGTGGATTCAGGAATGTGACCGTACCCTCCCTGTTTCTCCCACAGCCTGCTTTTCCCCTTCAAATATTGAAGCCTTCAAAGTCATCTTTGGAGAAAGGTACAGACT
TGTCTACCAGGTGTGTCCTCAACTTTGGCAAAATAAACTTCTAAAGTGATTGAGACTTGTCTCAGATACTTTTTGGTTTACAATATGTCTGTCAAATGAGTGAGTAAGTAT
CTGTGCTGCAAGGCAAAGAGCTTTAACATGGAGAGCCTGATGACATGGGTGGTAGGTGCAGCTCTGTGTGCTGTCACTGGAGTGGATGCTGTCAGTGCCCTGCTCAAATCC
CCTTTACTTAGAGGGGCATCCATCCTCCAGCTGCTGTGAGCTGTGGCTTCATCCAGGGGAGAGATGATGATGACTTAGACCAGGGTGTTTATTGTTAGCAGAAGTGATAGA
AGCGGTTGGATTCTGGATACATTGTGATGATGGAGCCGACAGGATTTTCTGGTGGATAGGCTACAGAAAGTGAGAAAAAGAGAGCATGCAAGGATGAAATTCAAGGTTTTA
GGCCAGAGCAACTGGATAAATGGAGTTGAAATTTGCTGCAATATGGAAGACTGCATGAGGAACAAGTTAGGGGTGGGGTGGAAGGACAGGAGTCAAGTTTTGGCCAGGCGA
ATTTCAACATATGTATTAGACATCCAAGAGGAGAAATTGAGTAAGTAGTTTAATAAGCGAGTCTGGAGTTCAGGTGAAAGGTCTGGGCCAGATATAATTTGGGAGTTAAGG
ATATATGGATGATGTTTAAAGCCATGAGACTGAAAGAAATTACCAAAGGATTGAGTGTATTTGAAAAGAGCAGAGGAACACGGGCTGACCTTGAAACTTTAAAGGTAAAGG
TTGGGGCTGGACGTGGTGGCTCATGCTTGTAATCCCAACACTTTGGGAGGATGAGGTGGGAAAGTTGCTTGAGCCCAGGGGTTTGTGGCTGCACTGAGCTATTATCTTAAC
ACTGCCCTCCGGCCTGGTCAACAGAGTGAGACCCTGTCTCTTACAAAAAAAATAGATAAACAAAAAGGAATCAGAGGCTAGTGT
>chr3_66725315_66727073
TATATTATAGTATAATATAGTATATATAATATACTATAGTATAGTATATACTATATTGCAGAGCTTTGGGAGCCCAAGGCAGGAGGATCACTTGAGGCCAGGAGTTTCAGA
CCAGCTTGGGTAACATAGCAAGACCCCATCTCTATTAAAAAATTTTAAAAATAGCTGGGTGTGGGGAAGCATACCTGTAGTCCCAGCTACTCAGGATGCTAAGGCAGGAGG
ATGGCTTGAGCCCAGGAGATGGAGGCTGCAGTGAGTTATGGAGCACCACTCCACTCCAGCCTGGGCAACAGAGCAAGACCTGGTCTCAAAAAATAATAATTTTAAAAATAA
ATAACTAAACAAGAGAGAAAAAAAGCAGGCTGGGCACGGTGGCTCATGCCTATAATTCCAGCACTTTGGGAGGCCAAGGTGGGTGGATCACTTGAGGCCAGAAGTTCGAGA
TCAGCCTGGCCAACATGGTGAAATGCCATCTCTACCAAAAATACAAAAATTAGATGGGCATGGTGGCATGTGCCTGTAGTCCCAGCTACTTGAGAGTCTGAGGTATGAGAA
TCACTTGAATCACAGAAGCTGTAGTGAGCCAAGATTGCACCACTGCACTCCAGCCTGGGCAAAAGAGCGAGACTCTATCTCAAAAAAAGAAAAGAAAAAAAAGAAAAACAA
AAAACAAATCATAGCTTGTGCATTACTAAGACAAGTGCAGTTAAAGGTTGCTGGAATGTAAGAGACCCAGGATATACTATATATACTATAGTATAGTATATATAATATACT
ATATACTATATTATATATATACTATATTATACAATATATTATATACAATATACTATATTATATACAAATATTATATACAATAATATTATATACAAAATATTATATACAATA
TACTATATTATACAATATATACTATAATACAATATATACTAATATGTATATATTGTATATATAATATAGTATATATATACTTCATATATATACACATATATAGTATATATA
CTATATATACTGTATATATAGTATATATACTATATATACTGTATATATAGTATATATAATATAGTATATATAGTATATAATATAGTATATATAATATAATATAAATATAAA
TATATTATATATACTATAGTATATATAATATATACATGTTATATAAGTAAATATTTTATATATTATATAATTTACTGTTGAATGATAAAAGCATATTGTAGGCCAGGTGCA
GTGGCTCATGCCTGTAATTCCAGCACTTTGGGAAGCCGAGGCGGGCAGATCACCTGAAGTTGGGAGTTGGAGACCAGCCTGACCAACATGGAGAAATCCTGTCTCTACTAA
ATATACAAAATTAGCTGGGCACGGTGGCACATGCCTGTAATCCCAGCTACTCAGGAGGCTGAGGCAGAAGAATTGCTTGAACCCAGGAGGCACAGGTTGCAGTGAAGCGAG
ATCACACCATTGCACTCCAGCCTGGGCAACAAGAACGGAATTCTGTCTCAAAAAAAAAAAAAAAAAAAAAAAGCATATTGTGGACAAATACATAGTATATCATTTACACAA
CATTTAAAGACATGGAAAACAAAGCTTCATTAAAGGAAACTTTATATATAGTAAAAAAGTAAAGCAATGCTTGGAAATAATAAGCATCATATTAGAACAGTGGTTATATTG
GTGAGAGTAGAAAGGAGAACAAATACGTTAGGATTTACACAGGTGACTGCAATAGTGTTGGTATAAAGCTTTCTTAAGCTGAGTGATAGATACA
>chr3_72677869_72678428
CCATTTCTTCTAAAAATACACAAATCAGCCATGCATGGTGGAAGGTGCCTGTAGTCTCAGCTACTTGGGAGACTGAGGTGGGAGAATCGCTTGAACCCGAGAGGCGAAGGT
TGCAGTGAGACGAGAACACGCCACTGCACTCCAACCTGGGGGACAGAACGAGATTTCATCCCGCCTCACCCCTCAAAAAAAAGAAAAGCAAACTCATCCTTCAAATCAGCT
CCTTGAGGAACCCTCCACACCTCCATAGTCGGGGTCAGTGTCTCTGTAGACCATCGTGGAAACTCAAAGCATTTGCTGAGGTTATGAGAATACATTTACGTGGAATTATCT
GGTGAAAACATGTGTCTCCCAATAGATGTAAGATCATCAGAGCAAGGATCATACCCATGTTTCTAGTCACCATTCCTAGCAGTTAGCCCAGGGCCTGCCCCAGAAAAAACC
CTCAAAAAACATTTATTAAACAAATGAAAGGAAGAGAGAGAGGGAAGGAAGACGGAGAGAGGGAGAGAGGAGTTTTCTGTGCCTCAATTAAAGATTCCATGTAGTAAACCA
CAAGC
>chr3_77706279_77708778
CACTGAACAAGCCAGCCACTCCTTTCATCTGGTCCTCTCCCTGGGACATCTGCTTTCCAGAGATCCCACAGCATGTTCCCTCTGCTCATGTATATCTCAAATATTTATTCA
TAAGCCTACTTTGAATACACTTTTCTAGGTATTGCAGGGAAGGAGTAGGTGGTCAGTGAACACGTCTGTGAAAAGAGCAGAACAATTTCTGCCTTGCAGGAGCTTGTCTTC
TAGTACACGGGGTGTGGGGGGCTGGAGGAGGAGGATGGAGATGTGATTAATTATCCGCCTCTGGAAGAGACAGATATTAACAAAATGAAAAATTTGTATAGCATTTTAGAA
ATGGATACACTTTATCAGTAAAATTAGTCAGGGACAAAAGAAAGATTCTGTAGGTATCGGGGTATAGAGGATATGTTAACGTTTTAGAAAAGTGCTTAGGAAAGGTCTTGT
TGGGAAAGTGATAAGCAAAGAATAGAAAGAGGTAGTGAGATGAGCTGTCTGAATGTCTAGAGGAATTGGATTCTGGGCGAAGGAAAAGCAAGTGCAGAGGCCCTTGGTCCA
GGAGGTGCAGGTTTTAAGAACAGGTTGCTTCTGCAGCCTGTGAGTGAGGGGAGTAGGAGATGAAGTTACAGAGATGTGGGATGGGCAGATGTGCAGGGCTTTGTAGACCTT
TCTAAGGGTTCTTGGTTTTTGCTCTGAATGATGTGGGAAGCTCTTCAAAGGTTTTGAGCAGAGAAGAGACATGATGTTCAAATATCACTTTCTCAGTGAGGCTCCCTGTCT
ACCTCAGACAAGCTCCAATCTCACCTTTCCTGGTCACTCCCCATTCTTGTTCCGTGATTTCTTTTTTCTTCATAACACTTATAAAAACCCAAGTTACAAGTTTTACTCATT
AATTTTATTTTATCTTATTTTTCTCTTGCTTCCTCTTCTCATGTTAGAATAGAAAATCCACAAGGGCAGAAACATGTTTGTTTGTTTGTTTTTCTATTTCTTTCACTGACA
TATTCCCCAGCCCTATCCTTACATGCAAGGTGCTATGAATAGTGCGCTGTTGGATAGATAAACATCACACATAAAAGGTATTTGGTAAGTGCTAATAGAGACAGAGTAGAT
AAATGAGAGTGGAATTAGGGATACAATGAATGAATAACTTAAAAAAAATAGAGGGAACTTAAACTGTTTTGATAGAGTGCCAAAAAATGTTGAGTAATATTTTCTCAACTC
TTGGCAAACAGATACAAATACATATATACATGTCTAAATGAGAGAGTCTCTCAGAAAAAAAAAAAGAAAGAAAGAAAAACACTTTAAAGTTTATGCTCTGTTATAAACTTG
ATTCCCTCTGTTTCCCTTTTCATATCCGCCCCACTCTTGTGTTAAAGACAGAAGCCTCTCTGTTATGCAAAGTGAATCCTTTCTACCTTTCTTCAGGATGGTATTTCTTTC
ATCATTTTTAGGAACATTCCTTCATAGTTGGTGCCTTCTCTTTCCAGACCTCTCTCTTTTTGCTCTTGACTACATTGATACTTCTGTCTTTTCCATCTTAAAAACCAAAAT
GAAAGTAGGCAAAGAAGACAATTTTTGACCCTGTAGATCCTCCTGAATGCTACTCTATTTCTTTTAGAACAAAGCTTTGAGGAGTGGCGTTAACTTTCTTCTTTCTTCATG
GCAACTTCCAGTTCTCATAATCATTTCTCAATTGGTTCATGCTCTTGTTATATACCTAACACTCTTTAGTGAAGATTATCATTCAGTTGTTAATTTTTTTGATAATTTAAA
AGACATTTACATATATGTAATGTGCCATCACTCTGATAGACATTGGGAGTGCAAATTTGGCAGTAGGCAGTGTTTTCTTCGCCAATCTAGCACCATCTTCTTGGGCATAAA
TTTATCCTCCCTTTTCTGGATGTCTATCAAAGTGAAATAAAAGATGCAGGCCTTTAAATAATAACTTGCAGAAAGAAAGAAAAAAGAAAAGCCTCTTTCTGCATAAAAACA
CAGTATTTATACTACAAAAAATATTGTTCCCCACAATGCAAATGACTGATTACCTATTGACATTTGATCCTGAGGCTGAAATAGTAATTCTTTCCTTTAAGATTTTTTTTT
TAGTCTCAGAGATCCAAAACTTCTTAACTTCACTTTAAGAAAAATCAGACCAAAGGGAAAGCTTGGCATCCAAAAGTGATGTTTGAGACAAAGAAAAAGAATCCTAGGGCA
GGAATCAGGGAGCAAAATTCTTTAAAGGACTTGGGAACACATGGGAGAAAAGTGAATAATTTTTTTTTTTTTTTTTTACAGTAAGAAGCAACTCCCAAGCTCACTGTACTG
AGAGATGAGAATAAGAAAGGATGAAGTTCTGTCACATTCAGGAAAAAATATATAGGGTGAACTGAGTGGTGCTTATAAGCCTTTTCCCATCCCCTAGGCAATATGGAGTTT
GTCTAGCGAAGACTTGGACCAGAAGCGAAGAACTCTGCACATCAGTCTGAATCTGGGT
>chr3_80745741_80746092
CATTATATATCTATGCATATGATAAAGCAAGCTGCAGCAAAGAGATACATATTCTAATAAGGTGTTTAGATTATATTCCCATTGCATACATGCAAGTGTTTGCCAAAGTAA
ATTAAGCTGGAAAGATATCATTTTCTTGTTACTGATAGAGTTCATCTATATTCAGTTGCATTTCCTTTTTAATATACATTTTACTATCAAATTTCTTCAATCTCTTTTCCT
CCTTTAGAATAATCTTCCCTTACTTTTTCTCATTATAATGGTCGTAAAGTGTAAAGCATATCTTATGAGCTCTTACAAGAGCACTGAGCAAGATAATAAATTTCTATTTTT
TGCTCCCAAATGTTAATAC
>chr3_82812956_82814654
GCTAAACTAATATACAATCTCACCACGGTGTATACACATATCCTTTTCTCTGCAACATTGCCAACATCTGTTATTTTTTGACTTTTTGATAGAAACCATTCTGATGTGTGA
GATGGTATTTCATGGTGTTTTTGATTTGCATTTCTCTGATGATTAGTGATGCTGAAATTTTTTTCATACATTCATTGCCTAATCATATGTTTCTTTTGAGAAGTGTCTGTT
CATGTCTTTTACCCACTTTTTACTAGGATTGTTTGTTTTACCCTTGTTGATTTGTTTAAGTTCCTTATACATTCTGGATTTTATAGCTTTGTTGAAGGCATAGTTTGCAAA
TATTTTCTCACATTCTGTAGGTTGCTGTATACTCTGTTGATAGTCAGTTGCTATGCAGAAGGTTTTTAGTCTCAGCTGAAACTTTGAAGGCCATAGGCAGTTGGATAAAAC
ACAACCGTATGTCACATGGAAATGAGACACATTCTGAGAATTATGTCATTAGGTGATTTTCACCAGCGTGTGAACATCATAGAGTATACTTATGCAAACCTAGATGGTATA
GCCTAACACATCTAGTCTCTATTGAATAGTTTCTTTCTCCTAGGCTACAAACCTATACAGCATGTTGCTGCACTGAATAATGTAACAATTGTAACACACTGGCATTTGTGT
ATCTAAACATAGAAAAGGTGCAGTAAAAATGCAATGTAATAATAAAAAGATGGTAAGCATGTATAGGGTACTTTCCATGAATGGAGCTTGCAGGACTGGAAGTTGCTCTAG
GTGAGTCAGGGAGTGAGTAGTGAGTAAATATGAAGGCCTAGGATATCATTGTACACTACTCTAGACTTTATAAACACTACACTAAGGCTAAACTCGATTTATTAAAAATTC
CTTTTTTAATCATAAATCTTAGTTTAAATTTTTACTTTGTAAACATTAATTTTAAAATGTTTCAATCCTGTAGTAACAGTTAAAACACAAACACATTATACAACTGTACAA
AAATATTTAATTTCACTTTACTTTTAAGCTTTTTGGCTAAAAAGTAAGACACAAACACACACATTAGCCTAGGCCTACAGAGGGTTAGGATCATCAATATCACTGTCTTCC
ACCTTCAAATCTTGTCCCAAGGGAAGGTCTTCAGGAGAAATAACACGCACGGAGCTGTCATTTCCTATAATAACAATGCCTTCTTCTGGGATACCTCCTGAAGGACTTGCC
TGAGGCTGTTTCAAAGTTAACCTTTTTTAAAAAAAATAAGTAGAAGGAATATACTCTAAAATAATAATAAAAGTATAGTTCAGTACATACATAAACCAGTATCATAGGCAT
TTATTATCATTATTAATTTATCTGTAATGCACGTAAATGTTTAATACTTTCATACAACTGGCAATGTAGCAGGTTTGTTTACAACAGCATCACCACAAACACATGAGCAAT
GCATTGTGCTATGATGTTACAACGGCTACAATTTCACTAGATGATAGGAAACTTTTTGCTCCATTAAAATGGAAAGGAACCACTGTCGTATATGTGGTTTTTCATTGACCA
AATTGTCGTTATGCAGTGCCTGACTGTATTTAAAGTGCCAGGGGTGAGGGGAACAGTCAACTGAGAATACTATAAGGATTTTTATATAAATACAAAAGAAACATGTACAAT
TAGAGTAAAAAAAGGCTTCAAAGATTTTTATTTG
>chr3_83709127_83709754
AATAATTTCCTTCTGTTACTTTACTTTCTGTTACTTTATTGTAAGCAGAAACATTAACATACACGCAACATACATTCTCACAATCATGAAAACGGACACAAAGCATATTTA
AAGTTTTATTTAAACTATCACAAAACATTCACATACATTGGATCCCCCAGAAAACTGAAAGATATAAGGGATTCTTATTAAGATGTTTTCATAGTGCCAACACTGCTAGGA
AAAAATTGTAACAGCTTTTAATTCTGTCATTTTAATGAGCACCCTTTTTATTTTGTGTTTTGTATGTGTGTATGTTTGTTTGTGTATGCATGTGTTTGAATGTCATTTGTG
TATGTTTGTATGTGTTTTGAATACCAGACATTTTAGCATATTTTTGTTTTTGCCTTCAACTATGTAAGTATTCATCAACTATCTGAGATGGAGAAATGTAAAATAATGCAT
AGAGTTAAAAATAATGAAAACACCTTAGAGATGTATTAGCTAAAATTTATGCTCTTTGTTACATGTGTGCATACTTTCCATTAAACATAACGAGCTCTGAAATTGCCATTG
TCTTGTATTTGAAGCTTATTTGTAGTATTTCCTGTGTTGGACTTACCAGCGTCAGCACTAACTGGGTAGATAC
>chr3_84439158_84439526
GGTGCAGCACACCAACATGGCACATGTATACATATGTAACAAACCTGCACGTTGTGCACATGTACCCTAAAACTTAGAGTATAATAATAATAAAATTTTTTAAAAAGTAAT
TTTAATTGCTTATCTTTAGTAAATGTGTTTGTTTGCAAGTTTAAAATATGATTTGGAGAGAAAATAACATGTAACCTTCCAAAAATTTGTCAAAAAAGGACCAGCTTATAT
ATCTGTTAAATATTGTTTTGAAAAGAATAAATAAAAAATATAGAACATATATAATGTTGAAATTATTGGAAGCGTATTGAAATATTTCTTTGGAATCTCTAGAAATTCAGC
AGGATGGATTAAAAGCACACATGTTGTGAAGGAAAG
>chr3_86443491_86444430
CCTCTTTCATACAAGCATATTCCAAAGGGAATTGCAGCAATTTACTAGAGTAACTGCACATTGTAGAAAAGCAAATATCTAAGCCTTGCAAAATTACAAGACACTATCTCT
GAATTGATGGCAAATCATGACAATATGAAATGCCATAATTGTTAATGGTCTGCCAGCCAAGGGAGTATTTTATTTGATTCAGGTGTTAAATATGGCTTTGACTTAAGTTTC
CATCACACTGAGCCCAATATCTTTGAAGTCTTGTCTTATGGTTATCTCTCCATTCCTGAATATGTAGTAGAAATAGCCATGAACAGCAACTAACTACATCCCCACATTTGC
CCTCCAAGCGATGGTGCAGAGCCATTATGGTAGAAAAGGTGAAGTGGAAGCCCCTACACATTTCTTCTCTTCCAAGATTGTACCAGCAGCAGTAACACATTCCTAGGGTAT
TGTAAATCTTAGGGTGACTATCACAATCTTGAAAGATGTGTGAACATTCCTATGACAGCACTATTTAACTTGCCTCTTCTGCCTGTGCAGAAAGTGGGTAAATCTTGGAGA
ATAAAATTTTTTCTTTCATTTTTTTTTCCTTTTTTTGGAGAATAAAAATTACTGTGAAGTAGGGACTCAAGTTGCCTCTGCTGTTCCAGGAATAGTATATTTTTTGGAGTA
AAGTGACACATCCCTGAGTATTTGTAACTATTAACCTGAGTAATTCATGTTCAGGTTACATATCAATTGGAAAAGTCTGTCGAAAGCTGTTGCTTTTACCTGATAGGATCA
ACAAAAAATTTTGCCTCAGGACTATATCTACTTTCCTGCATACTGCAATAATATAGTCTGCAGGGATCTTAACAGTTTTAATATTTCATATGCCCTCACATTCTTCCAGTA
ACATTATGGCTTATTAGACTTAATGAAGAAGTGGCAGGTACTTTAGATTCCT
>chr3_89270990_89271912
TAATACTTTTCTTTAATCAAGTTAAAAAAACTGATATGGAAAGAATAAGCCCTCCCTACTATTTGTAGCTATTGTACAAACAAAATATAGATTATACTCAACATGTTCTTC
CTTATTAATATTGTTATATGTTCTGCTTCAGCATTGAGACAAAACATCTGTGTATTCTTATTCTTCAGGAAATGTTAGGTCCAATAATGTTGAGGAAGGCATAATTTTACC
TATAAAGTCACTGTATTACCTTTTGTATAAGCAAGAAACCACAAGAAAAGCCGAAAAAAAGAAAACAAAGCTTAGCTAGAAATGGCAATGTAAAGTGGGGTTTGTTAAAAT
GTGAAGAAAGTATTATAATTCCCTTGCAGAGTACAGCAAAGTTAGGTATATTTCTGAATGGTGTTCATGATAAATGTATTTTTCTAATGTTTTTTTAATGGCTGAAATTCC
TAAGGTTTGCTATGACATGGAGGCGTCAAGAAACCTGCAGCAACTTGGCTTTCTCTCACCTTTAGTGTTCTTGAAACTGATCATGTCTAATATGCTTTCGATCTCTGGCTT
TATATTCAAGTCTTCCATTTAACTGGTAGTATGTAAAACAAAACGTATACTGTTTTTACCTGCCTCTATTTATCTCCATCCATACCGATAGCTGATGGTTGATTGTAATAT
GTTGAAATAGAAGAATAGCAATAGAAACAGAAAAAGGAGGAGGATGAGAAGGGGAAGGAAAAGCAGAAAAGAAGAAGGAAAAAGAAAAATACCAGGAAGAAAAAGAAATTA
CTAGAAATTAAAAATAGAAAATGCCATCAAGCGAGTCACTTTTATACTGGGCCCTCGAACAACATGGGTTTGAACTTCACGGTTTCACTTATACATAGATTTTCTTCCACC
ACTGTCACCCTTGAGACAGTAAGACCAACCCTTCC
>chr3_89337711_89338460
GATTTCTAAGGATCTTTTAGCTCCATTAGGCTATTATTCTATTTAATTAGCACATCTCAACTGAATTTCCTATTCATCTAGTCACTCAGGTATGCCGTCTGCTACAAGTAA
AAGAAACCTAGGCCACAGTGACTTAAACAAACAGGGTATTGTCTTTCTGACATTATAAGAAATCTTGAGATTGGTGGTTCCTGGATCAAGTACAGAAAACACATCATGCTG
AATTTCTTGGCCTTTCACTCATGATCACATGTAAGCTGCTGCAATTCCAGCCATAATGTCCATAATCAAGGCTGGAATAACTTGGCTTCAAGTTGTATTTGTACATCTTGT
TAGAAAACAAAAAGGTATCACAAATATTTTAATCGGACTTCTGTGTACATTTCTTTGCCCACCTTTTTGTCCATAACTTTGGCCGTTCATCTCTAGCTTCACTGGTCTAAG
GAAGGAAGGATTTGGCTGGCTTCATCTGTGAGCAAAATCAGGATTCTGCTGGCAAGAAGGGAGCAGAGTTTGGGTATTGAGTACCAACACTACTTGCCATAAAATTCTATG
TAACAGTTTGTATTTTTCATGTTGATTTATTTGTATATTGAATTATGCTTCATACTGGCCACTTCTACTATCTATGTATGATCTTTCTCAAATGGCGCTCCTTCTGTGGAG
TCTCTTCCAACCACCAATCACAATGAAGTGATTGCTCAGCATGATTTGTATTAAATGCCCGCTGCCCATTTTCTATTGCAAGGG
>chr3_89362032_89363457
AAGACTCATACTTCTAAAGTAGAGTAGTATGACACCTTAAGAAATGTTATGTGAGATGACCTCACTTCTGAAATAATGTTTCAGAATTGTTTCGTTTTAAATAAGTGTGAT
GGTCCATCTCATCTTCTTCAAGCGCAAGTAGCTGCTATTAATCCAGAAGATCTTCATTTCTTTTTGGGTTGAACATATCTGCTATCTTGAGGAATGAACCATGAAAAAGAA
GGAAAGTCATTTCTTGTGATTCAGGCAGGAACTCAGTCATTTTCCTTTTGTCCTTCAAATAATTGTTGAAATGGTGGGAGATTAGCCTAGATAGTGACTGCTGCAGTAACA
ACTGCTGCCTAGAAGTGAGCTTTATTCCACCTCCATGTAAAGAAAGCAGCTGTCTTTCTATTGCAGTTGGCGCCAGGCAGCTGCTTTTACTTTCTGTATTTCTTTATAGAG
CCCTTCGTCTTAAATGCAGTCACCTGCACACAGCCTACACTTTTTTTAGTCACAAAGGCTGCAACAAGAAAGCTTCATATGACTCCTGTAATGAGCAATGCAGAAAGTAAT
ATGGAAAGATGTTCCTTGAGCATTGTATAAGGAGTGTACTGGGTGGACGTTGGGAGATGGGGCAAGGGAGAAGGAGTTTAACATGTGTGATTGGGTGTTTGTGAAAAGCAC
CAGATTGTCAGATGGCAGGATGTGTACAACATGGGATGAGTGGCAGGAAAGGCTCCAGTGGTCAGTTCTTGTCCTGCACAAAAAATTCACAGCACAATGAGAACCAAAGAT
ATCTCCAATAAATGAAGTTTTACTTCTTCCCAGTTAAAAGAAAATATTCTCATTGACCAAGGTTATATTTACTAACTCAAACTAAGATTATAGTCTGGTGTATGTTTCAAT
CTCCTCTTTCCTCCTAGAGTTTTACTAAAGAAGATTTATGCAAACCCAAACTGTGATAAGATTTGTAAGATGATTGACTGTGGCACCAAAGAAAATTACTCTTATCATTTC
ATCTTATATAAAGCTAGGTATCTATCTACTCTCTTTTTAAACATAGGTTTTGGTTTCATGCATAGATTTGCAAAGTCATTTTTCAATTATATTAGTCCACATATTAATGAA
GTTTCTCCAGAGAAGCAGAACCAATAGACTGTGTGTATCTATCTATCCATTGAGAGAGAGATAGAGAGGGGGCAGGGAAAGAATACACCAATAGACTGTGTGTATTTATCT
GTCTATTGAGAGAGAGATAGCGAGGGGGCAGGAGACAGAGAGAGAGTGAGAGAGAGAGAGTTTAAGGAATAGGCTCATGTGATTGTGGAGGCTGCCAAATCCACAGACTGC
AGGGTAAGCTGATAGGCTGGAAACCTAGGGAACAGCTGACATTGCAGCTTGAGTCTGAATGCACTCTGAAGCTAGGATTCCCTTGGTCTTAAGG
>chr3_89429774_89430242
CAGGCAATGGTGCAATGGTGCAATGGTGCAATGGTGCAATGGTGCAATGGTGCAATCTTGGCTCACTGCAATCCCCGCCTGCTGGGTTCAAGTGATTTTCCTGCCTCAGCC
TTCCAAATAGCAGGGATTACAGGCGCCCACCATCATGCCTGGCTAGTTTTTGTATTTTTAGTAGAGGTGGTGTTTCACCATGTTGGCCAGGCTGGTTTAGAACCCCTGACC
TCAGATGATCCGCCCTCCTCAGCCTCCCAAATTGCTAGGATTACAGGCATGAGCCACCGCACCTGGCCATATTTTGACATACTATATTTCACCATAAGAAAGTGAATATAT
TAAATTTACATCTATTTCAACAAATGTTATGTTCAACAATTTCATGAAGTTCAAGACAATACCAATTACCAGTCATTGCAGGCGATAAGAAAAGACATAGGCCCTGTCCTC
AAGGTGCTTTTGTTGCTATATAAAT
>chr3_90096533_90097248
ACTAAACAAAAAAGAAGAGAGGATTCAGGAAGAGCCAGCAAACTTGCACAGGTGAATTGGGTTGACATAAGACTGTTATACCTGCTTTTCCACTGAAAAGGGGAAATTTGG
GTTTGCCTGAGGAATTTTTCTGGTTATCTCCATAGAACTTCAAGCTTTGGGTCATGAAAAGAACCAATAAGTTTACTTCCATCCTTTATTTCCTCTTCACCAATACTCAGC
ACAATACATTTTTTAAACTACTTAATAAATATATGCTTTAATTTCATGTGTAATTCATCAGTGATTCTTGGAGACAAAGATACTAGTGATTAGTATGGTTTAACCAATTTT
TTATTACTATTATACTTTAAGTTCTAGGGTACATGTGCACAATGTGCAGATTTGATACATAGGTATACATGTGCCATGTTGGTTTGCTGCACCCATTAACTCATCATTTAC
ATTAGGTATTTCTAATGCTATCCCTCCCCCAGCTCCCCACCCTATGACAGGCCCGGTGTGTGATGTTCCCCCCCCTGAGTCCAAGTGTTCTCATTGTTCAGTTCTCATCTA
TGAGTGAGAACATGTGGTATTTGGTTTTCTGTCCTTGCGACAGTTTGCTGAGAATAATAGTTTCTAGCTTCATCCATGTCCATGCAAAGGAAATGAACTCATCCTTTTTTA
TGGCTGCGTAAGTATTACATGGTGTGTATGTGCCACATTTTCTTAATCCA
>chr3_90323560_90325281
CTTTCCACTAGAGGACGTGAAGTGCTCCAAACATCCACTTGCAGATTCTACAAAAACTGTGTTTCAAAACCTCTCAATCAAAAGAATGGTTCAATTCTGTGAGTTGAATAC
ACACATCATGAAGAAGTTTCTCAGAATGCTTCTGTCTAGTTTTTAAGTGAAGATATTTCCTTTTCCATTATAATCCACAAAGTACTCCAAATATCCACTTGCAGATTCTTG
AAAAAGACTGTTTCCACACTGCTCAATCTAAAGAAAGTTTCAACTCTGTGAAACGAAAGCACACATCACAACGAAGTTTATCAGAAATTTTCTGTCTAGTTTTTATGTGAA
GATATTTCCTATTTCCTCTTAGGCCTCATGGGGCTCACAAATATTCCTTGGCAGATACTACAAAAAGTGTGTTTCAAAACTCTGCAATCAAAAGAAAGGTTCAACTTTTTT
GGATGAATCCACGCATCACAAAGTAGTTTCTCAGAATGCTTCTGATTATTTTTCTTTGTGAAGATATTTCCTTTTCCACCATAGGCATCAAAGCACTCCAAATATCCACTT
GCAGATTCTACAAAAAGAGTGTTTCAAAACTCCTCAATCAAAAGAAAGGTTCAACTTTTTTGGATGAATCCACACATCACAAAGTAGTTTCTCAGAATGCTTCTGTCTAGT
TTTTATGTGAAGATATTTCCTTTTCCACCATAGGCCTCAAAGCACTCCAAATATCCACTTGCAGATTCTACAAAAAGAGTGACTCAAAACTGCTCAATCAAAAAAGAGGCT
CAACTCTGTGAGTTAAATGCAAACCTCCAAAGAAGTTTATCAGAATGCTTCTGTCTAGTTTTTATGTGAAGATATTTCATTTCCCACCACAGGCCTCAAAGTGCTCTAAAT
ATCTACTTGCAGATCCTACAAAAAGACTCTTTCCTAACTGCTGAATCAAAAGAGACCTTCAACCCTGTGAGTTGAATGCACAGGTCACAAAGAAGTTTCTCAGCATGCTTC
TGTCTAGTTTTTATGTGAATATATTTTCCTTTTCAATATAGGCCTGAAAGTACTCCAAATATCGATTTGCAGATTCTACAAAAAGACTGTTTCCAAACTGCTCAATCAAAA
GTGAGGTTCAACTCTGTGAGATGAAAGCATACATCATGAAGAAGTTTCTTAGAATGCTTCTGTCTAGTTTTTGTGTGAAGATATTTCCTATTTCACCATAGGCCTTAAAGG
GCTCACTAATATCCCTTTGCAGATTCTACAAAAGGACTCTTTCAAAACTGCTCAGTCAAAGGAAAGGCTCAAATCAGTTAGATGAATGCACACAACACAAAGAAGTTTCTC
AGAATGCTTCTGTCTAGTTTTAAGTGAAGATATATCCTTTTCCACCACATGCCTCAAAGCACTCCAAATATCCACTTGCAGATTCTGAAAAAGAGTGATTCAAAACTGCTA
AAAGGAAAGGTTCAACTCTGTGAGATGAAAGCACACATCACGAAGCAGTTTAACATAATGCTTCTTTCTATGTGAAGATACTTCCTTTTGCACCATAGGCCTAATAGCGCT
CCAAATATCCACTTGCAGATTCTACAAAAAGAGTGTTTGTAAACTGCTCAATCAAAAGAAAGATTCAATGCTGTGAGATGAATGCACACATCACAAAGAAGTTTCTCAGAA
TGCTTCTGATTATTTTTCTTTGTGAAGATATTTCCTTTTTCATGATAGGCCTCAAAG
>chr3_96747377_96749109
CAGGTATAATGCACAATAAGATGAATGAACAATGATGTAGCCACACATCTCTGTCAATGACAGAATGCATACACTGAAATGTATTTGTCAAAAGTCTGCCCCCGAGGTAAA
TGCACATGTAACTGTAATTCTTATAAACATCCTTATGATCTGAGAAGTGACTCTATACTGTCTTGCCTTAGGGACCCCTCACAGATTCCTACTGTGAATCAATGATTCCTG
ATTACTGTGATCCCCAAAACTGCAACTTCCTTTACCTCTAAAAGAGGGTTAATAATAGTCACTGTTTCACAGGAGTTTTAAGGATTAAATACGTCTTGCATATAAGGCACT
TAGCATGATGTCTAACACCAAGTAAACACTTTCTATATGACAGAAATTTATTATTTATCTATCTATTTCCATATTTAATGTCTAAAATGGATTTAGCTGTACATTTTCTAA
GGTATTAGATATTTGAAATCTCATTAGCCAGTGTAATGGAGCGAAAAACATAACCAATGAAAACAATGGATAAGCATATTTTAAACCCATAGCTAGATGTTTGATGGATAG
AGTTGTACTTTGTTTAATACACTGTTATGTTTCTTGTGAATCTTAGAGATGCTCTATCAAACATAGAAATAGTATCAGGAACTCAGCATTCATTGATGAATTATAACTCCT
CTAAAAATTTATAGTGAAATGTTTATTTTGCTTTATTATCCTAATTCAGCCTTTTAAGTGAACAATTTTTAATTTCCCTAGAGTAAAATTTTATAATGAACTCTGTAAGAC
AGGAGAGTATATACAGAAAATTCATTTACACTTAGCTTGTTAACAGTTCAAGTATTAAAGAGGGATTCATATATTTGAATTTATTTTCTAAGGGAATCTCTTTAAATTCAA
GTATATTTCCATAAATCTGTTATGTTAGTCCTCTCATAAGAATGTCTTCCAAAACTATAATGTCAGCATAATTTTAATCACTGGTATTGACTTTCTTCTAGTAAGGCAATG
GTAAAATGATACTCTACTAATTTTCTCAGATTCTGGACAATTCAATACAATGAAATTGTAACTTATCTTGTAGAACTCTAAATCCTAAAAGACTAAACCCAATTTCCAAAA
GTTTTTAACTTAATATCACAGTAAATATTGGAGGAAAAAGTTGTATTATTGAAGTTTCAAAGCTGGTCAATTCGTTTTTCATATTTTCAAATTTTAGAACAGTTTTGGATT
TAAAAAAAAATTGTAACAGCTTTCCCTATTATAAACAACTTATATTAGTGTAGTACATTTATTAAAATTAAGAAACCAATATTGTTACATTATTATTAAAGTCTATGCATT
ATTCAGGTATTCTTAGTTTTTACCTATTGTCTTTTTTCTATCCCAGGATCCCATCCAGGATGCCTTCACTACATTTCGTTGTCTTTTCTCTTCAGGTTCCTTTTGGCTGTA
ACAGTTCATATTTAATATTTTTGACTGATTTTCCAGTAGTTTTGTTTTTTTAAATTTATTCCTTAAATTAGTCTTTCCTTTGGAATATTAAAGTTTATAGTAGTAGACATA
CATTAGTATTCTTAGGAGGACTGGTGGACTCGGATCTATATTGATCTTGTCTTTGAAGATCAAACCTATTAAATCTCAAATTTGTTTTGTACTAGAGCATTCTTCACACAA
ACACTTGTGTCACTGAGAATTAATTGATCTTCTTACTATTAAATGCAAGTTAGCTCAGCTATTGTGCA
>chr3_99113376_99114111
GAACACAGTGGAAATCTTGGAAAGTAATCATGTTTTATTTGGAGCCTCCCATTTTTATTTTGAGCCTCCCATTTTAATTTTTTAGATGGCCTGGTTTTGAATAAAATCACA
TACACGTGTGTGTGTGTGTGTGTGTGTGTATACATAATTGATGTGTGGATTCAGACATTATGGAAATGTTCAGATAAAATTAATCTGTAATCCAGAAGTGATTAATGAGTT
TTAAATTTAAGAAAAAAGTTGCTTGCTTTTTCAACGGATGAGGAAAGGCAAAGAACTAAAAATACATTGTATTTTCACTCTGCACTTTGCAATTTCTAAGGAAATATCATA
AGAAATTGTGTCCTCATTATTGATGTCAAAGAAAAGCTAACCTTTTTGTGCTTTTGCTGCAAGTTGACTTTGTAGCTAACTGGTCACCATTCTGCCCCTGATACATACTCA
TTTATCAGTATCACTTCCAAGGAAGGAGTTAGTGTATGCTTCCATCAAATGCCTGAGGAGTGCATGTGGGCAAGAAAGAGAAACCATGTTAAGGGAAAAAAGAGACTCCCG
TAGAAAGAGCACCTCAGGGAAGTACTGATCATGAGAATAAAGTTTTCATAGTTCAGAATTAAACAGGTATCGAGATCTAATTAGAACTCTCTTCTAGGAACACAGGGATAA
TTCATGTGTGCCTTAGAAATGTAACACAAAGCTGGAAATAATATTATTTTGAGTGGTATCTCATATAGGG
>chr3_100524751_100525835
GGGTTTCTGAGGTGGTCTTCAATTGCTGACCAGTAAGCTCACCTTCCTTCCTGCAATGACATTTTTATAAATGACAGTCTTGCTTTTAAATTCCTAGTATGTGGTCTTAAT
TTCCACACAAGTCTGGAAATGTTGACTTAGTACAAAAAGAAAAAAAGGCCAGGCATGGTGGCTCACACCTGTAATCCCAGCACTTTGGGAGGCAGAAGCAGGAGGATCGCT
GTGGCCAGGAGTTGGAGACAAGTCTGGGCAACATAGTGAGACCTTGTCTTTAAAAAAATAAAAAAATTAGCCGGGTGTGGCAATGTGTGCCTGTAGTCCTAGCTATTTGGG
AGACTGAGGCAGGAGGATAACTTGAGTCCAGGAGTTTGAGACTGCAGTGAGCTATGACTGAGCCACTGCACTCCAACCTGGGCAACAAAGCAAGACCTTGTCTCTGAAAAA
AAAAGAAAAAGAGAAAAAAATGGAATGCCAACTATCTCATTAATAATTTTTTTCTATTGAGCACATATTTAAATGACAACATTTTGGCTATATTTGGTTAAATAAAATATA
TTATTAAGCTTAATTTCACTGGTTTCTTTTTACTTTTAAAAATGTGGCTACTGAAAAATTAAAATTACATATGTGTCTTGCACTGTGTTTCTGTTGGGCAGCACTTTGTGG
AGCTTATGTCTGATGGGGGGAAGGTAGAAAAGCAACAACAGCAACAGAAAGATATTTTAAAAATAAATGTAAAAAACAACAAATACAAAATTACACATTGTGATGCATACT
GTGAAGACAAGTTTCTATGGAAAGGAAAATGAGAAGACCTAACTTCATTCAGCTGGCCCATGGAAGGCCTCGCTGAGGAAGACACATTTGTGCTGTGCCTTGAGGGAGGCT
CTTCCCACAGAGTTTCCAGCCAAAAGTGGAGACAGAGCATTCCAGGTAGAGGAAACAGCCTTCCGGGGAGTATTTCTTGAGATTCCCAAACACTTGTGGTCAGCAATGGGG
AGAAACAGACCCATGAAGGGTCCCCTGACTTTTCAGAGCTTGTGGTACGGGGAGACAGGCAGGACAGGCATGTGCTCTAGGCTACA
>chr3_100902897_100903624
ATGGGCAAGGGTGAGGGAGAAGTCTTAAAATAATCATACTATACACAGATTTTAAACGCTGTCTTCATCAGTTCTTTTCTCTGCAAATATATATTTTAAAAAATCAGAGTA
TGTCCATTCTGTTACCCCATGCCTCAAGGAGAGCCAATCCCGATGCTCCAGGGAAGGAAAAATTCTACTTGCACAAGACACCGTGGGCCTCACCTGTATGAGCTAAAATCA
CTCCCTTTCATGGGAACAGGAATATTTATAACGCCCTTCCTAATTTGTATCCTGTTTATGTAATTTCTCAGCCTGTTTTCATAGCTAGTCATTTTTAATGAACAATTTCTA
AACAGTCACAATTTATAAGTTGGTATAATTTTCATTTTAAATATATTTCAATGAAATGTACATAGGGAATCTCAGGATATTTAAGTTTTAAATAAAATTATATTAAATCAA
TCAGCATATGCTAACTCAATAAGGAGCTAATAATTTATCAAATAATTTTTTAAATATTGATGTCTGCAAGATGAATGGCTGGTTACACATATGTAAATAAACCAAATATAT
TTTGGGCATATGAAATAGCATTTTATAAGCAACTCTACTGGATTAATGGATTGATGAGTATTCTTTACAATGTTCCTCCAGAACTTTAAACTCTGAAACTCGTTCTATAAG
AAATATCATTTGGATGCTGTAGTCAGCCAGAATTCACAGCTACTTACTCAGGCAGACTTCAT
>chr3_101781035_101781673
TTACTCAGCATCCTATGAAATACAGCTACTCTTTGCAAAGTTTGAAATATATGCATTTAAGTGTAGATATTTTCCATGTAAATCTGTGCTTTTGTCTCTTACTATTGTTCT
GAACTATATATTCTGAACTAAAGTTCCAGACACTTGCTGTGACTAGTACAGTTACATTTATTTGGCCAACAGGTCAGAGTAGTTAGGATAGGGACTGCCTCAGAAACTGGA
CAGTTTCTATGCAGTTGTCCTATAATATATTATCTTTGTGGAATGGTTGCCTGAGAACATTAGCTCCCCAGAGGATAGGGTTGCTGTCTGATTTTCTTTGTTTAATATTGA
ACTCAGGAATTTCATTTGTGTTACTGACAATTGTAATTCCAAATGATGTAAGTGACTGCTTTGTAATTCTCTTGTGAGATGGGGGTAGGAACCCTAATGGCAGTCTGGGGT
TGTTGTCACAGGCCATAAAGAAGTTAGATTGGCCACTATGAGTCTTGGATATGGAAGTAGGCTTAATAAAAATTTGGCAGAACACTTCCAACAAATACTGGGTTCCACATG
TAAGGCAGAGCATGCATTTAACTTTTTGCTTGTTCTTTGCACATATTATAAAAATAAAGCATGAGTAAGTGGTGGTCTGACATT
>chr3_104321582_104323699
TTTCACAGAAATAGAAGAAACAGGCCTAAAGTTTATATAGAGCAATGAAAGATCAAGAATGGCCAATGCAAAAAGAATGAGACTGGAGGAATTACATTCTCTGACTTCAAA
TTATACTACAGCACTCTAGTAGGCAAAACAGAATGGTACTGGCATAAAAAAGACACATAGACTAATGGAACAGAATAGAGAACACGGAAATAAATCCACTTACCTACAGTG
AATTCATTTTCAAAAAAGTTGCCAAGAACAAACATTGGAAAAAAGAAAACTTCTTTAGTAAATAGTGCTGGAAATAATGGATATTCATATGCAGAAGAATAATACTAGATC
CTTATCTTGTACCATATACAAAAATCCAATCAAAATGGATTAAAGACTTGGCTGGGCACAGTGGCTTACATCTGTAATCCTAGCATTTTGGGTGGCTGAGGCACGCAGATC
ACTTGAGGTCAGGAGTTTGAGACCAGCCTGGCCAACATGGTGAAAACCCACCTCTACTAAAATTACAAAAATTAGCCAGGTGTGGTGGCACATACCTGTAATCCCAGCTAC
TAAGTAGGCTGAGGCACAAGAATCACTTGAACCTGGGAGGTGGAGGTTGCAGTGAATTGAGAGCACAACAATTGCACTCCAGCCTAGATGAGTGGTCTCACAAAAAATAAA
TAAATAAATAAATGGATTAAAGCCTTAAATCTAAGATTTAAGTAATTTCAAACTATGAAACTACCACAAGACAACATTGGAGAAACTCTCCAGGACTTTGAACTGGGAAAA
TATTTATTGAGTAATACTTCACAAGTAGTAGCAACCAAAGCTAAAATAGACAAATGGAATTACATTAAGTTAAAAAGCTTCTGCAAAACCAAAGAAACAATCAATAAGGTG
AAAGGACAACCCACAGAATGGGAGAAAATATTTGTAAACTACTCATTTGAGAAGGGATTTCTTACCAGTATATAAAAGGAGCTCAAACAACTGTATAGGAAAAAAATTAAT
AATTTGATTACAAAATTGGAGACAAGTCATCATCATGGCAAATAGGAGGCAGGACTAGACTGCAGCTCCAACTCTGATGAACAGAGCAGTATGTGGAATCTCGCATTGTAG
ATTTTAGCTGCAGATCAACTGCAAGAACAAACCAGCAATCCTGAGAGGACCCACAGACCCTTTGAAGGGAGCCGACTATTCCTACAGAATCTGGGAGACACCCCAAATAAT
GTGAATGTCCCAGTTGCAAAAATGGGAAAGGGAGAGCTGCCTCTTCTGAACAAACACCACCACTGGAAAAACTGAAGGTCTGCTTGTGGGAAAAATTTCTGAACTTACCTG
GAGCTGAGTCAATTTAGAGAGCCAAGCAAAATACAGGCATAGAGGAAGCATCAGAAAGGCCCTGGGAGCTCGTTCAGTATCCAATCAAGCCATTCCTGCCTGGCACCACAG
AGAGCCATCAGGAGGGTGGCCAGGTGGTGGGGGAGGAAACACCACAGGGAGAAGGAAATATCCAGTTGAATTTTGTAACAACTTGAACAGTGCGAGAAGCCTCCTGACCAG
AACTCAGGGGAGGGTGCAAATCTGGTGTGCAGACTCCATGGACAGGGGAAGAACTAAGCCCTTTTCTCTCACAGCTGGAAGGCAGGTGTCATGAGGCAAGTTTTCAAGCTT
GACTTGCCCACTGCTTGGAAACAGACTCGGTACTGTTAGGGGGACACAGTGGGAGTGAGACTGGTCCTTTGGTTTGAGAGGAAGCTGGGTGAGGCCTCTGACAGCCGGCTT
TCCCCCACTTCCTTGACAACCTGCATGACTCAGCAGTGGCAGCCATAATCCTCCTAGATACACAACTCCATTGACCTGGGAACCTCACTCCCATCCCCCACAGCAGCAGCA
GCAAGACCTACCCAAGGGCAGTCTGAGCTCAGACTTGCCTAGCCCTGCCCCCACTTGGTGGTCCTTCCCTATCTAACCTGGTAGCTGAAGACAAAAGGCATATAATATTGG
GAGTTCTAGGGCTCTGCCCACTGCTGGTTCCTCTCCATACTAACACAGCTGATGCTCTCTGGAAAGTTCCACCTTCTGGAATGAAGCCAACCAGCACAAAAATAGAGCATT
AAACTACCA
>chr3_105893271_105893969
ATCTCAAAATTATATCTTCTTCTTTTTTTTTTTTTTTTTGACTGTCACCCAGGCTGGAGTGCAGTGGCGCAATCTCAGCTCACTGCAAGCTCCGCCTTCCAGGTTCAAGTG
TTTCTCCTGCCTCAGCCTCCTGAGTAGCTGGGACTACAGGCGTCCACCACCATGCCCAACTAATTTTTTTGTATTTTTAGTAGAGACAGGGTTTCACTGTGTTAGCCAGGA
TGGTCTCACTCTCCTACCTCGTGATCTGCCTGCCTTGGCCTCCCAAAGTGCTGGGATTACAGGTGTGAGCCACTACTCCCAGCCTAAATTATATCTTCTTTATATGCTTCA
GCTACATCTTCAACCAGTATTGTTTTCTAGCTTTTCACAGTAAAATTTATGCTTTCATCTTTTGAAAATACAGTCATAATGGTTCTATAAAATTTAAGACTGACTTGTTTA
TTCTTATTTCCTGAAATAAAGCAGAAAGAAAGCAGTTTAAAAATATATCAAAATAAAAATGTAATTATAAAAGGATAATATTTATTATTTCTATTTTAATACTGATTTACT
ATGTTGTGAGCATTTGGACACATAGTGTATGTCAGCAATCACAAGTTATTCAAAACACAGTCAAAAATAACACAGCAAAACATTTTGATAAGACTTGAAAATATGATTGAA
AGCAATAAAATGCATTTCAAGACTAACATAATA
>chr3_108408645_108411090
AGTATTGTACACTGGACAACTTTTGCAACTTTTACATGACAGTCCTGCTCATTAGAGCCATTCCAGGTTCCACCTGGAGGAACACAGACCTGGAGTCCCTACCCTTCCAGT
GTAAGTGCTTAGCTATCAACATTAGTGGCTGCCATTGTTTCAGCCACCACTCAACACTGCGACAGGAACTTAAAGTAAAAGCTGGATCAATATCTGCCAGCATTCAAGGCA
TGGCCCCAGATAGGCCAGAGAATCAGAAGGGGCCCAAGGAAGACAGTGGCTTTAGCTCAAGCACTTGAGTGTTTTTTCCTAGCCTCTCATGAACATAAGCCTTTGACAAAC
AGAATAGGGCATCCAGAAGTCACAAAACCTCTTCCACCTGATATTGTTATGGTCAGTTCTGCCTTTAGTACCTAAGAGGTGTGGTATAGGGCCAAGTAGCTCAGAGAATTA
CCCAGTTCAGAGGTGGTGGAAGGAGCTCAATAGGTCACCTGCTCCTCTGGTTCTGAGATCCTGGGCTGTGATGTGATATGATGAGAATTTTTAGAAGTTACAAAGACAAAT
ATGTTAGATGGAAATTTTCATTGCATAATAAATTCTTCTCTGAGAAGTGCTCTCCTAAAGATGGGTTATCAAGAAGAAAATCAGGGAAGAGGTTCTCAACTCTGACCGCAC
CTTAGAATCACCTGGAGAGCTTTGGAAAAAGCTCACTCAATATTCAAACCCCGCCCCAGTCCAAAGGTGGTGCCCAGATCAGCAGCACCGGCCTCACCTGGAAAACTGTCA
GAAATACAAATCCTTCAGACCTACTGAGTCAGAAACTCTGGGGGTGGGCCCCAGCCATCTGTGCTTTAACAAGCCCTCCAGCTGGTTTGGACGTAGCTAAAGTTTTCTAAC
CACTGTTTTAGCACCCGTCACGTCTCCATCTAGTGCCTTGATCATAGACTATGTAGGTCAACAGAAAGTAAGCTTCATTTACGCCTCCAACAGTAATGAACTTGCTTCCAG
GGCATCTCAGGGTTTTCATGCACATTGCTGTTGGTGCTGGGATAAGTTGGCAGCCTCTTTGAAGGGCTGTTTGGCAGTAAATCAAAATTTAAAAATTCATTTCATTACCCC
AGCAATTTCTTTTCCAGGGATCCATTCTACTGAAATATTTTTACATGTGCATAAATACATGTATAGGGATATATAATGTAGGATTATTCATATTTGTGAATAATTGGATCT
AAAATGAATAAAGTCTAGTTAAATGATAGCCATCTTTATTACAAAACACTATGTAGCTATTAAAAAGCTTATGGTAGGTCTCCATGTACAGGCATGCAAAGACCCACAAGG
TACGTGGGAAGGTTGCACAGCTCAGTAGTTAAGTGCGTATATGCTGGAGCCGTGCTGGCTGGGCTCAAATCCCAGATCTGCGACTTATCAAATGTGAATTTGAACAAGTTA
CTCAACTTATGACCTATATAACCTTCATTTTACAGATGAGAAAACTAACACTAGACTATTCTGAAAATTTAACAATAAATAGTTAAACAGTGCCTGGTACGTAGTATGGGC
TATAGAAATATTCATTAAATCGGGAAATATATTCATATATGAAAAAAAGGTGTAGAACAATATGCAATTTGGGTAAAAACTACACACTTGAGTATAGCACACATGGAAAAT
CTTGGTACGGTTGTGGATATCAAGAAATTTTCAGCACTGGCTTCCTTTACAGAGGGGAACTGAAGTTAAAGGTAGGAAACTAGTCTTACTTTTAGAATTAATTTAATACAA
ACAGCATCTAAAGTAAAAAAAAAATAAGTCAAACAGAAGTATAAAAATTGAAAAGTTAAAACATGTTGGGAATGTGAAAATGCTGAAGACAGCCTTGCCTGTAGCCAGGGC
TCTTCCTGAGCTACCCGCTCTGGCTTTGGCTCTGAGCCCAGCTCGGTGTACCTTGGAGGTTCTTGTTCTCCCTCCTGAGTGTCTCCTGGCCCACGATGCTCTCCTCATAGG
TGTTCTTGAGCTTGAGGAGCTCTGTACTGAGAGCCTGAACTTCCTTCTGAGAGGCATCCAGCAACGCCTGGGACTCCTCGTGCTTCTGCTTCCAGTCGGCAAGGGCCTTGC
CAGACTGCAGCTGCTTCTGGTCCAGCCTGGCTGCTGCAGAGCGGACCTTCCCGAGGTCAGACAGGGCGTCCCCGAGCTCCAGCTGCAGCTGGTGCCTGGCTCTCTCCAAGG
AGGCATTTCTGGCATTGGCCACCCCCATGGCTTCGGCTGCCTCCTGCAATCTAATTGCCAGTTCCTTCCTGAGAAAGGAGGACACCCAAAGAGTGAGTGAGGCAATAACTC
TCAGAGAGCTCATCAAGTCTGCCCTGGATTAAAGATAGAGCTTGGGTGCAAAGTAAGATGGCGCCTCTGCAGTGGACTTAGTGGTATAAAGCAACAGCAGCTCCTATCTGA
AAGT
>chr3_110025585_110026287
ATACCTTAAAGTAAGCTTCATAGTTTTTAGCTATGAAAATTTGAAGAAGCTATTTAGTCTCTCTTCATTTTATTTCCCTATCATTACAAAAATATTTACAATGCTCTCCAC
ATAGGTTCTGTCTCAGTTCGGATTTTTCTAGTTGTAATATTTATTTCAGTACAAATAGTTAATTTTTCGGGGAAAAGTATCAGAAACACCACAAAGGAAGAAAACCATACA
AGGAAAGGAAGGCTGCTTATAAGAATTGCAATATCAAATCAGTGGTTTGATACTCCTGCAGTGGGCTTAGTCCTGCAGGGAAATGTTTGTAAATATGATAATATGAGGAGA
GAGCCAGGCATAGTGGTGCATGCCTGTAGTCCCAACTACTTGGAATGCAAGAGGATTGCTTGAGATTAGGGAATCGAGTCCACCCTAGGCAAATTAACTCTCCCACCCCAC
ATGTTACATATATATATATATACACATACATTTATGTATTCATTTATATATATATATATATCTCCATACATATATGTGTGTGTGTTTTGTGTGTGTGTATGTGTGTGTTTA
TGATAGAAGCAGAGGTAGAAATGATGTGGACATGAGTCAAGGAATGTGGGCAACCTCTAGAAGCAAGAAAAAACAAGGAAATAATTCTCCTTCAGAGCAATCAGAAGAGAT
GTAGCTCTACTAACACCTTGAATCGAGTTCAGTAAGA
>chr3_111310427_111310682
ATGGGCTAGGCTTGGAGGTGGACATAATTCTGCCCATATGTCTAATTGCCGGAACTTGGCTACCTACAAAGGAGAATGAAACAATAGTTTAAATGAATGCACTGGAAGAAA
ATAGCTTGTATGACTAGATAATTCATGCCACAGTTTATTCTCCTGGTCACTAAATATGAATTTTACTCTTTCTCCCATGTATAAGATCCATCCTTCTTCTCCTGAAGGCAG
ATGACTCTAAGTCTCAGCCAGTTCCTACATCCCA
>chr3_113145869_113146655
GGAAAACATTTCCACTTTTTGTTTCAACATTTCACTTTTTTTTCCGAAGTTCTTAAAACAGTAGTAATTATTGTTTTTCTAAGGGAATGTTGCTATTTTTGTCAGCATGGG
CTTTGAACTGCTTTGACTTTTTCTCTAATCTTGCTGGCACAGTAAAGTTGTTGCTGCGTTAATGTAAAGGGCGAACATTTTGAATAAGATAGAAAAGCACAAAAGAAGACC
TCCTTGAGATACTACCGAGACTAGAGGTTGTCTTTGTTAGTCAGATGTTGACAGTGCTCAGGAGCCACTCCAGCACTTAGGGGGGTGTCATATGGTAGCAAGACAGGTACT
TGTTTCCAATCGAAAGATAGGAGTGACAGCATGTGATCAGATAAGAGGAAGGGACTCAGTTGAAAGGAGAGGGCTTCCATCACACTGGTTATTGTTGCCCCCTCTTGGAGC
TTTGCCTGAGTTCAGGGGGCCTGTGGACCTTTCTTAATTTATTATGTACCAGTGGACTGGGTAATCAGGAGAAAGCTGTCCATTAATCCAACCATAAGTCCAAATATAGTC
AACATTTTCACACATTGGCCAACCTCAATGGACAATGAAGTCTACAGGCAGCACTTAACATTTAAAAAGGGACGTTGAAAAGCACTTAACATTTAATCAGATCAAATGATT
AAAATGGCTTGAAAATCCCCTAAATTGTCCTTAAAGAACATTATTATACCATTGTGTGAGACCAAAATATGCCACCCCAAAATATGAAGGATTGTTGAGCTGATGGTAATT
AAGAAGAAAC
>chr3_113941891_113943657
TTAAAGGCATGAGCCACCGTGCCCGGCCATCTTTTTTTTTTTTGAGACAAGAGTCTTACTCTGTCACCCAACTGGAGTGCAGTGGCATGAACACGGCTCACTGCAGCCTTG
ACCTCCTGGGCTCAAGCAAACCTCCCACCTCACCCTCCCGTAGCTGGAACTTCAGGTGTGAGCCACCATGCCCAGCTAATTTTTGCAGTTTTTGTAGAGACAAGGTTTTGC
CATGTTGCCCAGGCTGGTCTCAAACTCCTGGGCTCAGCAGATCTACCTGCCTTGGCCTCCCAAAGTGTTGGGATTGCAGGCATGAGCCACTGCTCCCAGCTGCAATTTTTT
TTTTTTTTTTAATGGCTACCATATCTTTATCTCTCTGAAGATATTACTGATAGTTAACATTTTTTAAATCTTCTTCTGGCATACTCATTTTGCATCAAGATCTTCACCCTC
GTTTTAATTTCTATCTTTAAGGTTAGAGAATTTCTTTAGTGTTTGGTAGCCCTTGCTTATCTTCTTGTGTGGATCTGAAGCTCTTTACATATGGATTGGGCTGGTGTACCC
CAAACTTCTCTGTAGATCTGGCTGGGCTCTTGGCTGAGAAATCCTGGTTATCAGCACCTTTGGGTCAGTGTCCACAGAGAAGACTCCTCCAGTCTCCAACCTGGTGGATTT
AGGGCTGGCTGCAGCGTTTTAGGAGCTGAGCGGAAGAGGGATAGGGGAAGGAAAGGCAGAAAGGATGGTCCCAGGATTCAGTACATACATTTTCCTGTATTACCCTTGTTT
CTGGTATGTACTGCTATCCTTAACAATGCCTTGGTGTCCCTCAAGCCAGGCAGCCAGAGACCCTCTGTTTTATCCTGCACGGAAAATAAAATTCCAGACTTCTGCCTAGGT
AGTAGGAAAGGTCAGATGCCGAAAGTTTCATGCAATCCTTCCTTTGGCTCTTCCTCTTTATTCTCACTTCCAGAGCTTCCTGGTCATTAACACCTGAGCCTTTTGAGGATT
CTTTAGGGTTAATTTTGTTGGTTCTCAGCATTACTTTTACTTTAGAATTCAGCTTTTCCAGGCCTGCTGAGTCATCCATCTGCTTTCCAGTTTCCAAAGTTGCATTACTGT
TGTCTCCTTTTCCATTTTCCTTGCCCTTATAGCTTTATGCCTTCTAAAAAATCTCTTTATTAGTAGAGTTTGAGGGAGCAAAGTTGGATGTGTGTATTTATTCCACTCATT
CACTCTTCAGCTCACTCCTGCCTGATGTTCTTCCCGCATGGTTTCCCCAACTAATATTGCTTGAGCCAAGGTCCCCAGTGACATCTGGCTTGTAAAAAGAATGTACCTTTT
TTCAGTCTTCATCCTACAGTGTCAGCATTTGACAGAGCTAAACACTTCTTTCTTGAAATGTATCTAATGTATCTAATCTTGCTTTCTTTAAAACCATAAAAAAATCTTTTT
GTGATGTAATTTACATACAATAAAAGTTTTTATTCACAAGGTTGTGCAACCATCATCACTATCTAATTCCAGAGCATTTTCATAACCCCACAAGAAAATCTGTACACATTA
GTAGTTAATTCCCATCCCTCACTCCCCCTGACCCCTGGCACCCACTAATCTAATTTCCATTACTATGGGTGTGCCTATTCTGGACATGTTATATACATGGAATAATACAAT
ACGTGGTCTTTTGAGATTGGCTTCTTTCACTTAGAAAAATGTAAAACTAATTTTTGCTAGTTAAAAACATCTCCTTGGCTGGGCACAGTGGCTCACACCTGT
>chr3_115619747_115620298
CAACTCAGCCACCAGCCTGATCTTGGACTTCCAGACTTCAGAACTGTCAGAAATTACATTTCTGTTTTTTAGGCCACCCAGTCTGTGCTATTTTGTTACGGCAATGCTAGA
AAACTAATGCAGCAAGTAAAAGGCTTAGATTAAGCACTGAAAAAATAAGAGAAGAGGCCGAGGTGAGAGGATTGCTTGAAGCCAGCAGTTTGAGACCAGTCTAGGCAACAT
GATGAGACCTTGTCTCTACAAAAATAAAAAATAAAAAAAAAATTAGCCAGGAGTGGTGACGTGTACTTGTAGTTCACAGAAGGCTTGTGTACTCAGAAGGCTGAGGTAGAA
GATTGCTTGAGCCTAGGATTTCAAGGTTGTAGTGAGCTATGTTTGCACCACTGCACTCCAGCCTGGGCGACAAAGAGAAAACCTGTCTCAGAATAAAATAGAATAAAATAA
AATATAAAATAAAATTTAAAAAAGGGAGAAATAAGACTAACATCTTTTCTACCTGAATTGATGACATTGTCTTCTCTCAAGTACCAGCCATAATCTTAAAATGGTAGA
>chr3_117089434_117100064
ATATATATATATGGATGCAGAATTCAATTGGCTAGATTGGCAAGGAACTTATAAGACTTTCAAGAGTCTGGTTAAATGTCTGTTTATTTCTACAGGGACTCTAGTAAACTT
TCCATTCACACATCTTTGGACCTCGGCTTCCCAAAGTGCTGGGATTACAGGTGTGAGCCACTGCGCAAGCCCAAATTATCCAATTTTTTTATAGTTAGTGTTTCTCTGTCC
TATATAAAACATCACTGCTTATCCCAAGGTCTTACAATATTCTCTTATGTTTTCTTCTAAGAAGCTTTATACTTTTGGCTTTTATGTTTAGGTCTGTGATTTTTCTTGAAT
TATTTTTTATGTGTAGTAAACTAGGGGTGGTTTTTTTTTTTTTTCACATACAGATATCCTTTTGTTCCAGGATCACTTTATTGAAAATAATTTTTTCCTCATTGCTAAAAT
ATTTGTCCTAGTTAGGTAGGGCTGCTATCACAACATACCTTACACTTGGTAATTTATAAATAACAGAAATTTATTTCTCACAGTTCTAGAGGCTGGGAAGTCCAAGATTAA
GGTGCCAGAAGATTCAATGTCTGGTGAGGGCTGCTCTCTGCTTCCAAGATGGTGCCTTGTTGCTGTGTCCTCACATAGAAGGAACAAAAGGGGTCAAACAGGTTCTTTCAA
GTCCTTTCATAAGGCCACTCACTAATCCCATTCATGAAGGTATTGTCCTCATGACCTAATCACCCCCTAAAGGCATCGGAGATTTAGTTTCAAAATGAATTTTGGAGGGAC
ACAAATATTCAAAGCCTACCATATTTAATTGTAAAATTAATTAACTTTTCCTACTTTTAACCATGTAAGAAAGGCCATTCAAAATGAAATTCTTCTAGGTAGACATCATTC
CATCCCCGATAGACACAATAAGCATTGGAGAACCAATTGTCTTTTGAGACATTTGCTTAAATAGGCTAAGATTTACTTAGAATATTCCTCTCTTCTATTAACCAATCAATT
AATGCCAGACTCATGCCACCTGGCCCTGAATGGTTCTAGAATCTGGAGAATGGCTGGTTGCTATATGATTGAAATAAAGAGTGGTAGTAGATATAGTCTGATGAGGAGCTG
CAGAGCAGCTAAAAATTTTGAAAACAGGAGGGAAGAAAAATTGTCTAAAAGAAGCCATGAGGAGCAAGTGCCTCAACTCAACTTCAAGGACCTGTTCTATGGGAGCCGGGA
GAAAAAAGCAGTCACCAGTTAGGAGAGATATGACAGTATCTGGATCCTCAAGTGACGGTCAGGTTTTCATTAAAGTGGGAAGGTGGAAGGGGAGTTCAGAAATAGCAGACA
TTTTAATGATGACAGAGGAAGAGATCAGGAGAAATAGCATGACCGTGTGTGAGTGAATGAGAAGTTGAGTCAGCTAAGCAGATGGGCAGATCAATTCATACGAGGAGATGC
ATGAGTAGACAGTGAGAACTTTTAGTGGTGATGAGGATAGGTGGCATGGTATTGTCCATTCTGTTGGTTTCTTGGGAAAAGGTAGGTGTTAAATATATGGACACACAAACA
CACACAATGGAACTGTTTTATTTAAACTAAAACAAAATAAAACTATTTAGCTTTTTTTTTTTTTTTTTGAGACGGAGTCTCACTCTGTTACCCAGGCTGGAGTGCAGTGGC
ACGATCTCAGCTCACTGCAAGCTCCACCTCCCGGGTTCATGCCATTCTCCTGCCTCAGCCTCCTGAGTAGCTGGGACTACAGGTGCCCACCACCACGCCCAGCTAATTTTT
TGTATTTTTAGTAGAGACGGGATTTCACCGTGTTAGCCAGGATGGTCTCGACCTCCTGACCTCATGATCCTTCTGCCTAGGCCTCCCAAAGTGCTGGGATTACAGGCGTGA
GCCACCGCGCCCAGCCACTATTTAGTCTTTTATAAGCTGTGGAGAATCCATAAAATGCTAAAATGTGTTAATGTATTTATTTGCTTTTTTTGTCTCATCATTTATTTTCAT
CATAGAAAAAATAAGGTAGTAAAAAAGGAGATGGCTGGAATGAAAGTGTTTGTGCATCTAATTTGGAAACCTAGAGATACAGCTGCAAGAGGGGCTGTCAAAATTGCTTAA
GCTTTTTTCCAAAGATGGTGATACATCTTTCTTGGATAGTCACATCCATGAGAATGAAAGAAATGATGAACATGTTAACAACAACATAATAGGAATACTTCATTTTCAAGA
GAAGAAAGCATCACAAAAACTAAAACACAGTGCTTCTCATTTCCTCTAGGGATTCCTGTTATATAATTTCCATTTTAAATGAAGCAAAAATACTTCCAATAACCAGAGAAA
CACTTAAAAATTAAGAAACACTTGTTCTAGTTAATGTGTCTGAATAGTTCCAAGAAAAAAGTCTCCCCCAGGAGGTCATTATTATTCAAAAATTACTCTAATTAGGTCATG
AATACATTAGGCCCTATTCAGCACCAACAAGAGAAAAAATAGAATTGGAAATGTGACACACATAACACTCCCAACGTGTTAGGGTGATTTTATTCCAAAATGCCATTAAAA
GATGAAAAGGTCACCCTGTAGGGAAGCAATTGGTATAGCACTCTTGTAACTGATTAAAGGGGCTTTTATTTAGGCATTTTTTTTCTTTTTTTCTTTCAAAAGGGGTCTTTC
TAGATAGAAAGAAAATATATATGTCTCTGTGTGTATAATCTGATTGCATAGATGTTTGGCTGTTTTAAAACAGTAACACAGAAAAAGGGAAAAACAAGAGCTCTTGAGATA
AGAAAATAGACACAATTGTAGACTGAGTATACAAATTGCACAGAGAATCTTAAGAAAACATAAAAAGGCATAGATATTTCCTTGTGTTTGTTTTTCATTTAATTACTCCAT
CTCTGTGGTTTCTTAGAATATCTGCTGCATAGACAAGTTCCATATTTAATTAGAAAGGAGTATAAAATTTTAATGAATTGGTAATGCCCAAAGAAAGAGGCTAGAAAGTTG
AAAGTCTTTATTTTTTTAAAAGAAACTTAAGAAAATCTGATAATGATCCCCCCCGATTTGTTTGATAGTTGGATTTGTGAATTTCCAGCAAGCCATATTATACTACATACA
ACTAAACAAAGGAAAACATCCCCAGGGCTTACACATGCACCTGTACCTTGTTAAAACCATATAAAAGAGGGACATTGATTGATCACTTGTAGCATGATTTCTGTTTTTTTC
TATATAATCTCATTGCGAATGCAATTTTTTATAATCATAGCTTGCAACATTCATAATCAAAATTGCTTTCTTTAAAACCTGCCAAAGTACTTATCATACGCACAAGATTTC
CACCTCAAAGATACGGTTCCTGTCTTAGTTCATTTGTGCAGCTGTAACAAAATACCTATGACTGGGTAATTTACAAAAAACAGAAATTTATTTCTCACAGTTCTGGAGGCT
GGGAAGTCCCACATCAACGCCCCAGCATCCACTGTCTGTTGAAGGTCTCCTTGCTGGTCCTCACATGGTGGAAGGCAGAAGGGCCAAAGTGAGGACAAACTCTGTGTCCTC
ACATGGCAGAAGAGCAGAAGAGGACAAACTCATGTTCACAAGCCCCTTTTCTAAAGGCATGAATCCATTTATGAGAGTGGACCCTCATGATCTAAAACAACTCCCAAAAGG
CCACATCTTCCAATACTGTTGCATTGGGGATTAAGTTTCCAACTCATGAATTTTGGGCGACACATTCAGACTATAACAATGCCTAGATATGAGACACTAAAAACTCAATGT
TTTTTCTGTATTCTTTACTTACAAATATTTTATGTCTTAGTGTCCTTTAAGAATTCTAAGAGTTTTATAGAAGATTAAGTATACCAAATGTCTAATTGATTTTATTCTTTC
TTCTGATAATGCTTAATTCATGTTTTCTCACTCCTTTATCCAGCCACTAATTCATTCAACAATATATACTTTTAATTGTAACTTTTTATTGTGACACAATATCAGAGTTAT
AAATGAGTTGCAAAATTTCTCATACTACTACCACTCAGATTCCCATTTGTGTGTGCATGCATGTGTGTGCATGTGTGTACACACTTGTATTTATATGAGTATGTATATGTA
TTATGTATACCCATATATAGGTGTACACGCACACAAACGTGCGTATGTATATTCTAAACCATTTAAAAGTAAGTTGCAGGCATGTGTTTTACCCATAAATACTTCGGCATG
AATTTCCTAAAAACAAGAATATTCTTCTACATAATCACAGTATAATTATCAAAATCAGGAAAGCAACATTACTACAATAACATTATCTAATTTATAGACCTTATTTACATT
TTGCCAATTGTTCAGTAGCTACCTTTCAAAAACCTAGGATTTTATTGTACATTGCATAAAAGAATAAACTACTTATGAGAAAGTGAAAAGTACCAGAGAGTTTGCTTACGA
GAATACATTTTGTTTTAGTAGATAACATAGTCAGTACCTTTTAATTCAATAAATAGGTATTGTGTGTAGACTTTTTATATAGAAAAAGTAATAATAACTCCCATTTGTTGA
GTGCTTTCAATGGGTTAGACACTTATAGTAATGTGAACTCTCTAATTTGCATCTCACAACAATCTTAAAAGGTAGATATTATTTTATAGAGGAAGAAACAAGGGCTAATAG
TAATTAAGCAGCTTGTTTGGTTACAGAGCAAGTGAACTGCAGACCTGGAATTATCTTCCAAATCCATATTCTGAAACTTTATTCTTTTATTCATCATGCCATATTCCTCAT
AGAGTGAAACAACAGACACTGATGATGGATGTCCTATTGTCCTGGAACTTATAATCTTCCTAAAGGAAATATACAAAACATATAAACTCAGAACATTATGAGTAAGAAGTT
TCTCTTCATTTAAAGTTGTTACTCAACTGCTACCCTATCCCTGGTGCTTCAATTCTTCTGCTCCTCACCTGTTTTCTCCATAGCATTTATCATTGTTTATCTCAGTATATA
ATATACATCTTCACTATGCTAATATCATGTCTCTCCACACAGGAATGTAACTTCAAGAGAATCTTAATTCTTTTTTTTTTTTTAAGCTGCTAAGTCCACAGCACATAGAAA
ACTACCTTGCATAAACCAGTCATTAGTAAAAGATTTGTTGAACTCATAATTAAATTTCATCAACTGCTTGATTTTATAGATGAGGAAGGTGAAGTCCTGAGAGATTAAGTT
GTTCATGGTCAGAGTAATTTAATTTTTAATTTTAAATTTATTTTCTTTTTTTTTTTTAAGAGATTGATTCTCACTTTGTCACCCAGGCTGGAGTGCAGTAGTGCAATCATA
GCTCACTGACACCTCGAATTCCTGAGTTCCTCCTTTCTTGGCCTCTCAAAGTGTTGGGATTACAGGTGTGAGCTCCCATGCCTGGCCTAGAGTAATTAAATGACATGAAAT
GTCATTAAGTTGAAAGTAAATAGGAGTCACAATGAGTGACACAATCATTGGGTCCTGTAGAGCATAGAGGAGAAAGAGATAAGAACTGGGTTCTGGTGGGAAAGTGTTGCA
GGAGAGAGACCATAAACAACAGGTAGAAAGCCTGTAGTGAACAAAGACCCTGGGAGGAAAATTAACAAGCCAAGTTAACTGGACATATTACATGACTAGCTACAGAGGAAA
GATCATTATTGGAAATGAGGAAAGATCATTATGGGAAATGATGAAAGATCAAACTTGGCAGAAATAATGCTGCCAGATTATAAGAGTTTTCTTTGATATAGAGAAGTTTCC
ATTCTTATAGGCAAAGTAAATTGGATATTTTCTGGCAGCACAACAGTTAAATAATCAATGACATAAAGGCTAATCACCTTTCCACTTTAAGCAAAAGCATTACAGCTAGCA
AGAATTAAACAGTGATTTTCCAGGGTTGATTTGTATGTACGTCTCTCATTTTCTAAGCTGGTCTCTGGTTTTAATGAATTTGATACGTCATTGCTCAGGGAATGATTGAAT
GGATCATACCTTCAACTGATGTTCAGTAATTCTAATAGACAGTTAAGGAAAATACTTTAGCTGAGTAAAATAGTGAAAGATAGAAAGAGGCAGACATCAGAAAAAAATAGG
TCAAGGAAGAGATGTGTATGGTTAACTTTTGGCATAAGAAACTAGTGAACTGAGAATCTGACTATTCAGATGTCTCCTTTCTGAGTTCAGTATACACAAATCGACTTCAGA
TTTAGAGTAGTGCAAATTCTAGAGCTGGCATCATTTTTCAGTCATTCTGACTTAGATGCCACGCTGATTGACACTACGTGTTTTGACATAGGTAAAGAGGGCTCTCAAAGT
AAAGCATGATGTATTTCCTCCAAAACAAAACAAATAAAAGTTCTATTTATTTTTCATCATAGTGTTTATATACAGTCTCTTTTTATAACTATTGGATTTGTGAAAGGTTAT
TATCCTCATTTATAGATAGGAAAACTGAAGCTCAGAGGGGTTAAGTGACTGTTCAAGGTCACACAGTGACTATACAAACCAAGATTTTGGCTTAGATTCCTTGGCTTTAAT
ATTTCTGTTGTTTCCATTATATTATGCTCCAAAATCCCAAATCAGTTTTCTTTCTCTGCTTGTCTCTGTGAAAAAATAGGGAATATACTTCCTCATTTGCTACATAGTCAG
TCATCCAGTGGTTGAGACTAGGTATTTAGGGTATTATGGACTAATAGTAACTGAAACTACTGCTTTTTCTACTAGTATTTGTGAGACATTTCCTGATGCCATTGTGAAGTG
GAAGAAGGATAAGATATGTCATTCTTCCTGCTGGCTCATGTCTCTCTCCTTTATTCACTAAAATGTTAATATTATTATAACTACCACTAAATTAATACATGTTGCTCAAAC
AAGATGCCATTAGTTCTAAAAGAAGGAAGATAAAGATCTTCCTCCTTCACACTCTGACTCCCCTTTCCATTTCCAAAATGAAATCCCTGCTATCAAGTTGTGTGTATGTGT
GTGTGTGTGTGTGTGTGTGTATTTTCTTACAGTATATTTTATACAGATAAAAGCATGGTTATGTAATTTACATCCTAATGTATTTTGAAAAGCTTTTAATACTTGCATATA
TAGAAATTCTTCACTTAATTGCAAAAACGTAACAAATTTAACCAGTTCCTATTATATAGGAACTGGTTATATAGACCTGAAACGTCTAGGTTGTTTCAGTATTCTTTCTAT
TAAAAAGTTTTGCAGTGAAACCCCATCTCTGCTAAAAATACCAAAAAATTAGCCAGATGTGGGGGTGCACACCTGTGGTCTCATCTACTCAGGGGACTTAGGTTGGAGTAT
CACTTGAGACCGGGAGGCAGAGGTTGCAGTGAGCCAAGATCCAGCCACTGCATACCAGCCTTGGCGACAAGAGTGAGACCTTGTCTCAAAAATAAATAAATAAATAAATAA
ATAAAAGGCAACTTGCTGCATATATTTGTACATATGCACAAGGACTCTATGGGAGAAAAATCTTAGAAGGGAACTGATGGCTCAAAAAGTATGTAGATAATAATTTGCTAG
ATATTGCCATTTTTGTCTTCAAAATTATGCACCAATTTATATTCCCATTACAGAAATCTGTTAGTATGCACTCCCTTATGCCCTCATCAATTCTAAAGGCGATGAAACATT
TTATTCTTGCCAATCGTAGTACTATCTAATTGTTGTTTTAATTTGCATTTCTTTGATTATGTTAGGGTGACCAAGTATTCATTTACACTTCTTTTCCTGTCTGATCTCTGT
TCATGCCTTTTAGCTATTTGTTGTCCTTATAAATTTTTTTAAGTTGTAAGAGCCCCTTGTATGGTATAGAAATTAGCCTTATTTTCTCTAAATACCATTTCCTAGCTTATC
ATTTTTTATCTTTTGACATTTTTGGCTATACAGATATTTAATATTTTATGTACCAAACATATTATTTTTTCATTTATCATGACTTTCATATTCTTTCTCTCCTTAGATAGT
ACTTCATCAGCTCAAAATTTGAAAAAAAAAAGTTATGTTTTTAAATTCTTCTTGCTGTTTAAGGGTTCATTTAACAGTAAAACCTTTGACTCATCTGGAATTAATTATGAC
ATAAGGAGTGAGGTATGAGTCCAATATATTTTTTCCAATTGCTTGCCACAACATTTACTGAATCTGGTTTGCTCCTCCCCTTTGAGATATAAATTCTCATATAATGGTTAG
TCTATTTATAACCTCTCTATTCTCTCCCATTATTCTGCCTGCCTATTGGTATGTCAATATCAAACTATATATTTAATACTTGGATTTAAAAATATTTCTTACTATCTGAAA
GATTCCCCACCCTCCCAAATTATTTTGGAAATTTTCAGGGTATTTTAATGTCACTGTTTCTAGAAAGACTTTAGTTCATACTATTTTTTAAAGTTTTCCCAAAGCCTTATT
CATCTTTTGAGATTGCAATTATACATTTTTGGGGCATACTGTTATTTTTATAAAATTGAATCTTCCTATTCTCAAATAGGGTATGCATTTTCGTTCATCCATGACATTTTT
ATTCCTCAGTAGAGGTGTAACATTTTCTTTTTATTGGATCTACACATTGCTTATGAAGCTTGCTCTAAGATATCGTATCTTTCTGACCGTTTTAGTGAATTGAATTTTTCT
TCCACTAACTTTCCATTTGTTTCTAATTACTGTGTATCTTAATACCATAACCAGTCACCTTTTAAGATTTATTATTTCTACTAGTTTTTAGCTGACTTATATGTGACTAGA
CATGTATAATGTACAAATATAACAGTATTTCTTTTTCAATTATTTTTATTATTTCACTTTCTTATAGGAATAAGCTTGAATCAATTGTTATATGTTTTATTTTTTATAAAA
CTTCATTATCTACAACATCCAAAATAATGCTTAATAAGGGTAATAATGGTACTGCTTCCTTTTCAGAACAGTAATGGAATGACTTTAGTGTTTCACCATAGCCCTGGTTTT
GAGTTTAAAAAATGTATTCACGTCAGGTAAGTTTGCACCCTTTCAACTTGGGCAAAGGTGTTTTAAATTGCATTTAAGTTTGAAATGAAGGTTAAGTTTATTTTCCAAGTG
CTTTGAACTTCAATCAAGATGAATATATTTTCCCTTGTTAACTTATTCATGAGCTGAAATACTTTAATAGTTTTTTATTATTGAGCCATCCTTGCATTTCTGAAATAGGCC
TCACTTGGTCATAGTGTAACATTATACTCATTTCTGCTTGAATTCATTTTGGTGACATTTTCTTTATGCTAGTTGTATCAATATTCACATGATGAGATGCCTTTTATTTCT
TTCTTGCATAATTGTTTTCAATTTTCTTAAAAGAGAATTTATTGTTCTTTTTTATTGTATTAGAGGCATTTTCCATGAATATTTCAAAGAAAGCACCTAAAAGCATTTCTG
ATCCTGCCTCTATCTTGATAGTTGGCTATTTGATAATTTTCTCAGTGTCTCTCTTGATTATATATTACATATGTAATTATTTCAATTTAGATAATTTAGATAATTTTTAGT
TTCCTTAAAAATATTCATTTCACTCATGTTTTCAAAGTATGTTGAGAAAAGTTTAAGAGTATTCATTTATTATATTTAAAATTTCTTTTATTCTCAGGGGTGATTTGATCT
GTTATTATTTCTAATTTAGGTCATTTTGCCTTCTCCTTTCTTCACTATGCTGATTCTTTTTCTTCCTCTTTTTTTTAGAATCAGCACTTGAATTTATCATTCTTTTTTAAT
TAAAATTTCAAAATTTCAATTTTTGGGATACATTTGTTTTTGTTTTTCTGTCTTCTCAGTTGAATACTTCTCAAGTATATTGTTTAGTCATGTAATCATTTCAGGCTATGT
ATTTTCCTCCAAACACATTTTTTTTTTTTTTGGAGACAGAGATTCGCTCTTGTTGCCCAGGCTGGAGTGCAATGGCGCAATCTCGGTGCACTGCAACCTCCACCTCCCGCG
TTCAAGCGATTCTCCTGCCTCAGCCTCCCTAGTAGCTGGGATTACAGACATGTGCCACCGCGCCCGGCTAATTTTTGTATTTTTAGTAGAGACGGGGTTTCTCCATGTTGG
TCAGGCTGGTCTCGAACTCCCGACATCAGGTGATCTGCCCACCTCGGCCTCCCAAAGTGATGGGATTACAGGCATGAGCCACCGCGCCCAGCCCCTCCAAACACATTTTTA
ATGTACATCACAAAAAGTGTTAATATAGTCACTATTTTCTAGGTATTTTGTACTTTTGTTTTAGACATAAGTATTGTTAAAAATATAGATTTAACTTATTTTGTTGAAGTT
TTACGTTATTAGGTACATTACTCTTTCTTTTTTTTTGAGACAGGGTCTCACTGTCACCTAAGCTGTAGTACAGCAACACAATCAGGGCTTACTGCAATCTCTGCTTCCTAG
GTTCAAGCGATTGTGCTGCCTCAGCCTCCCAAGTAGCTGGAACTAGTAGCAGGTGTCACCACTCCTGGCTAATGATTTTGTTTTGTATTTTTAATGGAGACAGGGTTTCAC
CATGTTGGCCAGGCTAGTTTCCAACTCCTGACCTCAAGAGATATCCACCCCTGGCCCCCTCTGGCTTCCCGAAGTGCTGCGATTAC
>chr3_118711003_118711739
TATGTATACTATAATATTTATATATTTTAAAACACACTGAACAATTTTAAGCATTACTTGTAGTCAAATGTGTGTCTATATAGGATATATATGTGTATATATCCTATTTTA
ATCTTTGCCTCTAGAAAGGAGAAGGAGGAAGATGAACAAGATCAAGAAAAAAGTATTCTAATGTCTCTGTAACATTTTATACCCATAAAAATACTGATGTAAGTATGGCAA
AATATTAATATCATTGAATTTGGATGGTATGGTTGGTTGTCTGTTGTAGTCTTAACTTTTAGTTTGTTTAAAAATATTTCATGTTTTCAAATAAACTATAAAACAATGCAA
AATTTGGAAACTAGTTTAAAAGTGTAATAAATAAATGAATTATTACATAAAGGATAATATTGTCAACATTGTTTTATTTTGATCCAGATTTTTTTATATTTTGTTTTGAAA
TAACTATCGTCTTATATAAAACCTGCAAAAATAGTAGGAAGTGTTTATGTATACCCTTCACCCAGTTTTCCCTAATGTCAAAAATTTACATAACCTTAGTGCAATTATCAA
AATCAGGAAGTTAACATTGGTACAATATCATCAATACAACTATATACCTTATTTGAATTTCTCCAGTTTTTTCTCTACTGCCCTTATACTATTCCAGGATGCTACACTTCA
TTTAGTTATTGTATCTCCTTAGTCTCATCCAATCTGTGACAGTTCTTCAATCTTTATTTATCTTTCTTGGC
>chr3_120174688_120174840
TGGGTAGCCTCAAAGGGATCCTGGGATTTCTTTACTCATCCATCAAACATTTGTTAAGCTCCGACCATGGAGTGTAAACCAAATTTTGTAAATCTCAGATAGGATTCTGAA
TCCTGCCATCAATTTCAATGCCACTGAAATTGATATTATCAC
>chr3_121606807_121607153
CCTTTCCACCTTTCCAGAGGATTGGGGTCTCCATGCAGAATGAAGATGATATTGGATTCCCAATGCCAAGGATAGGTATTGGGTTATGCCTGCCGTGAAAGAGGGGCCATA
GCTACTTTGCAATCTTTCAGGTAATCCAAACTGAGGAATTATTTCTTTTAATAAACTTTTAGATAGGCTTGGTGTGGTGGCTCATGCCTGTATTCCCAGCACTTTGAAAGG
CCTAGGCAGGTGGATCACCCGAGGTCAAGAGTTTGAGACTAGCCTGGCCAATATGGTGAAACCTTGTCTCTACTAAAAATACAAAAATTAGCTGGGCATAGTGGTGCATGC
CTGTAGTCCCAGCT
>chr3_122182767_122183118
CCTTCACTGGTGCTTTAGCATTTGCTCAGCTCCTTCTCCTACCCTGTATTTGAGGGAAAGGAAGCCAAATGGGCAGAACTTGGCCATAATGAGGATGTGTTTGACATGCTG
GATTTGAGTCTGTGTTCCATTGAAGAAAAGAAATGGAAACTTTGTTGAGTATCCATTCTATACAGGGCACTTTCCTTGACTATTTCATTTAACACTCCAAGGACCCCCTGA
GGTAGATGTTATCGCCATTTTGCAGAGAAGAAATCTGCATTTTTATTTGAAGTTCTTAAACATGGTAAACGACCCAATTTTCTGCTTTTTGCTTAACAGTATTTTGCAAAC
ATTTTATCATGTTACTTCA
>chr3_122419088_122419362
GCCCGGCTACTTTTTAAAATACCTTGTTGGCTGGGCACTATGGCTCACGCCTGTAATCCCAGCACTTTGCGAGGCCGAGGCGGGTGGATCACCTGAGGTCAGGAGTTCTAG
ACCAGCCTGGCCAACATGGTGAAGCCCCTTCTCAACTAAAAATACAAAAATTAGCCGGGCGTGGTGGCAGGCGCCTGTAATCCCAGCTACTCAGGGGGCTGAGGCAGGAGA
ATCGCTTGAACCCAGGAGGCGGAGGTTGCAGTGAGCCGAGATTGTGCCATCAC
>chr3_123470183_123470523
TGTCTGGTGTGCTCCCTGAAGGCAGGCACTGCCTCATTCTCCCCTACCCTCAACCTGACACTGGCAGTGCCTGGCATCAGCAGAATGAAAAGAAGTGCCAGGTATGGACAG
ATGAGATCAAGAAAGACACACTCTCCCTGCCCTCAAGTAGCTTATAGCATTGGTGATGATAGCAACTGACATTAAGTAATTAAATTATTTATTTATTTATTTTGAGACAGA
GCCTGACTCTGTCACCCAGGCTGGAGTGCAATGGCACAATCTCAGCTCACTGCAACCTTGGCCTCCCAGGTTTAAGTGATTCTCCTGCCTCAGCCTCCCAGTTTGCTGAGA
TTACAGGC
>chr3_132302850_132302957
ACCAAAACCAAAATCAAACCGAAGTGCCGATAAAGGCACACCTTGGGTGATCAGGCCATGCTTCCACTCAAATGGAGTGGGCAAGTTCTCAAGACTAGTCTTACCAAA
>chr3_133257813_133258989
GGGCTTTTCTTTTTTATTTTTCATGCAACAACTTACTTAGTGTATAACACTGAGCTATCCCTGTTTGGAAGAAGCCAGAGGCCCAGAAAATTTTTGCTAAAGGAGGGGTTG
CTTTATGTATCTCCTTTAAAGGGAGATGGGTAGGACAGGATTCAGATGCTCCTGAGTCCCATAGTGAAAATACCATTTATAACCTGCTGTAGACTGTATGTTTATGATCCC
CCCAAATTCATATGTTGAAACCTGAAGCCCAATGTGATGGTATTTGGAGGTGGGGCCTTTGGGAGGTGATTAGGTCATGAGGGTGGATCCCTCGTGAATGGGATTAATGCC
CTTATAAAAGAGACCTTAAGGAGCTTTCTCACCCCTTCCTCCGTTTGAAGACATGGTGAGAAGGTATGGTCTATGAACCAGCCAGCGGGCCCTCACCAGAAACTGAGTCTG
CTGGCACCTTGATCTTGGGCTTCTCAGCTTCCAAAACTATGAGAAGTAAATTGCTGTTGTTTGGTATTTTATTATAGCAGCCCTAACAGACTAAGATCCTCACCATAGTTT
CCATCAAGCTACAAGAAGGGCATGTTGTGAAGGCAGGAAAGCATACCATGTGGTGGGCCCAGGCTGAAAGGAGCCAGCTGCCCACACCACCTCGCTTTTGATAAAGTTGGA
TGGAGGGGGGTGATGGAAGTCCAAAGGAATTCCTTAGGTGTTTGTGTCTCACATCCTTATCTCTGAGGCAGCTGCTGCCAGCTCATCTCCCTGTCCCTGCAGCTCAGAGGG
CAGAGAGGTGCATTCCCTAGAACCAGTCAGCATTCAGAGCTGTTTGGCATCACCACTGCCTCATACTGCTATTCTTCATCCTCTTCAGACTGTATCCACTCTGACTCAGTG
GTCATCCCCAAAACTTTGCATGAAGCAAAAGGAACTCTTCATTCAGACAGAGAGAGAGTTGGAGAGGGAACCAGGTGAGCATACCTCATGGCCTGAAGAACGTTATCCAAG
AGAAAAAGTTTATTCTTAGAATTGTTATGTAGGCAACAATTCACTGATCTCTGCCTCCAAGTGGCTTAAAATTCACTGACAAGATATAGAAAAGTGAAATGTAAGATTGAG
AGAATGATTTGAAAATAATTGCTTTTGTTTTAGTATTTGCAGGCCCATATGCAATAATCCTTTCATT
>chr3_135092764_135093597
TACAGGCATGCGCCACTACTCCTGACTAATTTTTTGTATTTTTAGTAGAAATGAAGTTTTGACATGTTGACCAGGCTGATCTCGAACTCCTGGGCTCAAGTGATCTTCCCG
CCTTAGCCTCCCAAAGTCCTGGGATTACAGGCGGGAGCCACCAAACCTGGCCTGGAGTCCAACATCTTAAGAATTCCACCCCCATTTAGCTGCTTGCTGCCTCTGCATTGG
GGGCTCCTCCAGACCCCCTTACACTTCTGATTCCTGCGTATCTGGAATTCCTCACTCCGTGTCAATGGACTTCTTCTTACCCAATATAAAGGCAGTGACTAGCTGATATCT
ATCTCAGAGCACACAGAAAGTGCTCCCCAGATGTGTGTTGAGAGAATGAGAGAATGTCTATAAAAGGAAAAGAGCTCATCCTTCAAAAGAGATTTTTAGGGTACACTAACA
TGAGTGAGGAGGTGGAGTTGGGGACACAGAGACATGATGGTTCACAGAAAGGCTGGACTTGACTGGGGTCCTTCTGTGCCAACTCCCAGGCCACTCCCCGCACTCCACTGC
CCTCTCTGCCTTGTCCTGCTGCCAGTGGGGCCTCACTTCTCGCCTTCTTGCCACACCACTCACACTACTCCTACCTACTATTTGAAAAAATCTTCCACTATTTGAAAAATC
TTTTTTAGCCAGACACGGTGGCCCACACCTGTAATCCCGGCATTTTTGGAGGCCAATATGGGCAGATCACTTGAGGTCAGGAGTTCAAGACCAGCGTGGCCGACATGATGA
AACCCTGTCTCTACTAAAAAATACAAAAATAATTAGCCAGGCCTGGTGGCACGTGCC
>chr3_137640574_137641368
CTATTCTAAAATTCATATGGAAAAGCAAAGGAATTAGAATAGCTAAAATTTTTTGAAAAAGAACAATAAAGTGAGAAGAACCACTCTCTCTGATTTCAGGACTTAATATAT
AGCTACAATAATCAAGACTGGAGGAAGAGACACATCGATCTGCTAAGTCAGCTTGCTATAAGCACTGTTGAAGAAGGTCTTCAGGAGAATCTGAGACTAAAATTCAAATAA
ACTTGTTCTACAAACAGTTACAAAATACTATGTTCAGATCCTCCCCAAAATCTATGGATTTCCTCTGCAGAAATACCCTTTTCAGGTGCCTTGAGAGCTTTCATTTCCTGT
GCTTTCCTCAACCCTGTCCCCTTTATTCAAAGGCAGTGGTCCTCAAAAAGTGGTATCCAGAGCAGCATCAGCATCGTGGGGAACATTAATACAGAATCTTGGCCTCACTCT
AGACTTACTGATTCAGAAACTCTGAAGTTACACCCAGCAATCTGTGTTTTAATGAGCCCTTGGGGTGATTCTAATGCACACTCACATGTAAGAACCACGGGGCTAGAGCCT
GATAAGTCTAGAGGCTTCTTCCACCGCACATAAAATAAAACTCTAAAGTACAGTGGTTTCAAACCAGAATTGTTTTTAATATTCATTGTGGAAACAAGCTCTGGCACCGTG
GAAACTGGACCCTATTATTCAAGAAGAAATAAAACAAAGCACACACATCACAAAGAAAAATCCACCAAACTATTACCAGTTGTTTTTGACTGGGTGGTAGAATAATTGATG
TCTCCACTGAACTTTTCT
>chr3_141589290_141590775
TCATTCTCTGTGAATAAATGAGTTCTTTTTTCTTCATTTAAAGCATTTTCTAATCTAAACCAATATTCTGAAGTATTTTTCGGTTTATAATCTTCTTTAAGAATTAGATAG
CTATGGACCCCTTTGTCTAGAAAACTGTACCTACAAACATAGACAAAAAATTTTGCATTTAACTTCAGGGAGTTCATAGACACAAAATTTTGCATATAATATCAGGGAGTT
CATAGACCTAAAGTTCATCTGTGATTCTCAAGTTAAGAACCTCTGTTCTGGCCGGGCGCGGTGGCTCACACCCGTGATCCCAACACTTTGGGAGGCTGAGGCAGGCGGATC
ATGAGGCCAGGAGATCAAGACCATCCTGGCCAACGCGGTGAAACCCCATGTCTACCAAAAATACAAAAATTAGCCAGGCGTGGTGGTGTGCGTCTGTAGTCCCAGCTACTT
GGGAGGCTGAGGCAGGAGAATTGCTTGAACCTGGGAGGCGGAGGCTACAGTGAGCCAAGATCGCGCCACTGCATTCCAGCCTGGGTAACAGAATGAGGCTCTGTCTCCAAA
AAAAAAAGAAAAAAAAAAGAATCTCTGTTCTGTCCACTGATTTTAAGAGGACAAAATTCTCTAGAATGATGAGGCTACTAGAGGTATAAAACAGACGCATTAGAAGCTATG
TTGTTGTTAAGCATTAAGAAGTTTAAAATTTTGGAATGACATTGGAGGAATGAGATATGAAGTTTCAAGCTTATTTACCAAAGCCTGCAGTTTTAAGCTTCCATGCTTTTT
GTTTTAACTATTTTGATGGATTTTTCCAAAATATATTACATGCTTCCCTGCCTTCTAAAAAAGAGTTCATTGAACGTAAGTTAACATCTTCTAGATGACTTGGGGCTACCA
TTGATAATATTAATTGTTATATGGATTCTGATTTAGTGATATTTTCAGGGCTGCTTAAAGGTGTGTGCAACTGTTTACTCCAGCTAAATGCATTTACTCCGCAGCTAAATG
CCTTGGACTGCTGTGCTTTTTGTGTTCCTATGTTCGCTTTATACAGTTTTTCTGTATCCTTTGTGGTAAGGCTGTGGCCTTAAATTTCTTGTGATGTCTGTGAACCATAAT
ATAACACCTTATTCCCATCCCATCACCCACCTCTATTTTTTACAGTAGTGTCCTATAAGTGAGGATGCAAGTGCTATGTTTGTTTAAATTATGCCTAAGATTAAAAGGCTT
TGAATGAAAACGTCAGGACTTTCTCCTGTAAATAAAATACCTGGGCTTTGCATTCTCTGTTTGGTTGTTGAGCAAATGTTTTGCTTACTTCCAATTTCCCTGCTGTTTTCT
AGGTAGCCAAGACTTGCTAGTTAATTAGTCTTTTGCTACACTTACTATGTGACTTTGGTGTCTGAAAGAATACCTCCCAAATTTCCTGTAACATAGACCTAAATCATTGAG
TCTTTCACTCTCTCTTCCTAATATACAGTAGTATTGTGAATCA
>chr3_141943742_141944193
GCCGGGCGTGGTGGCGGGCGCCTGTAGTCCCAGCTACTCGGAGAGGCTGAGGCAGGAGAATGGCGTGAACCCGGGAGGCGGAGCTTGCAGTGAGCCGAGACTGCGCCACTG
CACTCCAGCCTGGGTGACAGAGCGAGACTCCGTCTCAAAAAAAAAAAAAAAAAATACAAAAATAAGCCGGGTGTGGTGGCACGTGCCTGTAATCCCAGGTACTCCAGAGGC
TGAGGCAGGAGAATCCCTTGAATCTGGGAGGTGGGGGTTGCAGTGAGCCAAGATTGCACCACTGCACTCTAGCCTGGGCAACAGAGACTCCATCTCACAAACAAAAACAAA
AAAAAGGCTTTTTTTTTTTTTTTTGAGATGGAGTCTCACTCTGTTGCCCAGGCTGGACTGCAGTGGTGTGATCTCAGCTCACTGCAACTTCCGCCTCCCAGGTTCAAGCGA
TTCTCCTG
>chr3_143104526_143109260
CTGAAGGCAGATGAAGTGCTGAACCTCTGGTGAGACCATTAAGAATGAATGGCCTGGCTACAGAGGACAGGGTGCTGGAGAGGTCCCCAACGCCCCAGCCAATTGCTCTCG
GGGTTTGGGAATGTTGGCCTCGTTCCAATCCAGCAGTCTTTTCTATGTTATTTTTCTTCTTTTCTGGGGGCTGTCATGGTGCCTATTTCTTCTTTTATAATGTTAAGGGTG
TTGCATATTGCAGAGATATTACTAGGTAGAATGAGCATTTGGCCTAGCCATCAGATATGCAATTCAGAACAATGTGATTTCTGCCTGGCAAGGAGGGTACAGTGATCCAAG
GGTTTTTCCCCTGCTGAAGGAACCCATTTTCATAGATCAAGAGGCTTTTTTCCCCAGGCACCTTCCCCCGTGCACTTAAGCTTTTTTTTTTTTTCTTTTCTCCACCATGTC
AGGAGTTCACATAGCCCTGCAAATACAGGGAGCTTTTCTGTGTGAGAGGTTTTTTTCCTTTTGAAAGGTGTCTTACTAGGCCAGGACCCAATTCATGGTACTCCCTAACTT
AATGAGTCTATGCATCCTCCTGAGACACCTTTTTGTCCCAAACTCAATTCCAAGCTTCAGGTTGAAGCCCTAGAAAGAAAAGCTAGATCTGAGGGATCCAGAGGCAGACAA
CAACAGAAGTCAAGGGGAACAGCACAGGTGAGCATGACTAATTCCTGCTGATTAGGTGCCCCCTCCTCCATTTCGTGGATAGAGGTCATGCTAGTATCCATGGCATAAATG
AGATCTGGGAAACTCAAAGGTTACCGACAGCATGGGGTATAGGTAGTGCGTGGGTGAGTGTGGATAATTCCTACCACCTGGGTCTCCTGTTAACACGGGTGAAAGCTGCAT
TGGCACCCATGGGTGGCACCCTGCTGAGATCACCAGGACTCGGGATATAAGGATGGAAGAAAGAAGGGGAATGTCTTTTCTTTCTGACCCTCACATACCCTGGTATTTGCT
GGGAAGAGAAAGGAACTAAGGGACAGTCTTCCCCCCCCTTTTCAAATGGGTAAGCAATCATCTTCAGTCTGTATTTCTCTCAAATGCCCCCTGAATCACTGGGACTCCTTT
GCAAAAAAGAACTTTTATTTTTTTTCCTTTTCTTCCTCTGTCCTCTCTTTGTGGATAGGTAATCGTGTCCCTGTACCACAGGACACTCCCCTCAGATGCATTCCCCAAACA
GGGAAAAGCTAATTTCCCCAAACCTTAAACTGCTTGGCTTAAAATTGAACTTGGGGGAAGGGAACCCAGAAACCTGACATGCCGGCAAAGGGTAAAGTTTTTTTTAACCAG
TCGTACTTCTGACCTTTCTCTCCCTGTGCAAACTGGTAAAGGAATGGTAAAGATCACTGTAAAATTTTGAAAAAAAAAACTAGATGAGGTCTCATCTTGTTTTATATCCTT
GGGAGCTTGACCTTGTAACAATGTGGCAGTACTTTCTTTTGGTCTCTGCCATTTTACAATGGGAATGAGTACTTTCTAGTTAATATCTCCCCTCGAAGAACAGCTTCTAAC
TTCCTTTCTTAAATCTTCCTTTCTCTGAGCTACCTTTAAAGATTTCAGATTTTGTGAAAACTGCTTACCACCTATTTGAAAATACCTTGTATGCTCGTAGTTAAGTCATAA
CCTTAGTTGAGGCTTGTTGGTTTCACCTGTGAGGTTACTTTTGGTAAAGTTCAAAAGCCAGAAATATTGGCCACTTGGCTAAAGTCGGGTAACAAAGGATTTAAAAGTATT
TTCTTAAAGAATGTTATGGTTAAAAGCCAGCTTAACTAAAAGTAGATATCCAAGCTATAGGTATATTTAAAAGATCTTCTTTTTTTTCTCTTATTGGATCTTGTGTTGCTG
GAAGATGTTTTGTCTCCTCAGTTGACTGAATTATTTTTCTCCATTTTGTCTTGCCACTCAATGCACACATAAGAGGCCCTAAGGGAACTTCTGAGAGCATGGGACTCCTTG
GGAAAAACAGAGAAGGTGCCACGGACTCTGTTTAGGAAAAAAGACCTCCTTTTTCCTCATGAAACCCCAGGAATTAAAAGCAGATATATCCCTCTCAAAATCTGTTTTTGT
CATCCAGCTATGCCTGTTTCTTATGCCCTAGAAACTGCATGTTTTCCTAGCCCTGTTTGTTTAAGGGCTCCACCCTGAAGCCAGTAATCCAATTAGTAGATTGGTAAATGA
AAAATCCTACAACTACTGGATCTTCTTCTGTCTGCCTGTGTAATTATATATGTGTTATATGTGTGATGTTTATAAAAAAGAGCTCTAACTGATTGGCCTAAAGAAAAATAA
GCGCTTAGATCAATTTTTTTTGAAGAAACAAAAGCTGTAATGCCTTTTAGTTCATGTGACTTTCATATTTGAGAAATAAAAACAGCTTTAAAGATAATTGGTAAAATACAA
ATGTCTTCAAAATGTAAATATATGGTGTAGATTATGCAGGTCAGACACTAGGTTTGCTAAATGTTTTAAGGTTATAAACTGCTTCTTTGGCTTTTGAAAATTTGTTCAACT
TGCCTGCTTTACAGTTTGGTAAGGCCTGGGGACATATGGCATTAACTATGCCCCTAACTATGCTGGGAAGTGTCAGACCTTAGCTGCACCTAGCACATAATTAAAATAACT
TACCAGGTTTTACATTAAAATTAAAAATTGGTAAGTGTTACCATTATAACATTTAATTGAGACTACTCAAAATAGATTTACATGCAAGGTGTGTAAGAAAAGTAAAACATG
TTTTTAGTAAAAATTACAAGAAGGCATGAAAATGTAAATTTTTGTGTAGTTTAAAGGGTTAAAAGATTGTTTTAAATTAAATAAGATAAAGCTAAAGGCTTAACCAAGTTG
TGGAAGGTTTGTAAAAATTAATCTTGTAAGAGAAACTCTGTGCATGAACATATTGACTAGATTCAAAAGGATATTATATGGTTTTTCCATAAATTGAGCATTGAAATAAAA
GCACAAGATTTTCTTAAGGCACTAATCTGCTCTTTAACAAAAACTTATAAAGGGTTATAAAAGGTCTATAAGAATCTCACCTCATGACCAAACTAGTTAAGATTGGATAGA
ATTATTTATAAGGTTTCATTAAAAAATTGTGGTTGACATTAATAGCAGACTAATGCGAGGGCGAAATTAGATTTTCTCTCTTTTGAACAAGATTTTCATGTAATAGTAAAG
GATAATGAAAGGTTTTTGCCTTTTAAAAAATTCTTGAGTCATCATTTTGGCTAAATGACTTGTGGTAACCTGGAATTTTATTTCAAACTATCAAGTGTTTTGAACATTTAG
CATGTTTGATAGGCCTCCCAAAATCAAATTTCAGCTTCAAAATTGTCTTTTCTAAATCCTTACTTTTGGATGCTACAGAGGGCCCCTGGAGCATCCGAAAGAGAGGTAAAC
AGGATTATTTGACGTGTTTATTTATTTGGGATTGCCAAAATAAGGTTTAACCTTCAGGTTATATTTCAGTGAATAATATTAATATATGTCCCAAAATTGTATAGGATTTCT
AAAATTCTAATATCTGAGTATATGTTATCAATCATGATTAAGGTTATATTATTGCAAACCACAGAAATAAGCAAATTCCTTTGTCAATCATATTTTTGACTGTGACTACCC
AAAGACATTTTGTCATTCACAGACAATTGTTGCTTTGTTTTGATCCTCTTCAAACTATGGTTTATAATCAGCTATAGGACTTTGACAGCTGATCTCAAATGCAGGTTTCTG
ATAGCTTTGGATATTGTAACACTGGAATAGAGGAAAACATACAGGACTCATGAAGAGCTGAAATGTTCATGAATATCAAGCCAACAAGAGTAACTGAATGGACTGAACTAA
CATAAAACTGAAGTAATCTTTTTAAACTTTTTTGCTTAAAACACTGCTGATCTTTGTTTTGTTTTTCAGAGCCAAGGAAACTTTTCTTTTGAGCTATCTACAGCTTTTAAC
AATTGAGTAAGGTATACTCCTGTGAACAAAATTTGAGGCATATTTGTTTCTCTCTGCCTGGTTTCTCTAGAATTTGGAAACTGAATATTCTTAACTTATGGCAACATAGCT
ATTTGCATCAGTGCAATCAACAAGAATCCATTTTGTTTTGCAGCAGGATGCAGCTGGAGAAACTGGTTGTTTTACCAAGGCTTGGACTGGAAAGGGCATGCTTCCCTTAAA
AAAATCAAGCTTGACTTGCAGAGCCAATAAAAGCCTGTTGGGAAAACCGGCCTCATACCTTGTCTACCTAGTCCCTATACAGGGTTCCTAACCTGTGGTGAGTAAAGAATG
TCACTTCCTAACAGGCCCAGGAGCCCCATGTCATCTTGGGACCTCAAGAAGAGAGGAATTTAGGCTGGGTGCGGTGGCTCATGCCTGTAATCTCAGCACTTTGGGAGGCCG
AGGTGGGTGGATCACTTGAGGCCAGGAGTTTGAGACCAGCCTGGCCCAAATGGTGATGTCCCATCTCTACTAAAAATACAAAAAAATTAGCTGGGCATGGTGGCACTTGCC
TGTAGTCCCAGCTACTCGGGAGACTGAGGCAGGAGAATCGCTTGAACCCGGGAGGCGGAGAGTGCAGTGAGCCAAGATTGTACCACTACACTCCAGCCTGGGCAACAGAGT
GAGACTCCATCTCAAAAAAAAAAAGAGGAATTTACCCAACTCATAGGTATTTGAGGGTACAAACCCATGGCTG
>chr3_143150846_143151662
TTCCGTAACAATGGGCTAGTGAATGCATATACATTTCTCCTTTTTGAAATGGGCACTAGATTTTATGTGAAAACAGAGGATGTATGAGCAGATAATGAAAACAATATACAG
TCTAGTTCTCTGTAGAATTGGCCTTTCTAGCTACAGCTTTGTCTTAAATTATGGCATCTAGTCTCCTATATCTTTTGTTTCTTAAAAAATTTAAACTGAAGCAATCTATTG
TGAGGAAGCAGATGGGCCACTTGTGTCTCTAGATCTGGCTGGGCTTAGTTCTGCTCTTACTTGGCCTGATTTCTTGTCCTGGCTTTTTTTTTTTTCTTGGTCACACCCTCC
AGTTTCTTCCTGGCTCTATTTGTCATACAAATCAAATACTACTCTCTCTGTAACTGTGATTTCAGAGCAGTTCTTGCTCCATCATTTTGGCCAAAAGTGATTTGATCTAAA
GCTGTGAAAATGACCAGAGAGAGACCATCTGCAGTACTATTTGCTTGTTCCTGGCCCTTCAGAAAAAAGTTCTTGATCAATGCATCCCAAGGTAATTGTTGTTTCTCACCC
GAACCCTTCTGGCTTCAGTCCTCAGTTTACGGGAGGAAGAAAAGGGGCAGGGTTTTAGGCAGTTGCAGCCTGGAGTTTGACGCTCCCCTGCGCATCCCTCGGTGTAGCTTG
GCAAGAGCAATGGAAACAGCACACGCACATCCTTTAGCCATCAGCAAACAAGAACTCTATGTCTGCCAAGATGTGACGGAGCATTCAGGCTCCTCTTTGCTGTGTCCACAT
CTGCTAGAGATTTCCCAGAGAAAAGAAATTTGGATATTTC
>chr3_145510294_145510663
ATCTACTTTTCTTGTAGCTAAAGAGAAAGAGGAACTATTTTCTATCCACATGACAATGACTTTTTTAGAAAACTGTTAGAACAACCTGCAATTCTTTAATGCCTAATACTT
GAATTTTACTACTTAGTACAGAGGGGGAAAAAAGGCTAGGGGGTGGCCTGAGAAACCTAAAACAAATTATACAAAAAATAAAGACAGAATAGGATTATTAACAAATGGAGC
ATGGGGCATGACCTCCTATCAATTTATGTATCATTTGTACAAGTTTCAAAATACAATTTAATATAATGTTTAAGAAAACATTTATTTGTGTTATAACAGTAGGAAAAAAAT
CAGATTAGTTACCCCTATAGGAAGGCAGGGGATGACT
>chr3_145936605_145937064
AGGCGGTCCTTTATCCATGGTTCTACTTCTTACCAGGTCTTCAGTGCATTATTTTCTCCTTTTGTCCCTTCAGGCCTAGGAGTAATAACAGTTTTCCATTGATTCACAATG
ATCTTTGCTTGCCTCCATCTTACTCGTTGACTCCCTTGTCCCTGCCCTTACCTCGGCAAGCAGTCCTTACATTAAAGTCTTCAGTGGAACCATCTGAATGGAATTCTATCT
CACACTGGGACACTGATAGAGTGATCTTTCAATAACATTCAACATTAATCAGCACTGAATTTTCAATACTTTAAATGCATGTGCACGTAATCATAAGCTACTTAAAGCTAG
CTATTTGTAAAATAAAAGGTTAAATAAAAGAGTAAAAGAAAAAGTCAATGTTTCCAGATGGGTTTAATCATAGAATTCTGAGACATCCTTCTTACTCCATTTTTATGTATT
TTTCTATGTTTACCAC
>chr3_148745349_148746510
CAGTGAGATCAACATAATCTTGGAGTTGAGACCCTACTTACCAAAATGTTAGGATAGGATGCCATTATGTATTCTTCATGAAAATATTTACAGGTTAGGTAGACTCCTTAT
TTTTGGTACATTTAAAAAATACATACAGAAAAGAATATTTACCATAGAGATCTAGGTGCCCAACAGAATGCAAAAGCTACATTTATATTGAAATATATATTTCAATATACA
CCCATTTACACCCATTTCTGAGGTGTAAATTTCAATATACACAATATTAAAATTTACCTCATTCTAAGCTTTTGGGGAAAAAAAGGCTAGTCATTTCTAATGCTGGCTCTT
TCTCATTGTGGAAATTCATCTTTTTGGACATCAGTTACATCATTTTTCAAGTATGGTGAGTTGGCTTGGTGAAAGAAGGCTTTTATATTTTATATTTTATTTTATTTTATT
TTATTTTTGAGATGGAGTTTCACTCTTGTTGCCCAGGCTGGAGTGCAATGGCATGATCTAGGCTCACTGCAACCTCCACCTCCTGGGTTCAAGCAATTCTCCTGCTTCAGC
CTCCCATGTAGCTGGGATTACAGGTGCCTGCCACCACACCCAGCTAACTTTTTGTATTTTTAGTAGAGAGGGTTTCATCATATTGGCCAGGCTGGTCTCGAACTCCTGACC
TCAGGTGATCCATCTGCCTCGGCCTCCCAAAGTGCCGGGATTATAGGCGTGAGCCACCGCGCCCAGCGTGAAGGCTTCTATTTAGTTAATAATTCACTCATTCATGGATTT
AATAAGTGTTGTATTGTTTCCCTACTCTGTGCTGGGTAACAAGTGCTGTGTAACATATAGCAGCTTAGCATGTAGGATAAACTTGTTGCTCAGCTGCTGTGAGCAGTGTGA
AGGAGAGCCAAGTGAGAAGCAGCTTGATTGCAAATCACAGAAAGGCTCTCAGAGTTTTGATACCACAGGTTTTTCAGTTTCATAACTCTGTATACTGGTGCATTTTTTTCC
AACAATATGTGCCAATCTAGGAAGCCCAAGAAGAGAAAATAGATTGAAGCAGGTCACAAAAGTGTGAATGAAGAAAACAAGTTTCAAGGAATTTCGGATACTTGGTATGAA
GAGTGAGATATCTGAGGGTAAAGAAAGTAAATCAAGAGTAAGAGAGATACAG
>chr3_148998748_148998809
TGTATTCCTTATTTCTACTGCTTATACTGAAAGTTACCTTTGCATAAAAGAGGAGAGTGTTT
>chr3_152117565_152118901
AGTTGCTTATCAGCTTAAGGAGATTTTGTGCTGAGACGATGGGGTTTTCTAAATATACAATCACGTCATCTGCGAACGGAGACAATTTGACTTCCTCTCTTCCTATTTGAA
TACCCTTTATTTCTTTCTCTCACCTGATTGCCCTGGCCAGAACTTCCAATACTATGCTGAATAGTAGTGGTGAGAGAGGGCATCCTTGTCTTGTGCCAGTTTTCAAAGGGA
ATGCTTCCAGTTTTTGCCCATTCAGTATAATATTGGCTGTGGGTTTGTCATCAATAGCTCTTATTATTTTGAGATAGGTACAACTGATACCTAGTTTATTGAGAGATTTTA
GCATGAAGGGGTGTTGAATTTTGTCAAAGGCCTTTTCTGCATCTATTGAGATAATAATGTGTTTATGTCATTGGTTCTGTGTATGTGATGGATCACATTTATTGATTTGCA
TAAGTTGAACCAGCCTTGCATCCCAGGTATGAAGACGACTTGGTCGTGGTGGATAAGCGTTTTGATGTGCTGCTGGATTCGGTTTGCCAGTATTTTATTGAGGATTCTCAC
ATCGATGTTCATCAGGGATATTGGCCTGAAATTTTCTTTTTTTGTTGTTTCTCTGCCAGAACCGTGAATTTCAAGTACAGAATTTGAGTGTTTTTGTTTTTTGTTTGTTTG
TTTGTTTGTTTGACAGAGTCTTTCACTCTATCACTTGGGCTGGAGTGTAGTGGTGCAATTTCAGCTCACTGCAACCTCAACCTCCTGGGCTCAAGTGATCCTCCTGCCTCA
GCCTCCAAGTAGCTGAACTACAGGCATGCACCACCATGCCTGGCCAATTTTCCTTTTTTTTTTTTTTTTGGTAGAGATGGGGTTTTGCCATGTTGCCCAGACTGTTCTTGA
ACTCCCTGGGCTCAAGCTATGCACCCACCTCGACCTGTCACAGTGCTAGGATTACAGGCATGAGCCATCATGCCCAGCTGAGTATTGGGATCTTGATGCAGTAATCTATGA
GGAGAGCCTGTAGGTTCTTGACCAGGAAAGCAACATGGTGAGAATGTTATTTTAGGAAGATTTATCTCTGAGTTGGGCATTGAAGAGATTAAAGCAGGAAAAGTCTGGAGG
CAAGGAAACAAGAAAAATTGTAGAAATGAATTAGTATGACTAGACTATGCACCAAGATATAGTTTCATTCTAGTTTTTGTTTTACTTTTTACTTCATTTAATGGTAAATAC
AAGGCATTGTATTCAGGATATTCATTTTCTAAGCTACTTCTTTTTTCAAAAATTTATTATCTTGGCCAGGTGTGGTGGCTCACACCCGTAACCCCAGCACTTTGGCAGGCT
GAGGC
>chr3_153115303_153115700
CACCACATCTGGCTAATTTTTGTATTTTTAGTAGAGATGGGGTGTCACCCTGTTGGCCAGGCTGGTCTCGAACTCCTGACCTCAAGTGATCTGCCTGCCTCAGCCTCCCAA
AGTGTTGGGATTACAGGTGTGAGCTACTGCGCCCGGCCTGACAAGTTTTAAAATAATCACTCTGACTGCTGGGTGAAAAATAGACAGCAGGAAAGGCTAAGACAAAGGTAG
GAAGAACAGCTAGGTTGGAGGTTACTGGCAAAACACTAGGAATGAATGAATAGTAAGAGACAGAGCTAGTCCACAAATGCCTATTTAAGCTATAATACGGCTGAAACTGTT
GAACTTATAATGAGAAGAAAAGAAGTATTATTTCTATAATAGTAATTAAATAAAATGAAAAAGCA
>chr3_154540366_154541492
CAGTATTTCCACGTACTAATTATTTGTCATCCATTTGCTCTTAGAACTATCTTGATTCTCTTTGTTATGGATATACAGTTTCCTACCAAAGTTCTCCTACAAATGAAGAAT
TCCAATTTCCAGGGGCTGGAAGCTTAGTCTGAAGGGATTGTCATATTTTCAATATTTTTATGTTTGGTATTTTTAAAATAACATATAATTTCCCTTCTATTATCTCTGTTT
ATTTTATTATAGACATTATATAAAACATAATATATAAAAATAGAATTGCTCCATGTTTATTTGGTTATAAATATGTCTTTTCTAAATCTTCAATGAAGTTTGATAATCCAG
GCATATTCATTATACTTATCCTATGAACTCTTATATGCTCTAACTCTGATAAACATGGCATTAACATATGTCTCTTTAACAAGAGTCCATTTCCAGAACAAAGGTTATTTT
TCAACAGTGTCTTGAGTGATATTCCCACATAACAAATAGACAACCTTAGGCTCTTTCTGAGATTGAATTTGTTGTGAAATATTATATTTAAAAAAATTAAAATGATAACTA
ATAAATAAATACAGATTTCTTGATTGATTAATCAGGATCAGGAATGTTATCCTATTTGGAGGACTCAGAAAATATTAAAAATATAACAGCAGTGAAAGAAACCAGAAGTAT
GATTTCAATTGTCATTTATTAAATGATTCATTTGTTCTTCACCTCATTCATTCATCACATCATCAAGCATCCAAGAAACATATGACTCATTAGGAAAGACAGGCAAGGAAA
TGGCTCACCACAGTGTAAGACAGAATGTAAGTGCTATGACAAAGGGATGAAAATCATGTTGTGGGAGTGCAGAGAGAATTGAGCATAGTGATGGACAATGGGGAAGGCTTT
ATGGAGCAAGGGGTATACACATGCTGGCAATTGGAGTGCTAGAAATGGAAGTTTGGGTAAGAAAATCACCACAAATCTTCTAGCAAAGGTCTACCAAACTGTCTGTTGCAG
CAAAAAAAGAGGATATGAGATTAGAAAAAACATGTCTATTATATGTGGTTTGAATGTTATAGAAAATGGAGTACTGTGGAGCTTAAGTAGCCCTCGGTAGAGTAGTCAAAG
GTATGGTAGCCTGGACA
>chr3_157372507_157373025
CCATCTTAGAGTAGCTGTATCTCAACCATGGCCACACTGGTGTGTGTTCATCACCTTTCATTTATTAAATCTCTTTCCTTTAGGTCCCAGAAGAAAGTTTAGGGAATAAAA
TATTAGGTATTAAAGAGAGCTCTCAGACTTAGTCTGGGTCCAGCTGTATCCAACATTTAATACGGTAGCTTTTAAACTCACTGTAGTAAAGAACTATTTTTTTTTTAAATT
TTCATGTCACAGACCAATATTTTTGTAAAAATAGCAAAAATAAACTACTAGAGAAACGCAATGAATAAAACAAGACATACAACGTCCACTGATCAGGTACTTGGATATTAC
AGCAATGTTAAATTGCTATAAAAGTTCTAACTTCTTATTTTCTTATTTTTAATATCTGCAATCGCTTCATCACAGTCTGATAAGAAACAGTTTGCAGATGGGCACTGGTCT
AGTGGATATGCCAACACCTATTATAATGCACACCTGTAACAAAGTGCTAATGCTACTCATTAACATTTACAGAGG
>chr3_159638080_159638754
AGTCTCATGTTCTCAAGTACCAAGTCCTCCTTCTGAGTCCAGCTAAGATTTGGACTGGCCTAGAAGATACAGACTGTCCTTGCCTCCTGCATTAATGAGATACACCTACAT
GATTTCCGTGTACCTCAATTTTTTGCTGTAAAATGAGACAGTAGACTGGATAACCTCTAAGGTCTCTCAGCTCTGTCACTCTACAAGATTTTCATTTCATGCTTGACATCC
TAATGAGTTTCCCAACACCAGTCAATGAAACCACTTCTTTGGCAAGAGTCCCAGCTATGGAGATCAAGGGTCTTATTAATTGTAGCTTGCCTTGTCTCACCTGAGTCATAA
TCGTATTTCTCCACCCCTAAGTGGAGCACATTAGACCAATGCTCTTCTTTTAGGTTTTCACCTAGCAAGGGCTGCTCATTCAACTACATCACCCCAAGCCCAAGTCAGAGT
GCACAAAGAATATGAAAGACTTCAAGGTGGTAGACACCCAAAGCATTAAAAAACCTTTCTCCAGACAACCTCCTATGGCCCTATTATAGAGGAAAAAAAAAAAAAAAACAG
CTAGAGGGGGTGCGATCTCTGCCATTTGATAGCGTTATGTTGTCTCCATTGAGCCTGTCCCACTTAGTCTCTCCTGAGTGGGTCTAAAGCAGTGGTCCCAGGGTTTTTTGA
TCACATACC
>chr3_160034936_160035249
AGTAGAGATGGGGTTTCATCATGTGGCCAGGCTGATCTTGATCTCCTGACCTCAGGTGATCTGCCCATCTCAGCCTCCCAAAGTGCTGGGATTACAGGCATGAGCCATCAC
CCCCAGCCTACTTATTTATTTTTTGAGATAGAGTCTCGCTCTGTTAGCCAGGCTGGAGTGCAGTGGCGCGATCTTGGCTCACTGCAAACTCCGCCTCCCAGGTTCAAGTGA
TTCTCCTGCCTCAGCCTCCCAAGTAGCAGGGATTACAGGCATGCACCATCAGGCCTAGCTAATTTTCCTATTTTCAGTAGAGATGGAGTTTC
>chr3_164934770_164935130
ATTCTCATCATGAAGATTAGAATTTGTCATGGCAAGAAATAAGGATGCCATGAATAAATCAATCTAGAAAGCCTTGCTCATTCTTAACAACTGTGATTATAAAATAGAAGG
TGCCTTTACCTGCTTTCCTTTTAATAAACAACAAAAAAAATAATTTCTTAAATTTTATTTTGGGATCATAAATGAATAAATAAATTCAATTTAGAAAGAAATGTCTTTAAG
AAAAAAACAAGAGCCAGGTGCAGTGGCTCACACCTTCAATTCCAGCCCTTTGGGAGGTCGATGTGAGCAGATCACTTGAGTTCAGGAGTTTGAGACCAACCTGGCCAACAT
GGTGAAACTATGTCTCTACTAAAAAATA
>chr3_164997904_164998128
TGATTCCATGTCTTTGGTGAATAGCGAACTGGCGAATTCCATGTCTTTGTCGAAGAGTGTCTTTTGTGAATAGTGTTGTAATGAACCTTCTTGTGCATGTCTTTATGGTAG
GATCATTTCTATTCCTCTGGGTATATAACCACTAATGGGATTTTGGGGTTGAATGGTCATTCTGTTTTTAGCTGTTTGAGGAATCATCATACTGCTTTTCACAATAGTTTA
ATT
>chr3_165580661_165581564
TTTATTATTATTATATTGAGACAGAGTCTCACTGTGTCTCCCAGGATAGAGTGCAGTAGCACAATTACAGCTCACTGCAGCTTCGACATCCTGGGCTCAAGTGATCCTTCC
ATTTCTGCCTGACAAGTAGCTGGAACTCCAGGTGCATGCCACTACACACACCTACATTTTTATTTTATTTTATTTTTATTTTTGTAGATAAGGGGTTTCACCTTGTTGCCC
AAGCTGGTCTTGAAGTTCTGGGCTCAAGCGATCTGCCTGCATTAGCCTCCTAAAGTTCTGGGATTACCAACATGAGCTACCATGCCTGGGTCAAAGCCATTCTCTGAGCTG
AAGAAAAACTACAAAAGATAGAAACTCAGATGTGCAGGAAAGAATATAGACACCAAAAAAGGTAAATATGTGGCCTAATATTAGTTTTATTTTTTCTCATTTTATTATATT
ACAATTGACTTGTTTAATTTGCGAATATATATAATATTGAACTGTGGTCTTTATTTCATTAACAATATTAACTGATTACAAAATAGAAACTTTTAAATATTTTGAATTGAA
CGATAATGAAAATTCAACATATTAAAATATGTGAAATTTTACTTCTGCCTACTTTTAAGAAATAGTTTGAAGTTAAGCTTAAATACCTTCTTAAGAAGAACGAAATTTTTT
GTTCGTTTGTTATCTTGAAAGAAGGTCTCACTCTGTAGCCCAGGCTGAAGTGCAGTGGCGTGATCATGGCTCGCTGCAGCCGCGATCTCCAGGCTCAATAGATCCTCCCAC
TTTTGCCTCCCCGGTAGCTGAGACTGCATGTGCACCACCAAGCCTGTAAATTTTTTGTAGATACAGGGTTCTGCCATGTTGCGCAGGCTGGTCTTAAATTCCTGGGCTTAA
GTGATCTCCCCACCTT
>chr3_166139473_166140078
GTAGTAAAAGACATTTTGGCATGAATAACAAAAAAGAATGTGTGGTTGAAATAACCTGGGTACTTGAAGAATGCAACAAACTATATGATTAGTAAATCAATACTCATTAAT
TTCTCAAATAGAAACAAGTGGAGCATCTCCTGTGCTAAACGAAATGTTTTTATTTCCTTTAGAGGAGTTCTCCCCTGTTTATTGTGAGAGCTTCTCAGTAAAATTTCTGTT
CACCTTAAAATTTCATCAAGTGGCTAGTTCGATCTTACATTGTCCTGGTGAAGTTGTGCCAATTAGAAAAAAATTACAATTTATATAATTTAGCATTATTTCAAGAATATG
TGGAAAAGGAGGTAATTGGTCTGGAAGAAACACATTAAGAAGGCAAATAAGAACTGCAATAGTTGGTAAGGATGATGTTTATGCAAACTTGTGCCCCTGGAACCTAACCAA
AGACCAATAAAAGACCTGATGCTGAGCAGAAAAAAAAAAAACAAAACAAAAAAAAACAGAACTAAATTTTCAGAGACTTAAAGACAAAACTCAGAAAGAAGCATTTTATAT
GGTTTCAAATGGTGAACAGAAGACAAAATTTTCTGGTGTCTGTTCTAAGGA
>chr3_170579686_170580353
CTCCTCTAATTAATATATGTGCTTTCATTCTAAGCTAAGCTTCTTCTGAATTTAGGAACAATAGCAATTGCCTGCTGCTATCATGAAGGCCAGCCAAATACTTTCTGAAGG
AAATGACAGGTATCTCTTCAAGATAAGAGTGGAAAAGAACACACAACTCCATTTAAGCTTTGAGTTTCTGAAGTTGCCTCATCACAGTGAAATGCAAGGCCCTTGGGCTGA
TTTGTGCTTTGTTTTCTGGGTGAAGCAGCAAGACACGGTTCTCAGGAGTAGTCTATCTTGGCCATCACTATTTATGCCCCGAGAAGGGCTAGAAGTGTGGTTATTAGGGTA
AGATTTGATATACTGTGTTTGCCTCCTGTTTTATTTGCTAAAGGAAAATGCCATAGGGAATACTGAATTCTTGGTAGAGATAGACGAGTGTATGGCATGAATTAACCTGGA
ACAATGGTCTGAATTCACCAAATATTTATTGATCATCCATGTGTTCCAAACATCCTTAACCACAACATTTTTGTGTCAAAATAGGACATTCTTCAACTATGTTATTGATTA
AATGGATGATTGTATGCTATTAGGATTTGTTTCAAAGCTACATTGTCAGTTCTCTTTATCTCTTGGGATCTACAATTAGAGAAATCCTTTAAGCTACAGACAGAGAAGAAC
TC
>chr3_173579271_173579622
CAAGGCTAGCCTGGGCAACATAGTGAATCCTTGTCTCTAGAAAAAAATACAAAAATTAGCCTGATGTGATGGCATGGCGCCGGTATTCTCAGCTACTCAGGAGGCTGACAT
GGGAGGATCACCTGAGCCCGGGGAGTTTGAGGCCGCAGTGAGCCATGATCGTGCCTCTGCACTCCAGCCTGGGCAAGACAGTGAGACCAGGTCTCAAGATAAATAAACAAA
CAAACAAAATGTCTAGTCTTGATCATCACTTCCTTAGTTTCCATTACCAATCTCTATTCCATGAAATATAAAGATACATCTGGTATATTTAGCATCCAGGCAGGTGTGTTC
TCCCAATACGTATCTGAAA
>chr3_175507967_175508847
GCTTTACAGGAAGCATGGTGCTGACATTTGCTCAGCTTCTAAGTAGGCCTCAAGAAGCTTCCAATCATGGCAGAAGGTGAAAGGAGAGCAGGCACATCACATGACAAAGGC
AGGAGCAAGTGATAGAGAGTGGGGCAGAGGTGCCATACATTTTTAAACCACCAGATCTCACATGAACTTAGAGCAAGAGCTCACTTATCACCAAGGGGATGACCCAAGTCA
TTCATGAGGGATCTGCCGCCATGATCCAAATGCCTCCCATCAGGCCCAACCTCCAACAGTGGGGATGATAATTCAACATGAGATTTGGTGGGGACACACATTCCAACTATA
TCACTCTACTTGGGTGATCTCATTAAATCCTATGGGTGTCGACTACCATCAACACCCCAGGTCACCTGAACCTCTCTTTTTAGTGCCTATTTACCTCCTTAAATATTTCCA
AACACCTCAGCTCCTCAGACTTCATGCTCCTCTTCTGTATACTCTCTCAGTTAATGAGTTATCCATTTACTTAATTTAATATCTAGAAATCTACCTATTATCTCATTAACT
TGAACTTTATCACCAACATTCTACCATTTTTGACATGCAAAAACAGCAATCTTCATAGTTCTCAACGTAATTGTTTTTATTTTCTTTTCCTCTTGCTTATCTAGCCAGTCA
CCAAGTCCCATACATTTTACTTCAGAATGCCTCTAAATACATTCATTCTTCTGAGTTTTTAACTTCCACTGCCATAATTCAGACCTCTTAATAGCTTATTTACATTATTGA
AATAATATTTTAATTGGTGCTTTTGGGTCTATTATTTCTCATTTTGAAAGTTTTTTGAATATTCACATTACATTGTCTTTAAGATCAGAGGACTATGCGCGATG
>chr3_176850553_176850897
GACTCCTGACAGCAAAATCAATTGAAGAGATTTACCCTAGGGATATCTTCTAAAAAGCAGTGTAATCAGGAGATAAGAGAATTGGATGGGTATTGCGTTATCACAGCCCTC
CACCAACCGAGGCACCAGATGCCAAAGGCTTCCCACAGCCTTGAGCCTGGAGCTGCACTCCTCTCAAGCAAATCCCGCTGAACTCACGGTACTTGGAGGTCAAGAAATCTT
TTCCCATATTGATTTAATCTTGTCACCTGAAACACCTGAGGTCAAGCAAATTCACCACGCTGGTTCCCGGGGGCAGTTAAGGGATCATAGAAGAAGAATCTGTGCTTTTTT
GTGTGTTACAGA
>chr3_179321769_179322962
CCCCTTGTGGTTTCCACCGATTCCCGGTTCTGTGCTAGATACTAACTATTCTAGGATTTAAAAATGTCTCTACATTTCTTCGAACTTTAATTCGGGCCATACTAGCATTCG
TGAGCATTTATTTGAGCTGAGTACGCACATAAAACTTAGGAGGTCATAAAAACTGAGCCTCACAAACAAGTAGTGTCTCTTTCAAATATAGCTTTATCTCCTGGGGGATGG
TGAAGGGATCAGAGTAAAGTCTGTGATTATTACTTTCCAGCGATTGATTGGTTGATTGGCATGTGGTTGTCAGAAAAAGCAGTGGACGTGAACAAAGAGACATCATTGCAG
CCCTAACTATCCGAGTGACCTTGGGTACCTGATAATCCACATGGCTCTCAGTCATCCTCTTAACCGTTTGAACCTCAGGGGTTTAGGCTACCAAAATGAATTAAGACCCAG
TCTTTAGCTTCTCACACATTTACTTTTCCATTTTGTAAAATGTGACTAAAAACCTCAACTCATTGTCAAAAGGACTGAATTAAACATATCACCACACTTGCACAGAGATCA
TTTATGGAACCATGTTCACAAATTTATTTATGCTCGTGTAATTTAATCATTTCTACAGCTGCTCAAAGAAAGTCAAAGTCGAGAAAGGACTTAAATCGTCGAGTCCAGTCC
CCCTTAACTCCTCATTCATTCCACTATTTCTCGAGCCAAGGAATCGGGTGAAACTCAACAACGACTCGCAGTCTTCAGGTTTCACCCTCTTGCCCTGAGGGCAGCATCCTA
GCCCTAGGTGGTTCTCTGGTGTGGCCTCAGTAAAACCGTGACGAGGTCCTCGGCCTCTCTGTCCCCAACAGGCGGCTGGCACACTTCGGGGTCTGAGATGCCATCTGCCTT
GCCTAACCTGGGCAAGACCACTCGCGTCCTTTCCCTTGAGGAGCAGCGTGGGAAAGGTGCCGCTGCGCGCCACGTTTCTCCCAGTTCCCCAGGGCTTGAAGGGGCGGTGGA
GGCGGGCGGGATAAATTCGCTGGCCGCCTGGCGTGGAGTAATCCTAGAGGGTGGGATCGCCCTCGGGGCTCGGGAGGGGCTCTTCCCCGCCCAGAAGGAGACTGCGGCGGC
GCAAGGCCTCCGGCAGGGGGCGCGGGCCGCTGGGCCTCCCCCGGGGCTGCGGGCCGGTGGTCCCTCCCAGGCCGCGTGTGCGGT
>chr3_181036110_181036867
AGTACTTCTCAGGCCATAATTAGTTTGCTTTAACAATTCCCCACTTTTGGTCATTTACTCAATTTTGAGAGATTGACCAAAACTTTAGTTATGGATGTCACTATCACCATT
GTCAATGTACTTATTTGGTCTTGAAACCCAGTGGAAAACAGTAGACCAGTGAGTTTTGGAAAGGTAGGAACAAGGACTGAGTAGAGGGACCTCCTTATGCTGGAAAGTCCT
GTTTACTGGAGAAAAACAAAACCTGATCTGTTCTAGGATCTATGTGTTTTCTTAAAGTCTTAGTTTGATTATGTCACTTTTAGCAAGAGTGACTCCATTTTAGTTTAGCTT
GGCCGATTGGGGCCTAGTATGTGAAGTTAATCCAAAACGATGGCCTCCCATAATTTTGTTTAAAAAATTCCCCTCTTTTGGTCAGGTTCTTGCTTAGGTGAGAGTGTGACC
AAAACTTAGGGCCTTAGCGCCACTCTTTGTTACCATCATTTTGGGTTTCCCATCTCAGCATATCATTCATAGGTTATGGTATCCTTATGGTCACATATTTCTTTCAGCTTT
TGTCATTCCAGTTGAAGAGAGACCATTTGATGTTCTAGAGATGGCTGCATACAAACATTTAAAACCTTTGAGAGAATACAGCGCACTATTATTGTGACTATCAGGAGGATA
ATGCCAAGAGTTTAGAGTAAGCTCCTTACTCAGGGTCGACATAAACCAAATCACCAAAAATCAAATAGAAAAAAGAATGAGCTAGATAAAGT
>chr3_183476785_183477733
GACCTCGCCTGGGACCAGAATCATTCTGTTCATTTTCCAAGATCCAATTATCACTTGTAACCAAGGTGAATGCTTGGCAAGAGCCTGTGTCCTGGGTTTGGTTTTAAGGTA
GGTGTTTTCCTCTTCTTCTATTATTAAGGCTGTTCATAACCTACGTAATCTGCTTTCTCCCCTTTGTGCTTATGAAAAGTTCGTTTTTGTCTAGGATGAAAACTATGGCAG
CCAAATCTCCTCCAAAACTAAGTAATAGCACACCTGCCGTACCCACAGTACTTTTGAGACCCTCTAGTTAGTATTATTGTAATGTATTATTGTAATTACTATCAACAATAG
TCATAACAAGTGCTATTTTTTCTTTTTTTCTTTCTTTTCTTTTCTTTTCTTTTTTTTTTTTTTTTTTTTGAGACAGAGTATCACTCTGTCACCCAGGCTGGAGGGCAGTGG
CATGATCTCGGCTCACTGCAACTTCCATCTCCTGGGTTCAAGTGATTCTCCTGCCTCCACCTCCCAAATAGCTGGGATTACAGGTGCCCGCCATGCCCGGCTAATTTTTTT
TTTTTTTCTAGTAGAGACAGGGTTTTACCATGTTGGTCAGGCTAGTCTTGAACTCCTGACCTCAAGTGACCCACCCGCCTCAGCCTCCCAAAGTGCTGGGATTACACGCAT
GAGCCACTGCACCTGGCTAACAAGTGCTATTTTTTAGTTCCCATTATGTGCCATGGACTGCACATCATATACATTTTTGCTAATCCTTACACCAACCCTACACAATAGATA
TTTTTATCCTAATGTTAGAGATAAGGAAACTGATGCTCAGAGAGCTTAAGTGACTTACCCAAGATCACACAGCTAGTAAGTGACAGAGTGAGAATCAGGTCTGACTGCACT
CAGGTCTGACGGACTCCGAATTGCCTCCTCTTGCCACTGGGCAATGGGCCTTTGAGTTGTT
>chr3_184072918_184073179
ACCCAAGCTGGAGTGTAGTGGCATGATCATAATTCACCGTAGCCTCAAACTCCTGGGCTCAAGCAATCCTCTTGCCTCAGCCTCCTGAGTAGCGAGGACTATAGTCGCACA
CCACCACACCCAGCTATTTTTTTTTCTTTTTTTTGTAGAGATGGGGGTCTCACTATGTTTCCCAAGCTGGTCTCAAACTCCTGGGCTCAAGCAATCCTCCTGCCTCAGCCT
TCTGGGTTTTTGTTTTGTTTTGTTTTGTTTGAGACAGAGT
>chr3_184482009_184482581
GCCACATCTGGTGAGGGCCTTCTTGCTGGTGGTGACTCTCCATAGAGTCCCAAGGTGGCACAGGGCATCTCATAGTGAGGGGGCTGAGCATGCCAGCTCAGATCTCACTTC
CTCTTCTTATAAAGCCACCAGTCCCACTCCCATGATAACCCATTAAGCTATGAATAGATTAATCCACCCATGAGGGCAGAGTCCTCATGATCTAATCACCTCTTAAGAGCC
CCACCTCTCGATGCTGCCACATTGGGGATTAAGTTTCAACATGAGTTTTGCAGGGGATGTTACTACCATAGCAGCTGGTAAGACCAGGCACTGAGAAAATCGTCCTGTTTC
CTCTGGAGTTCCCATCGAGAGCAGCTCCCCGAAGTTGTCTGTGCTATAATGAAAGTCTGAGATCTTAATCTGGCTCTGGAATAGGATAACAGCAGCTGAAGGGGAAAAACC
AGTACCTGCCGTCTCCTGCCGGATAGGAGCTGGATGGCAGGACAAGTGGAAACCTGCTGAGGTTCCTTCACTGGGAAGGGAGTGTCATGCAAGAGACACAGAAGCCCCAAA
GGGCCCACACGGAGCCAC
>chr3_186184250_186184600
AATTTCCCAAGATCTATAAAACTAGAAGCATAAAGGCAAAATTTAAACCCAGATTATCTAACTGTAAGCATGGGGCTTTTCCCAATACCCCTTATTGCTTTCTTATCAGCC
AATGTTTCTATAGAACCCATTCCATGCTAATCTTGAATGACCTTCTTACTCGGATTGTTTTTCCCAGGAGAAAGACTAATCTTTGATGGAGTGCAGTGGTGTGATCTCAGC
TCACTGCAACCTCCGCCCCTTGGGTTCAAGCAATTCTCCTGCCTCAGCCTCCCTTGTAGCTGGGATTACAGGCATGTGCTACCATGCCTGGCTAATTTTTGTATTTTTAGT
AGAGATGGGGTTTCATCA
>chr3_191309423_191309616
TCAGCCTCCCAAAGTGCTGGGATTACAGGCGTGAGCCACCTCGCCTGGCCTCTTTGTTTTAGACTATGTTTTCAATTTAATATTTTCAAGTTTCTGTTTGTATTGCAAACA
GCCTTGGAAGACTGATATGGTTTGGATCTGTCTCCCCACCAAATCTCATGTCTAATTGTAATCCCCATTGTTGGAGGTGGGGT
>chr3_192650846_192652780
ATCCGACAAGATAGCTTGAATTTTTTACTTGAAAAATATGAATAACATGAATATAAAAAGTAAATAATGGGTTTCATTGACCAACATTTAATTCTAAACAGTGATCAAGAT
TTTAAGTTAAATATATTTCTGTCCTAATGTCTCAAGTTGCTAAGAAGATATTGATTATCTGGACACCAAAAAATAGTTTCCAGATGAAATCTGTACATCTATGTCCTTTGT
ATTCGTAGGCACAGACACCTACTAGGAAGTTAAATGTGTAAATTCAGGTGAATTTCCAAAACACACAAAACATTCTAATTACTTGGGTCAATGGGTTGATAGAAACCTTAG
TCCCAGGACTGATGAGCAAACAGAACATTGACCTTCTCAGACTAACCGACATTTGTTGAAGCCTTCAGAGTGGGATATTCAGGTGGGGTGAATTGGGTACAAACCAGTCAT
ATGAACCTGGACAGGGGACTTCTTTCTGAACTGCAGCTCCTCTTCTGTAAAATTAGGGGCCTAGATGATATACCCTAGAGTCTTCCAGGTCTCACACCCTGTCAAGCTATG
GATTGTTTCAAATTATAATAAATGACGAGGGAGGTTAAGTGATATTTACTGGTATATGGCAAATAAGAGGCCTGCTTCTCAATTCAACAATCTCATTTTTCCCCTCGCCTT
TGAAGACAAAAAATAAAAAATAAAACAAATTAAAAACAAAAATAAGATGCTTTTCTTATATGCAACACATTTAAAATGGGTGGACAAATAAAGCATTTATTCTAGTTCATT
ATAGAAAATATATTGAAACCACTGTCACTTTGGGTCATTGTAGAAGATGTACATACTTTTGTTATACATGGAAATATTAAGCAACTAACATATTCATATTTATATAGGATT
TACAGTTTTCCAAAACACTCATGTGTAATGCCTTGTTTAATCTTTGAAACACCGCTGAGAGTTAGGACCCTTTGATTTAGACAGAGGATGGGACAGAGAGGTTCAGTGTAC
TGCGTGAGGTCCAGCAACTAATAAATGTAGAGCTAAGCTTCAATTGTCAGTCTCTAGATTCAATTCAGCTTCATTCTGTTATCAATGCAACCCCTCCCTCCAGTCATATTA
TTCATGCAGAGGATGTGGCTAAGTGAGAAGAGAAGAGATTGGAAGGCTCATTTATTTATTCAAAAACTATTTGCCAGGCACCTACTCTATGCCAGACACTCTGCTAGATGC
CAGGGAATATCAAACCTCACACGATCCCTGCCCTTCTGGACTTCTAGATCTTACACTTCCAGGAGAGATTAAAGTGGATAAAACGAATTGTATGCCATGGGCACATGTTAC
AAGTGGGACATAAAGATATAAGCAAGGAACTATGGGAACCCATTGAACAATTCATCATGTTCATGAGAATCAGAGACAGCCTCTGGCATTTAGCTAGGCCTTGAAGAGGGA
GGAGTATTTCAATAGGGAGCATAGCAAGGGAAGGCGTGCCAACATGGAAAGAAGAGCAGGAATGACAGCCCGGATGGATGAGAGTGCAAAGCTCACCCAGGAAGGTAGTTC
TTTTGGCCTGTATGGCAGGAGAAAGACTGAGTGGGCATCGTTTTGTTCAGAGAAAGCCAGACCAGCCCTGAGGCAGCAAAGTAAAATATCCTCTCTATGTTTTTCATTCTC
CAAGCTTTGCCACAGAGGATGTTTACTTGCTCTTGGCTTCGGAATATCCTTAAGAACGGTTCTCAAAGTGTGGTGCCCAAATCAACAGCCTTGGTATTATCTGGTAACTTG
TGAGAAATACAAATTCTCAGGCTAGTGTCACAAATTTACCAAATCATAAACTCTGAGGGTAGGGCCCAGAAGTCTGTGTTTTAGCAAGTACTCCAGGAGACTGTGATGTTC
ACTCAAATTTGAGAATCACTGCTTTGAAGGACTTCCGCCCATTTGAAT
>chr3_196823847_196824482
CAGGCATATGGGCATAACTGCTAATGCACACATTACCAAAAAGGCAGCCTGGATGAGGAAGATGAGAATTCCACCCCAGCTGCTCAGAAGACACTATGAATCTACCGAGAT
TGACCTTCACGTGTATCAGAGCCTGTACATGAAGTGAAGGGGGACGTGTTCAGAAACAAGCAGGTTCTTCGGAACTCATTCCAAGCTGAAGATAGACAAGGCCTCAAGAAG
CTTCTCATTGACCAGGCCAGGGCACATGGCTCTAAGACCAGGAAAGCACTGTAGTTCCACGGAGAGTGCCTCTGGGCCAAGAGAAAATCATTAAGACTGTCCCAGGAGGAA
GAAACTAAGAAATAAAGGTCTCCCTCTCTCGTCTGTACATAGTGGATCTTGGTGATTACATAGATCCAGTCATTCAAATACAACAAGATTTTATCTGCCTGATGGGGGGAA
AAAGCATATTGGTAGGAATACAGAAATAGCCAGGACCCAGCAATCACCCAGACATCAGTCAAAGTTTACCAGACAGGCAAAGGAGCAGGCAGATGCAGCCCATAATGAGAA
AAACTTCCAGGCAACTGGAACGGACAGAAGTTCATTAAAACAATCTCACGACTGCATTTCAGTTGTAAGAACTTTAAATGC
>chr3_197018452_197018710
TTTTTCTCTTTTTGAGATGGAGTCTTACTCTGTCGCTCAGGCTGGAGTGCAGTGGCATGATCTTGGCTCACTGCAACCTCCGCCTCCCAGGTTCAAGTTATTCTTCTGCCT
CAGCCTCCCGAGTAGCTCAGATTACAGGTGTGCACCAAGATGCCTGGCTAATTTTTGTATTTTTCCTAGAGATGGGGTTTCACCATGTTGGCCAGGCCGGTCTTGAACCCC
TGACCTCATGATCTGCCAGCCTCGGCCTCCCAAAGTG
>chr4_1333291_1333385
AGATTGTGCCACTGCACTCCAGCTGGGGTGACAGAGCAGGACCTTGTCTCCAAAAAAAAAAAAAGCAGTTGAGAAAGGTTCAGGAAGCCTTTCAG
>chr4_1343716_1344478
GGCAGAGGTTGCAGTGAGCCAAGATCGCACCATTGCACTCCAGCCTGGGTGACAAGAGTGAAACTCCGTCTCAAAAAAAAAAAGTATTTATAGAACTTTTCATTCCTTTTA
TAAAGTTTGCCTCTGGTATCATTTTCCTTTCATCTGAAGAGCATCCTATAACAGTTCCTGGACTGCAAATCTGCTGGTCATAATTCATGCAGCTTTTGTCTGAAAATGCTT
TTACATCACCTCAGTTTTTAAAGGCTATATTGCTGCATATACAGTTCTAGATTGACAGTATTTTTTCTTTTACCACCTTAAAGATGTTCCATTTTCTTCTGGCTTTTTTTT
TTGGGTGGAGGGGGAGGAGGGGACAAGAAATCCTTGGCTTCTTTGTGCCTGTATGTCATACGCCTTGTTTAATCTGACTGCTTCTAAGATTTGTCACTAGTTTTCTGCAAT
[truncated: 1,467,376 more chars]
