# Supplementary material for: Genome-wide sequencing identified extrachromosomal circular DNA as a transcription factor-binding motif of the senescence genes that govern replicative senescence in human mesenchymal stem cells
Source: Front Cell Neurosci. 2024 Aug 2;18:1421342. doi: 10.3389/fncel.2024.1421342 (PMC11327076; doi:10.3389/fncel.2024.1421342)
Supplement: Supplementary file 2 [file Data_Sheet_2.ZIP › BMSCp-52.ecc.seq]

>chr1_5367120_5370682
CTCCCAAATAGGCCTCTTTGGCATTGTGAGCTGATTATTTTGAGGAAGAGCAGACACTGGAGAAGCTCTGGAAACAGTAAAAGGTATCTTGGCCCTGAGGCTAAGCCGCCT
CCTTGAGGCAACCATTTCCTTAGGTATCTTTATGTATAGAAACTTCTGTTTGTCTCTCTCTCTCTCTTGATAATTTATCTTTTGTTAAAAGGGTCCCAGCTGAACTCTTGG
AAGGGTAAGGGGGAAACTGTTTCTCTTTCCCTACAGCAACATGCCAGCCACACTGGCCTCTCATCCAATAGAGCTGTTTGGCTACAGAAAAGTGAAGCCAGGCCCCGAGCC
ACCTTCTGTTTCCAACAGCAGCCAAGCTGACCTGCTTGGGCAACAACTCCTGGGCTGGGCTGGACACTACGAGGAGCCCAAGGAGTCCTCTGGGGGAAGCGGCTGGTGCAC
CATCACTGCGTCTTGCAGCCTGCACAGCCACCACGAATAATGAGATGGACGGGTTTTGTTCTCCAGCCATGGATTGACCCATAGGGAGATCTTCTCTTTCTCATAAAAGAA
TCAAGAGCTTAAGAGAAAGGAGAACCTGGGAAGGGCTTCCATGTTCCTTTAAAGTTTACAGTTTCTGATATTTGCAAGCACCGAGGTGCCTGAGAAGAGGGGATGAAACAG
GAGGTTGTGCTGCTGATCTGAAGCCCACAGTTATCGACCGTGTCCCAGCGGAAGAAGCACAGCTGTGCCTCAAAGGAGGGTTTGTCTCAATCTGCAAGCGCTGATGGAGAT
CAGGGTTGGGATTTCAAGACGCTAGGGGAGAAATGGAGAATGCCTGTAGTTCCCCTTTTGACATCATAAAAAATATATGTATATATTTAGCAGCTGGTTCCTGGCACAGAA
CTCCCAAAATCCTTGCAATTTCCTGAGTAGTAGGGGTGCTGGGAGAATCTTTGTTCTAATATTTGATCTTTGACCTGAGTTGCTGACACAGAGTTCCTAAACCCCTTGGAA
TTTCCTAGGAGACTAGCGCATCTTTTGTTCTAATGAGGCGACTCTTGGAGGCTCCTGGATGGAGACAGAGCCGGGATTAGAAGCCTGGAACTTTCAGCCCCACCCCCATCC
TCCAGGAAGGAGAGAGGGGCTAGAAATTGTGTTAATAATTAATTATGCCTGCATGATGAAACCTCCATAAAAACCCCTGAACAACAGGGCTTAGAGACTTCCTGGGTTGAT
GAACACGTCGGAATGTCTAGAGGGTGGTGTGCCCGGAGAGGGCATCAAAGCTCCACACCCGATTCCCATACCTTGCCCTGTGCACCTCTTGACTGGGCTGTTTATCCATGT
CCTTCATCACATTCTCTGTAATAAACCACAGATATAAGTAGAGTGTTTCCCTGAGCTGTCCTAGCAAAGACTCAGACGTGAGCAGGAGGTTGCATCACTCCAATTTATAGC
TGGTCCATCAGAAATACAGGAGGTATGGACTTGGGCTTGGCATCTACAGTGAGGGCAGTCTTGTGGGGCTGAGCCATTCATCTGTGGGGTCAGGTAGTTCGGGTCATAATT
GAAATTAATGTATCCAATGCCCAGTTTGTGTCTGGAGAGTTGGGGAATTAGTTGGTGTGAAAAACCTCCCACACCACATGTGGTATCAGATATGAATATTATTTCAGTACA
GAGAAGAAAACAGTGTGTTTTCCTATCATCCCCCAAACCCTGCCACTGACTTGGAGCTCCTTGGCCTGGGAGCAGCTATGGTTACAGGGAAAAAATCAAATGCATGAGACA
CCTAGAGCTAATTCCCAAACTGAGGAGTTTGGGGTATAAACCAGGGGCTGCTCTTGGTCCCCCTGAGTGTGTCCTGGCCTGACCAAAGGGCACTAAGGGCTGTCCCTTCAT
GTTATCAGTCAATTCTTGTATTGCTAGGAAGGAATACCTGAGACTGGGTAAAAATTTATAAAGAAAAGAGGTTTAATTTGTGCACAGTTCTGCAGGCTGTTCTCATGGGAG
CTGGGCACCAGCTTTGTCATACCTGAAGAGCCCCTTCAGCCCCTTCTCTGCACAGGGCCCCAAATGCCAACGTGAAGTGCCCTTGGAATTTTCTAACATAGCACAACTTCT
TAGGGGTGAATTTTACATCAGCACCCATAAATAGCACCATCATGTCTACAGAAGGCTGGTCTCTGAACAAGGAGACCATGGTATAAAAGCACTGAATTCCATATCCTGTTA
GACCACAGATATTTTCCCCTCCCAGTGGGGCAATACTTTTATAGTGCTGGCTGGGGAAGCCCAATTAGGTGTTTGAACTAATGCTTGGGCCAAAACTTGATTTGTCAGCAG
TGCGTGTCTAGGCAGGTTTTTATGCCATATCCACTGCTCATGAGATCCATTAAAATCTGAGTCTAACCAGGTGCAGAGGCTCTCACCTGTAATCCCAGCACTTTGGGAAGG
CAAGGCAGGCAGATCTCTTCAGCCCAGGAGTTTGAGACTAGCCTGTGCAACATGGTGAAACCCCATCTCTACAAAAATTACAAAAAAAAAAAAAAATTAGCCAGGATGGTG
GTTCATGCCTGTAGTCCCAGCTGCTTGGAAGGCTGAGGTGGGAGGATTGTTTGAGCCTGGGAGGGCGAGGCTGCAGTGAGCCAAGATTGCACCACTAAACTCCAGCCTGGA
TGACAGAGCAAGACCCTGTCTCAAAGAAAAAAAAAAAATCTGAGTCCAACACCACAATGAAAAGGTGAAATGGTCATATATGAATTTAATTTAAATATTTTTATTTCGTTA
GAACAGAACAGAACAAAGCTATTCTCAAGGCTGGTCTTGGCTTTGGTTCAGATCAGAAAGTCTGAGCACACTGCTCTGTGCTACTTTCTTAATGTGCTTTTCCTGACCAAT
CTGGGGCCTCAATCTTCCTTGGAGCCTAGAGAAGGATGGAGCAGGCGATACGAATGATTACCAGAAGGGCTCTGACACCCCTGCTGACAGGCTTTCCAGCAGTGCCTTAAA
GCTGTCATTTATCTTACTGGACCCTCTAGGGCTGGTGAGGCTCTTCCCCTCCAGGGGCCTTGGCCATGCTGGGGAGATTGTGCTCAGCCTTCATTTCTCTCCAGCCACAGC
CAGGGTTTCAATCTCTGGCTTTGACAGCGCCCCATGGACCAGCCAGTCAATTTCCTTGACTGAGTTTCAGGTGCTGGTGTTTTATGCTATACTCTGAGGTTGCATTCCCAA
AAGTTGGTTTGATTATTTTTTGAGACTGAATATGCAAACAAACAATGGGAAGACCATACATAAAAAAAGAGCTCTGACCCGCAATTGCAGCAGCCAGCCCAGGAAACCACG
CCCTACCTATACACCCAGCCCAGGAAGCCATGTTGTCATGAGTCAGATTTGAAGAAGTCAGATCACCATCCCTAGAACAGCTCAGAAAGCCAAACAATAACCCCTGCCACA
GCCAACCCCAAGTGGCCAGGACTTGATTAGCAGCTGACAGCTTCTCTAATGTTTGTCCCCACTTCCAACTCATAATCCAACTCCAAATAGGCCCCTGTGATGGTTAATATC
AGGTGTCAACT
>chr1_6267880_6271673
TCCTCTTTTGTAAAATGGGCCAATGTCCACCTCACAGCAGAGTTGCGGGGACCAAATTTCTCCCTGCAGCCCATGTTCAACCAGGCATTAAAAACAACACAGTGAAAGAAG
CCGGTCACAGGGTCTGCCTATCACCCATTTACACGAGATGTCCAGGAGAGACATATACACAGAGGCAGAAAGTGGATTGGCGGTTGCCTGGGGCTGGGGGACCAGTGGTGG
CTAAGGGGTGGTGCTTCTTTTTGGTGAGATAAAAGGTTTTGAAATAGACTGTGGCGGGGGATGTCCACCTCTGTGAATAGAAGAAAACCTGCTGAATCGTATCCTGGAAGT
GGGTGAACAGAACGGCATGTAATTACATCTCAGTAAAGCTGTTAAAAGAGAAAACCTCCACAGTTGAGAGCTCTCTGTGGTGGGGGAGTAGTCAGGGCTGTCAACGCATAA
GACTGGCCCTGAGCTAATAACTACACAGGAATTCTTTCTTCTCTTTACTTTTGCGTATATTTGACCTTTTCTATAATTAAAAAGCTAGAAAAGCAAAAAACTAACTAGACC
TAGATCTAGGAAAACCAGCCCCTCCTTTCTTCCCTAGGCACCAATGATCTCCAGGCCCCAAAGAGACGGGGACTTGGCTTTACAAGCGGTGGGCTGCGGGCAGAGCTGAGG
GAGCCGTCTGGGCTGTGCACAGGCGCGATTTTCCCCACTCCCCGCCAAGAGGCGCTAAGAGCTAACTCAGGACCATGCTCCTTCTGGTCCAGTTCATAGGTGTGTGATGGG
CCCCAGGCCCCACGCACGCGGCACGGCCCGAACGGCAGGGAGATCTCCGCCCAAGAGCGAGAAAACCTCCAGGGCTTCATACAGCCCGGTCCTCACCTCTGCCAGCCACAC
GCAGCAGTGGAGCGGAGCCCTCGAGTCCCCTAACGATCTGGCCTCCATGACCACCTGGGAGTGGAATAGGAGTAACTTCCTACAGCTCTCGGCATCTTTACCAGAGATGTG
ACCACAGCCCTCCAGCCGCCGAGGGCGTGGGAGGACCACCCAACTCTGGGTCTGCAGAAGGCACTGCAGACGAGAGCCCTCCCACCCCTTTGCCCCCACATGGGCTGTGCA
CGTGGGGCAGGGACTACAGCGATAAGGGGATATTCCCTGCGCAACCCATGCTTAGGGCGCGGCAGGCTGTGCACATCAGGGTCTTCCCAACAACCCCACCAAGCAGCACAG
AAATGATTGTCCACTTTTACCAATGAGGAAGTGAAGCACAGACAGGCTGAGTAACTTGCCCAAAGTGACACAGCGGGTAAGGGGAGAGCCTCCATTTAAACCTGGGCATGG
GGGCTGCCCTCCAGGTCGTCCTATGCCGAGGGACTTTTAGGGGTGGGACTCGTCCATGGGAAGTGAGGAAGGCGATGGACCTGCAGCGTGTCCACGATGAACCAGGGTCAG
GGGCTTCCCTGCCTCCCCTCACCTCACCCCGGCCCTCGGCACAGCCTAGGAGCACTTGCTGAGCTTGGCCTCCCCCAGGCGGGGGCCCTGCCCTGCCCTCAGCCATATTAT
CCCAAACCACTACAGCTGCTCCCACCCCAGCGGCCACCAGGCCATCGAGCATTCCCAATGCCACAGGCCGAGGGCTGTGACTGCTTCTCTCGAGGTCAGTTAATACACAGC
CTGAGGCGGGCACGAGCCCAGGTGCAGGTCATTCTCAGGGTCGGCTCCAGGCTGAGGGAGAATCTGGTGCCCAGCAACGGGCCCCAAGGCGGCTCTGATGTGGCCCTGCTC
TTTAATATTTGCAGCAAACTCATCAGCCAGGCTCTGCCCTCAGACAAAGCAAATGCTGTCTGATGATGGATGGATGTGTGGGAGCCTGAGAGCCTGTGAGGGCCCCACTGC
TCTTCCCGTCTCCCGGGATGGTAGTATCTGCTGGATGTTCCAGGCTCTGAGACAGAGTCCAGACCAGCCCAGGAGCCTCAACGTCACTGCGTGGAGTGCCCGCCCATAAGC
GCTGCCCTCCCAAGGTGCGGGCGGCCTTCCTCCCTGAGTGCCCAGGGGCGCCCTTCCAGGGTGAAGGTTTATGAAGATGGCAGTCAAGGGCAGGGATGTCCCAGGTGCCTG
AGGACCCAGGCTCACCACCCAGGGGGAGGTGGAACAAAGGGCCGCGGGGCGGTGTCTGTCCCATGGTAGGTTACGGGCTCACTGCTGGTGGGCAGCCAGCCTCCCCAGGTC
ATGGCTTTGCTAAATAGTTCTCCTACCCAAGTGACAAAGGGGCCACCCTGTCCCGCTGGGTGAGAAGCTGACAGAGCAAGACAGATGTCTCCAGCACAAGGCCCCACCCAC
GGCCCGGCTGCTGCCTCCTCGCAGCCATCTCCCTCCACCCAGCAAAGTAAATAAATGCATACGCTGTTGGCTGTTGCTGTTTTTAATGGAGGGTTGGGGGTGGGTGGAGGA
CGAAAGAACGCTCTGCGGGAAGACAGATGTCTCTCTCAAGTCCCCGAGGCTGCTGGTGGGGGAAGGACTGGAGCCTCTGGGGCACTGGCCAGTGGTGCCAGCTGCCGGGCA
CCCACCTGTGGCCTCAGGCAGGCTCCTCCGAGCCTCTGGGGCTCCCCAAGAATATGCCAGAGAGAAAGGATGAGGTGGCAAAGGGCAGCTCAGGGCACATGACCCCCATGT
ATCCCGGGCACCTGCCTGATGGAAGGGATGGGGCAGCATGGCCAGGAGCAGGACTCTGAGTCCCACGGGCCCAGCTGTGTGGCCCAGGGCCAGGTTTGTTCACCTGGAAAC
AGGAACTCAACAAAGTGACATGGCAAAGTGCTTCCTATGGTGCCGGTGCACGTGAGCTCCTACGTGTGTGTGCACATGTGTCTGCGGTCCCTGGTGCATGTGTGTGTGTCT
GTGTGGTGGTCCTGCTGTCCTCAGAAATACCTGAGGCCAAGTGCAGCCTGGGAACTGCTCCAAGGACTGTCCTGCTGGTGTGTGGCTGCCCCAAAGGAGGGCCAGATGGCC
CGGGGTCACCTTAACGCAGCGGGCCCTTTAGGATGTCACACCCACACATGGGGACGCAGGGGTGGGGAGGGTCCCAAGGTAGCAGGTTGACAGTACGCTCCCTCCCTGGTG
CTCAGGGAGCACCGCCTGGCACTCAGCACCAAGCCCCTGGCTCCCCTGCAGCCTAGTGGCTGCCTGGGCCTGGGGTCTGCATCTTTTTCCTCCCTCCACTTAGTGCTTCCT
GCCACTGCTGTCTTCTGGGCTCTCTTCCACTGGAGGGGAAGCCTGTGGCTTTCAGAGCCAAGTGCTGCAAACCAAATGTTTTCCACTTTGCATTTTCTGTGCTTGGAGAAC
ACACATTTGGAACATGGTATGGAGGACGAGTGACTAAGTTCCACCCTCGGTAAAATCAATAGCTTGTCCTTTTTGTAATTAATGAATGGCGTAAAAAGGGTTTCCAGTGGT
GATATAACAACTTCCTGTAAGCCTGAGGGACACAGACCTTCTTAATTAGGAAGCCACGTAGCATGCCCTCTCCCTGTTATAACAGGAGACAAGAGGGGTCTTGGGATAATC
ACAAAAGCAATGAAAACATCTCATTATTGAGGACACTCAGCACGGCCGGGCGAGGGGCCTTGTGCATGGAGAAGCCAGCAATGATGAGCTTAGCACCAGGACCACCAGCCT
CACAAGCACCTGTGCCCCCAGGGTCTTGCTCCACCTGAGGACCTTGCCTTAGCGGAGCCTGTCCGCCATCCGCTGTGGCCTCTCCGCCATCCGCTGTGGCCTCTCCCAGCA
GCTGCAGGCCTGGGTTAATT
>chr1_6867180_6876304
CTCCAAAGTTTCCTGGTGCCTTTTGCGATTCCTTCTGCCCACCCTTCTCCTCCTTTTGTGAAAGCTTTGATGTTTTTAGGGAAAAAAAAAGTTACATTATTGAGGATAAAA
TACTAGGTAGAAAGATATTTAACTTGTAGTTTTCGCTTTTTTTTTCTTTTTGAGGAGTATTGTGGAAATAATATGATTGTAGGTATAGGTTGCTGTAATATTTATAGAAAG
TTTTGAGAAACAGATTCTCTGAACAGACCATCTTGGAAGAGTTTGACAGGAAATATATTTTCGGAAAGGCTGGAATAGAGGTGGAGATGGTGCCTGCTGGCAGGAGAGGGA
GAGAAAGGGAGGACAGCACCTGCCGGCCACTTGCGGGTGAGCTACAGACATGAAAGCCAAAGGCTGCGCTTTTCTTTGGTTTTTCAATAGATGGCATTTTTATCATGCTAG
AAAGACTAACATGAATTCTAACATGAAATGGTAATAAAAATGTAATCCCCACTAACTGTAGTGTATACATAGCTCAAGTGCATTTTTTTGTTGTTGAATGGCATGCTGGTG
ATTGATTTATTTATATTTATAGATTAAAAATAATAAACTTTGCTCTCATTGTAATCACCTCTTTTTTTTTCTTTTTTTTCCCTCCCCCAGAGACTGGGTCTTGCTCTGTCA
CCCAGGCTGGAATGCAGCGAGTGGCACAGTCTCAGCTCACTGCTGCCTCCACCTCCTGGGCTTGTGTTCCTTCTGCCTCAGCCTCCTAAGTAGCTGGGACTGCAGGCATGT
ACCACCACACCCAGCTAATGTTAATTTTTTGTGGAGATGGGATCTCCCTATATTGCCCGGCTAGTCTCAAACTTCTGGGCTCAAGTGATCCTCCTGCCTTTGCTTTCCAAA
GTGGTGGGATTATAGGCGTGAGCCACAGAAGCGTGCCTGGCCTGGGTAGTTCTTTTTAATTGTTGAATATACTTGCTGAGGTTAGTTTCTGCTGCAGAAAGCATTATATAA
TGTTGAGTTAACAGCGATCTTGTAAAGAGTTAGTAGAATGTGTAAAGTTTTACCTGGGAGGCGGAGGCAGCAGTGAGCCAAGATCTTGCTACTGCACTCTAGCCTGGGTGA
CAGAGCGAGACTCTTTTTTTTTTTTTTTTAAAAACAAAACAAAACAAAACAAAACAAAACAAAAAACGACTGTATAGGGTTAAAAAACGACTGTATAGGGTTTTATTTTAA
TGGGTTTCTTCAGCTGTCTCCTTTTAGCTTCTATGACTCTGCATTTTCTTGGCTCTTTGTTTTTCATTTCTTTACAGTTCTTCCATGTATTTTGTTTTGAAAGTAATATGC
CTGAGGTGAAAATGGCGGCATTTCTGTCATGATTTAACCTTACTAGAAATGACATTCTTTGTTCTTTGTCTGTTTAGTTGAGAAGTGAACCAATTCCCTGTGCTTAAAGTA
CTACTCCTTGGTGTGGGGCAGGGAGGGAGGGGGGAAGATTTTTAACATAGAATACAAATTGAGTTTGTTGGAAAAGGTATCCCTATAAAATGTTGTCCAGGTAGTTAGAGC
TTAATATGGGTGATAATTTCCCTAGAAGAATATTCTTTGCTGTAACACTGATGACTTGATGGACTTGTGAAAGTGAAACTTGGTGTGTTTCTTCTTTCAGCCTCCATGTAA
CTCACAGATAGGGCAGTGTAGAGTAGATTTCCAGTTTTAGATTAAGGATAGCTTGTATCCTATGCAAGGTTTTGGGGGTTGGTTAGGGTCTTTGAGTATTTCCTGTCTAAT
TCACTTACTAGTTACAAAGAGACAAGCTGTAATGTAAAAAGTCTTCCTTGAGCTAGACTAGCTTTCTGTACTCTTTGATTTAAAAATACCTGGTAGTTCTGCCAGTTGGGG
ATTTGTTTGGGGTGAATGAAAACCCCTCAGGCTCAGTCTGTTCATGCACTGGTGTGTATTAATTCAGTCCATTCATAGTCATGAGCTGACTGTGCCTTATTGAAGAAAGGG
AGGCTTCTGGAAGAGAGAGGAAGATGGATAATCTTGGATCCTGAAGCACTGCTGCTGGCGCCTGGGAGTGGGGCAGGAAGACAGGAGGTTCTGAAGAGAGGGCTTTGTATC
CAAAGTTAAGACTTAGGCCAGCCCTTGATGGGGAGAGAAGCTACTCAGGCCCAATAACCTCAAATAGTTCAGGTTAAATCGACAGTTGTCAAGTCTAATTCCTCTTTACAG
CATTATTTCTGTGGGAAAATGTGTGTGGCTTATATACTTGCCTCAGCAAACAGACCGGACTCAGAATCAGCTCTTTGTTGTCATAATTTAAGTGGAATTAGTTACTCCCTA
GGGTTGCATTGCCCCTTGGATGGCTTCTAGCCTTCTTTTTACTTATTAAATTATATTCCAGGTTCCTTGACTGTGAGGGACATAGTAAACTCCTAGTAGCCTTTACCTTCC
CCTCCCTAAATAGCAAACTCATGTAGAAAACATTAGCTAAAATCCTTTGCAGATTTTTTTGAAATCACCTAAAATGTTGTTATTGGCACCATTTCATTTGGAGCCATTTTG
TCAGAACCACTAAGTATTTAGGTGAGGCGATTGATTTCATTCCCACGTGGGAATTTGGTTGGTTGTAATATTCAGGCACTCAGAGCAATTCCTGCCTGGACGTCACGTTCA
GGTAGTCTGGTGTCTGAAACTTTTGGCAGAGATTAAGCTGATAGAAGATTTGGGCTAACATTTTTTAGTGTGTGAGTTGGTGAATTTTCAAGATGATTTAGAAGACTTTAA
AAAAGCATCTGTGAATACTGCATCATCTTGATGTCAAGAAGAGATTGTTATTTAATACATACATGTTTTAGTAATGAAGGAGGTACATAGAGATAATTGATTTGAACCGGT
TTACTTTTTCCCCTTTTTAATGCAAAATATTTTTGGGAAACAGAACTTGACTCGTGTTACACTACTCGCTTCTTGTTTTTTGTTACAAACATGCTGAAATGGTCTAAATAA
TGATGCTACTAAAACAACGTATGCATTGTTTTCATGGGGTGTTGATTCCTTCTGCAGTGTTCAAAATTACTTGCATGCCTCCGAGCAACAAACACATATGTGACAGACTTT
ATGTGAGATGAGCATTCCAGAGAAATGAAATGCAAGTTTACTTTTCAGTAGCTATGCAACTTAAAAAAAAAACATTGTGTTTTTTGAAACATGGCTTTAGGGCACTAACAC
TCGGACCGAGTGCATGAGCTCTGCAAGTTATTTTAACAAAACCTAATCACAGGAACAAACATCTGGCATTTATAGAGTTTGTTTATTTATTGATTGCCGTAAGCCTCTAGA
AAGAATATTCTGTTTCTTTTAATAAAATCCTTTTGGAAGTTGTCTATATTTTAATATCTAAGTGTTTTTGGAATTTAGTTTTAACAAGGTTAACTCAAATGTTAAATTTAT
TGTGGGCTACAGCTGAAGTAGGAGAATGTAAGAAGAAATGGCAAGTGGGAACTCTTGTAAAAAGAATGGTAACTAAGTTCTTTTTCCTGGTTATGCTCCTGCCATTTACTC
TTCTGTATGGCAGGCCATCATTTACACTGCTTTGTAGAATCTGCTGTCTAGTAAGCACTAAGGAATTTGGATCCCTAAACCAGGGAGCATATAGCCTGCTAAAGCTTAATT
TTTAGACAGGAGACACTAAAGATGATTGTGTTATGATACTGTTCATTTTATATACTAGTGAAATGAATACTGAAATTATTTAGTATAACCATTAATTATAGTGCTTACCAT
TACTGCAAAGTTTGTCATGATTTGGGTGGTAGCTTCATGTTTCAAAACAAAACCATAGGTCTATCCTTTTAAAAAACATAAACTGCTTTAGTTTGTTAATGGGAAAAGTGA
GTAAATAATAACACTTATTGATGAAATGAAGCCTGTCAGATACAGGAAAAACAAAACAAAAAACCCTTGTAGATATTCCTCGTGTCAAGCCCCTATTAATTCTGTGTAATT
CCAGTAGAACTAGCAAGTTATTTTGCTTAAAATGTCTTTTTTTTCCCCTGTGCAGTGAAAGTTGAATGTGAGACCACATCTTAATAGATATAGTTACACGGTTTATTTTAT
CATGTATCACTTTATTGCTGTCTTCTAGAACATTGTTATACTAAATGTTCCAATAATGGAAATTTTATGCAGCTACTTCAAATGAAACAAATTTGCAAAAACTCAATTTTG
GAACTCATTCCTTGAGGAGAGGAAAAACTCACCATGCTGTGACCACATTAGATTTCTGATATGTTGGCAACTTATCAAACACTGTCATTTCCAGAAAACAGGTTATGGGGT
CAAATTGAAATATCAGCACTTTTGGTCACTTTCAGTTGAAGATATTTTAGGTTTTAATGATTGAATGGTTAAATTAAAAAAAAATTGTTGGTAACAGGTAATGAAAGTGTG
GTTTTGTATGTAAATAAAAATGGCTCTACACGACATCAGGAATGATGGGGTTCAGTTACAGTGGAATCTTTTCAAGAGCTTGATTTTAAATTCTCAGAGATACTAGTTTTA
CTTACTGGAGCTCCTTTGTTTTGCAGAGATCATGATGCAGCCGTCCTTTTGGATTTCTTTTTAATAATGTGTGACCCTTCACCTTTGATCCCCTGACCTGCATTACCTTGG
TAACCATTTCATTTTTTAATTTAATTTCATTTTTTAATTTTGGTGTACAAGCTGTAACATTTCATCTTTCAAAGTGTAACACGCTGATTTCCTCAAATAGAGATACCCCTT
TGAGTGATAAATTTGCAAAATGCTGTCTTCATTTTCTGTATTAAAATTCATTTCAGTTTTAAAATAAAGTGTAATCTGTGTTTTCATCCTTTTAAAATTTAAGTTTAATGA
GTGCATTTCCCCATACAGTATATTTCCTTTTTTATTCATGTTTTGCAGAAGCTGAATTAACTTGATATTTACGTATAACTTACACACACCCAGGACACCCATACCTCTTCT
CTACTCCCAAACCACCCAAACCATTGCCCCTCACCTTATCACACATACACCCTCACCATCACCACCACCACCACCACCACCACCACCACATACCCTTTCCTCTGCAGAGTA
ACTTATCTTTCTTTCAGAAATAGTAGCAACTTGAATTTATTAGTCTTAGCTGCCACATTATACATCTTCAGATTATATTTTGTATTCTGAAGTATTTTGGGGAGAAAAAGC
TTAGACTTTTAATTTTAATTTCATTTAAGGACTAGAAAAATACAAAGTTGCCTCATTACCCAAATTCACCTTTCCCCACTCTTTTAATATTTTATTTCTTTAATTTTAGGC
ATAAGTTAAGAACAAGCAATTTAACATGACCAAAAAATGTACTTTTGTCTCTGCCAAAACCTGGTCAGCCAGCCCTGGTAGTCTCAATACCAGATTGATTTCTGCCATATG
CAATTTCATGACTGTTTTTCAAACAATGCATTTTTATTGTATTTCTCTTTTCAGAAAATTCTTAATCTAAAGCAAAACAAACCAAAACCGAAAGACAGAAACCAAACTTGA
GTCAGTTCTTTGAACTGGCAAGATACTCCTTAGAAATCATGTCCTTAAAAAAAACATGTGAATTCTCTCAGCATGGCCCACTGAAGCACAGATTACTTTTTAAGTGTCTCA
TTATTTTATTCTCTAACATTTAATGCTGATGTTTTAATTGCACACAGCTGAAGCTGCTAAATGAGTACTGAAATGGATTTAAGTCCTCTTTGAGCTTTGTTGATACCTATA
AAAGTTTATGTCATTCATTAGAACCACAAATTAAAATTAGTCGTGGTTAGCTGTTCACTGGCGATTGGAACTCTCACGAACAGTTTTGTTCAGGCTCACGAGCTTGTTCTT
GCCTAGTATACTTGGATGCCTGAAAAGCTGCCTTTGGCCTGTTGGGTATGTTTTCTTTTCACAGAATTGCAAAATATCAGAGCTGAGAAATACAAATAGGTAAACCATCCT
ATGATTATAAAGCCCCTGTGATTTATAATGTCCCAGTAGTCAGGAGCAACTTTTTTGCTAAACCTGGAATTTTAAGGTGATTTTTTTTTTTTTTAAATAATGCTTTTCACA
GTTGTGCTGGCATGTTTACCAGATCCCCAAAGACTTTTTTGCCTTAAGTATGTCCTTTATTTGTTCCTTTGATGCCATGTCCTTCTAGCACTAAAGGAATGGCATCTGGCT
CAGTGGATGGTACATGGAAGCCATGTGGGGGGCCATGACTGCTTGTTGCCTCCATTCCTCTTGCTCAAGCAGCCCCAAACCGGCTGACCCCTGAGGGATGAGCTGGTTGAT
GGTCCCCAGGAGAGTCACAGCTCCCTGCTGTTGGAATCGGCTCCCCTGGGGCTCCCATCTGCCTTTGAGGTAGACAGTACTTTATTTGTAAGTCCAGTAGCAGCTGAAGAG
AAATTAATAGGTTAAGACGAGAAAAGTTTTTAATTCTCTTATTTTACGATTAGATCAGTTAGATTTTCTTTAAAGTTTTCTGCTTAATACATTTTAAGATAACCTCATTTT
TCTAAGAGAGCTAGTACATGGACACATTTATGGCTTATTTCCAATGAGCCTTGTTTATTTGGTTAGCATTTAGGACATTTAGTAGACTGTAAGCCAATGGATGTTTTTGTA
AATGTGATTCATTGAGAAAAACCTTCATTTGAGAGTCAGGTAACCTGCTTTGGACTAGCAAAGTCTCTGGATATGTTACTGGTATCTGTTGAGGTAGTCACACAAAACTGA
AATACTCCAACAGAAAGACTTCAGAAGACTTTCATTTTGGTGTAAAAACAGTGAAATTAGCTGTTTGACTTAAAATATAGGAGTTGTAAGACATTTCATCGATGCTACTTC
TGTTTTATCCTCTGTGAAATGTAGATACTGTGTGTCTCCCACTTGCTTTTTAGGGTTGTTGGGAGGATAAATGAAACTGTATGACAGACACACTGGGAACTCAGAAGAAAG
GTGCTGTTGAAACTGAACCTCATCCTATGGCTGTGCCGTTGGCAGGCATAACCGGTGTGCTGAGAGGCAGTGGTAGTGAACCCCGTGGTGAAAGGCCAGGACCATGGGCTC
TGGAGCCAGGCTGCCTTGGTTCGAATCCCACCTCGACCTCTTGCAAGTGGTCTGACCACAGCAAATCACCCAACCTCTCTGTGCCTGAGTTTCCCCCTCTTTAAATTGGGG
ATGATAATAGTACCCACTAAAGGATCCTGGTGAGTTTTAGCTGAGCACATGTCCACAAAGTCCTTAGAGCAGTGCCTGCCATGTAGTGTGGCTGATCCTCACACCCAGAAA
ACCCCAGCAGGGGGACTCACACCTTACAGAAAATCAGGTTCGAAACCATTCCCCAGTAGTCTTCTAACACTGACTTAGAGACCCTTATATGTTTAGAGAGAGGAACCGAAT
AGTTTATGGTAATTAAGCTCCTCTAAAACAGATGCAAGTTCAGGTGCATAAAGTTAAATCTGGGTTTTTAATCTCTTAGGAAGAAAAGTTTAGATCACAAAGAGCTCCATA
ACCCTTTGTTGATAGGTTCTTTTAACTGTTTTTGGCTATGGAGGGACAAGGAAGGAAACCTGAGGGACAGACCCACCTTTTACCTGCTTAGCCTTTCTCGTTCCCTTTTAC
GCTTGGTAAGGTGTCTAGGGAGCTTTGAAGGAGTCAGAAGTGTTGAACTGTTTCAAGGTTTTCACCCAGCTGCGGGAGGCTTCGTTGTCCTCTTGAGTGAGGTGGAAGGGA
CATCACTGCCTTTCCTGAGTGTGTAAGAATGCCTGTTACATATTCATCCCAGGGCTTTCCATACATTTTAATCATCCACATTTACCTACAAGGTGGGTGGTATGTTCACCC
CATTTTGCACATGAGAATGCTGATGCCCAGATAGGTTAAATAAATTCACCCAGGCTCACACCCTCAGTAAACTGCCAGACAGGCACTTAAATCCAAGTGCCATTCATATCA
CAGCACTGCTGCCTTGCATTGAGCTGCAAACCTGGCTGAGCCACTCCTAGGAAACGGTTTTGCCCTTTTAGTTGTAGGGACCTCAGCTGTACGCATTATCATCCTTCAGCC
ATCAGACCTTTTTTTGTTTTTGTTTTTTGAGATGGAGTCTCGCACTGTCACCCAGGCTGAGTGCAGTGGCGCGATCTCAGCTCACTGCAACCTCTGCCTCCTGGGTTCAAG
CGATTCTCCTGCCTGAGTAGCTGGGATTACAGGCGCCCGCGACCACACCTAGCTAATTTTTTTGTATTTTTAGTAGAAACGAGGTTTCACCATGTTGGCCAGGCTGGTCTC
GAACTTTCCTGACCTCGTGATTTGTCCACTTTGGCCTCCCGATGTGCTGGGATTATTGGTGTGAGCCACTGTGCCTGGCCCAGACCTTTTAATGCAACAGCGCCCCTAACT
TCTGAAGGCCCCTAGCTGGCTTCAACAACCGCCCCTCTTCCTGCCCCCCATGGAGGGCTCTGTCATACATGTGTCACTTTTAGGGACTCTTATTACCAATGGCTTCCTTAA
TCCTGGCTGCACATCCAGATTCCTCTGTACAGCTTTTAAAATAATTCACTTTTTAAGAAACACTTGCCCCATCCCAAGACTCTTGTTCTAGAGAGATGGATAGGTTCAGAA
ATACAGGAAGTTTATTTTGTAAACAAGAAAACAAATAGGTCCTTACATTGTGCACATATGGATCTGTGCTTCTGGAGTGTGGGCCAATGCTGTTAATTCTGTAGTTGACTC
CATTGTAAGGTAAAATGAGTTTTATGGGCCAGTTTAGTTGTTCAGCCAACAATTGTTAGTACTGTTTCTGTAGGAAAAGTTCCTGGCATCCACCCTGTAGAATACCATCTT
CCATGAGTGAGCACTTGATCACCACAGAAGCCAGGTTTGAATTTAGTTAGAGTGAAATGAAGTAGAGGGCCCTGCTTGCTTGCTTGTTCTTTCATTTTTTTTTCTCTTCCT
CTCTTTTATGGGTTTATCGTTCCCTTCTTTTCTTCTCCTTCGTAGTTCCCTCTTTCCTTGTTTTCTCTTTCTTCCACCATCTGGCGTATGTTTACAATGTATCTGTCATCA
GACTGTGAGGTCCCTGAAATCCT
>chr1_7897625_7899562
TGCCCAGGCTGGAGTGCAATGGTGCGATCTTGGCTCACCACAACCTCCACCGCCCAGGTTCAAGCAATTCTCTTGCCTCAACCTCCTGAGTAGCTGGGATTACAGGCACCC
GCCACCACGCCCGGCTAATTTTTGTATTTTTAGTAGAGATGGGGTTTCACCATGTTGGCCAGGCTGGTCTCGAACTGCTGACCTCAGGTGATGCACCCACCTCAGCCTCCC
AAAGTGCTGGGATTACAGGCATTAGCCACCGTGCCCGACCATGTTTCATAATCTTTATATATGTCGCATCCTTCTTTTGGTAGAGCATTCCTAGGTACCTTCTGGTTTTGT
TGTTACTATGCATTGTTGCTAATAGGTTACAAGTCAACTGATTAATGTACATTAATATTATGACCAACCATCTTGATAAACTTCTCTTGTTATTTCTAGTATTCTACAGAT
TTAGGGTTGTCCATGTATACAACCATGCCATCTGCAAATAAGAATGGTTTTGTTTCTTCCTTTGGAATCTTCAAAATTTAAATTTCTTTTTTCTTGTCATAAGTTACTGTC
TAGAAACCCCAATACATGTAAAATATAAGTGGCGATTGTTTTGTCCAAACCTGTGGCTGGAGTTACCCCCAAAAGTGGAGGCAGGGGAATTCCCAAAAAGGAGTACCGCAA
GCTGTCCTGAGATCAGGCCAGTTAAATTTACAAAGAAAAAAAGCACTAAATGCCAGCCTGGAAAAAAGCATTTATTAGGGGAACTTATATACCGAGAACTGCAGAGTACCC
TCAAGATGGACAGAGAGAGAAGGGGTGCTCTGACCAGGTATCTCACAGCAAGGGGGCTCAGAATATAGAGTTTTGTTTTTTGTTTTTTTTTTGAGACGGAGTCTCACTCTG
TCGCCCAGGCTGGAGTGCAGTGGCGCGATCTCGGCTCACTGCAAGCTCTGCCTCCCAGGTTCATGCCATTCTCCTGCCTCAGCCTCCCGAGTAGCTGAGACTACAGGTGCC
TGCCACTACGCCCGGCTAATTTTTTTGTATTTTTTAGTAGAGACGGGGTTTCACTGTGTTAGCCAGGATGGCCTCGATCTCCTGACCTCGTGATCCACCCACCTCGGCCTC
CCAGAATATAGAGTTATATGAAGGTTTGGTCCAGAGCTAGGGACAGTTTTTTTCAAGTAAACCTAGATACTTTCATCAGTGCCTGGAAATGTTCAAGGCCCTGATTTGGGT
TCAAGCCTGTTGGACAAAACCTATACAGTTGGCTGGGTTACTGTATTAGTCCATTCTCACACTGCTATAAAGAAATGCCTGAGACTGGGTAATTTATAAAGAAAAGAGGTT
GAATTGGCTCGAGGTTCCATAGGCTGTACAGGAAGCATGGCTGGGGAGGCCCTGGGAAACTTACAATCATGACAGAAGGTGAAGGGGAAACAGGCACATCTTACATGGCCA
AAACAGGAGGAAGAGAGAGAGGAGGGAGGTGCCACACACTTTTTAACAACCAGATCTTGTGAAACCTCATTGACTATAATGAGAACAGCATCCGCCCCATGACCCAATCAC
CTCCCACCAGGCCTCATCTCCAACATTGGGGATTACAATTAGACAAGAGATTTGCTGAAGACACAGATTCAAACCATATCAGAGAGCAGTCAAGGCAATCTGATTTTCGGT
AAGGACACAGAAAGAAAACAGAGGCCTGAGGGACCCTACAGCGATCGTGACCATCTTTATCCTGTTTCAGCTCATAAGTAAAACACTTTCAACATTTTCTCATTAAGAATA
ATGTTTACTTTGAGTCGATGCAGTTAGGTGTTTTAAAAAAATAAAATAATAATGTTTACTAATTTTTTTCTTTAGATATCCCTTATCAGTTAAGGAAGTTCTTATCTAGTC
CTTTTTATTTTTTGAGACAAGGTCTCACTCTGATGCCCAGGCTGGAGTGCA
>chr1_8780242_8785868
CCCCATTTCCTGGCCTTGGCTGGTCTTAATGAGACTGGCTTTGGGTAGACATTACAGCGAGTACATGCCTGAGTTACCTCAGAAAGCAAAGACTAACACAAACAGCAGAGA
AAAAGGGGATGCAACCTGGAGCAGATCAAATGCTGCATCCCAGTGGACTAGGAGATCCTCAGTGACATGCTCTTCAAGCCACACTGACTCAGAATCATCCATTTTTAACTC
TAGGACCTCAAAGCATCCTTGAACCACTTTACAATAAACAGCAAGTAATTTAGGTCATCTGAGTCAAGAGAACAATGCCATCCAGGGTATACCAAAATATCAAGCCCTACT
GTCAAAAGGACCAGAAAATAAAGTACAGGTGGAGAGGAAGTGATTTCACCCGCTGGAAATAGAAAAAGTAGATCTGTGTGTCAGCCAACAACTATCACACAATGGAACAGG
ATGCTTACCTCTCTGCTGGAGGAAAAGAAGCTATTCTCAAGTCCTTAGAATAAAAACTATTGTAATCTTACTATATCTATTTTATGTCATCTGAGAGCAATCCATGAGGAC
AATGCTTCCTCTTTCAGAGAATCTTCCAACTGAAAATCTCAAAGAATTCCCAAGCACCACTTGCCCTTCAACACCTACCTACACCTCACTTCTCTGCCCCACACTCACAAA
CTTTATTAGCATCCACAATTAAAGAACCATGAGGCCAGGCGCGGTAGCTCATGTCTGTAATCGCAGCACTCTGGGAGGCCAAGGTAGAAGAATCACTTGAGCCCAGAGGGT
TGAGACCAGCCTGGGCAACATAGGGAGACCTTGTCTGTACAAAAAAAAAAAATTCTCGGCCAGGCACGGTGGCTCACACATGCAATCCCAGCACTTTCAGAGCCCAAGGCA
GGCGGATCACAAGCTCAAGAGATCAAGACCATTCTGGCCAACATGGTGAAACCCCGTCTCTACTAAAAATACAAAAATTAGCTGGGCATGGTGGCACACACCTGTTGTCCC
AGCTACTCAGGAGGCTGAGGTAGGAAAATCACTTGAACCCTGGAGATGGAGGTTGCAGTGAGCCAAGATCATGCCGCTGTACTCCAGAGCCTGGTGACAGAGCAAGACTCC
GTCTCAAAAAAAAAAAAACAACTTTTTTTTAAATTAGCTGGGTGTGGTGGCACACGCCTGTGTCCCAGAGGCTGTGGTAGGAGGGTTGCTTAAGCCTGGGAAGTCAAGGCT
GCAGTGAGCTATGACTGTCCCACTGCATTCCAGCCTGGGCAACAGGGTGAGACCCTGTCTTAAAACAAATAAATAAAAAACAAAATAAAATAAAACTCTGCTCTGCCACTT
CCTAGCTGAGTTACTTTGGGAAAGTTATTGAATCTCTCCGTGCCTCCATTTTCTCACAATTATAAAACGGGGATAATACCTGTTACACAGGATTGTGATAAAGATTAAATT
CATCTAGAATGCCTGGGTAAATACTTAGCATAAAATAGATTTCCAAAAATGTAAGGCCAATTTCTACCGAGGCCTATTCCTTACAAAGAAAACTGAAGACACATAGGAATT
CTCATTCCTTGTAGTGATCTAAATTACCAAACCATGCAACATCTTAATATAAAAGAAATCTCAAGGAAGGAAATGAAGTTACTGCCTCATGGTTTTACTGACAAGCAGTTT
TTAAATTGCAGGTTCACAGAGGGATTTGGGGGACCCATTAATCCCCTGAAATTATACCTGATTTTGAGGCAGCGTGCTACTTCTGTAAATGTCTTCACTGAATTTCCACTA
GCTCCAAACCTATTTCTCTATTCTCCTTTACAGCAAATATCCTCAAAAAGGTGCTATACTCACTCTCTCAAATTCTCCTTTCATTCTCTCTTAAACCCACTCCAATAAGAA
TGATGAAACAAACCCTGCCCTGAAACTAATCTTGCCAAGATCATCTGTCCACATTGCTAAATCCAATGATCAGTTCTCAGTCCTAAGCTGATTTTTAGCAGATTTTTGACA
CACTTCATCTACCCCTCCTGCTTGAATACGTTTTTCTCATCTGGCTTCCAGGATGCCATATAATATAGTCTATGATTTCTTGGTTTTCCTCCTTTTTTGCTGATCTCTTAT
CAGCTTTTGTTGCTGACTGTTGTCTCAGACTTTTTAACGTCCCTGGACTTCGTCCTTGAACTTTTTCTCTTCTCTTCCCTATACTCCACTGGTAATCTCTTCTGGTTTCCC
AGCTTTACTTACACTTGCCACACACTCACAACTAGGTATCTCCAACCCAGGTTTCTCACATGAATTCCAGACTCTTACACCATCTTAAAACTGTCTACTTGGCATCTCCAC
TTGAGTATCTAATACTACTTTAACCTTGGTGTGTCCAAAGTAAGCTCAAGAGGCCAGGCGCGGTGGCTCACACCTGTAATCCCAGCACTTTGGGAGGCCGAGGTGGGCAGA
TCACTTGAGGTCAGGAATTCGAGACCAGCCTGGCCAAAATGGTGAAATCCTGTCTCTACTAAAAACACAAAAATTAGCTGGATGTGGTAGCAGGCACCTGTAGTCTCAGCT
ACTCAGGAGGCCGAGGCAGGAGAATCACTTGAACCCGGGAGGTGGAGGGTGAAGTGAGCCAAGACTGCGCCACTACACTCCAGCCTGGGAGACACAGTGAGACTCCATCTT
AAAAAACAAACAAATAATCTGCTCTAAACACAGCCTTCCCATGTCAGCTCCTGACAACCCCATCCTTTGAGCTGCACAGTCCCAAACCTTGGAATCATCCTTGACTCCTTT
CTTTCAACCCCTACCCTACAGTGAAATTCATCAGAGACCAGGCATGGTGGTTCATGCCTATAATTCCAACACTTGGGGAGGGCGAGACAAGAGGATCATGTGAGCCCAGGA
GTTCAAGACCAGCCTGGGCAACATAGTGAGACCCCATTTCTACAGAAAGTTTTTAAAATTAGCTGAGCATGGTGGCACATGCCTATATTCCCATCTACTTGGGAGGCTGAG
GTAGAAGGATCACCTGAGCCAGGGAGGTCAAGGCTGCAGTGAGCCGTGTTCACACCACTGCACTGCAGCCTGGGCAACAGAGTGAGATTCTGACTAAAAAAATTTAAAAAC
TCATCAGAAAATACTGTCGCTCTATCTTCAAAATACATCCAGAAGTCATATACTTTTCACAAGTCTACTAGCAAATGGATGAAGCACCACCATTTCTCACATGAATTATTA
TCATGATAGCCTCCCACCTATCTCATTATTTCTAGCCTGTTGTCCCAGTCTGCTGTCCACAAAGGAGTCTTCTGTCCTTTTAAAATGCAAATAATGCACTATGGGAGGCCG
AAGTGGGAGGACTGTTTGAACTCAGGAGTTTGAGACCAGCATGGGCAACCTAAGGAGAGCTGTCTCTACTAAACAGAAATTAAATTTTTTAAAAAAAGAAGAGAAAATGCA
AATCACATCATGTCACTTCTTTGCTCAAAACCATCCAGTGCCTTCCCCATTTCAATTTAAGCCAAAGTCCTGAAAAGGCCCCAAGAAGCACCTTTACATTCCCCCAGCCCC
TTACCGGTGAACATCTACCTCAGAAGTCACAACAGACATCGTAGACTGAATGGGTGGTCCCCAGAAAGATATGTCCAAGTCCTAATCCCCAGTTCCTGGGGACTGCCACCA
AAGATTGCCAGCAGCCACCAGAAGCAAGGAGGAAGTATGGAATGGGCTGTCCCTAAGAGCCCCCAGAAGGAACTAACCCTGCCAACCGACACCTTGATTTCAGACTTCTGG
CCTCCACAACTGTGGCACAATAAATGTCTGTTGTGTTAAGCCACCAAGCATGTGCTTGTAATGGCAGCCCCAGGAAACTGACACACCACTCTACCCCCTGCTCATTCTGCT
CCCACCACGCTGTCTTCCTTGTGCCCACTTCAGGACCTTTCCACTGACTATTCTCCTCTGTCTGGGAAGCTCACGCTGCAGAACTTCACATGGCAAACTCCCACACATTTT
AGCCTTTTGCTCAAACATCATCCTCTCCATGAGGCCTATCCTGACTCCCCTATTTAAATTGCAACCACCACCATCTTTCCACTTCTTTCAAACTCCCTTACAGTATCTATT
TTTTTCCACAGCATTTATCATACTCTAATATACTACATAACATTCTTGTTTATTACCCATTGGATTCCATAGAATATAAGCTCCACAGAGGCAGGGTTTTTAGGTTTGCTT
GGGGTTTTTTTTCTCTTTTGTTCACTGGTGTATTCTAAACATCTATAAACTATGCCTGGCAGATAGTAGCTGTTCAATAAACACACGCTGAATAAATCTGTTGAACGAACG
TGTATATGTATATGTCTTTTTCTGGAAACAGAATTCACAGTTTTTATCAGATTAATGAAGTGATCTGCTACCCAAAAAAGGTTTCCAAATCTTTGTTCTCAAGCTTTAAGT
GGTTAAGGAAAAGGGAATTCTATCCTAAAAGACCCCAACTCTAAAAAAAGCAAACAAAACCCCAAAAACACTCATACTATGACTTCGTATCTTACAAATGGCAGACACAAG
TTTAAATTTCATACTCCCAAAACCAAATTTTGCTAAAGAAAAAAAGACAGTCCACTACAATTTAATGGCTTGAGAAGCACCTTCACCCACTTTTCACAGAACCTTGCACAC
TAAAAGGTGTACCCAGGATGAGCTTATGTCTCTACTGCTTAAGCAACAAAGGGTGGCCAGCAGTGTGAAGCATTCACATAAGCAAATCAAAGTTCCACACAGCTCAAGAAC
ATGATCCAATGCTCCACCTAGGTAAAATCCTATCCAAAGTAGGGGAGTAGAACCAAAGCAAATCATAACCTGTCTAGCATCTATCCTTACTATGGAATAAACAGATATTTA
CTCAAAATACAACACTGTTTTAAAGACCTTGAGAAACCATAGAAGAGATGTCATTTACATGCCCCCTCAGTATGAACCATAAAGCGTAACAATGAAAGGCAGTCAAGCATA
GGAAAACCTGTTAATGGATTTTGATAACAGCAGAAAGGCACCCACTACATTCCTTATTATTGCTGCAACATATTTCAAAGTTACTACTAAACAGGTCTAGGCTAATACAAT
CACACCAAACACCAGAATTCAGCATATTACTTATCCAAGCATACATTCTTCAGACATATCTTTTATATTAAATCAATGACCATTACAGAGGAAAATATGCACATCTGCTGT
TCCATCTTTCTTGTTCCATCAGCAAGTGGATTCACAATGCAACCAAGTCCTAGTCCTTACCTTTCCTGGTTCCATTCTCCAACAGAGGAATTTCAAGGATACAGAATCTAT
GACATACTTTGAAGACAAAGGCATTTTAAACTCTAATTAACTCATAATTTGCCTTGAGCTGCTTTTTTTTGAGACGAAGTCTCACTCTTGTCCCCAGGCTGGAGTGTGATG
GCGCAGTCTTGGCTCACTGCAACCTCCGCCTCCCGGGTTCAAGCAATTCTCCTGCCTCAGCCTCCTGAGTAGCTGAGATTACAGGTGCCAACCACCACGCCCAGCTAATTT
TTGTATTTTTAGTAGCAATGGGGTTTCACCATGTTAGCCAAGCTGGTCTCGAATTCCTGACCTCAAGTGATCTGCCC
>chr1_9584783_9585618
TAGCTCACTGTAACCTCAAACTCCTGGGCACAAGGGATCCTCGCATCTCAGCCTCCCAAGTAGCTTGGACCACAGGAAAGTACCACCATGCCCAGCTAATGTTTTTTCATT
TTTTGTGCAGACGAGGTTTTGCTATGTTGTCCAGGCTGGTCTCAGACTACTGGCCAGAAGCGATCTTACCTCCTCAGCCTCCCAAAGCACTGGAATTACAGAGTAACATCT
AATTTTAATATTCACATTCCTATTTTAATATTCATATTCGATGATGGCACTTAGCAACATCCTCCTATATCCATATTAAAACCTGTTTTCCAAGATTGTGTCTAATATGAA
GGTGTAAAATTGCTTTGTTTTCACTCCTTCTTGAATGAATAAATTTGATAGTAACCAATTATAATTTTAGTTTTCTGCTTCTCCTGCCCCAGGGCATGGAAATGCAAGCTG
CTTAGGCACCCAAAGTAGGAAAGAAGTGATGGTTCCTCTGTAAAGGGCTCATTAGCTTTAAAAATGGGAAATACCTGTGGTTTTTCTCTTAATTTTTGTGGGTATATAGGA
GGTATATATATTTATGGGGTACATGAGATGTTTTGATACAGGCGTGCAACGTGAAATAAGCACATCATGAAGAATGGGGTATCCATCCCTTCAAGCGTGTATCCATTGAGT
TGCAAACAATCCAGTTACACTCTTGTTATTCTGAAATGCACAGTTAATGTTGGGGTTGGGTGGTTCACGCTTGTAATCCCAGCACTTTGGGAGGGTGAGGCAGGTGGAGGA
TCACTTGCGCTCAGGAGTTCGAGACCAGCCTGGCAACATGGTGAAACCCTGTCTTTATT
>chr1_10007524_10008260
TGTATCTCAAGCGAATGTTCAAATATTTTTAAAAATTATTTTTAAGGTATTGACTTTGCCACTCGTAAAATAGCCAAGTTGCTGAAGCCACAGAAAGTGATTGAGCAGAAT
GGGGATTCTTTTACCATCCACACGAACAGCAGCCTAAGGAACTACTTTGTGAAATTTAAAGTTGGAGAAGAATTTGATGAAGATAACAGAGGCCTGGACAACAGAAAATGC
AAGGTAAAATGTAAAGAAATGCCAGGTGCGGTGGATTACGCTTGTAATCCTAACACTTTGGGAGGCCAACGCAGGCGGACCACCTGAGGTCAGTAGTTTGAGACCAGCCTG
GGCAACACGGCAAAACCCTGTCTCTACAGAAAAAAATTCAAAAAGTAGGGGGGCGTGCTGGCAGGAGCCTGTAATCCCAGCTACTTAGGAGGCTGAGGCAGGAGAATCACT
TGAACCCGGGAGGTGGAGGTTGGTTGCAGTAAGCCAAGATCGTGCCACTGCACTCCAGCCTGGGTGACAGAGTGGGACTCCATCTCAAAAAAAAAAAAAAGCAGTAAGTAG
GCTGTTGATTTTGCAAGGGTAACTTGGCATTCTACTTCGTAACACTTGAGGATCCTGCCAGGACAAGCTAACATTTTCTCCTCTCTTCATGCAGAGTTTGGTTATCTGGGA
CAATGACAGGCTCACCTGTATCCAGAAGGGAGAAAAGAAGAACAGAGGCTGGACCCATTGGATCGAAGGAG
>chr1_11171579_11172196
TTACAACAAACTGATCAAAATTAGGAAGTAGTGATTAGGGACCTCGAAAGAGAAACAAATTTTACCTTAATACAGCTACAGCCTTGATATACCACCTCTAAGGACTGACCA
GCATAGCTTTGCAAATTAAAAATGTAAAAACATATGGCCTTAACTCCTTTAAGAGAGAGTCCAGGCCAGGCACGGTGGCTCATGCCTGTAATTCCAGAGCTTTGGGAGGCC
AAGGTAGGAGGATAACCTGAAGTCAGTAGTTTGAGACCAGGCTGGCCAACATGGTGAAACCCCATCTCTACTAAAAATACAAAAATTAGCCAGGTGTTGTGGCACATGCTT
GTAATCCCAGCTACTGGGAAGGCTGAGGCAGGAGAATCACTTGAACCTGGGAAGGTTGCAGTGAGCCAAGATTGTGCCACTGCACTCCAGCCTGGGCAACAAGAGCAAAAC
TCCATCTCAAAAAAAAAAAAAAAAAGAGAGAGGGAGAGTCCTATGACTTATCTGTATAATATTTCCCATCTGAATGTGTGGAGGCAGGTCAGGCTGCAGACAGAGCTCAGT
GGGCAGGAAAGAGGGCAACAGGCTGGGCTCACTGGGGGACCAGGCCTTTACCAGTGGCCATTA
>chr1_11217076_11217783
TCATTTATAGTAATTAACTCATTACTTAGGTCTTAATTAATTAACTATGTCTCTGAGAGATTATGAGCCAAAATAAGCAAGCAAACTGGGGTAGGGATAGGATGAGGAGAT
TCTACTGAAGTCAGTACCTTTTAGGTGTAGGAAGAAAAAACATGCACTAAATAAAGCTGGGAATAAGGAAGGTGTGGGTAAAGAAAATCTCAACTACTTTCCAGGTTAAAG
ATTTGTCTTCAAGATGTAGGTTTTATTTTGTTATGAGCTTCAGATAGTATTACACGCCAGTAATAAGTAGCAAATAATATTTGACACCCCTTCCCCCAATTTTTTTTTTTT
TGAGACAGAGTCTCACTCTGTCACCCAGGCTGGAGTACAGTGGCATGATCTCGGCTCACTGCAAGCTCCCGGGTTCAAGCCTCCCGGGTTCAAGCCATTCTCCTGCCTCTG
CCTCCCGAGTAGCTGGGACTACAGGCGCCCGCCACCATGCCCGGCTAATTTTTTTTTTTTTTTGTATTTTTTTAGTAGAGACAGGGTTTCACCGTGTTAGCCAGGATGGTC
TCGCTCTCTTGACTTCATGATCCGCCCGCCTTGCCCTCCCAAAGTGCTGCGATTACAGTCGTGAGCCACCACGCCTGGCCCCCTTCCCCAAATTTTTACAGCTCTCTCTGC
CTTTGTTTCTCTCCATTAACAAGGATAATTTAGAAAATGAAC
>chr1_11731147_11737923
GGAGAATTGCTTGAACCCGGCAGGTGCAGGCTGCAGCGAGCCAAGATCGCCCCACTGCACACTAGCCCGGGCGACAGTGTGAGAGTTCATCTCAAGAAAAAAAAAAAAAGC
AAAATTAGCTGGGCATGGTGGTGTGAGCCTGTAATACCAGCTACTTGGGAGGCTGAGATGGGAGGATCACTTGAGCCCAGGAGTTGGAGGCTGCAGTGAGCCAAGGTTGCA
CCACTGTACTCCAGTCTGGGTGACAGAGCACCTAGAGGGCCCTGTCTCAAAAAAAGAAAATAAAATGCATTTAATACACCTAACCTACTGAACATCATAGCTTAGTCTAGC
CTACTTTAAACATGCTCAGAACACTTACATTAGCCTACAGTTGTGCAAAATCATGAAAAACAAGCCTATTTCATAATAAAGTGCTGAAAACCCTATGGAATTTATTGAACA
CTATACTGCAAGTGAAAAACAGAACGGTTATACTGGGGACTGGAAATATGGTTTCTACTGAACGCAGATCGCTTTCGCACTGTTGGAAAGTAGACAAATCATGTCAGACCA
TTGTAAGTTGGGGAGTGTCTGTACTCACTCAATACATGACCCCAAGCCTTGTGGAATGCCACGTGGGGGTCTATTATGTCCTTCCATAGCCAAGAATAGGTCGTGGCAGGA
ACTCCGGTTCCTTTGAGGATACCGACAGTTTCACTTTCTTTTGTTTCTCCGTGCTTCCCACCTCCCCGCATCCCCCCAACCCCACCAGCCTGCCAAGCCCGCCCAGCCAGC
TGGGTGTTCTCGTGCTCTCCTCCCTCCGCCTCTGGCCCCAGCTGGTGGAGATGAATACAGTGTCAGTGTCTGAGCCACAGGGACGTTCCACAGGCCCAGCCTTGTGCTGCC
TTCCGATCCTTGTCTTCTCCTACTTGCTTCACTCTATCCTTCTCATTTCAGCCCTGGCCGGATTTTTCTGCTGTGTGGTTACACGTCAGGGTCCTGGAGCCAGGCTTCCTG
GGTCCCACCGCAGTTCCAGCAGCAATTAGTGCTGTGCCTGCAGCAAGCGGCTTCACTTCTGTTGATTTCAGTTGCCTAAGTGTAAACAGGAATAAGAACAGCGCGTGCCAT
AGTTCTGTTGTGAGCATTTACTATGAAGAACTTTCTTTTTTTTTTTTTTTTTTTTTGAGACAGGGTCTCGCTCCGTCTCTCAGTCTCTCAGGCTAGAGTGCAATGGCAGGA
TCTCGGCTCACTGCAATCTCTACCTCCTGGGTTCAAGCGATTCTCATGCCTCAGCCTCCCGAGTAGCTGGGATTATAGGCATGTGCCATCATGCCCGGCTAATTTTTGTAT
TTTTAATAGAGACAGGGTTTCACCATGTTGGCCAGGCCGTTCTCGAACTCCTGACCTCGGGTGTTCCACCCGCCTTGGCCTCCCAAAGTGCTGGGATTATAGATGTGAGCC
ACCGTGCCTGGCCCACTATGAAGCCCTTTCACACTGTCTGCCACACGACAACTACTGTTGGGGCTCAGAAAATGTCACCCCAATATCTGGTGCTTTGGCATGCTAAGTACT
ATGAACTACAGAAGACTGGAGGCCTCAAAAGCAAGGTCTCTGTGACGCCCTCCTGACCTCCTGTCTCCAGCCCCTCCTTCTCCCGTGAGGCAGTCACAGAACAAGAATTCC
TCCTTTGGCAGGGGATGAGGTGACTCAAGTCTGTAATCCCAGCACTTTGGGAGGCCGAGGCAGGTGGATCGCTTGAGCCCAGGAGTTTGAGACCGGCCTGGGCAACATGGC
AAGCCCTGTCTCTATAAAAAAAAATACAAAAATTAGCCAGTCATGGTGGTAGGTGCTTCTAATCCCAGCTATTCAGGAGGCTGAAGTGGGAGGATCACCTGAGCCCAGGAG
GTTGAGGCTGCAGTGAGCCATGATCACACCATTGCACTCCAGCCTGGGTAACAGAGCAAGACCTTGTCTCAAGAAAAAAAAAAAAAAAAATCCTCCTTCTCCAAGGTGGGT
CACAGAAACTAGAACCCGTGTCTCCAAAGTAGCCATAAAACCTAGAAAGGTGGCTCTCTCCCTTCTCTCTTTAAAGACCTCATTACAGAGGGGTTCTACCTCATACCCAGG
AGGAAGGAATGCTGCATGGAGAGCCCAAGAAGAATCTGGACAAGACTTGTTCATTTTCTTTTTATCCAATTGCATTGCTACAGGGCTGTTCATTCTTCCTTGAAACTAAGC
ACAAAAATGGACAGATTTCCCAGGGCCTTTGAGTCTTCATCTCTGAAGCCTCCCATGTCACATGAAGCTTTGCTTAACTAAACTTGGTATGCTTTTCTCTTGTTAAGCAGT
CTTTTTTTACAGGAGTGTCAGCTGTGACCTTTATGATGGGTGAGGAAAGGTATCACACCCTTCCGCCCCTACAGGGTCCTGTAAATGTCAGTTTAGTAAATGTCAGCTCTA
ATCCTAGGAGTTGTTTTGCGGTTTTTTTGTTTTTTTTTTGACATGGAATCTCACTCTGTTGCCCAGGCTAGAGTGCAGTGGCAGGATCTCGGCTCACTCCAACCTCCACCT
CCCAGGTTCAAGCAATTCTCCTGCCTCAGCCTCCCAAGTAGCTGGGACCACAGGTGCACACCCCCATGCCTGGCTAATTTTTGTATTTTTAGTAGAGACGGGGTTTCATCA
TGTTGGCCAAAATGATCTCGAACTCCTGACCTCAAGTGATCCACCGGCCTCAGCCTCCCAAAGTGTTAGGATTACAGGCTTGAGCCACCGTGCCCGGCCTGTTTTTCATTT
TCTCCTTACAAAGTGATCACAACTTTATTATATACCTAAAGGCTTGGATTAAATCCCTCTAGAATCTGGAGTGTATGGGAAATATTTTTTAGAAGGAAATTGATCAGGCTG
CGCACTGTGGCTCACGCCTGAAATCCCAGCACTTTGGGAGGCCGAGGCGGGCAGATCACCTGAGGTCAGGAGTTTGAGACCAGCCTGGCCAACGTGGCAAAACCCTATCGC
TACTAAAAATACAAAAATCAGCCGGGCATGTTGGCACCCACCTGTAGTCTCAGCCACTCAGGAGGCTGAGGCAGGAGAATCACTTAAACCCGGGAGACGGAGGTTGCAGTG
AGCTGAGATCGCGCCACTGCACTCCAGCCTGGGTGACAGAGCCAGACTCCATCTCAAAAAAAAAAAAGATAATAATAACATAATATTCTAATATTGACTGCTTACTGAGAA
ATTACTCTCTTCTAAGTACTTTACTAATAACAATAATTAATTACCAATAATGAACTAATAATAATAATAGCAACCAGTCCTAAATCAAACTGGATGTAGCCATTTGGCTGG
TCTCTAATTTACCCCTAGACTGGGGGGATCTGTGCCTCCTAAGAGGGCATTAAGTTAGGCCTATGGGCCCTGCAGCCCTGCAAAACTCTCCTCATCCATCCAGAGAAACCC
TTTCTTTGCATCTGGAGAGACTATGGGTCTTGGTATTATCTAAGGACTCACCCAGGCAGTTTTGTAGGTTCCCACCTGGTTTCCCCCACCCTAGGAATAAGACCAAGTGCT
CAGGTGTACCCTGAAGGTTTCCATACCTAGGTGACACTAAACAAAAGCTGGTGTTCTCTAAAGGAAAGTTGATGTTAGGAAGGGACCTGGAGGTAGAGCGGATTAATGTTC
TTGTTGCGGTGGGGGGATGTGGTGGTCAACAATCTTTAAGGGAGGTGCCAGGTGAGGCAGGAGACAGCCCTTTCTTTCCTCATGTACAATTGGGGGAGGAATTTCTTATGG
TTTTTCAGCTAGAGTTTTCTAAAACTTTTGGTATGCTGATTAAAGTGGGCTCCCACCAATTTGGCTCCTCAGGTGTTGCTTTTTGTTTGTTTGTTTTTCCCAGACAAGGTC
TCACCCTGTCGTCCAGGCTGGAGTGTAGTGGCGTGATCTCGGCTCACTGCAGCCTCCCCGGTTCAAGCAATTCTCGTGCCTCAGCCTCCTGAGTAGCTGGGACTGCAGGTG
CACACCACCATGCCCTGCTAATTTTGGTATTTTTAGTAGAGACGGGGTTTCACCATGTTGGCCAGGCTGGTCTCGAACTACTGAGTTCAGGTGATCCACCCTCCTTGGCCT
CCCAAAGTGCTGGGATAACAGGGGTGAGCCACTGCGCCCAGCCTCATCTTGTGTTGGTAATAACAATAGCTTGTGTGTCCTGCCCATTTACTAAGTGCCGGGCACTGTTCT
CTCCTAGAACAAACCGTAGTTAGACTCCTCTGAGTCCTCATCTTGACTAGGCCTCGGCCTTGGACCTCTGTGTCTTCCTGTCCTTGCTGGGCCTGAGCCTGCATAATAAAC
CAGTTTCAGCAAGAGTCCTGCTAAGTTAGCAAGAACTCCCCCATCCTTGATGTCTCCTCCTAGGAATCTTCCATTCCTGCTCCCTCATTCTGCTCTGGCTATAAATCCCTC
CTTGGTCCTTGTTGTATTCGGTGTTGAGCCCAAACTCTCACTCCATGGCAATAACCCTACAGCAAGTCTTGAACAGTACTGGTTTAACAACAGTCCCAATAACGTTTTCTT
TAACAACAGCAGTTAGCTCATTTAATCCTCATAAGGATCATATGAGGTAGGTAGCCTAAATAGCCCATTTACACAGGGAAGTGGGAAGGAGAGAGGGTGCCCCCAAGGATG
AGACACAAGCTGTTGCCACATCAGCACTTTGCGCCTGGACGGTCCCCCAGTTGTCCTGGCTGCAGGCAGTCCGAACAGTCCGCTTCCTGGAATATTAGCCAGGCAGGATAC
GCCCTGGGCGACAGAAACTCCAACTTTCGCCAGCGGCCCCCAAGTACTGCCTGGGCGGTGGCGGGAGTCTGGAGCTTGGCTGAAGGCGCGAGCTGCCGACGCCGTCTCCTA
GCAACCAAGCGGCGGTCACGTGACCCGCTCCAGCCCGTTTCACGTGGTCTTGAGCTGCGCTGGGGTTGGAGTGGCCGCAACGGGCGGGGCGGGGCGGGGCCGGGCAAGTTT
GTTCCCCGAGTTCGGAGCCTAGGAGCCCCCCGCGGCTGCGGCGCAGGTGCCCTCGGCCTGAGTCGGGATGGAGCTGCCTGCTGTGAACCTGAAGGTGGCGACGGGCTGGGG
GGAGGGTCCCCTTTGCGGGAGGAAGTGGGACATTTGCATTTTCCCGGAAGGTGGGAGGAAGGACCGGAGTTTTGGGGAAAGAGGGATGGTAGGGAGGAAGGGAAGGTACAG
ACCCCACGCAAGAAGGAGATGGGCAGGCAGGCCACAGCAGGGAGAGTGATCCAGGCACAGGCCAGCAGGGCGACACTGAGGGGCCGTGGGAGGTGGCAGCGGAGGGCAAGG
GCCGCCCCCTCCCGGACTCAGACCCTCCCAGCGGGCAGCGCCGGTCCCAGCATTGCTGTTGCCTGCACGCCCAGAATTCCCCTGGAGGAGGAGGAAGGTGCGCGGGAGGGG
CTTGTAGGCGGCTCACCTCCCCCGCGCGGGGTCAGGGACTGGGCTTGCCCCCCGGGTCCCAGCACCGTTTCAGGAGCCTCCTTGTTTGCTAAGTCGGGTTAAGGAAATCAG
ATGTTCCCAAGCAGTTGGTTTTATAAAGTTTACACATCCAGCGCCCTTATTTCATAATCAAGAAGCGCGAACTCCAACAGAAATTACTTAAAAGCAGAAAACCCCAACTTT
GTGCACTGGGGAAAACACTGCAGGGCTTCCTGTGGTGTCTTCATTTCCCGAGCCGTGAGCTCAGTCCGGGTCTGGGTGCCAGCGGCTGTTCTTTTTCTCCCCGCCCAGCCC
CGCCGCCCACGTGTCTGGGCTCCATTTGCATTAGAGGGGCTAGGGGCTGTAGTTTTGGTCAGGAAGGTGTGGACCTTGGACCAAACCGGCCATTTTGGGTCTTAGTGCAGC
CTCCTTTGAGGCAATATCCAGGAATGTCCTCTTACTCATGAATGACAGAGCATTTAGCTCCCTGTTGGTGTCTGGGACTAAAGGAACCTGAGAAATAGATGGTTACAAAAC
AATGGCTTAATACACTTTATTATTACACAACATCTGTGCTATGACTTGCTATAGGCATGTTTCCCTTCTTAATCATACTTGCTTCAGCAAACCTTCCTGAAGCTTCCAGTC
AAAGGTGGTGGGGAGACATGGCTGGAGCAAGGGAATGGGCTTGGATGGAACGTTCAGCTGGGAAGAAATTTACGTGACAGCAGCCGAGGCTTGTTGGTATCAATATGCACT
CTATTCCAGGCAATGTGGGGTTAACACCAACTGCCTTTTCTCTGATGAGGGATTTGCTTAAAATAATTGCTGACAGAGGATCAGGTGAGGGCAGTGGGAGGGACAGAGCTC
TAATTTATGGGCTTCTGTGGTGTGCCAGGTTATTTAATCAAGGCAGCCTTATGAGAAAGCTGATATGGTCATCTTTTTACAGATGAGCAAACTTCAGCTTAGACTGGGTAA
ATTGCCAAGGTCCCACGGGGAGTAAGTGGCAATATCAGGATTTGAACCCATAGGGATCAGACTCCAGGGCCAGGTCCTTTCTGGGGTACCAGCTTAGGGCTGACTTTAACG
TTGGCTGTTTCTGTCCTTTGGGAGGGCTTAGTCTCTTTGGGGCTTTTTTTGAGCAACTTTTTGGGCCTGACAGGCTAAGAGCATCCACAGGTATGAGCTATGCTGGCTTTC
GGTACCCAGGATGAAAAGGCTGGTCCTCCCCTTGACTTGGCAAACGAGACCCCAGTCTCCAAGGGTGTTAGCCGCTACCAGTCAGAGACAACAAAGTGCTGGAAGGCCCTG
AGGGGT
>chr1_13709945_13711385
TGATCCTAAAGAAAATTGTAAAAAATAATATCAGTGATTTAGAGGTGAATGTACAAATCAAATATGTATTTTCCCAATTCTGTCCCTTGCCCCACAGATGTAAACTAATCT
TTAAAAAAATCTGTTCTCCTACTTTGCCTTTCATATAGATTTGTAGATTTTTACAAGTCCGTAAAGGGCAGATATGAAGACAGTTTAAGTGTTACATGCATTACATTAATG
CTAGTTTGTGTCTTTGTTTAGATAAACCTGCTTTATTTCAGAGGATTGGTAATAGAGGGTGCTGGGGCTGCAGGGCTGGTATGACCCAGGGAAAGGGCTGTCCCACATGTG
TCTAGATTTTCTGGTCTCTGGACTTCCGTGTCAGAAGACAGCAGCTTAACAGTTGTTGAGGTTGTGTTGACACTTTATGGGACTAGTGTCTTAGTAATGACTCAAATTATT
TTATTGTGGTTATATTGATACTGATCATTAATCATCAAATCATCTTTATGCTATTAATAAATGTTTCTAAGACTGATTTGTCTAGAACTTGAAAGCAATATCTTGAAAAGT
TAAGTGCATATACTCATGTTATTAAAAATGTTAGATATGTAAAATAGAGATCAAGCTCTTATTTTCTAAGAGTGCATGCTCTTCTGGGACTGATAAATATTAAGGTGGGAT
AGAAGGGATATGTTAGACTTATTCGAGGGGTGCTGTACAAATATTCAAGAAGGTTTGATTAGGCGTGGAAATGCAGAAAAGAAACTAAGGCATAAGCCAAGGTCAGAGAAG
TCCTAGGGATTTAAAGATTTTCAGTATCTGCTGTTAGCAAAGCAGAGGCACTTAATTGTTTAGCACTTCAAAAAAGAGCATTTGGCCGGGCGCGGTGGCTCACACCTGTAA
TCCCAACACTTTGGGAGGCTGAGGCGGACAGATCACGAGGTCAGGAGATCGAGAGCTTCCTGGCTAACACAGTGAAACTCCGTCTCTACTAAAAATACAAAAAATAGCCGG
GCGTGTTGACGGGCGCCTGTAGTCCCAGCTACTCGGGAGGCTGAGGCAGGAGAATGGCCTGAACCCGGGAGGTGGAGCTTGCAGTGAGCTGAGATCGTGCCACTGCACTCC
AGCCTGGGCGACAGAGTGAGGCTCTGTCTCAAAAAAAAAAAAAAAAGAGCATTTGGTAGAATTGCTAAGGTTTCAGTGATACGCTTGGAAAGATTTTTCTCTGCCTCTGCA
CTGCTGGATTGATCATTCCGTTTCACACGTTTGATAAAACCTTGGCCTGGAGATACCATGTATTAGTTAAATGGGTGTGTAAAGACAGGACTGTTGAAGTCAACACTGAAT
ATGAAGGTTATGTAGGATTGCCATGGCACTTCCACGGGGGTTTTGAGCAGTGCTGGAGGAATCTTAAGGAAGTTATTCCAAACATTTTTAGATGCTGTAGTTGCTTTAG
>chr1_14632479_14633309
GAGTAAGTGCACTGAAGATTTATGGTAGAAGTTCTAAACTTTTCTGAGAACATTAAACAAGTGCCCAGCAGGAGAATCCTTTCTTTTGGGCTTTTTTTTTTTTTTTTTAAT
TCACTCATTGGAATTCTACTCATTTTCCTGCCCACCCAAAGGCTACAGGTAATCATCTCCTTTCTTCCAAATGAACTTGCACTGTTCTCAGCTAGGACTAACAAAGGAAAC
TGAGACCGCAAGTGTAAACCTGGCAGAAATCCGCTTGTTTGATTTCATCCCGCAGGTACCCTCTGCAGCCCTAACCTTGGCCACCTCTGTTGATGCTCTTCTTCCACACTG
AGCCAGGTGTGGACCGTGGCGTGACCTGAATACATTTGTCACCAGTACAGGATTGGAAGAGTCACTGTAGACACTCTCCTGTTTGGGAGGAAGGACAAAATGCACTTTATT
TATTTTTTTTTTGAGACAGAGTATCACTCTGTCACCCAGGCTAAAGTGCAGTGGCGCCATCTCGGCTCACTGCAACTTCCGCCTCCCAGATTCAAGCGATTCCCCTGCCTC
AGCCTCCTGACTAGCTGGTATTACAGGCACCTGCCATCGTGCCTGGCCAATTTTTGTATTTTAAGTAGATACAGGGTTTCACTGTGTTGGCCAGGCTGGTCTCGAACTCCT
GACCTCAAGTGATCCACCTGCCTCGGCCTCCCATAGTGCTGGGATTACAGGTGTGAGCCACCGCACCCGGCCAAAATGCACTTAATATTGTCAGATCTTCTGGTTATTAGA
TACTGGTAGGCTCAAGTCCCCAAAACTTTGTATGGCAGATGGGATTGTTAAGGA
>chr1_15234897_15237123
GAGAAATGCAAATCAAAACCACAACGAGATACCATCTCACAACAGTCAGAATGGCTATTACTAAGAAGTCAAAAAAACAAACAAACAAAAACCAGAAGCTGTAGAGGATGT
TGAGAAAAGGGAATGCTTATACACAGTTGGTGGGAATGTAAATTAGTTCCACCACTGTGGAAAGCAGTTTGGAGATTTCTCGAAGAACTTAAAACAGAGTTACCATTTGAC
CCAGCAATCCCATTGCCAGGATATACCCAAAAAGAAAAAGACCATTTTACCAAAAAGACACATACGCTCCTACGTTCATCGCAGCACTATTCACAATAGCAAAGACATGGA
ATCAACTTAGGTGCCCATCAATGGTGGATTGGATAAGGAAAATGTGGCACATATACACTACAGAATACTACGTAGCCATAAGAAAGAATGAGATCATGTCCTTTACAGCAA
CATGGTTGCAGCTAGAGGCCATTATCCTAAGTAAATTAACAAAGGAACAGAAAACCAAATACCGCATATTCTCACTTAGAAGGGGGAGCTAAACATTGAGCCCACATGAGC
ATAAACATGGGAACACTCAACACTGCAGACTACTTGAGGGGAAAGGAGGTGGGGGAGTGGGTTGAAAAAGTACCTATTTGATACTATACTCACTACCTGGGTGCAATGTGC
CCATGTAACAAACCTGCACATTTACCCTCTGTATCTAAAATAAAAGTTGAATTTTTTTTTTTTTTTTTTGAGGCAGAGTCTCACTCTGTCGCTCAGGCTAGAGTGCAGTGG
TGTGATCTCAGCTCACTGGAACCTCTGCCTCCCGGGTTCAAGCGATTCTCATGCCTCGGCCTCCAGAGTAGCTGGGATTACAGGCACCCGCCACCACGCCCGATTAATTTC
TTTATTTTTAGTAGAGACATTTCACCATGTTGGCCAGGCTGGATTTGAACTCCTGACCTCAAGTGAGCCGCCGGCCTCGGCTTCCCAAAGTGCTGGGATTACAGGCGTGAG
CCACTATGCCCAGCTAAAAGTTGAATTTTTTTAACGGCCAGGCATTTGACCTCAGAACTTTGTGGGAACACAGGGAGAACTACTTGACCCCTGTACTTTTAGCACTTCCAT
TCTGGTAGGATAAACAGATCCACATAATCAAAATACATCAGGGGTAAAAACTCAAGCAGTTATAGAACAGAGAAGGAATAAGAATAAGCGCGGCGGACAAGGAGGACACAG
GCTGTACCTGGAGGCGGCAGCCTCTCCACACGCCTCACAGATTGTTGCTCTGTGTGCAGGAACAGAGCCCAAGTATTGCCTGATGTTCCAATTTCCCCAGAAAAGACATAA
ATCCAAATTGTAAAGTAAGTCAACGTGATTTGTACGTTAGCCACTGCAGGAGACACCTGAAGCTTCTGCCACCCAATATCAATTCACCTTTCTTCTAAAATATTACGGTGT
TATGTATGATTCCCCTTTGGGGACCACCCCCTTTCCTGTTCTCAGCCCAGTCTCAGTCTCTTCCTGGTTGAGTTGACTCCATCTCCGGCTGCAGGGATGGGCATGTGACTC
AAGCTTGGCCAATCAGAGCACAGCAGTCCCCCGGACCACACTAATTGGCTTAGAAACGGGCCTGTGAGTCAATCAGAGAAAATGAGAAGCCATGAGGCCTTTGGGAGAATC
TTAGGAAAAAATTCTCTCTCATCCCCTTGGGATTCAAAGCTGAGAAGATGTAAGGACTGGAGCTGCAGCAGTCTTTCTGGGACCATTATACAGAGATTCTGTCTGAGGTTG
GATCCACGTGGTCAAAAGTATTGCTGAGGAGCCAGAGAGAGACTGAGGTCTGATGACATCACTTGAGCCCTGCAGACTTTTCATTTACGGTAACCAGTTAATTTGCTTTCA
TGCTGAAGCTAGTTTGAACTGGGCTCTGATATGGTTTGGCTGTGTCTGCAACCAAATCTCATCTTGAATTGTAGTTCCCATAATCCACACATGTCGTGGAAGGGACCCAGT
GGGAGGTAATTGAGTCATGAGGGCGGTTACCCTCGTGCTGTTCTCTTGACAGTGAGTGAGTTCTTGGAGACGTGATGGTTTTATAAGGGGCTTTCCCCTTTTGCTTGGCAC
TGCTCCTTGCTGCCGCCATGTTAAGAGGGACGCGTTTGCTTCCCCTTCCACCATGATCGTAAGTTTCCTGAGGCCTCCCTTGCCCTGCAGAACTGTGAGTCAATTAAACCT
CTTTCCT
>chr1_15382983_15387087
AAAATGGGTCCCCCTCCCACCACACACACACACGCGCACGCGCACACACTCTGGTATCTCATCTGTAGCATGGTACAGGAGTCAGCCGGTCCTGGGCTCAAATCCCCGCAC
TTATTAACTGTGCGACCTTGTGCAGATCTCTTTGCCTCTCTGAGCCTTGCTTTCCTCATTAGTAGATGGGAGCTTCCAGCCCCTGCCTCGCAGACAGATGGTGAGGATGAA
AGAATGCAGGCATCCCTCGCTATCTGCTGTCCACTCTCGCTGTCGTCATACCTCAGGAGCCAAGTGCTTTTGGATGGTGAGGGTGCTTGTCCCGTCTCTGAAGCACCTGCC
CAGGGCCTGGCACCAGCCGGCGGACACTGCCTTCCCCATGCTGCCCATGACCCATGCTGCCCGTGACCCATGCAGGTGGTCTCCTGGGTGAGTCCTGCCTCAGACCCGGTA
GGGTCTACACACTGGAAAGTTTCCCCAAAGCAAGTCACACATGAGCAGCACCCGGGCGGCTTCCAAAGCTCCCTGAAAGCTGGCAGAGGGGCTTTCCTGTCTGCTTTGCAG
TTGACATATTCATCATCCACTCCTGCAGTCCACAAGGCACTGGAACAGTGACCTCTAAATAGAGCCAGACTCTCCCTTTCCTTCACTCTTGCCTAAGGTGGAGCAGATCCC
AAGGCTGGGGTTAGGCAAGTCAGGGAAAGAACCACAGTCACTGTTTCTTCATGACCGTCTCCAGGCCAGGGACTGGGCTCACCTGAGCTTTGCAGCCGTGATAGGGCTTAT
TAATGCCTCTAATAGCCCTGCCTGGTACGATGATCCCTATTTTACAGATGAGGAAACTGCGCCTCAGAGAGTTAAGAGGCGCCCAAGTGCACACAGCGGCTGGTAAGGACA
GCTGGGACCTGACCCCAGATCCCTCTGACCCTGGTTCTCCTGCTGTCTGCAGGGTTGGCCGTGAGTCCCCTCCTTGTAACTGTCAGCTTTTATGTGTGTGTGCATTCTCGT
GTGTGTGTACATTCTCATGTGTGTGTGTGTGTGCACATGTGTACCATGTGCATGAGGGTTTGGCTGTGTGTGACACTATGTGTGTGTGTTTGTGTGTGTTGCCTGCCTGAG
CTCAGAGAGAGCCAAACCCCCAGAGAAGGGTGCCCCCTCCACCAACCAGGTGAGCTCCTTGCAGAGGCCTGGCCTTCATCCCACAAACCTTGCAGACCACAGGCTCCCTGG
CTTGCAGCCCCCAAAAATGAAGGCAGCGCTCTGCTCTGGACGTGGCCTTTCCAGCACTCACCACTCTGAATTAAACATCACAGGCCCCCATCTGCACATGTCGTGGGGCTG
CCTCGGGCAGAGGACCGTTTCCTTTTACGCTGTGCCATGCCAGGGAGATCTGGGCAGCAGCAGAGTCCTGAGATGTCCTTTGATGTACCCACAGGAGAGTTCGCTCCTTCC
CGAGGCAGTGTCCCCCAGGGCTTGGCAGGCCAGGCCCACAGCAGAGACACCAAACCACAGAATGGGACGGCAGAGGGCCCTAAAAAGCCCATTGTCATGCACTGGCTGAAA
ATGAAAGAAAACCTGCAGATTTACATAATCAGTCCACATGCATTATTCATGGCCTCCCTAGGCACACACAATGCGGGCTGGCCAGCCTTCCACCGAGCGGGAGGAGGAAGG
TCCGAAGCGGCCAAGCCAAACCTGTGTCAGCGTCCCCAGCTGGAGCTGGGAACTTTCAAATTCATGGAATTCACAACGTAGGGAAAGATTTGATAGGAAGTAGAGCCACGA
TCACAGCAAGGCTGATGGTATTATGTAAGGAGCACTTGCTGTCAGATGCACCCCACAGGGCACGGCCCACCCTCACCTCACATCAGCCTGCGAGGAGGGCTGCCGGGCATC
TGCCCGCTGAGAGGGGAAACTGAGGAGGTCGGAGGGCAGTGTCACCGGGCTACTCAGCTACAGAAACGGGACCTCAGCGACCTCCGATCCCGGCCCTCCCAGCCCATCCAC
TCATCCCCCCTATTCCTTTCCAGGATGCACCCCGCCTACTCCATCACCATTTCTCTCGGGGTTCATCCCCAGGCTCAGTTTGCATTTAAGGTTTGTGACTAACATGTCATC
AGAAACTCCTGTTTGTCAAGGGAAAAAGGGGGAAAATCTTTTTTTTTTTTTTTGCTTGCTGTTCAAGAATTTGACAACATCAGAGAAAACAGTTTTTTTTCAGTGGTGCAA
GACTCGAAAGGGAACCTGTATACATCTGTTTAGGCAGCAGCTGCTCCCTAGGAGAGGAAAGTAGAATTCCTTTAAGTTTCACACCTAACATTTTCACAAAGAGTCGATTTT
TTTCCACGTCTCCTGTATAAAATCTCAGTGCCCCTTCATAAAGATGGAACAGTTGAGGCTCTGGGAAACGAAATTACTCACCTTGAGTTTCAGAACTATCCGCCCCTGACA
CACAGACAACCACTGTAGTTTTAACACTTGAACATCTCTTCACGGAGCAGAACTTCCCAGAGTCCAAAGTCATACTTCCAGCTGGGCAGGGTAGCTCACGTCTGTAATATC
AGAACTTTGGGAGGCTGATGCAGGAGGATCACTTGAGACCAGCCTGGGCAACATAGCAAGACACCACCTCTAAAAATAAAAATAAACAAATTAGCCAGGTATGGCACCACA
CACCTGTAATCTCAGCTACTTGGGAGGCTAAGGCAGGAGGATCAATTGAGCCTAGTAGTTTGGGGCTGCAGTAAGCTATGATCGCACCACTGCCCTCCAGCCTGGGCAACA
CAGCAAGACCTTGTCTCTTTTAAAACAGAAAAAAAGGCATAGTTCTATACTAATACCTCTGGCTGTGCAAATCAGACCTGACATAAAATGTTGGGGAAAACCTCAGTGCTG
GTCATTCACAGAGAACCTCGTGGTCATCAGCCTCCTGACTCTGGGATGCCCTGGGTCCACAGCTCCCTGCAGTGACAGTGTGACAGTGACAATGGCCCAGGCTGTGCCCAA
TCTAGTCCACTTCCCACATCACTAAACAAGGCAGCAGAGTTTCTCCGAGATAAGAGGCAGACTTGGAGTCCAACAGATAGGGCTTAGGGTTCAAGCCCACCTCTGTCCCTG
AGTGAGCCTCAGTAGGTGACTTTACCTCTGTCGCAGGTTTCTCAACAACAGCACCAATAACGGTAACAACAGGACCTGCTTCGTGGGGTGGTTAAATGGTGTGATGCCAGC
AGAGCCTGTCACAGAGCAAGCTCAGTTACTCGGTTACTGTGGGGAAGAGAAAAGGCCACTCGGGGGCGGGGGCAGTGCCTGCATCGCTTTCAATGAGCTTCCTGCCCGCTG
GCGAGTCCTGCAGACTCCGAGACTTTTTCCCGGGTCCTCCTAGAGCCGGCAGCGCCTTTGTAAAGCTGTCTTTTCTCTTTAGTGAATACAGCTAGGGCTACAGCCAAGAAA
CAGCTGACACTTTTCGTGAATGGGCTAAGACTGGGATTTTCAGTAGGAACATTTTAAATGCACAGAAGTTGCCCTTGGAGAAGGATGCAAGCCCGTTCTTCGGCCTTTGTT
AGGACTTGAGTGTGAGAACCACTGAAATGCACTAGCTGCTTCTGGTGGGGAGCAGGCCAGCTCCCCTTCCGGGCTCCAGCCAATCAAATCCTCCCCAAGGGGCTTGGCCAC
AGCTTTGCCACGCGGTCTCAGCTGGGCTGGAGCCCCTAACCTTGCCTCTGCATTATGAGCTCAAGTTCCTCATCTTTAAGATGAAAATGAAAATGTGCCTAACCCACAGGA
GTCAATCCCGTGAAGGCATGCATATAAAACCCTTAGCGAACACAACCTCTCAATCGTGCTCTTTTCTCTTTTTCTTTTTTTTTCCTTTCTTTCTTTTTTTTTTTGTTTGTT
TGTTTATTTGTTTGAGACAGAGTTTCGCTCTGTTGCCCAGGCTGGAGTGCCGTGGCACAATCTCGGCTCACTGCAACCTCTGCCTCCCAGGCTCAAATGATCCTCCCACCT
CAGCCTTCCAAGTAGCTGGGATTACAAGGCACCCACCACCACGCCCGGCTTATTTTTGTATTTTTTTTAGTAGAGAGTAATCTTTGTATTTTTTAGTAGAGAGTTTTAC
>chr1_18410930_18414877
GGCCAGGCTCTGTTTTGAGTGGTGCACCCTTGCTCCTGGGACCTCCAAACAAAGGGCCTGGACATATTCACTGACTCAAATTAATAGGGGGTCAGGAAATAGTCATTGAGC
AGAAAGCAGAAAAGAACCTACTACTCAAATTAAGAGAATAACAACTGAGGCCTTTATCAAGCACCTACTATGTCCCAGGCAGAGAAAGTACCATTTCATCCTCCCGAGACC
CTAGGAAGCGGGTTTTAGGATCCCTATTTTTAAAAAGGAAAAATTGAGACTTGGGAAGATGAATAGGATGTAGAGGTCACTTACGGAGAAGGTACCAGAGTCAAGATTTGA
CTCTCAAATCCATCCTCCTAACTATCTCTCCAAACTCTGCCCCTAAGTTCCTGTGTGACCTTTGGTGAATGACTTGACCTCCCTGAGCTTCTGTTTCTGGACCTAAAATGG
GTATAAGAGAGTCAGGAGAGGAACAGCTGAAGAGTGGGAAGCAGAGTCAGGGAACTGTCCTTCCAGGCTGAGCTTGGGGGCCCTACTGAAGGGGCAGGGAGGCTGCAAGCC
TTGGCTAGGGCTAGGCCTGGGCCACCAGAGCTTGAATTCCAACCTGGGAAGTAGAGACCATATTTTGCAGGTGATGGAAGCCCTAATGGGTTTGGCAGATTTTGGCCATGC
ACTGAATGTGGTGAGTGAGGAGGAAGAGGGTGCCAGGGATGACTGTTGTGAGAACGGCCTTTTACTGAACATTCATGTGGCAGGGTGCTGTACTGAGTCAGTTTCACATCT
GATCTTACTCGCTCCTCAGAACCCTCTTGCAAAGTTGGTTTTTATTATGTTGGGACAACTAAATTCCTCTTCAAAGACTCAATTTTCTGATCATACATTGTAAACAATCCT
ACCCCTTCTTCAGTTAAGCCTAATTGTTTCTTCTTTGCCCTTCCCCCTTCACAAATTGCGTGTTTACCTTACTTGGAAAGTTTAAGTCTTAGCCAATCAGGATCAACTTAG
ATTGTGCGGTCCAACCCCAGCCACTCAGGGAAGGACACAGAAACAGGAACTGCGTTAGGGTTAAAAACCCCTTCTCTCCTTTGTTCGGTGTGCTCTTGTGATTACAACTGG
TGCAAGCAGCACCCTTCTGCAGAAGTAAAGGTGTCTTGCTGAGAAATTTTCTGTCTAAGTGCGAGTTTCTTTTGGCTATGCCGAGCACTTGTTTCCAACATTATTATTACA
TATGTTTCAGGTGAGTCAACAGTGGAAGTGTTAAGGACCATACCCAAGGTCACTTAGCCCTGGGGAGGTACAGCCAGGCTGCAGATACAGGAGGAAGCTCCTCTCCTCCCT
CCTCCAGCACTGTCTCTCTCTGATGGTGAAATTTTCAGTCCAGGTGCTTGGAAGAAAGGGGACACTGGGGTGACCAACTATCCTGGCTTACTTGGAACAGTCCTGATTTTA
AAACAGAGTGCCGTGTCCCTGGAAACCCCCTTGTCCTGAGTACACTGTAACGTGATGATAGCTCACCTTAGCAGTGACTCAGAAATGAGACAAAGGAACAAGGGTGTGGAA
AGCTGGAAGGGAAATGGGTGGAGTTTTTGATGGGTTGAGTTAGGTCCCCAGGGAGTAGGCCCAGCCATTGCATTGGCACAAGGTCAGGCCAGAGAACCAGATTTGGGACTC
ACTCATAGAGGCCTGGGGACCCCCTGGGACCTGCCCAGTTGCCTGAGCCATGCATAGAGAGAGGGATCCCTCCCAAGGATGGGGTCTTCCTTCCCTGGACAGTGATGGCAG
AAAAGAGCACTGGACTCAGAGTATTCCTTCCAGCTGGTCTTGCTTCTCTGGATTACATCTTAGCTCCTGACCCTCCCAGGACATTTGCTTGAGGGTTAGATGAGAGAAACC
ATGCTCACAGTGTGGGGATTTCAGGCACCAGGACTTTCCCTTGTGGCTGGAATCTGCCCAGTCAACAAGTGGGAGCAGGCCTGTGCAATGGTGTTAAAGAGGAGAGAGGGA
AACTGCCTTCTGTTTCTGTCTCCCTTCACTTCCTCCCAGCTCATGACCTCTGGCCACTGTTTGCTTCTGATGTTTGGCCTCAGAGATATATCCACAAGGCGTGACAGAAGC
CCAGACCAGCTCTGTACATGGGGCAGTAGGACTCCCAGGAAAAGACCTGGGCTGGGGTTGATAAGGAAGACAACAGCAGCTTCCTCTTCAGTGTCGGAGTGTAGGCACACT
ATTGGGGCAGGATGGGATGGCTTGTCGCTCACTTGGCCTGAGATTTGGGGGGAAAGAGCACAGGTCTGGAAGACACCAAACTGTAGGTCTAGTTCTGACTGTCACTGACTT
GCTCTATGACCTTGAGCAAGTCACTTCCCCTCTTTGAGCCTCAGTTTACTCATCTGTCAAAAGAAGGCCATAGCTCCTCCTCTGCCTCGTGACAAGATGGTGCATGGCCAG
AGGGCAGAATCTGGCCAAAAAACCCTATGGAGTAGTGTCCCAGAAAAGAAGAGATGAGGGGACGGTGAAGGGCAGGGAGCAGAACAAGAGGGGTACAAATGAGTTAGCCAG
AGGAAGGGGGCAGGCTGGGTGGAGATGACGGACAGATGGCGGAGGCAGGTGAGAGCATGTTAAAAAGGGGAGCCAGATGTGAGCTCATCAATCAGTTTTTATATCCCCTGC
CTTTCCCTCCCACCCCTCCCCACCCCTCCCCGCCCCTGTGGATAATTACGAAGGACACCGATTAAGAGGACCTGGCCCCCTCAGCTTCTTTGTTTGAAGCCCTCCTGGTGA
ATTATGCAGGAGGCTGCTGGGAGAAGCAGGCGCTGGGATCGCTTCATTATTGATGAGAGATGACGGGCCCTCTGCTGACAGCCTGCCTAAGAGATATGATTAGCTTATAAA
GAATTAATCACCATTTTCAGGGAGGACACAGATTAAAACCCCAAGGAGTGGTGTTATCAATGTTCCCTAATTTCAGGGGACTTTGAAAAGGTTTTAGCACAACTTGGAGAA
GACAATTGTATTCAATTAGAATCACTAGTGCCGCAATGTCACTCCCTGCCGTGAGGTGGGCCCTTGCAGGGGAGGTTTGAGGAAGGAGGGGACTGCAGGTGGCCATCGAGG
AGGCCTGCCCGACGCACTGCCCTCTTTGGAGGCTCCTCCCACACTGTTCCCTCTCCAGGTGATCTCATGTTCACCTATGGCTTCATTTCCATCCAGACTCCGATGACTCAC
ACTTTTATGGCTCCAGCCTGGACCTCTCCCTGAAGCTCCCCATCCATTTACTGTATGCAGCTCCTGCTCAACTCCTTCTCTGGGATGTCTCAAAGGCACCTCCAGACCACC
ACGTGTGACCCTGAACTCCCAAACACCCCCCACATTCCCTACCCTGGTGCCTGGTCCTCCTCCAAGATTCTCTTTCTTAATGAAGAGCACCAGCCTTAACAAAATCCATCA
CCAAGATCTGTCGATTTAACTCTTAAACATTTCAGGGATCCATTCACTTCCCCTGTCTCCCATGCCACCGCCCTAGACCATGCCACCTTCCTCTCTCACCTGGATGACTAC
AGTGGCCTCCTCGCAGGTGTCAGACACTTCCTCCTTCTCCTCTCATCCTCTTGGCTTCTCCTCTGATTGCATCCCTGGCTCGAGTGGACGGCTCCCTGTGGGATATGATTC
ACTGCATTCTGATGTGGTCTGGTCTCACATGTGTGCCATATTTGTCTTCTCTTTCTTCCTAAGATTCCTCTGATGTTTGGGGGGCCTGTGCTCATGGACAGCCCACAAATG
AACACTCTGGAGGGAAATCCTCCTCCACCAGTGAAGGCAGGACTGATGGATAGCATTTGGCCCCCCATTTAGGGTGGAAGGGCAATTCTGGGAGACCTTGTGTTGCTTCTC
AGAAGGTCCTAGCAGAATGGAGCCCCTGTTGCCTGGTACAGCAACCCAGAAATCCATGGTTCC
>chr1_19407174_19409412
GCACTAAATGGCCAATCTGTTTCCAAGGAAGTCTGCAAAACAAATGAGGACTCCACTTCCAGCCTTGGTCTGCTTCTTGGCTAGTGGCACCTCACAAGCATTTTCTGCATC
AGGGTCATGAATAGGTAGCAGCAGGTGAGCTGCTAAAATAGCCTCCCCACCAGAAAGCAGTCCCAGGAGAGGCCCAGAGATACAGAACAGAGGCCCATCACTGGGAGGTTG
TGTAGGACCCTCACACATAGACTGGGGGGCTCTCAAGCTGGGGAAAAGGGTACCTGGGGGGAGACTAGAGATGTAGGTTCAAGAAGGGGACAAGAGATTCAGAGGAAAGAG
GAGCAAGAGGTGAGCAGTGCTGATAAGGAAGAGGGTAAATGGCAAGGAAGCTGGGAAACCGACAGAAAGGATCCTGAGGACCCAGGTTTCACAGGTGACCTGGCACCTCTG
GAAGGCTGAGGATTGAGGGGTCTGATGACCTGGGAGGCTGCAAGGCTGGCTTGTCCTTGGACACTGAGATCAACCTAAGACTCCTTCCTGCCGCCTTAGACCATCCAGCCA
CGCTCTTGTCTAGCTTTCTCTCCCAGGGCTTCCGAAGACTTTCCCAATGATAACCGGGGTCAGCTCCTCATTCAGGGAGCAGAAGCAGGAAGAAAAGTGCCTAGCAAGCAA
TCAGGAAGAGGAGGGGGAGAGACCCTCACCAGGGCGGACTGTGCAGCTGGTGTCAGATGACCCTTATCTCTGCAGAATGGAAACCAGCCAGCCAAAGTCTGGAGGCTCACC
TTCTGACCTCCATGACTCGCCTTTGGGTGGGGGGCCGTGGCATTTTCAGCTTCCCATTCAGGGATCCTTACCTTGACAAGTTCTCATGACTATCTACAAGGCCTCAATGGA
GGGCCTCTTAATCTCCTTCCTCAGTTAAATAAGCCAAGTCCTTGCAAACGTGCACTGGGTTATAAAATGCCCCACTGTGGGAGCCAAGGCTGGGACTTGGTTCACCTGTGA
AAACTCAGCCCAAAAGGCTGCCCAGGGCATCAGGGCACAGCCTCTAGGCTGGTGGAACCCAGGAGTGAGCCAATCGGCCCTAGGAAGCCAACAAAGGCAGTAAAGGCAACA
GCCAGCATCAATTAAGTGCCTGTCTTCCACTCACATCTGCAGTTTACACGCACCCCAAATCCTCACAACCGTCTCATGAATTCGGCTTTCGGAAACTGTGGGAGATGAAGT
GCCTTGTCCAAGGTCTCAAAGCTGGAAGGTGACCAGGCCAGGATTCAAGTCCTAGTGAGCCTTCTCTTCTGGCTCTAGTGAGCCACCCAGGGACAAAGACTGTGGGCTGGA
GTATCTGCTGGAGGCCCCTGCCGGCTCTGTTCTCTCCACCTATTTACCAGATGGGGCAGCTCATAGGCCTGAGAGAAACTGAGGTCTCTTCTGCCAGCAAAAGGGGAGCCT
GAAAGTGGTGACATCAACAGAAGGGTATCCATGGTGATGTTCTTTTAGTTCTAGGCAACAGACCTCCAGTTCTGAGAGACTGAGAGACCATCAGGCCTGCACTTCGCAGAG
TGGGGGCCCGAGACCCAAAGACCTGCAATTCCCAAAGCAAATTAGTGGCAGACTCAAAGCCACAGCCCAGGTCTCCTGACTTCCAGTAAGATTTGCCAAGGCACCTTCTTA
ATGGACATAGTGCTTCCTTTTCATCTACCTTTGTCCCTCCTATTGAAGCAGCAGGAAGTTTCCTGAAGCAGTTCTCTATTTGCACAAATAGATAAATAATTCCAAAAAAGC
TATGTTTCCTTCTACCCCATTTTACCAAACACTTATGAAAATAAAAGGTTTGGCTAATATCACACTTAGGGCCATTGTCAAAAAAGGGTGTAGAATCCAGGCCACTTAGTG
TGTAGGTTATGATCCTTCCCAGGAAAACAATGTTTCCCAAAGCACATTCCTTGAACGTGAGTTGGGATAACAGGTTCAGTTCTTTTTTTATTAACTGTGGGACTTCTCAGA
GCCTTTAATATGCCAACATGGGTGATGATGCTCTTAATGGATAATGGAGTCTGATTATCCAGACTCTGGATTTCTCCCAGTCAATCGCTGCCCTTTATCCCTCAAGAGACT
CAATGCCAAGGTGAGGGGATCCACTTCATTAGAAAGTCACGAAATGTGCAGGTCACAGTCCAACAAGAAACGAATCCACCCACCAAGCAGAAGGAACAGTCATCCATGAAG
GAGGCTTTTCCAGCCATCC
>chr1_20414576_20419494
TGTGTGCAAGGCAATGTATTTATTAATATATTTTGTTCACAAAAGTGAACAAGAGCCCCTCTTTCTTTCCTGTTGGAGCCTACATGTCAGGGCTCTGGGACTGGATGATTA
AGAAGACCTGTAATCTGTCAAATGACCCAGTTCAAAAGGTGCTGATAAATGAACCCATGTCAGCCTGAGGAGGTCTCTGACAGCATGCCGTGGGATTCTGTCTTTGGGATT
TCTCATCAAGTACACAACAGTTGAGGAATCCTGGAGACAAGCAAGTTCAGGGCATTCGTGCACAAATGTTACAGGACACCTGCTCTGTGCCAGGCACTGGGGACACAGCTG
TGAACAAGACAAACCAAAATCTCTGTCCTCATGGGGCTTACATTCTAGTTAAGAAAGACAGACAGTCAATCAAGAAATAAGTTAAGTAAAGAAAATGTCCAGAGGCTGGTA
AGTGCTATGGAAAAAATAAGTGGTTGGGAGTACTAGAGAGTACTAGGAGACAAGGGTTAAGATTTTAAAGAAAATGATCAAGGAAGGCTTTGCTGAGAAGACAACATTTCA
GTAAAGGCCCAAGGGAGGAGAAACAAACCATTCAAACCACCTGGATGATACAGAACATTCTGAACAAAGGGGAAGCAGGTACAAAGGCCCTGGGGCAGCAATGCACCTGGC
ATGTATGCATGTATGTAAACAGCATCTTTTTACATGCAGGTATCTTAGTGGCCTGATTGATCTGAAAGAAATAAACAGAGAGAAATCAGGTGATGCCCTCGGGGAAAGCAG
TAAAAATATAATGCAATTTAATGTAATTAGACACAAATTGTTGGCTCCGATCAGCCAGTGTGGCTGCAGCAGAGTGACCAAGGAGAGATGGGCAGGAAATGAGGTCAGAGG
GGAGACAAAGAGGGGACCATTGCAGGAATCCAGGTGGACAATGAGAGTGCTTAGCCCAGGGCAGACATACAGTATAGTGGTTAAACATGGGCCCTACAGCCAGGTTGCCTG
GGATCAAGATTCACCACCTATATCAACTTGGACAAGTGACTTTGACTTTTCATTCCTCAGTTTCCGCAACTGTGAAATGGACATGGTAAGAGTATCTTCCTCCCAAGGTGG
TTGTCAGGGTTAAATGAGCTAAGGCCTATAATACGATTTGGTGCATGTTAAGTACTTAAATATTAGAACTTTAACTTTACAGTGGAGAGAACTGGCAAACACCACCTTCAC
CAAGCAGTCAAGGTTGACATCACCAGTGATGTCGTGTGATATCGTGCACTTCCAATACCATATGAGATGGCACTTTACCCCTTTGACGTGCTTTCCAACAGCCCATAAGCC
CAATCTAGTTAGGAGAAAACATCAGACATCCCCAAACTGAGGGACATTCTACAAAACACCTGGCCCAATACTCCTCAAAACTGTCAAGGTCATGAAAACCAAGGAAAGACT
GAAAAACTGTCACAGATTAGGAGACACTAAGGAGACGTGAAGACTAAATGTGATGTGGGATCCTGGGTTGGATCTTGGAGCAGAAAACATTAGTGGAAAACTGGAAAAATC
CAAATAATGGAATTTAGTTAATGGTGATGTACCAATGTTGGTTTCTTAGTCTGAACAAATGTACTGTGGTCATGTACGATGTTAACAATAGGGGAAACTTGGTGGCAGGGA
TGAGGATGGGAGGTTCGTGTGTATTAAACTCCCCCAAGGCCCAAAATGGTATCTTTATATTATTCATTCAACAAATATGTAAATTCCACTCAATCTACAGGATCCCAAGGG
GAGAAACAAGAACCAAGCAAGAAAGCAAGGACTGGAAAGGAGGAGGAGTTTTCTTTTTTTCTTTTTCTGAGATGGAGTCTCACTCTGTCACCCGGGCTGGAATGCAGTGGT
GTGATCTCGGCTCACTGCAAGCTCCGCCTCCTGGGTTCAAGCCATTCTCCTGCCTCAGCCTCCCAAGTAGCTGGAACTACAGGCGCCTGCCACCACACCCAGCTAATTTTT
ATATTTTCAGTAGAGACAGGGTTTCACCACGTTTGTCAGACTGGTCTCAAATTCCCAACCTCAAGTGGGAGGTTCGGCCTCCCAAAGTGCTGGGATTACAGGCTTGAGCCA
CTGTGCCCAGCGAGGAGGAGTTTTCTAATAATGTTATCTATCCCTGAAAATGATGACTTCTCCACTACAGGAAGGGCTCAAACAGGAGCCAGAAGAACACTTTGCCGTGGA
GACCAGACTCTAGCGTTCCAAAAAGAAGGCTGCAAAAAAGCCTCGGCATTCTAGTCTCCACCTTCTCATCTGAATTTCCAGTAGGTCTCCAAGCCTGAGCCCAACCACCAC
TGGCTTGGCCCAGCTCACACTCTCCCTTCCTGCCCCTGACAAAAGCTGCAGCTGGCAGAAGTGAGCTGTTCAAATCTTTTACTGTTGACACAACCACACATCACCACAGGT
CATCACTGTCAGTCATTCAGCAAACCCTCACTCAACATGGCAGAGGGTCACAGAGTTCAGAACACAAGCCTTAGAGAGGCCACCTCTCAGCTGTGCCACCTCTAACTATGT
GACCGTGACCGGAGCCCTTTACCTCTCTCAGCCTGCTTCTTCATTCAAAAACAGGGATAATAATAGAACCTACCTCAGGGTTGATGTAAGTGCTCACTAAAAGATAACTAT
TAATATTATCATTATACTTATGCAGCAGGCACTATGCTGGATGCAAGCAGGGCACAAAGTTGAATAAATCTAACTCTAACGTCCTCTTGGAGGGAAGTCAGGTATTGAACA
ATTAATTACAATGCAGGAGATAAGTACTATCGGGGTATCTATCAGAGCACCCACTCCAGGCCTCCAGCCCCAAATCTCAAGACCTCAAGGAAGGAACTGAGGGGGCTCCTC
CCACCTTGACTTTAGCTGGAGCTGACAATCTGCCAAAGAGGACTGGCATTGGAAATCAATGCGCCTTGATTACAGAAAACTCTTTCTGACTTTCTAAAGACACACCAAACA
GACAGACTTCCCCTAAATCCTCAGAGCAGAGCCCCGATCAGCCCTCCTCTTCCCCAGACAGCCCTGCCCCATCACCCCGCCAGCCCTTGCCTTCTGCCGTATCTCTTTCCT
GCAGGTACCCCAGGCGCTGCTCTTCACTTGATGCCTACTGCCCCGTGTTTGCACCAAGGAGGCCTCAGTTGCCCCAGTGATGACTGTCCCCAGCTTGGCCAGCAGGCAAGG
ACACGATGTGTCAAGGCCAGGCTGTTTAGAGGCCAACACTGAGCGCAGATAGGCCAGTCCCTTAATGGCAGAGGACTAAGCTGGTGGACCAGGAACTCATTATCCAGCTGC
CCAGGGCAATAGAAGGAAGTCAAACGGAAGCACCCACTGCTGGGGGAGCACAGAGGGAGTGGGCCAGGGCTGGGGAGGCCTGGCTCAGGGTCACAGCCATTTTTGTTGCAT
GCCTACTCTGCACCGGGCACTGTGCAAATGGTCACACCCATTAACTCATTGTGTCCTCATGGAAAGGGGGACTGTTTTTCTCTCCATTATTTAGATAAGCAGATTGAGACC
CACAGCATGGAGGAGCTTCTGCAGGTCCCGCAGCTGGTGGATGGCAGAGCTTGATTCCCCATTCAAGCCCACACACAAGCCACTCCCCTGGCCTGTAACATCTGCTCCTCT
AGGGCCTCCCGGGCTGCAGGCCTTGCATGGGCTCTTGGGACACTGAGCTGAACAAGATACAGTCCCTGTCCTGGAAAAGTTCACAGTTAAAGGTGGACAGAGAGCAGCGGC
CATTTGCAAGAAACCTGATGGAAACCTGATTGATAGAAGTGTCCCTGATGGAAGGACACTCACGACTCTGACACAGCATGCAAGCAGCAGCTGACTGTGCCCTGGTCCTGG
GGAACTGCCCTGAGGTGCATCCTGGAGCTGGACCTTGCAGGACTTTCTCAAGGGACTGCTCTTCCAGCAAGGGGAACCTTAGGAGCAAGGGCCACCTGAGTCCAGGTTCTG
TTCTAACTTCTGACCCCAAGTCAGGGAACTGGGTCTTATTCCTTGGGCCTTGGAAAGGTCCTTCTTTTAGCATCCTGGGCAGCAGCCAGGGCTTTGGAGTCAGAGAAGCCA
AGGCCAAATCCCCCCTCTCCCACTTTCTAGCTGTGCAATCTTAATCCTCAAGACAACAATAATAATGCATGGATGGAAACATGGATTAATTAATTAATTAAGGGGAGGGCT
GGTAGATCCAGAGCTCCTGGCTGCAACCAGGTCAGTTCCAGAACCTGGACCAAGGTCAAGCAATCATTCATTCATGCCTGCAGGCAACACATATTTGTTGAGCACCTACTA
TGTGCGTGCCAAGCACTATTCTAGGTGCTGAGGATACCACAGAGAACAAAATATATGTCTAATGCCCATAGTTGCTACAGAGAAAAATGAACTAGGATAAGGAAGGTAGGG
GGGCCCCAGAGTGAGGAAGGCTTTACTTTTAGATGGAAGGGTCAAGGATGCATCACAAGTGTCCTGAAGGAGACGAGGAATTGAGCCCCAAAGATACCTGGAGGAAGAGTG
TCCCATTTAAAGAGGAGAGTGGGGAATCTTGCCTGTGTGCAATGAGGTGGCCAGAAGGCCAGTGTGTCTGGGAAGGTGGTAGAGCTGGATCACACAGGCCTTGGTCTTCAC
TGGGATTTGGACTCTCATTCAGAGTAAAACGGGAGCCACAGGGGAGCTTTAGGAAGAGGAGTGACAGAGTATGACAGATAGAACATGCTGCTGTGCTAAATACAAAGAGAG
AAAGAGGGAGGTCAGTGAGTGAGGAGGCTATTGCGACGTCCAGGTGAGAGACAGTGGAGGCTTGGTCCTGAGTGGTCACAGTGGAAGTGGTGAATTCTGAATAGATTTTGA
AGGTAGAGCTCACTACATTTGCTGAGCGATTGAAT
>chr1_21287190_21288410
AGAAAAGATTTGGGATGAAGGGTCTGTTTTAAAAAGTCTAAAATTGAGAGCACAGGCTGGATGTGGTGGCTCATGCCTGCAATCCCAGCACTTTGGGAGGCCGAGGCAGGC
AGATCACCTGAGGGCAGGAGTTCGAGACCAGCCTGGCCAACATGGCAAAACCTTGTCTCTACTGAAAATACAAGTATTAGCCGAGCGTGGTGACGTGCGCCTGTAATCCCA
GCTACTCCGGAGGCTGAGGCAGGAGAATTGCTTGAACCTGGGAGGCGGAGGTTGCAGTGAGCTGAGATCGCGCCACTGCACTCCAGCCTCTACAACAGAGAGAGACTCTGT
CTCAAAATAAATAAATAAATATAAATAAATAAAGTTGAGAGAGAAGTTGTGTCGCTAGCAACCGGCCCAAAGGTAATAATCTGAAAAGCTAAAAATGGGTCACCCACAGAG
TGACAGCAGTTGCGCCTAAGTGTCCAACTACAGTGGATTGAATAAATATATTTTTATATGTTGGTACCATGAGGTGTTATGATTTTTAATGGCAGCATGTTTCGGAAGTTT
CTGACAATGTAGAAGATGCTGAATGAAAAATGCGGGATATAACATTGTGTATTTACAGTGAGCTCAACTATGTTTAAAAATACATACATACAAGTGTGAAAAACTAGAAAC
CGTTATCTCCAAGTGGCAGGATTACTGCTCCGTTTTTAATTCCTTTTTATACTTGACTATCTTTTTTTCTCCCCCAAGTGAGCATATAAAGCTTTTACACTGGGGAAAAAA
AAAAAAACAATGATTGAAAACATTCAATTAATAGAATACTCTGCCTCATAAATGGAGATGAATGGGTCCTTGACTCAGAAAAGCAAGCACTGGCTACTTCATGTTCACTTT
GGGGAAGTTGTGGCAACACCACACAAGCCAAGCTGGGTACCCACAAAAATGCCCCAAATCCTTGCATAACCTCTTTGCCTTTTCCTGCAAGGAAAGTGGAAAATGTATCCA
TTTGGGGACAGGACACTAACTCCAACCATAGACAACAGCGACGTGACCCCAGGAATGTCTCTAACCTCTCTTTGTCCCTCACCTTTATCATCAATAATGTGGCCACGCCAG
CCCTTACTTCATGGGTCATAAAACAATAATCCTAGCAGGCTGCATATAATATGTATGACATCCACTTTCTCTAACATCCATTTCACAGTGAGGCCATCACCACTGAAAGAG
>chr1_23591540_23592593
GAGCCTGACAGGGCTGCGGCTTTCTGATGGTGGAGGGCTGGTGATGGGCACCAGGAGGGACAGATGTTTGGATATTGAACTGAGCTGTTGACACAGGTTAGAAAAACTCGT
CCTCTTTTGGGGGAAGGGCAGGGTGGGGTGAGAAAGAGTTTAAAATAGGTGACCTTTTCAAGCAGATGCGGGAGGAAGGAAGAGCCCGCTGACATCACAGCTGAGAGGCCC
AGAGCTCGGTTGTGGCCCAGGGGCCAGCGCTACCAGGGCAGGCCCCCAGCCTGAGTCACTCCCACCTGTAAGTCAGGCGACCAGGCCAAGCCTGGGGGTGGGGGCACTGTT
CTGAGAGGCATAGGGCGGGCAGAGAGAGGTGGCAGCTGCTGCCCACCCGGGACCTCCTCCTTTCGTCCCTCAGGCCTCCTCCAGCCATTCACTGTCCTCGGCATTATGGAG
GCCTGGGCAAGGCACAGGTCCTCGGTTTCCCCATCTGGAAAGGGGAGTGGAGGGGGAGGAAGGATTTGGGCTCAAAGGTCTCAGAGGATCAAATCCAGGCATCTCTGTTTG
TCATAGATGACCTCACCCCAGCTATTGATCTCCACTCCCTTGCACCCACATCTGCCTTGTGTTCCTGTCTCTGGGCCCCCATTCAAGCTCTTCATCCTCCTCTTCCCCCGT
TCCCCAATATACTAGTACCTCCTCTCCTAAGCAAACACTTTCCACCCTCCAGGCTTGGGGAGGCTGGGTGCAGGAGAGGAAGGAACATGGGCTTTGGAGCCTGACAGCTGG
TTCCAGATCCGGCCTTGTCCCTGACACCTTTCGTCTATTGTCACCCTTTTGACCTCAGTTTTCCTTTCTGTAGAGTGGGTATATCTACCTTCTACATTGTGGTAAAGATTT
TTTTTAAAAGCCTGTTGTGAAAGTTTGTTTCCTTTGCCTTTTTTTTTTTTCTAGTTTGTTACTGCTGCTCTGAAGCTTTTCAGCATTTCTTGAAATAATGAATTCCAGTAA
CACTGATAGCTCTTGGCCGGCCCACCATGAAGCCCTTGATCCCAGCCTGGCTGAG
>chr1_24086355_24086883
CCAGTTGCTTGCACAGCTGCTGTGCAGGGCCCAGCTGTGCACTCTAACCCATGCATTGCTGATCTGGAAAAAGGCAGAAGGCTCTCTCCCTCCATGAGCCTTCTGCCCAGA
GAAATGTGATTTCTGATGTCTTAAAACTCCCCAGGCCTGAGATCAAATTGCTTTTCAGCTTCATGATGGGTAGAAGGGAGCGGGGACAGGGAAGTGGGCAGGGCTTTGTCC
CTGCAGCTTCAGGTCCTGAGCCTGGCCTGGCCTGCCTCCTCCCCGACCCCCGGCATCAGGAGGGTACCTGGCGGGCCCCGCAAGGCGATGGGTTCGCTGGGCTCCGAGGGA
TCGCTCAGGCCATACTGGTTCATTGCTCGCACTCTGAAGACATACGACTTCTTTTTCTCCAGGTCCAGAACGGCGAATCTCGGGGATCTCACAGGGCTTTCCGAGCTGATG
GCCTCCCAGGTGCCACTACCTATGACTGACTGAAGAAACAGAGGGACTCACATTGGCTAACTGGTCGCCCAGACCGGCTCTGTGC
>chr1_24390319_24391114
ACCACGCAGAACTTTCCAGGTTAGAGAGGAAAAGAGATGCGGCAAGATTTAGGGAAGGGGGGGTGGTGGGTGACACAGGAATATGATAACACATTGTTGTTGTGGTGGTGG
TGATTTTGAGATGGAGTCTCATTCTGTCGCCCAGGCTGAAGTCCAGTAGTGCGATCTCGGCTCACTACAATCTCTGCCTCCTAGGTTCATGTGATTCTCCTGCCTCAGGAG
AGGCAGTAGTTGGGTCTACAGGTGTGCGCCACCACTCCCAGCTAATTTTTGTATTTTTAGTAGAGATGGGGTTTCACCATGTTGGCCAGGCTGGTCTCGAACTTGTGACCT
CAGGTGATCTGTCTACCTTGGCCTCCCAAACTGCTGGGATTACAGGTGTGAGCCACTGCACCCGGCTAATAACACATTGTTTAAGGAAGTTTTTTTTGTTTTTTGTTTTTT
TGTTTTTAAAGTAGGGCAGGGCTCATTACAAAGGTAATTTTTTTTTTTTTAATTTCAGACAGGGTCTAGCTCTGTCACCCAGGCTAGGGTACAGTTGCGCTATCTTGGTTC
AATGCAGCCTCGACCTCCTCGGTTCAGGTGATCCTCCTTCCTCAGCCTCTTGAGTAGCTGGGTCTACAGGCACACACCACTATGCCAAGCTAATTTTTGTACTTTTTTCTT
TTCTTTTCTTTTCTTGTAGAGATTGGGTTTTGCTATGTTGCCTGGGCTGATCTGAAACTCCTGGCTCAAGCAATTAATTCTCCCACCTCAGCTTCCCAAAGTGCTGGGATT
ACAGGCATAAGCCACCGTG
>chr1_24472960_24474274
AAAAATCCATGCAGTGACAGCTGAGTTCGTGTCTTATGTTTGGCTAATACTTCCTAGAATTATCTAGAACAGTACTGTCTAGTAGAACTTTCTGCGATGATGGAAGTGTTC
TATGTCTATGCTGCCCAACATGGTAGCCACTCTCCACAGGTGGCTGTTGAACACTTTAAATGTGGCTAGTGCAACCAAGGAACTGAATGTTTAATTTCATCTAATTACATT
TCCATATAGTTCGTATATTAACAGTACAGATCTAGAGATGCCCATTATTGCAGCTGAGGCTCACTTGAGCTTCCCCTGCAACCTTCACCGTGGTTAAAAGCACAGACTCTT
GGCCAGGCACGGTGGCTCATGCCTGTAATCCCAACACTTTGGGAGGCTGAGGCAGGCAGACCACCTGAGGTCAGGAGTTTGAGACCATCCTGACCAACATGGAGAAACCCC
GTCTCTGCTAAAAATATAAAATTGGCCAGGCATGGTGGCACGTGCCTGTAATCCCAGCTACTCGGGAGGCTGAGGCAAGGAGAGTCCCTTGAACCTGGGAGGTGGAGGTTG
CGGTGAGCCAAGATTGCACCATTGCACTCCAGCCTGGGCAACAAGAGGGAACAAGAGTGAAACTCCATCTCAAAAAAAAAAAAAAAAAAAGCACAGACTCTCTGTCTACAC
TGCTTGGATTTGATTCCTCTCTCACCTGTTAGCTGTGTAGCATTGGGCAGGTTACTTAACCTGTCTGTGCTTCATCTGTGAAACAGGAATAACAGCATTATTAAGGATTGT
TTTAGGATTGGATGGGTTAATAGATGTAAAGTCTTAGAACTATATTGAGCATCCCATCAAGGCATTGTATTATATTGAAACAATGGGGTTTTTTTCTCTTTATTCTTTTTT
AAATTATATAATGAACACTTTTGATCTTAAGTATTTCTAAGCACATATGTCTCTTCATTCCAAGTTTCCAATTTGCAAAGGCAGGTGTAGTATGGTACCTATATATTTATT
TGTACAGTCACAAAAATAAAATACAGAGTCATATATACATACTCATATATTAAGCACTTACTGTATGCCACATGATATATTAAGACCTCATATTTATATCTCATTTCTCCT
TTATAAAAGTTCCATGAGGTAAATTTTAATCATATCCTTTTACAGATGAAGAAACTGAGACTGACTGGGCATGGTGGCTTATGCCTGTAATGCCACCACTTTGGGAGGCCA
AGGTAGGAGGATCACTTGAGCTCAGCAATTTGAGACCAGCCTGCACAACATAGCAAGACCCCATCTCTACTAAAAAAAAAATTAAAAATTAAAA
>chr1_25452372_25452596
ACATTTGCCTTTATTTGCATCTTATTTTGTTGCAAGTTGCTTTTTCCTCCCTTGAAAATTGTTTTTAATTACAAAGGGAATATGAGTTTGTGCTTCAGAAAAAATTTTTTT
GAACAGTACTTAAGTGTCAGAAACATTTCTTTGTCCTACAACTTGTTCTTACTTAAGGATTATTTTTTTTATGTCATTCCATGACAATGCAGATCTTCCTCATTCTTTAGG
AAC
>chr1_26584495_26585395
TGGCTTAAGCCTGTAATCCCAGCACTTTGGGAGGCCGAGGTGGGCAGATCACCTGAGGTCGGGAGTTCGAGACCAGCCTCAGAAACCCCATCTCTACTGAAAATACAAAAT
TAGCCAGGCGTGGTGGCGCATGCCTGTAATCCCAGCTACTTAGGAGGCTGAGGCAGGAGAATCGCTTGAACCTGGAAGTGGATGTTGTGGTGAGCCAAGATTATGCCATTG
CACTCCAGCCTGGGCAACAAGAGCAAAACTCTGTCTGAAAAAATAATAATAATAAATAAGTAAATTAAAAAATAAAAAATAATAACAATAATAAAATGCATAGATTTTAAA
TGTACAATTGAATGAGTTTGGACAAACTGATACACCTATGAAACCCACACCACTCTCAAGGTATAGAACGTTTTCATTACACAGAGCATTCCCTGCATCCCCTCTCAATTC
CTTCAGAGCCAGAGGCAATCACTGTTCTGATTTTTGTCACCATAAGTTAGTTTTGCCTGTTCTAGAACTCAATAAAAATTGAATCGTCCAGTGTATACTTTTTGTGTCTGA
CTTTTCCCATTCAACATAGCATCCGTCAAGATTCACCAATCTTGCTGTATGTCAGTAGCTCATTCTCTGTTGTTGCTGAAGTGGTATTCTATTGAATGAAAATGCCATAGT
TTAATTCATTCATCTGTTGATGGACATTCTTTTTATCCCCTTGTTTTTGGCTAATATAAACATTTATGTACGAATCTTTGTGTGGACACACGTTTATATTTCTCTTGGGTA
AATAGAAGTGGTATTGCTGTGTCACAGGATAGGTGAATGTTTAATTATATAAAAAGTTACTAGGCTGGGTGTGGTGGCTCACCCCTATAATCCAGCACTTTGGGAGGCCAA
GGTGGATGGATTG
>chr1_27424737_27425809
TCTCAAATTCCAGGGCCCAAGCAATCCTCCCGCCTCCACCTCCCAGAGTGCTAGGATTACAATTGTGCCCAGCCAATAATTTTTAATTGAGACATAGGTGATTTGTGATAC
AATGTGATAGGATAATATAGGCATGTAACGGGAGCTCAGAGGAACACTCTTAGCCCAACCTGGAAGAGAAGATTCCTGAGCTGGGCCTTGAAGGATCAGCTACAGGCAGCC
AGACAGACAAAGATGGCAAGGGCTGTTCAGCCAGTGGGGATAGCAAGAGCACTGTATGGACATATGAGAGAGCATGGTCTGTCTCAGGAGAATTACTAGTAGCTGATAATT
CATTCTTTTTTGCTTTCCTTTTTCATTTTATTTATTTATTTGAGACAAGGTCTCGCCCTGTTGGCCAGTGCTGGAGTGGCATGATCATGGCTCACTGCAGCCTTGAACTCC
CAGGCTCAAGCGATCCTCCAACCTTATCCTCCCAACCAGCTAGGACTACAGGTGTACAGCACCACACCTGGATAATTTTTTAATTTTTGTAGCGACAGGGTCTCAGTATAT
TGCCAGGACTGGTCTCGAACTCCTGAGCATAAGCAATACTTGTGTCTCAGCCTCCTAGAGTACTGGGATTACAGGTGTGAGCCACTATGCCAAGCCCCCTTTTTCCATTTT
AAAAGACTGTAAAATGAAGGCTGGGCGTGGTGGATCACGCCTGTAATCCCAACACTTTGGGAGGCTGAGGCGGTTGGATCACCTGAGGTCAGGAGTTTGAGACCAGCCTGG
CCAACAAGATGAAACCCCGTCTCTACTAAAAATACAAAAAATTGGCCAGGCGCAGTGGCTCACGCTTGTAATCCCGGCACTCTGGGAGGCCCAGGTGGGCGGATCACGAGG
TCAGGAGATTAAGACCATCCTGGCTAACACGGTGAAATCCTGTCTCTTCTAAAAATACAAAAAAATTAGCCAGGCATGGTGGCGGGCGCCTGTAGTCCCAGCTACCTGGGA
GGCTGAGGCAGGAGAATGGCGTGAACCTGTGAGGCAGAGCTTGCAGTGAGCCGAGGTGGCGCCACTGCACTCCA
>chr1_27623339_27624350
TCCTCCCACCATGGAGGATCCCCTTGTTGCCCACTCCTCCTCTTCCCCACCAAGAAGACTTCCCATCTGGGAAGTGGCACCTAAAAGGGCAAGAAGTTTCTCTTTGTCACT
TGCATCTGTCACAGGATCCTGCCCCTCTCAGACTGGGAGTAGAGCTTCTTGACCCTCCCCTGCAGACTGTGGTTTCTGATGGGAGGGCTGTACAGACTCCCTCAGCCCATG
TGATCTTGAAAGCGGGGTTGTATCTGCCACATCCTCCTGGAGGCTCCTAAGGGCAAGTTCGCATCTCTTCTTCTTCCCTCAGTTTCTCCCAGGATCCAGGCAGCTCCTGCC
TCCGACCCCTTGGACTCACCTGACACACCCCTGATGGTGCCACTATCAAGGAAGCCAGGGTTGATGGCCTGAGAGGAGAAGTTGCTGTAGTTGGGGATGTGGGCAAATGAG
GATGCAGGCCGGGCCTTAGTGGGGTCAGGCCCATAGTGGTCTGCTGCCCCGTAGCTTCTGAAGTCCCCTTCCAGGCCAGCATCCTCCTTGGCCGTGGCCACCGGCTCCAAT
TTCTTGCAGAACACACAGCCCATTCCAGGTTCCCTGCTACAGAATGGGGCATGCCTCACTCAAGGACCCCTGCCAGGTGCACCACCCTGTGCACACACGCGCATGCACATG
CTCATACGCTCATACAGGCACGTGGCTTTCCCTCTTGGGCCTAGATTGGGGTCCTCCCTGTAAGGGATAAAGGCGGAACTGGGCCACCTACTGTACCGTTCAGTCTGCCTC
ACAGTATGTCCCCCCTCAGTGCTTCTCTTCCCATTGGCTCATGTCTATATCTCTGGGGCTGGCTTTCTACATTGGGATATTGCTATGCTTATTTGCATATTTTTGCCTCCT
ATTGCTTTGCTTTTTTTGTTTTGTTTTGAGACAAGATCTCACTCTGTTGCCCAGGCTGGAGTGCAGTGGCACAATCATAGCTTGCTGCAGCCTTGATCTCCTGGGCTCAAG
TGATCCTCTGGTC
>chr1_27888130_27888384
GTGGAAGTTGCAGTGAGCCAGGATCGCGCCACTGCACTCCAGCCTGGCGAAAGAGTGAGACTCCGTCTCAAAAAAAAAAAAAAAAAGAAAAAAAAAAAAGGGCTGAGTAGC
CAAATGCTGCAGTGAGAAAAATTTCACAGCAGCGAACGCTGGGCTTGAAAGCCACACCTGTGACTGTTTTCTCTTGTTTGTTGAGATGAAGTCTCTCTCTGTGGCCCAGGC
TGCAGTGCAGTGGCACCATCTCGGCTCACTGCA
>chr1_31329840_31330360
TGATGTGCATATTTTAGGGTCTTGAGTTTTTTTGACTGGGAGGACCATGTTTCATTAACGCTTGGATATATTTTTGCCTATAATATAGTTTAAGCGTTTAGTAAATGTTTT
AGTGAATCCTTAATCCCAACAAGAATAAAGGGTGTTAAAACACTTTCACGAATGTGCTTATATTATTGTCATATACCATTGATTGGGAGATGAATTGACTTAAACTGTGGA
GAGGGAATTAAGATTACCCAAGGGTAACAGTGACCTTTTGTTTTGACATTTTTTTGGCTGCAGCTGTCCTCTAATGATTTGAGATTTTCACTTCTTTCCTTTATTGCCAGT
GGAAGTTGTGGAAGAAATTAATGTTGAACCTAACGCAGTTGGGGTAACGGTTTTAAGGGGACTATAATGGGCTCACTCTGTTACTCTCATGTGGTGATTGAGGAGCTAGCC
CTTTCCAAGTTGTCAGGTTTCGTTTTTTTCCTGTTTTTACCAGCAGACACTCAGATGGGACTAATTCTGTTTAAGTG
>chr1_31360623_31362157
CCTTGAGCCCTTCTTGCTAGCTAGAGTCCATGTTCCAGCATGCCAGGACTCTCCAGTGATTTGTTTTTATCTTCCCTCCTCCTGAGCCTTCATCTTTGAGAGAGAACAAAG
TGGAAATAGTGCCAAACTCTGTGTTATAAAGTATAGTGGTTTTGCCGCTTTAGCCTTGGTCGACTCACTTTACATTTCTGAGTTGCAGTTTTTCCATCTGTAAAATGGGAA
TAATAACTCATGAAGTTTGACTCTACAGACTATTATTGTAAGATAAGGATGCAAAAAGCTTGATAAACTAAAGCACTGTTTAGGTGTAAGGCAGTATTATTACTCTCCTCA
CTTCTTTATCCAGGCTGGACCAGGCTTGCAGGGAACTGGTGCCAGACTCTGTATTTTCATTTTTACTTTCCCAGGATATTCACCTATATAAGGGGCAGAACCCAGTGAGGC
TCCTGACCCCATAATATCTTGTGATGGACTTCCATGGTCTTGCCATCCAGGAAGGTTCAGCAACATAGCTAAACTATTGATTTGCCAACTCTCAGCTCCTCCCAGCCATGG
TTGTTATAGCTCGGTAATGTGGGTCTGAGAAGCTTTGTTGCCTTCTCTCTACTCCATTGGAGATGCCAAGGAAGAATTGTTATTTCATCTTCTCTTAAAACTTTGACTTGT
CTCCTGTAGATGCTTGGCCAGGCTGTCAGAACATCCTGGGAGTTAATGAGAGAAAAATACATATAGCTCCCACTAAGTGCCTATAATGTGTCAGGCACTATAGTTAGTGCT
TATCTTGTTTAAACCTCATAGCATCCTTTGAAATAGGTACTTATTATTTCCAGTTTACTGAAAAGAAAACTGAGGTTCAAAAAAGTTAAATCCCTTGTTCTAAGTCACATA
GTGAGTTAAGTTGCAGAGCTAGAATTTGAACTTAATTCTATCTTATTCCAAAATTTGTTGTTCTAATGACCATACCATGAGGCCTCCTGTTACCATACAGAAAGAGGGGCC
ATGTGCTACATAGGAAAACTCAGGAGATTTCCATTCATATGATCTACATGAAGATCCCAACTGCGCCTATGCGATCTGGGACAAGTGGCTTTCAACTTGTCCAAGCCTTAG
ATACTATCTCATTAACTTGTCACCATAGGTGTTTTTTTTGGGGAGAGGGGGAGATTATTTATTTATTTATTTATTTATTTATTTATTTATTTATTTTGAGACAGGGTCTTG
CTCAGTTGCCCAGCCTGGAGTGCAGTGGCAGGATTATGGCTCACTGCAACTTCCAGCTCTTGGGCTCAAGCGATCCTCCCACCTCAGCTTCCTGAGTAGCTGGGACTACAG
GCCCGCGTAACCACACCCGGCCAATTTTTGTATTTTTAGTAGAGACAGGGTTTCACCATGTTGGCCAGGATGGTCTCGATCTCCTGACCTCATGATCCACCTGCCTTGGCC
TCCCAGAGTGCTGGGATTACAGGCATGAGCCACCGCGCCCAGCCAGTAGATGTTATTCTTATCTCCAGTTTACATTTGAAGGGAACAGGCCT
>chr1_33481864_33491281
GGATTTTTAAAAAACAGGCTTTATTTTTTAGAGCAATTTTAGGCTCAAACTCACAGCAAAATTGAGCAGAAGGTACAGAGAGTTCCCATCCCTCCCCGACAAGCCTCCCTA
ACTATCAACATCCCTGCACCAGAGCAATATGTTTATTACCATTGATGAACCTACAGTGATACATCATTATCATCACTCAAAGTAGCAGTTTATGTTAGGGCTCTTAATGTT
ATTCATTCTGTAATGTATGACATTAAGAGCCCTATTATAAACTGTATCTACCATCATAGTGACATAGTAACATGTATCTACCATTGTAGTGACATACAGAGTAGCTTCACT
GCTGTAAAAACCCTCTGTGTTCTACCTGTTTATTCTTCCTTCCCCCCAACCCCTGGCAACACCGATCTTTATACTGTCTCCATAGTTTTGCCTTTTAAAAAATGTTACATA
GTTGGAATCATACAGTATATAGCCCTTTCAGATTGGCTTCTTTTACTTAGTAGTATACATTTAAGTTTCCTCCACGTCTTTTCATGGCTTGTTAGCTCATTTCTCTTTAAT
GCTTAACAATATTCCGTTGTGTGGATGTACCACAGTTTATTTATCTACTCACCTACTGAAGGACATCTTGGTTCCATCAAAGTTTTGGCAGTTATGTATGAAGCTGCTGTA
AATATTCATATGCAGGTTTTTGTGTGGACCTAGTTTTCAGTTCATTTGGGTAAATACCAAGGGACATGATTGCTGGATCATATGGTAAGAGTATGTTTACCTTTGTAAGAA
ATTGCCAAACTGTCATCCAAAGTGGCTGTACCATTTTGCATTTTTACTAGCAATGAATGGGAGTTCTTGTTGCCCCACATCCTTGCCAGCATTTGGTGTTTTGGATTTTGG
CCATTCTAATAGGTAGATAGTGGTATTTTATTGTTGTTCGAATTTGCAATTCACCAATAACCTACCATGTTATACATGTTTTCATATGTTTACTTGCCATCTGTATATTTT
CTTTGGTGTGGTGACTGTTAAAGTCTTGCCCATTTTTAAATTGGGTTGTTTGTCTTCTTACTCTTGAGTTTTAAGAGTTCTTTGTATGTTCGGGGTAACGGTCCTTTATCA
GATATGTGTTTTGCAAATATATTCTCCCAGTCTGTGGCTTGTCTTCTCATTCTCTTGACAGTATCTTTCATAGAGCAGTATTTTTTAATTTTAACGAAGTCCAGCTTATCA
ATTATTTCTTTCATGGATTATGCCTTTGATTTTGTATCTGAAAAGTCATTGCTATACCTGACATTATCTCAGTTTTCTCCTATATTTTAGGAATTTTATAGTTTTTCATTT
TAACGTTAAGGTCTGTGATCCATTTTGAGTTGATTTTTGTGAAGGATAGGATAGAAGCTTTTTTTTTTTTTCATGTGGATGTCCAGTTTTAGTATCATTTGTTGAAAATAT
ATTTGCTTCACTGTATTACCTTTGCTCGTTTATCAAAGTTCAGTCGACTATCTTTATGTGGGACTATTTCTGGGGTCTCTATTCTGTTCCATTGATCGCTTTATTCTTTTG
CCAATACCACACTGTCTTGATTACTATAGTTTATAGTAAATCTTGAAGTCAGGTGTGTCATTTCTTTGATTTTTTTCCTTCTCCTTCAATATTGAGTTGGTTATTCCAGGT
CTTTGCTTCTTCATATAAACTGCACATGGCCAGGTGCAGTGGCTCACACCTGTAATCGCAGCACTTTGAGAGGACGAAATGGGTGGATTGCTTGAGCCCAGGAGTTTGAGA
ACAGCCTAGGTAACATGATGAAACCCCATTGCTATTGAAAAAAAAAAAAAGAAAAACAAACGAACAAAAAAAGACTTTACAGTCAGTTTGTTGATATCCACAAGATAAATT
TCTGTGATTTTGATTGGGTGTTGAATCTGTAGATCAAATTGGGAAAAGCTGACATCTTGACTACAGTGAGCCTTTCTATCTGTGAACATGGAATATTGTTCCATTTATTTA
GTTCTTCTTTGATGCCTTTCTTTGGTAGTTTTCCCCATGTAAATCTTCTACATATTTTCTTAGATTTATGCCTAAATATTTCATTTTTTTTGGATGAGAATGTAAATGTTA
TTATGCCTTTAATTTCAAATTCTACTTGTTCATTGTTGGTATATAGGAAGGCGATTGACTTTTGCATATTTGCATATTTGTACCCTGCAGCCTTGCTATAACTGCTTATTA
GTTCCCAGAAGTTTTTTTTGTTGATTCTTTTAGATTTTCTCCATAGACAATCGTGTCATTTGTGAACAAAGAGTCTTTTTCTTTCTTCCCAATCTACGTACCTTTTGTTTC
CTTTCTTATCTTGTATTAGTCTGGACTTCCAGTATGAAAGAATAGTGAGAGAGAACATCCTTGCCTTTTTCCTGATCTTAGTGCAAAAGCACTGTGTTTCTTACCATTAAG
TAGGATGTTAGCTGTAGGTTTTTTGTAGATGTCCTTTATCAAGTTGAGGAAGTTCCCCTCTATTCCTAGTTTGCCAAGTTTTTATCATGTGTGTTGGATTTTGTCAAATGC
TTTTTCTGCATCTGTTGATATAATATATGATCATGTGATTTTTCTTTTTTTGCCCGTTGATGTGATGGGTTACATTAATTGATTTTCAAATGTTGGACCAGGCTTGCATAC
CTGGGATAAATACCACTTGGTTGTGGTGTGTAATTTCTTTTTTATACATTGTTGGATTTGATTTGCTAATATTTTATTGAGGATTTTGCATCTTTTTTTTTTTTTTTTTAG
CTGGAGTCTTGTTGGTTCTGTCGCCCAGGCTGGAGTGCAGTGGCATGATCTCAGCTCACTGCAACCTCTGCCTCCTGGGTTCAAGTGAGTCTCCTGCCTCAGCCTCCCGAG
TAGCTGGGACTACAGGCATCTGCAACCACACCCAGCTGATTTTTGTATTTTTAGTGGAGATGGGGTTTCACCATATTGGCCAGGCTGGTCTCAAACTCCTGACTTGGTGAT
CTGCCTGCCTTGGCCTCTCAAAGTGCTGGTATTACAGGTCTGAGCCACCACACCCAGCTGATTTTTGCATCTTTGTTCATGAGGAATATTGGTTTGTAGCTTTCTTGTCTT
GTAAGTAATTTCTTTGGTTTTGGTATTAGGGTAAATGCTGGCTTTATAGACTAAATAAGGAAATATTCCCTCTGCTTCTATCTTCTGGAAGAGATAGTAGAGAATTGTTAT
AATTTCTTCCTTAAATGTTTGGTAGAATTCACCAGTGGACCCATCTGAGCTTGGTGCTTTGTGTTTTGAAGGTTATTAATTATTCAGTCAATTTCCTTAATAGATATTGGC
CTCTTCAGATTGTTTATTTTTGTGTGAGTTTTGGCAGATGGGGTGGGTAAAGGAATTGGTCTTTTTCATCTAGGTTGTCAAGTGTGTGGCCATAGATATTCCTTTATTAAC
CTTTATGTAGTTCATAATATTCCTTTATTATACTTTCAGTGTCTATGGGATCTGTAGTGATGTCTCTGTTTTCATTTCTGATATTAATAATTTGTCTTCTGTCTTCTTTTC
TTTTTTATTTTTGAGACGGGTTCTTTCTCTGTTACTCAGGCTGGAGTGCAGTGGTGGGACCTTGGCTCACTGCACCCTCTGCCTCCTGGACTTAAGCAACCCTCCTGCCTC
AGCCCCCTGTAGCTGGGACTACAGGACCACACCACCATGCCCAGCTAACTTTTGTATATTTTTTTTTTGTTGAGATGGGATTTCACCACGTTTCCCAAGCTGGTCTTGAAC
TCCTGGCTTCAAATGATCCACCACCTTGGCCTTCCAGAGTGCTGGGGTTACATGTGTGAGCCATCGTGCCTGGACTGTCTTTTTTCTTAGTCTGACTAGAGGCTTATTGAT
GTTATTAATCTTTTCAAAGAACTAGCTTTTGGTTTTGTTGATTTTCTCTATTGATTTCCCATTTTAAATTTCATTTATTTCTGCTCTAATTTTTACTTCTTTTCTTCTGCT
TACTTTGGATTTAATTTGCTCTTCTTTTTTCTAGGTCTTATATTGGTGTACCTGTGTCCCTGGACTCTGACCTTTGCCAGTGCTTCTCAATTTTTTCCCATCTTAGGTGGG
ACAGGATGCCTAAAGGGGGCTGCACTGGGTATTTCTTATCTTGCATGTGGAAGAGCAGAGGGAGCTGGAATTGCATATTTCTCTTCCGACAGTTAGGTTAGGCTTTGGTAA
AATAGTTTCTGCTGAGGACAGGACTTATTAAGAAGAGCAGAGTGCCCTGGCATATTTCAAAATGGTTCTTTTTTCCTGCCATCTGCCATAAGCATGAAGAGATTTTTCTCT
GATATTCACTGTGAGGGTCTGGTTGAGCTCCTGGAGATAAAACTTACAAAAATGTGCCCCTGCTCAGTGATTAAGTGCCCTGGAGTTTTTACCTCTCAGAGTTGTCCACAC
TGACCTTCCAGCAGTTCATCAATTACAGTTTAGGTTTTTCTCCCCTGGAACTGGTTCCCACAGAGGCTTCTGCTCCACTAAGTTGTGATTCTCTGATTCTACCTGTTTGTC
TCTCCAATTTTGGGGAGAATGGTTTGCCCTGTGACCTCACTTCTCTGACAGATCTAAGGAGAGTTGTTGATTTTTCAGTTTGTTCAGCTTTTTACTTGTTACTGTAGAGTC
TAGAGGGGCAACTTGTAGACTACAGACTTCTTGGAAACTAGAAGTCTGACCTACTAATTTTTTGTCTCCTGGTTGTCACTTGAATCTACTTCTTTCTGTGTCCAAAATTAC
CATCCATGGAATCAGAATCTTTGCTTAGGGATGGTAATAGTTGGAGGCACTGGGGTTGAGAGTAAAGATTGTTGTTGAATTTAGTCACACAGTTCCTCTGTAGGTTATAAT
GATAACAAAGTGAATTTTTTTTTAACATGACCATATAAGAAGATTGATAAGCAGATGCTTTCTCCCTGTGAAGTCACACAGGACACTGGTGGATCTTCTTATTTGGAATGG
CCCTTGATGCTCATGGCCCATTCCTATATGTCTTCTCAATGGTAAAAATCCTTCTCTGTGAGTGGATCTGAATTTTCAGGCCAGCCAAAAAAGTTTTGGAGCTAAGTTTGG
CAAACTCAGTAATTTAATGAAGATAGTTGTTATTATTTTGGTTCAAAAAAATAAGACTCAGAGCAGTATATCTAGTCATAAGTTTTTGTATAAAAAAGAGGGAAGCTAAGA
ATACACATTTACATTTGCTTGTATGTAGAAAGAAACTCTAAAAGAATGCAGAAGAGCATAGTTACCTGTGATGAGGAGAGGGGAAAAGAACGGGGTCGATGGGATGAAGAT
GGATGGAGGTGGGGCATTTTCACTGAATATACCCATGTATGTATTTTCTGTTTTTAAACCATGTGAGTCTATTATCTATTGAAAAAAATTGAAATATGTTTTTAAAAGTTA
GGTGTTTCTATAAAGTATTGAGATTGTTATATTTTGGAGGTTTTATAGCCTGGGTAACACCTTGACCTCTCTACCTGTGAACTTGGAACCAGCTGAGAAATAGAGATAAGA
AATTAGCTGTGTGATTGATGAAGTTGATTGGGTAATGTTATTTTAGTTGATTACTCCCTTTTATTTTAAATATCTATATCTCTGAGTACCTTTTTTTTTTTTGCCTGAAAT
CCAACATTGAAATGAAAATTGCCACTTCCTTTTTCCTTTTGAGTTAGAGTGCCTTGTCTTTTGCATGTCCTTCTATTGTAAGATTAACAACACGTACTTTTATCTCATTTT
AAAATTCCATCTAATTTCTTTTTTTGAGACAAGTTCTCACTCCATTGTCCAGGCTGGAGTGCAGTGGCATGATCATAGGTCACTGGTACTTCAAACTTCTGGGCTCAAGTG
ATCCTTCTGCCTCAGCCTCTTGAGTAGCTGGGGGTACAGGCATGTGCCACCATGCCTGGTTAATTTTATTTATTTATTTATTTATTATAGAGGTGAGGGTCTGCTATGTTG
CCCAGGCTGGTCTTGAACCCTTGGCATCAAGTGATTCCCTTGCCTCAGCCTCCCAAAATGCTAGAATTACAGGCATGAGCCACTGCACCCAGCCTCCATCTGTAATTCTTT
GTCCTTTTTAAAAATTTTATTTTAAAAATATCTTTCTCTTTCAGCAGAGATATTTAGAGCAATTGCATTTGGGGTTATAATTTTATATTTTTTTCCTGTTTTTATGCCTCC
CTTTGCCTTTTAATATACAACTTGATAACTTTTATCTTTTTTTGATCATTTAAAAAGTAAGCAACCTATTTTTGATGCTTATGGGTTATTTTTTAATGTTACACAAATTTT
ACATAATTTATCTCTTTATGAATCAAAAATGTTTTGAACAGTGGGACTCTCATTGAAACACTTGGATCGCCACCCTGTGTTCAACAGATGGTACTCATTTGGTGGTATAAA
TGCTGGTCTACCTACCAAACTCACTCTGATGGCTTTCTCATCCTATTTCAAGCCATTTTGGATCTTAAAAGAGCCTGTTAGCCTCTGGACTGCAGTTGTACTCAAAATACC
AAAGTGGGTCTTACTGAATTGTTGATTGGGAATTTTGACTATTTGTGTGTAGGGACTGGAATTGCATACAGAAGAGACCAGGCCCTTAAAGACAGGGGAAGAAGCTCAGAG
CTTCCAGCTGCAGCCAGTGGATCCCTGGCCTGAGGGACAGTCCCAGAAGAAGGGGGTGAAGAATACATGCCCTGACCTTCCCAATCACCTAAATGCCGAGGTGGCACCACA
GCCTTTGAAAGAGAGTGGTGAGTACATCTGAGAACATTAGGGAATGAGGCCTTCTGCAGGGGAGAGGGATGGGAGGTGAGGAAGGGTGCATGGGGAAGAAGGATGTGCAGA
ATTCAAAGCAAGGGATAGGCTGCAGTGTGGTGGGCACACTTACTGAGAAGTAAGCAAGCCTCGTAAAGAGGCTGTGCCTATCGATGATGTCATCATGCCCTGCTGTAGCTG
GAGTCCTGCAGCAGGTGCAGGCTGGGACAGGGGTGGGTGGTGATCACAGGAGGTCAGGGCTGGCATCTCCCACATGGCACACCACTCACAGCAGCTTAGGAGCTACACACT
CTAGAAGGGAAGTAAAGGGGAAGTCTGCACTGGCCATAGGGATAGCCCTAGCTTGATCCAAGTGTTACTTTTGGAAAGCCAATCTCAAAGGGAGGTGATTTTTTGGGAACC
AGAGCTTGGGTTTCAGTGACTTTTTCTTTTCCTCAGCTGTCCTCACTCCCCGAGTCCCTACTCTCCCAAAGATGGGGAGCGTTGGAGATTGGGAGGTGACAGCTGAGTCCC
AGGTAAGCTGTTACTCGTTCTTCCTTTCCTGTCATTGCTGCTCCTGTGCTCTTGCCCCCACAGTGTTCCTCCTCTCTCTCCATGACCTCTGCTCAGCAAAAGGGCATGAGG
CCCAGGGTGTTAGCCTTTGCCCTTCACCCCCAGCCTGCTGGGCCCCAAACATCCCCAAACACATGTATGTACCAAATGGCCATCCTGCTCCTTATGATGCCAGCTTCACAC
ATGGTATCCCTCTGTTCCCATCATCTTTCCTGGGAGCCTGCTAGGGTTCCTAGGCTGTTGTCAAAGGTCAGTGATGTTTGGGGTCCTTGTCTTGTGCATCTCGCAGGAAGC
CCTGGGCCCTGGCAAACATGCTGAGAAGGAGCTCTGTAAAGACCCCCCAGGAGACGACTGTGGGAACAGCGTGTGCCTGGGTAAGGAGACGTACCCTCTGAAGGTGATGTT
GTCATGCTTCTGATACACCCAGTTCCCAAAGAGGGTTTTGCCGCTCCTTTAAGAATCATGGCTCTGCAGTCTCTGGAATTTCAGAAATAGGAAGAAGACTTGCCCTTTGTA
GCCAGCACTCTCATGGCAGGGATGGAGTCTGCCTGGAGACGGGGTGGCAGGATGGCTTCCAAGAGCCTGCCCTCTCTGGGCACATTACCTTCCTTACCTCAGTCCATTCAC
CACAGTCCAGGGGCCAGGCCTGGACTGCCATCTCAGAAATCTGATTTTTTTTAGCACTGTAAATAGGATCTCTCTCTCAGGCAGACTTAAGTGAACTAAACCCATGAGACC
AATGAATTAAACCCAATAGGAATAAATATCACAGAGCCCAAAATACCTGAAGCCCATATAAGCAGCACAGACTCCTTTCTATGTGGGCACTCCTATGTGGCAAGCCAAATA
ATAGGGAGCCGTTTCCCTGTGGAGCCCGGGATCACTGTGTGGGGAGTTAGACATGTGAATAGCTGAAATAGAAAAGACTCTGATAGGCCTGACTCATGGTAAGTTTAGATA
CCAGAAGCTCGCTGGCTACTTGCTTGACAGTGGAACCCCTTTTTACACATGATATCTGGGGGAAATAGTGTTCAAAGGAACAGATTTTGGGAAACGGTGAATTAAATTATC
CTTATACCTCTTTAAACCCTTTTCATCTAGTTTTCTTCAAATATTTATTTCAATTAAAGGCTTCCTATTTTGTTAGGGCCGGGAGCTGTTGGGATAGCAGTCCATTAAACA
TAGCTAACTTTTAAAAATAAGGAAATTTATTTTCTCACATTATTAGAAGTCCAGAGGAGGACATGCTCCAGCCACAGTACAGACTAGCTGAGCAATGTCTTAATGGGTCTG
TGTTCTTTATTTCTGTCTGCCATCCTCAGTGTTAGCTTCATATTAAAGCTGTTTTGTTTCATGGTCAAAAGATAGATGCCAATGGTGGCAATGGATGCCTAGCAGGACAGA
GACTCACTACACACACAAACACACACACACACACACACACACACACACACACCACACACCCTTTTCCTCCAGCCATGGAGTTCAGTCTAATTGGGCCAATTTAGGCCATGT
GCCCATCTGTGGACCAATGAGTTACTCTTATATGATGTTTCATGTTTCATAACAACAACAACAACAAACAAATGAACAAAGTAAACAGGTCACTTAACATTTCTCATATAT
TGGTCGTGTTACCTCTTCTCTCTCCCTATTCCTGTAAACATTTTATGGGATCAACTTGGGAATTTCTCGTTAGCCTCTTGCAAGGAAAAGATAGAAGTTTCAGGGAGATTT
TGGACAAACATGCCGCTCAACAGACCATTTCTACTCTGTCATTTCTCTTCCTTTTGTAGGAGTTCCAGTTTCAAAACCAAGTAATACCTCCGAGAAAGAGCAAGGACCAGA
GTTTTGGGGTCTAAGTCTTATAAATTCTGGGAAAAGGAGCACTGCAGATTACAGCCTGGATAATGAGCCAGCTCAGGCATTGACCTGGAGGGATTCAAGAGCCTGGGAGGA
ACAATACCAGTGGGATGTGGAGGACATGAAGGTGTCAGGTGTTCACTGGGGCTATGAGGAGACCAAGACTTTCCTGGCAATTTTGAGTGAATCT
>chr1_34689595_34691294
CCATTCCTCTGTCATCCATGAAAAGCAATCTCAGCCTCCATCTAAGCTACTTGTGGGAAGAGCCCCTCGCATGTTGCACTTCCCACGCCTGCTGTCCTGTTCCCTACAATT
GCTCCTTCTCAGGAACCCATTCCATCCACCTTCCTGCACTAAGGTGTCACTAACCCAAGCCTGCCTGCTCTCTGTAGCTGACTACGTTAAGGGTGAAGGAGGGTATAAAAT
AGCACACAGCTGAAAACATTTAAAATTGTCACCATCAAAGAGTTCTTTAACCACCTCAACAAAGGATACTTCCCATAGTATTCTTTATTACTATGACTGTGTACCCATCTG
TCTTATCACTCTTCTGGAGCCCCAGACTGCTGCCCTGTTCAGAGGCACTTAATTTCTCTACCATGAACATTATTTAATCTCCTCTTTTCCTGACTGTTACAAGACCCTGAA
AACTCCCTCCCTTTTGAGCTGCCAGTGAACTGTTCGGGAATTCCTGCTAGCTTGTTCTGTAGAGCAATTTAGTTTAGAGCCTCCCCTTTCCAGACAATTCGAGGTGGAGGT
AGGGAGTGAGCCTTCCCTTGAATAATCCAAAAAGCCTGACTATAGTGTTTTTGTTTTTTTTTTTAAACAAAAGAGCAGCCTTCCTTCTGTTGGGCACCTCCTCGCCCCACA
CCTGGAGTTTAAAAGTGGCTGTAGGCATTTCTATTTTTAAATAGCATTTTTCCCTGGCTAATACACATATGCAATACACAGAAACCCCTGGAAATTCCTTGAGTTTTTATT
AAAAATTCCAGATGGTGCAGCAGAGATTTCAGACACTAAAGCTTCTGTTAACAACAGGAAATTAATAACCAAGCTGACTCAAAGTCAACATCGTCTGGTTTGATGACAATA
ACGTGAAAAAAAAGGAAGCAGGTAACACAGCATTTGAGGTGACACAGTGTCAGAGGCACAAGCTGCAGAATGAGCAAGGCCTGGGCTTGAATCTCACATCTCCCATTTATT
AGTGGGGAAACCTCGGGGAAGTCACTTAACCACTCTGTGCCTGTTTCGTCATGTGCAAAACAGAAAAATAACAGGATAGCTCTGCTGTCATGCCTCGTAAGTGTTCCTAAA
AGTCACCCGCTATGGATAAACAAAGTGTAGTATATACACACAATGGAAGATTATTCAGCCTTAAAAAAGAAGGAAATTCTGACCCATGCTACAACATGCGTGAACTTTGAG
GACATTATGCTAAGTGAAATAAAACAGTCACAAAAGGACATATACCGTATGATTCCACTTATAGAGTAGTCAAATTTCTAGAGACTGGAAGTAGAATGGTGGTTGCCAGGA
GCAGGGGAGAAGAGAAGTGGGGAGTTGTGAACTGGGTATAGAAGTTCAGTTTTTTTAAGATGAAAATAATTCTGTGGATGGATGGTGGTGACAGTAGCACCACAATATGAA
TGTCCTTAGTACCACTGAGCTGTATATTTTAAAATGGACACATTGGGCTGGGCATGGTGGCTCATGCCTATAATCCCAGCACTTTGGGAGGCCAAGGCAAGTGGATCACCT
GAGGTCAAGAGTTCGGGACCAGCCTGGCCAACATGGTAAAACCCCATCTCTACTAAAAATGCAAAAATTAGCCGGGCACAGTGGCACATGCCTGTAATCCCAGCCACCCAG
GAGGATGAGGCAGGATAATTGCTTGAACCGAAGAG
>chr1_34947497_34949215
AAATAATATTTCTAGTACTCGGTTGGAATTATGGGATTAGAACTCCAGGGGAATGTTGGGGCTGGATAGGTAGATTTGATGACAAACACGTTTTTGTGCTTCTCCCAGACT
TAAGAGAGACGGGGTTTCGCCGTGTTGGCCGGGCTGGTCTCCAGCTCCTGACCTCGAGTGATCTGCCCGCCTCGGCCTCCCGAGGTGCCGGGATTGCAGACGGAGTCTCGC
TCACTCAGTGCTCAATGTTGCCCAGGCTGGAGTGCAGTGGCGTGATCTGGGCTCGCTGCGGCCTCCACCTCCCAGCCGCCTGCCTTGGCCTCCCAAGGTGCCGAGATTGCG
GCCTCTGCCCGGCCGCCACCCCATCTGGGAAGTGAGGAGCGTCTCTGCCTGGCTGCCCATCGTCTGGGATGTGAGGAGCCCCTCTGCCCGGTCGCCCAGTCTGGGAAGTGA
GGAGCGCCTCTTCCCAGCCACCATCCCATCTAGGAAGTGAGGAGCGTCTCTGCCCGGCCACCCATCATCTGGGATGTGAGGAGGCCCTCTGCCCGGCCCAGTCTGGGAAGT
GAGGAGCACCTCTTCCCGGCTGCCACCCCATCTGGGAAGTGAGGAGCGTCTCTGCCTGGCCGCCACCCCGTCCAGGAGATGGGGGGCAGCCCCGCCTGGCCAGCCGCCCCG
TCCGGGAGGTGGGGGGGCGCCTCTGCCCGACCGCCGCGTCTGGGAAGTGAGGAGACCCTCTGCCCAGCCGTCACCCCGTCTGGGAGGTGTACCCAACAGCTCATTGAGAAC
GGGCCATGATGACGATGGCAGTTTTGTCGAATAGAAAAAGGGGGAAATGTGGGGAAAAGAAAGAGAAATCAGATTGTTACGGTGTCTGTGTAGAAAGAAGTAGACATAGGA
GACTCCATTTTGTTCTGTACTAAGAAAAATTCTTCTGCCTTGGGATGCTGTTAATCTATAACCTTACCCCCAACCCCGTGCTCTCTGAAACATGTGCTGTGTCCACTCAGG
GTTAAATGGATTAAGGGCGGTACAAGATGTGCTTTGTTAAACAGATGCTTGAAGGCAGCATGCTGGTTAAGAGTCATCACCACTCCCTAATCTCAAGTACCCAGGGACACA
AACACTGCGGAAGGCCGCAGGGTCCTCTGCCTAGGAAAACCAGAGACCTTTGTTCACTTGTTTATCTGCTGACCTTCCCTCCACTAATGTCCTATGACCCTGCCAAATCCC
CCTCTCCAAGAAACACCCAAGAATGATCAATAAATACTTAAAAAAAAAAAAAAAAGTATTCTGGACAATTCGCCAGTCAGTTGTTAGACTGTTGGTAGCTTGGCCCAGCCA
CGGTGCAATATTTACACCATGAGCATTGGCAATGGCTACGGCTCAGAGCTCTGAATTTTTCTGGAGAGCTGGTTTGTCACCTCACCAGGCGCTCACCAGCCATGCTATTCT
GTAGCCACTCACTCATCTGGACGTCCCAGTGAGGACAAGGTCCAGTGCGTATGTGAGGTGGACACAGCAGGCTGCATGCTGCGGATTGTGGGGAAAACAGAGCGAGTGTTA
GAGTGTGTGTGTTTAGATGTGTGTGGAAAGCCTCTTAGAGGAGACACAGTGCCCAGGACCGGATGCTGCCTTGGAACGCAAAGGCAGTGGGAATGAGCGAGAGAAACTCAC
TTTTTCTATATATCCTTTTGTAGTCTTTGAATTGTTTCCACATTCCAATTTTTT
>chr1_38750054_38752317
GAGACAAGTGTGACTTTCAAGACTGCCAAGAAGAGTAAGGGGAGAATGAAAATTTCACTCTAAAATGTTTGGGCCTCAGAGAGGGAAGTGCTTCCTCTCTCCACACCCAGG
AGGCACGCACGAAGGAGTGGCAGCTCGGTCCCCTTGGCCAGGCCAAACCAGGGATCCCTGAACACAGAAGGAAAGTGTAGAAGTAAGTAATGGGCTCTAACTGTGGGGATA
TTTTCTGTTCTTTCTCAAAGATGCAAGCTCTCTTAGGGTACATAACAAGTCTGGGCATTCTCTATGGGTTAATTACCTGATGTCATTTCCCTTCTCCTTGACTTACAGATT
CCCGATTTTGTTCCAGTATCAGCAGGTCACAAGCTCATACAACTGTATTTTGATTGGTCTAAGCCAATTGAGGTCATTCTACCCCTCTGGCCAATGATTGTTTAGGAATGG
GCATAGGATGTGATTCTAGCCAATGAGCCAAGGGGGAGTCTGCTAGGAAACTTTTGGAATCTTTTAAGATCTTTGATCTTTGATCTTAAAGAGAGCTGTCTGGAGCTGCTG
CAGCCATCTTGTGACCATGAGGGAAACAGTTGACATACAGAGGATGTTAGAGAGGAAAAGTGGAAACAACCTGAGTCCCTGATGAGCTCACTGGATCGTGAAAATAACTGA
CCCTGGAATTGTCCTAACTCCAGGTTTCTTATTATGTGAGCATTAAATTGTCATTTTGTCTAAACTTCTTTGAGTTGGGTCTTCTGTTTCTCATACCCAAAAGCACCCTAA
TTGATATGTACTGTGGAAAAAGCACTGATCTTGGAGTTCAAACAGATACAAGTTTAAATTCCAGTTCTGCAGTGTGATCTTAGGCAAGAAGCATCACCTCTCTGGGCCTTG
CCTTTTTCATCTTTTGCTATCTGGAAGTGGAATTAAACTCATTTACATGACAAATATTTTTGGATAAGAATAATTTGAAAGCAATAAAGATGAATGGCATGATTCCTTCCC
TGGGGTGGGAGCTCAGTTTGGTGAGAGAATTCTGATGCTTGCACAGATAATTATATTTCCTTTAGAATATGATGGCATTGATTATTATTTAATAGCTACATTATTATTTTT
TGTACTACTGAATAAAAAATGTGCCAGGTAAAGTGGCTCACGCCTGTAACCTCAACACTTTGGGAGGCCAAGGCAGGTAAATCGCTTGAGTCCAGGAGTTCAAGACCAGGC
TGGGCAACATGGTAAAACCCTGTCTCCACAGGCATGTGCCTGTGTTCCTAGCTACTCAGGAGGCTGAGGCAGGAGGATCACCTGAGCCTGGGAGTTCCAGCCTCACTGGGA
GCCTGCAGTGAGCCATGATCATGCCACTGTACTCTAGCCCAGGCAACAGAGTGAGACCCTGCCTCAAAAAAAAAAAAAAAAAAGCCACAAATGAAACTAAGATACAATGCT
TTTTATCATGGGTTTTTTATTTTATTCTTATCCAAAAAGCTCTATTTGACACAATTAAACATGGGCTTTTTATTTATCACATCATTCTTGGGCATTCACATTAAAAAATGA
TAAGCAAAATTAATGTCTTAAGGGCTCTAAAACTCCTTCACATTCTGAATCCAAGTCTTCAGATTAACTTTTATATTCGGAGAGGTTTATGGCTGGATTTTTTTTTTACCT
AACATTGTCCTCTGTGACAAGAGCATGGTGATGCTACATTTCTTCAAAAAGGGCTTCATTACCATCTCTTGGGGTTTTCCTCCAAGCTGCTGACATGCATTTGCAAGTTTT
GATTCTAGACTTTCCTGCTCTTCTGTTGACATCAGAGGGTACCAACAGAAAACTTTCAGACAAAAACCCAGGCTCATCTTCCTTCCTTGAATGGCCCTTAACTGGTTTGCG
ACTGAAACACTGAGGGGCTGCAGTTGTCTGGTCAAGGCACCAGAAATAACAATCCACTTCCAGCATGCATAGGCTGTGGTCACCTGTTACCTATCCAACAGTAATTATGGT
AATGGCACACTTTGTAAAAGTGCACCCCAATTTCAGAGAAATGAACAGGCAAAAAATCTTAGAAGTGGCGAAATACAGTAGTTTGGTCATTGCACTTTAGTGTGGTCTGGG
CTAACTAGAATTGCACAGTACTAGAAGCTATAGGAAGAATTGACTTCTGCAGCTTTGCAGTACAGGTGACCTTTGAGCAGGACCCTGACGCATAAAGAGGAATGCACCATA
AAATCAGAAGATCGTGTTCTAGGTTGAGAGAAGAGCCTGTCCCT
>chr1_39072865_39073955
GGGCGTGGTGGCTCACACCTGTAATCCTAGCACTTTGGGAGGCCGAGGCGGGTGGATCGCGAGGTCAGGAGATCAAGACCATCCTGGCTAACACAGTGAAACCCCATCTCT
ACTAAAAATAAAAAAAAATTAGCTGGGTGTGGTGGCGGGCACCTGTAGTCCCAGCTACTCGAGAGGCTGAGGCAGGAGAATGACGTGAACCCAGGAGGCCCAGCTGGCAGT
GAGCCGAGATCGCGCCACGGCACTCTAGCCTGGGCGACAGAGCGAGACTCCATCTAAAAAAAAAAAAATTAGCTGGGCCTGGTGTCGTGGACCTGTAGTCTTAGCTCCTTG
GGAGGCTGAGGCAGGAGAATCACTTGAACCTGAGAGGCGGAGGTTGAAGCGAGCCAAGATCATGCCATTGAGCTCCAGCCTGGCGACAGAGCAAGACTCCATCTCAAAAAG
AAAAAAGAAAAAGGAAATTTGTTACCTCTGTGGCACACAATAATTTTAACATAACAATTATGATTATTACTGATAATATACACTAAGTTATATCAGAATTATAGGAGCTTC
CCATAATTTTGGAACACATGCCAATAACATATTTGTACAAATACAGCCCAAAGAAAAACCAATACCATTTCATATTTGACAATGCTTCCTGTATAAATTTTGTACCAAATA
AGTCAAATTATGTTATTTTTTGGACTTTAGGGAACCTAATGTCTTAAAGGATTTATTTAGGTCAGAAAAAGACATAATTCATCATTTGATTTTGAGAAGTTTGTCAAATAT
CAAAGGTTTTAAACACTTGATATCACAAAATAGAAACACAGGTCATTGTAAAATAAGTCATTCATTTAACCAAAGTGATAACTCATGGATTTCAAAAAAAGCCAAGAATCT
TTATTCTTTAAGAGAGGAGACTTAATTTTCCAAACAATAAGCGCTAATAAAAACAGCGTGAAGCCAATTAAATTTGTTTTTCAAAATCTTATAAACATTCTATTAAATTTT
AATCTTGACCATAAGATATAGCTTCCATAATCCTTTTATAACCTTTATTAAGGAGTTGGTTAATGCTTCAAGAAAACCTTGTTAATCTGGGC
>chr1_41199979_41201515
TACTTATCATAGACCATATACAGTGTGTATGTACAGAGGCTTGGCAAACAGGCAAATCTTAAACAAATGTAAAAAAGTGTTATTAATGCAAGGAAGGAACTAATTGGCACT
GGCTTTCAGATCTTTTTTGATTGTAATCCACAGACTTAAATCTAGGTGTTTTTTACAACTGTATACATTCCTGGAAACCTCACAATTCTATAAAAATAATGCTTGTGGCCG
GGTGCAGTGGCTCATGCCTGTAATCCCAGCACTTTGGGAGGCTGAGGCGGGTGGATCACAAGGTCAGGAGATCGAGACCATCCTGGTTAACATGGTGAAACCCCGTCTCTA
CTAAAAATACAAAAAAACATTAGCTGGGTGTGGTGGTAGGCACCTGTAGTCCCAGCTACGCAGGAGGCTGAGGCAGGAGAATGGCGTGAACCCAGGAGGCGGAGCTTGCAG
TGAGCTGAGACTGCGCCACTGCACTCCAGCCTGAGCGAGAGCAAAACTCGTCTCAAAAAAATATATAAATAAATGTAATAATAATAATAATAATATAATAATAATAATAAT
AATAATGCTTGTGAGGAAAACAGAGTTAGGAATAGATACTAAAAACCCATGGAACTTTGTATCCTTTACACACGCACACATAAACATACTAAATTAGTCTCATTAAACTAA
ATTAAAGGGAAGAAGGGGTATGATCCATTTTAAAATAATTTCCAACTAAAATAATTTTTAAAAATAAAACTTTAATCTATAATGGAACAATCCTGTAGCTCTCCAGAACAT
TACGCTTCTTAGAATGGCTTTTTCTCTAAGGTTTTCTGGAGTGAAGATTTGAATGCATGTCATCATCTATAAACAGGAGTCACCTAATAAAAGCTTTTCATGATAACAAAA
TGAACAGCTGAGGTCTCACTCATATGGCTTTGCGGACAGATAAGAGATTACTAACCTTTACCATTTTTTTTTTATCAGTTCACACACTGCCTAAGCAGACCGTTGAAAGAT
GTCAATGTTACAAGGGACCAGAGATCTCAAGATCAACTTTAACCTCTTACAGTCTAATAGGTTAGAATCCTATATAGAAAACTATCTCCTTGGACAAAGAGCCCTGACAAT
AGATTAGATCCTCAACTACTTGGGCCATGAAGATGGGTAAATAAAGTAATTTGAACTTGACAGAACAGCATCCATAAACCATTCTGTAAATCCTCTCTAAAGTCTCAGATT
CTTATCTTTTAAAAACTGAGGGAGTTATAAATCCATGGCATTATCTAGGGTCTTGTACGAATCCTACAGAATTACAAACTTGAGGGTAAACATGGTTTCTCTGTATCAAGA
AACTGAGATGAAAGATCTAGATTTAGCCTGGTTCATTCTACTACTGAGAAGTCACTTCCTCAGGGCTGCCAATTCCTCAACAGAAAACAGAAGGTTAGAACTCAAGTGTTC
TCTTAGTGCCTTCCCAGGTGGGTCCTACATTTACTGCAAACTAGCTGCATGCCTGTTTCCTCATCATTCACCTCTACAAGTATCTGATTTTATG
>chr1_44467071_44468515
TCAATTATCTTAGCTAGATCTTCTGGTTAACTTGCAGCTTCTCCATCAGCACTTGCTACTCCACCTTGTAATTTTCTGTTACAGAGATGTCTTCTTTCCTTAAACGTCATG
AGGCAACTTCTGCTAGCTTCAAACTTTTTTTTTTCCTCTTTTCTTTTGAGATGGAATTTCGCTCTTGTTGCCCAAGCTGGAGTGCAATGGCACAATCTCAGCTCACTGCAA
CCTCCACCTCCCAGGTTCAAGCGATTCTCCTGCCTCAGCCTCCCGAGTAGCTGGGATTACAGGCATGCGCCACCACGCCCAGCTAATTTTGTATTTTTAGTAGAGGCAGGG
TTTCTCCATGTTGGTCAGGCTGGTCTCGAACTCCCAGCCTCAGGTGATCCGCCCACCTTGGCCTCCCAAAGTGCTGGGATTACAGGCGTGAGCCACCGCACCTGGCTGCTT
CAGACTTTTCTTCTGCAGCTTCCTCACATCTCTCGGCCTTCATAGAACTGAAGAGAGTTAAGGCCTTGGTCTGGATTAGGCTTTGGCTTCAGGGAATGTTGTGGCTGGTTT
GATCTTCTATCCAGACCACTAAAACTTTCTGTCAGCAATAAGACTGTTTCATTTCTTATCATTCATGTGTTCACTAGCATAGCATTTTTTTATTTCTTTTAAGAACTTTTC
CTTTGCATTCACAGCTTGGCTAACTGTTCAGCACTAGAGGCCTGGCTCTCAGCCTGTCTTGGCTTTTGACATGCCGTCTTTACTGAGCGTAGTCATTTCCAGCTTTTGATT
TAAAGTGAGAGATGTGTGGCTCTTTCTTTCACTTGAACATTGAGAGGTCCTTGTAGGGTTATTAATTGGCCTAATTTCAATATCGTTGTGTCTCAGAGAATACGGAGGCCC
AAGGAAAGAGATGGGGAAATAGCTGGTCGGTGGAGCAGTCAGAACACACACAACGTTTATTAAGTGTGCCATCTTATATGAGTGTGGTTCATGGCACGCCAGATCAATTAC
AATGGTAACATCAAAGATCAAGAATTACCAAAATGTGACGCAGACACAAAGTGAGCACGTGCTGTTAAAAAAATGGCACTGATAGATTTGCTCAACACAGGGTTGCCACAA
ACCTTCAATTTGTAAAAAATGTAATGTCTACAAAGTGCAATAAAACAAGGTATGCCTGTACCGGTGAAAGGTGTGGAAAGAGACATTCGCATATATTGCTAATGAGAGTGT
AAATTGGTTCAACCTCTATGGAGGGCAATTTGGCAATATCTATCAGCTCTTCCTGTACTGATATGGAAAGGTCTCTGATATATCTTGTGTCGTAAGTGAAAATGCAAGACG
TGGAAGCGGAGTGCATTATTGCCTTTTGTGTGTGTTGTAGGAAGATAAACAGCTATATATATAAGTTATTGCTTAGGCAAGCCCTGGGAAGATATACAAGAAACTTTAATA
GT
>chr1_44913055_44913607
CAGTTCGTAATTCTAGAAATATTACATTGGTGCAAAAGCAATTGCGGTTTTTGTTAAAAAAAAAAAAAAAAAAAAAAAAAGGCAAAAACCGCAACTACTTTTGCACCAACC
TAATAGCTACAAATAAGATCATATTTTTTAATACATTAAGAGATATTGTTTAATTGCATCTTGTGGCGAGCTTTTCTGAAATACAAAAAAACTCCCTCTGCTTCCTACGTT
TTTATTTTGATAAATGGATTTAGGAAAAAAAAATCCAAAACAAAACCCTTACTTCTTTCTTCGCAGAATTCCAGAGCTAGTCAGCTATATCCTGACCACTGTAAGAAACAA
GCTGTGCTCACAAGGCTCTGTCACAGATATTCTTTATGGAGAAAAAAAAGAATCCGAGTGGGGTCAGCAAACTACAGCCTGCCAGTTAGATGGCCCTGTTGCCTGTTTTAA
TGGAAAAAAAAAAAAAATCTTGTACAGATAGGGTCTCACTCTGTCACCCAGGCTAGAGTTCAGTGGCATGAAAAAAGTTCACTGTAGCCTCAAACTCCTGAGTGCAAGG
>chr1_45703851_45704774
GCAATGTAGCCTCCTTGAGAGCAGTGGCTGTATATGTTGAGTTTGTTCTTGTTTCTGCCTGGCATGGTGTCTGATCCATACTTACATACTAAGAAGTCTGTATTTGTGAAT
GAATAAATGAGCTAATGAACAAATACATGACAGAACAGTGACTCAGTGAAGATGCAACCTCCTGTCTCCTACCTTTCTCTTCTCTTCTCTTACTATAAGCATAATTGTGTC
AACCCAGGAACTGAGGGAATGAGGGAACCCTGGGGAATTCACCTAGGCAGTGACTGGATGGGTCACTGGAGATGTTAGATGGAGAAGACAGCTGGTATGGTAAGAAAATTG
GCTTCATTTAGCAAATAAGTAAATTGAATGAAATATTGAGGATAATGGAAGCAAAGTCTTTTTTTTTTTTTTGAGACAGAGCCTCGCTCTGTCACGCAGGCTGGAGTGCAG
TGGCGTGATCTTGGCTCACTGCAGCCTCGGCTTCCTGGGTTCAAGCGATTCTCCTGCCTCAGCCTCCAGAGTAGCTGGGATTATAGGCGCCTGCCACCACGCCCAGCTAAC
TTTTGTAATTTTAGTAGAGATGGGGTTTCACCATGTTGGCCAAGCTGGTCTTGAACTCCTGACCTAGCAATCCACCCGCCTCGGCCTCCCCAAGTGCTGGGATTACCGGCG
TGAGACACCGCGCCCGGCGGAAGCAAAGTCTTTAACTGACAGAAAAGGTATTTACAACATGGAAAGGGAGAAGGCCTGAAAAAACCTGGTGTACTAGAATTGGAGCTATCA
TTATGAATTCATGGTTTTACAATATAACTGCACAAATAGATATAGAAATATTTACAGATGAATATGTGTGTGAAAACCTGTTTACATACATACATTTCCTAGCTCTGTTTA
CTGAGGGTGGCTATGAGGTAGAAGGTGGTGAATCAA
>chr1_48064497_48064694
CTGGAGCATCTGCTGGGGAGGGTCCTGGGAAACTCCGCAGCTCCGCTATTCAGTTTCAGGTAGGGACATAGAGTCTTAGAGAGGGTGAGGCATTTATACAAGGCTACATAG
CAAGTAGAAGGCAAAACCAGGACAGGATCCAGGTCCTTTACGCTTAGCTGAGGTCCTTTCCACTCCTTAGTGCCAGTACTGTCACCG
>chr1_50953609_50955194
CTCGCCTGTAATCCCAGCTACTTGGGAGGCTGAGGGAGGAGAATCGCTTGAACCCAGGAGGCAGAGGTTGCAGTGAGCCAAGATCACGCCACTGCACTACAGCCTGGGCAA
CAAAAGCGAAACTCTGTCTCAAACAAAAAAAAAGAAAGAAAAGAAAATTCATCAAGCAATTTAGGCAGCAAAAAGTATTACTAGCTGAAAAGACTAGGGGTGAAAAACAAA
AGCACATTTGTGTGTTACAGAAAACATAACTGAAAATAACATCAAATCAATGCCAAATTAGAGAAGAAATAAAGGGACTCTTAATCTATGACCAATGGAACTAAATTCAGA
AAGAATACATTTTTTTTTTTTATTTGAGACGGAGTCTCCCTCTGTCGCCCAGGCTGGAGTGCAGTGGCGCGATCTCGGCTCACTGCAAGCTCTGCCTCCCGGGTTTATGCC
ATTCTCCTGCCTCAGCCTCCCGAGTAGCTGGGACTACAGGTGCCCGCCACCATGCCCAGCTAATTTTTTGTTTTTTAGTAGAGACAGAGTTTCACCATGTTAGCCAGGATG
GTCTCAATCTCCTGACCTCGTGATCCACCTGCCTCAGCCTCCCAAAGGCCACCACGCCAGGCCAAGAATACTTTTCTAGCAAGGCAGATAAGGGCTTCTCAGAAAGTCTAA
AACAAAATATTACTACTAGTGAGAGTTGTTCTTTTTCTTTCTTCACTTGAGTACAGCTATGATGTCTGCCTCTGTATTAACAGCAACAGAGAAAAATAAATAGAAAAACAG
GTAACACCAGGCCAGGTGTGTTGGCTCATGCCTATAATCTCAGCACTCTGGAGGCTGAGGTAGAAGGATCACTTAAGGCCAGGAGTTCAAGACCAGCCTGGAAAACGTAAC
AAGACCCTGTGTTTCTAAAACAATAAAAAAATAAAAAATTTTGATTTTTTTTTTTTTTTTTTTTGAGAGAGTCTTACGCTGTCACCCAGGCTGGAGTGAGGTGAAATGATC
TTGGCTCACTGAAACCTCCACCTCCCAGGTTCAAGTGATTCTCCTGCCTCAGCCTCCCACAGCTGGGATTACAGACACCAGCCACCATGCCCGGCTAATTTGTGTGTGTGT
TTTTAGTAGAGGCAGGGTTCCACCATCTTGGCCAGGCTGGTCTTGAACTCCTGACCTCAAGTGATCCGCCTGCCTCGGCCTCCCAAGGTGCTGAAATTACAGGTGTGAGCC
ACCATGCCTGGCTTAAACATTTGTTTTTAATTAGCCAGGCTTGGTGGCACACATCTGTAGTCCCACCTACTCAGGAAGCTGAGGTGAGAGGATCACTTGAGCCCAGAAGTT
CAAAGGGGCAGTGATCACTCCATTGCACTCCAGCCTGGGTAACAGAGTGAGACCCTGTCTCGCCAAAAAGAAAGAGGTTAAGGAGGAGAAGACTCTAGACCAAAAGAAGTA
ACTGATATTATTGAAATTATTTGATAGCAATCGCAATTATTTGGATAACTATTTTCACATATGTAAGCAAACCAAATAGGGTCTCAAAAGTTTCAGACCAAATGATTCATG
TTCTCTACTTCAGCCTAAAAAAAAGTTAAAGA
>chr1_51130439_51131876
TCCCCTGAGTAGCTGAGACTACAGACATGTGCCACTACACTCCAAGAAATGCAGTTTCTAAGCATCCTTGCCGGCATTTGATACTATCTATATTGTTTATTTTAGCCATTT
AAAACTATGTGTTTTCATATATGATATATGTGTCCAATTTCATTCACATGCAATGGATATCTCATTGTCCCAACATCATTTGTAGAAAAGTCTTTTTTTCCCATTCCATTG
TCTCAGCACACTTATCAAAAATCAGTTGACTGTAAGTGTGAGCATTTATTTCTGGACTCTGAGTTCTATTTCATTGATGTATATGTCTCATACCAACACCATGCTGTCTTG
ATTATTGTAGCTTTGTAGTAAATTTTAATATCAGGAAGTATGAGCCTTCCAGTTTTGTTCTTTTTCAAGATTATTTTGACTATCATAGTTTTACATCTTACATTTCTATGT
TTGGTCCATTTTTAGTTAATTTTTCTTTTTCTCTTTTGAGATGGAGTTTCACTCTTGTCGCCCAGGCTGGAGTGCAGCGGCGCTATCTTGGCTCACAGCAACCTCCACCTC
CCAGGTTCAAGCAATTCTCCTGCCTCAGCCTCCCAAGTAGCTGGGATTACAGGCATGCACCACCATGCCTGGCTAATTTTGTATTTTTAGTAGAGATGGAGGTTTCTCCAT
GTTGGTCAGGCTGGTCTCAAACTCCTGACCTCAGGTGATCTGCCCACCTTGGCCTCCCAAAGTGCTGGGATTACAGGTGTAAGCCACTATGCCCAGCCGTTAATTGTTTTG
TATAAGGTGTGAGGTTTAGGTCAAGGTTCATTTGTGGCAGTACGCATGTCTAATTGTTCCAGTATTATTTGTTGAAAAAGTAAACACAATGAATTGCTTTGCTTTGCATCT
GTGAATTGCTTTTGCAATTCTTCTCCTGTCTATGGCAGTTCCTCTTCCTCCTCCTTTCTCCATTTTAGTCAGTGGTAAGAGCTACTGTAGATGTCTTCTCTCTTATTAAGA
GTTTGTCACTTTCTGGAGTTTCGTTTTTTGTTTTATTTTTAAAAGATGATTATTGGCTGGGCTTGGTGGCTCACACCTATAATCCTAGCAGTGTGAGAAGCTGAGGTGGGA
AAATCATTTGAGCCCAGGAGTTTGAGACCAGCCTGGGCAACAAAGCAAGACATCATCTCTAGCAAAAAGAAAGAGAGAGAGAGAGAGAAAGGAAGAAAAAAAATTTAAAAA
GATAGTTAAGCTTATCCATATTGCTTGTGTCATTAGAGTAAGAGCAATGGTCTTTTACAACTTTCTACATTTAAACCTAAAATAAGCAATGATTGGCCATGGATTGCTGGC
CAGTAGAAATAGTCGTTTTCTGGCTAGTACATAGAAATGATCCCACTGCTGCCACACTACTAAATGCTTTGGCTGACACCACCCATTAGAGTGTAGTGACCAGTGG
>chr1_52822823_52823911
ATAGTAAAGAATCACTTATATCAGTAATAGCACTTGAGAGATAGCAAGTCACCAAGAAACTTAATTTTCATTTAAAATTTTATTTTGTGAATAAGGTCAATCTACAATCCC
AGATAACTACATTTTTTTTCATAGATGGCCAGTGTTTTCAACAGAGATTTAAAATGGAATATTAAAATTATAGTGATTATTCAGAAGCATTTTAATTTAGAAAGGAGCTGG
TTTGTTAGTTCACTGATGACATTTTTTGACAAACATTTTATACCATTATCACAATAATCAGACTTGAATTTTTTTTGGAGTTCCTTCATGTGAATGAAAACTGAGTTAAAA
GAAAGTAGGCATTTAGGTCTGGATGCAGTGGCTCATGCTTGTAATCCCAGCACTTTGGGAAGCTGAAGCAGGAGGATTGCTTGAGCCCAGAAGTTCAAGACTAGCCTGGGC
AACATAGTGAGACTCGGTCTCTACCAAAAAAAAAAATTTTTTTTTTTTAAATTAGCTGGGTGTGGTGGCACCTGGGAAACAGAGCGAGACGCTGACTCAAATAAATATCTA
AATAGATATTTAGAATCACTGAAAACCATATTAAATGCTGGGTTAATGCTGACTTAATTGGCTTAAGGAATTTTTATAGGCGTAAGATAAATTTTCACAGACTAAGTTTAT
TTCAGACAAAATAGAGAATTCTTTTAAAAGTTTTTTTTTTTTTTTTCCTTTTTCGAATGTTAATGTCTAAGACAAAGTTCAGAAAACGAGATGGCCTGTGGTAGTTTGGAA
ATTGCTAGATATGTTGACCGTTTCCAGGTCTTTTATCTAGTGTAGTTAAGGGAAAGCCTATTTAAGAAGTTTGGCTTCAAGTTTCTGTTTTATAAGACAAAAGTGCATATT
TCTTTACAGGCTAATGCTAGGTTTTTGTCTTTACAAATTATTTTCAGAAATGGCTAAAAGTGTACAGAAAACAGTAAATCCCTTCTTTACTCAGAATAACTTCTTAATAGT
TGAAGCATCCAAAATATGTAAAAGCAAGGGTGGGCGTAGTGGCTCTTGCCTGTAATCCCAGCATTCTGGGAGGCCGAGGCGGGCAGATCA
>chr1_54833264_54833714
GTCCCGCAGCTGAACAGAGACAGTGCGGGGACCAGAAACACATGGCTCCGACTCTGACCCTGTGCTTCAGCCTCACCTCCTTGGCCAGGTTGGGAGGAGGTCCTTGGTGGC
AAAACACAACACGTTCTCAACCAGTGCGCTGCCTTTGATCCAGGCGGGGGAGTGCATGTGTGAGAGTTGTAAAGTCTCCTTCTGGAATGTGCGGCTACAGCTAATCTTTCT
CACCCCTCATCCCTAAGCTGCCTTCTTCCCTGCTTCTTCATGCAAACTGTAGGGTTCTGGGCTTCCAGCCTGGAAGCCTGGGATTTAACTCATGTGTGGGAAAGGCAGCCT
TTTGTTTTCCATTCTGTAGAGCTGTGTATACAGTAGGTGCTTCATAAATGTGGTTGACTGATGAGTGGGCCAGGTTTTTCATCTAGCCAACTTTCTAGATCTTCTGGATCT
TCCAGCA
>chr1_56789730_56790746
ATGTTCCCATTTAACAAAGGCTTCTGTGGGTGGGGATGGTTTTGTATTGATCCCCCAGCACCAAGCACAGGGCCTACCTCATAGGAGAGAGGCTGTGACTATTTACTGAAA
GTGTTCTTCAAGCACTTATGACATGCAAATAAGTGGCTCTATAAAAAGGAATAAGAATTGATCTGGGATTTCCAGGGCTCATAGCCTAGGACTGGCTTCAAGGCTGACTTT
GTGATATCTGGGCACCTGTGTCCTGGAATTTTCCAGGAAAGTTCCAATTTTACATATATTTGTCCTCTGCAGTCTTAAATCCAACTCCAACAGAAAGTCCAATATTATATA
TGAAAATCATATCTGCCCTTTACAGTGAAAATAGCACAAAATCTTATGTAATCCAACTGCTTTGATTTTTCATTTATGTAAGACAGTAGTTGACTACATGGGCCATTCATG
TGAAAACTTAAGAAGTGGCCTAGCATTTTGCATATACTCCTGGGAGACTTCCTGCTCTCCTCCACAAGCTGGAAGGGAGGGAAAGCTTCCTTATTGCTCCACCCACAGCGG
GTTACATCCCCAGAAACTCGGGCCCAAAGTTCCTCTCTTCTTAGGCTTGAATTACAAGTAGCGTTGTCAAAAACTTCAGTCATTATCAAATTAGGAAGAAGACATAGTGAA
TACTAATTATCACTAATTGGGCTCAGAGTTTTTACCAGGCACTGTGCTAAGTAGTTTACATCCGTTATCTCACTTAACTTTCTCAGTAGCTCCATCTGGTAGATAATACAT
TCTTCTTTCCTTTCTCTCATCCATCTTTCTTCCCATACATCTTTCTTCCCATCTGTCTTTTCTTCTTCCTCATCCCTTCATCAATAACTATTTATTTACTATATTCCAGGT
ATTGTTCTAGGAAGTGGGGATAGAGTTGAGAACAAGAACATGTATATTCCTACCTTCAGGAATTTTTATTCTAATAACAAGAGACTGATGATAAACAAGTAAACAAATAAA
CAAGAGCATTACAGAGAT
>chr1_59741930_59744252
CTCCATCTCAAAAAAAAAAAAAAAAAAAGCCAGTCACCGTGGTGCATACATGTAGTCCCAGCTGCTCAGGAGGCTGAGGCCAGAGAATCAGTTTAACCCAGAAGTTCGAGC
TGCAGTGAGCTATGATCATGCCACTGCACTCCAGCCTCGGTGACAGAGCAAAACCCTGTCTCAAAAAGTAAAGTAAAATCCCTTCTTCTGCCTATCAGCTCCCCTAGCTGT
TGCCTCTCATGGTCAAGGATGCTTTAAAAGGTATCTATCCTCACTACCATGATTTTTCTCACCACCACCCCTGCCTCCTTAACTAAGGCAGATCTTCCTTCCGCTACAGAA
ATTCCACCAAAATCATGCTGCCTCAGTCATTAGTGCTGACCCAAGGCATTGCTGAGCCCAAAGGGCTTTTCAACCCCTACTCAGCTTTAGCCTTGGCAACATTTTGCAAAG
TGGAGCACTCCCTTCATTGAAACACGCTTCCACTGACAACATATTTTCTTGATTTCCCTCCCGCTGTTCTGAATGTTTCTGCACAAATTCCTTTTCTAGTTTTCCTTTCTC
CTCTCCCCAATATTATATGGTAGTCTTATACAGGAATCTGTCCATCTCATCTACTTCTAAGGATTCATTTACTATTTATATGCCAGCAGGTTTACACCTATCTATATAACA
TCTTCACTTAAAGGGCTTACAGCCATCTCAATCTAAGCATATTAAAATCTGAACCCACCATCTCCACCTCTGCCTGAAAAATTGGCACTGTTCCCATACGTGGCACTATCA
ATAAATGGCACCACGTGTCCTTACTCACTCCTGGCAGAACCTCAAGGACATTCTGAGCCCACTCTGTCTTTCTGCTCCACATCAGTCTCTCATGGTGTCTTTCTAAATTAC
ATTTCATGTCTCTTGAATTCTTCCACTTTGCTTTAATTCTACCATCACCATCCTTTTGTCTCACCTGGACTGCTCCAAAGAACTTTTGAATGGTTTCCTTGCCTCCACTTT
TACCATTCTTTAGTTTATTCTCTACAAAACTACCAGAGTGATCTTTAACAAACATGAATAAGATCACTCTTGCTTAAAACTCTCCAGTGGCTTCTCCTTGACTTTGGCATA
ACTCAAAACCTTTTAACATGATTTACAGGACCATCCAAAATCTGACCCCTGCCTTCATCTATAGCTTCATCTCCTATATGCTTTCCCTTCATTTTATCCAGTCATCTTGGA
CTTCTTTAGGTCCTTTAAATGTATCATGTTGTCTTTACTTAAGGCCTTCAGATATGCATTTCCTTCAGTCTGGAACCTTCCTCATCAACTTTCTTTACCCAGCCAACTCCT
TGTCAACCTTCAGCTAGTTCCATAAGTTTCCATAGTAGTTTTGTCTTCCTCTTCCTGTCTCCCATGATCACCGATGTTTCTCCAGCAGGCTTTAAACTTCATGAGGTCAGG
GATCAGAGCTGTCTGGTTGCCTCCTCTATCCATATTGTGTAGCACAATGCCTTGCACACAATAAGTACTCAATAAGTATTTGGTTGCACAATAAAAATGACATTATCTGGC
TCAAACTTCCCATTTTGAGAAAGAGGAAACTGGGATCCAAAGAAAGGAAGCAACTTATTCAAAACAACAGAGCCCAGGCTAAGATTAATACAGGGCTGGAGCCTCCTAATT
TCCAGATCTTTTTTTTTTTTTTCCAGCACATCATGTGCCTATCTATAATATGGTAACCAGAAGGAAGCAGACTGGATTCCCTGTGTCTTGTAAAAGCCGGAGCAAGTTCTT
ATTTGTAAACACAGCTGACATAGTTGTTTTCTTTGTTTGTTTTAAGTAAAAGGACTGGAAGTACAACCCAAAAATAAACTTTGTGTTTCCAAACCAAGAAGCTTCTACAAC
TTTTATCCCCTGCAGCCTCCTTTCTGTCCATTGTTCATCTTCCTTCCCTTCATTAACCACAGGCATCAGCTGATATTCAATGTTGAATGGTCCCTGCATTCTGTGTTCTTT
ATCACTCCCCTGCCCAGGCAGCATGTCACATGCAGCAGCAGATTAGGAAGTGCTGTCTTTAAATAGTATCACTCAAGAGAACATTACAAGATCCTGTGTAGCGCTGGGGTG
GAGATTGATGTAATAATTTTTAGAATAAAAATAACTCACATTTTTGAAACTATTAGTTTGTGACTGGCACTAATTTCAGTGGTTTGTATGCATTTTCTTTTTTAACTTTAT
GAGTAATTATTTCTATTACTTCTATTTTACAGATGAGTAAACTGAGGGACAAAGAGGTTAGTTAAGGCCCAAGCCATTCTGTTTTGTTTGAGACAGAGTCTCC
>chr1_63342164_63344789
TCTACTAAAAATATAAAAAAATTATCCGGGCATGTTGGCACGTGCTTATAGTCCCAGCTACTCGGGAGATAGAGGCAGGAGAATTGCTTTAACCCAGGAGGCAGAGGTTGC
AGTGTGCCGAGATCATGCCACTCGACTCCAGCCTGGGCGACAGAGAAAGACTGTCTCAAGAACAAACAAAAACAAATGAAAAACATGTTTGATAGAGTTATTTCTGGTTCC
AGAGAAGACAGAAATTCTCTGGACTGAAAAAGTCCCAGGCAAACAGTTGGTCACCCTACTTGGGAGGGTTCTTCTGTTTCCAATTATACTTGATATTTGTAAAATAAATGC
AGTATTGTTATGTTATATTAAGAATTCAGCATTCTACTAATAAATGCAAGGCTTGGCAATCTTTTAGTGTCCCTACTACATATGACATAAATAGCTGGAACTTCCAAAATT
TTTAGGAGCTGCACTTGCTGACTTCAGTTGACTGTAATTTTCAATAGTTCCCTTTTTATTTTCGAGACAGAGTCTTGCTCTGTTGCCTAGGCTGGAGTGCAGTGATGCAAT
CATAGCTCACTGCAGCCTCGACCTCCAGGACTCAAGCAATCCTCCCATTTCAGCCACCTGAGTAGCTGGGACTACAGGCATGTGCCATCACATCCAATTAATTTTTTATTT
TATTTTTTTGTAGAGACAGGGTCTCATTATTTTGCTAAGGCTGGTGTCAAACTCCCAGGCTCAAGCGATCCTCCCACTTGGCCTCCTGAGTAGCTAGGTCTACAGGTGGGC
ACCACCACGACTGGCTAATTGTTAAATTTTTTGTAGAGGTGAGGTCTCACTATGTTGCCCAAGGTATTTGTTCCTATTTTTTGCTTTTTAACTTAAAATTATTATTCTAAG
CACTTTATATGAGCAAACTATGTAAAGGATAATTCATACATACCACTTTCCATTTGTTTTGTATAACCATGTTTATTTGCCCCAGGAAACTGGAAGTGATTATAATAAATA
TAAGCAACATGGAGTTATAGTTAAGAGCATAGGATCAGGAGCCAGACTGTTTGGGTTTAAATCCTAGTCTTGCCCCTTATTAGCTGTGTGATGTTGGACTAGTTCCATTTC
TTCATCTGCAAAATGGGAGCTAAATCTTATTATGGTATCTACATAATAAGATGGTTGTGAGGATGAAATTAGTTAATATATGTAAGGTGCTTATAATGAATGATGCCAGAG
ACATAGTAGGCACTCAAGGATTGTTAGGTGATTTGCAAGTTTTGTTTCATTTTGTTTGAGATCGAGTCTCGCTTTGTCACCCAGGCTAAAGTGCAGTGGCATGATCTCAGC
TCACTATAACCTCCACCTCCCGGTTCTGGGGATTGTCCTGCCTCAGCCTTACGAGTAGCTGGGATTACAGGTATGCACCACCACGCCCAGCTAATTTTTGTATTTTTGGTA
GCGATGGGGTTTCACCATGTTGGCCAGGCTGGTCTCCAACTCCTGACCCCAAGTGATCTGCCCACCTCGGCCCCCCAAAGTGCTGGGATTACAGGCATGAGCCACTGCGCC
CAGCCAATTTGCAAGTTCTTTTGCCTTACTAAGAAACCTAAAAATTTATCCATAGTTCTTTATTTCCCTAATTAAAACTTCACTAAGAATTGAGAAGGTGAGAATATTTTC
TGACATGACACATTGTTTTCCCCTTTAACTTTTAATAGGACTGTCCTACGGACTGAATTGTTTCTTCCCAGTTCCAGCCCCCAAAGTGACTGTATTTGAAGACTACATCTT
TAGGAGATAATTAAAGATCATAAGAGTGAGGCCTTAATATGATTAGACTGGTGGCCTTATAAGAAGAGGAGGAAATCTCTCTCTCTCTCTCTCTTTCTCTCTCCCCGCCCC
CTGCTGCCCTTCTCCCCCTCTCCCCCTCCCTCCCTTCCTCCCTCTCTGCATCCAGCAAGGAAAGGCTATGTGAGGAAACAATGAGAAGACAGCCTTCTACAAGCCAGGAAG
AGAGCTCTCACTGAGGCCCAACCTTGCTGAATGTTGATCTGGGACTTTTGGCCTCCAGGAGAGTGAGAAAAGTAATTTCTGTTGTTTAAGCCATCCAGTCTATGGTATTTT
GTTATGGCAGCCAAAGCTGACTAAAATAGATTATTAATTAATAAGTAGTAAAGACCTGGGGAAAACTCTTAGAGTTGCATTTATTGGCCAAAGAATGGCCAAGTTTCTTCC
CCTCCCTGAGCTATACAAATGTACCTGATGACTGGGAAGAATGATGAAGTGGAAAGAAGACCTGACTTCTTGGCCCAGCCCTGCCCCTCACCAGCTGAGTCATCTTGGGCA
TGTCTTGTAACCTCCACTCCTCAATTTTCTCCACAGTATAAAATGAGGCATGAGAGATTAATATATTGATCTCCGTATAAAAGGGTTGAGCTACATGTTTGAATTGATGAC
AAGGCTGAGATGAAAGAGGAGCAGCAATATAGACTAAAGACCAAGAACTTAGAAGACAAAGTAGTTGGAGCCAGAAGCAACCGCCATGAGAAGCCCCTAGGTCTTTCCAGA
GAGGTTGAGAAGGGTACTGGGTTTTCCACAGGAGGTGGAATGGGGGATTGAGTCAATCCCACCAGGTCTTAAG
>chr1_65566401_65567765
CTGCGTTGGCCAGATGGTCTCAATCTCTTGACCTCGTGATCTGCCCGCCTCGGCCTCCCAAAGTGCTGGGATTACAGGCGTGAGCCACCGTGCCCAGCCGATACATTGCCA
ATAACTTTTGAGCATACTGTTCTCACGTGTTTCTTACCACATTCTGGTGACATTCTGATTTCCTTAAACCAAATCATCTAAGTTAGATTGTGTTCCAAGTTTTTGAAATTA
AAGTTAGAGTATCTTTAACAAAACTTATGTGATTTGGCAATTGTTTATCTAGCTTTCTTTAACAAAACTTATGTTGTGGCAACTTTATCTGGCAGCTGTTACCTGTGTGTC
AACTGATTCTGAGCATCTCCTTGGCTACCCCAATCTAAAGGGGCTCTTCTAAGCTTCCCTATAGGTCTTCCTTGTGGTACATACTTCTCTTTCATTGCAGCCATCTGTATA
TTTCCAGAAAATAACCTAGATAGCTCCACCATTACAGATTTCCAAAAAATTATGCCACAAGGGACTATCAAAGAGAAATAACTCATTCTCTTTTTATATTCTCTAATTTTA
TTAGATATATTTAAGGGAACTGTTCATTCTCTTTTATAATTCTCTATTAATTTTCGTTAGACTCTAGTGTTTTACATTGACTTTCTGGAAGGTTTCTGGTTTGATCAAGTT
TTTGAATCAAAAGAATTCCTGGGATATTGTTACCTGATAAGATATGCCTTCAGATGAAAATTCTAGACCATCTTTAGAGTTTAGGATTCATTTGGAGGGAAAGAAATATCA
TTTGCAAAGTTGCATGTGGATAAAATAGACTCATCTTTTAATTTAACTGCATCAATAGTTGCTATGTTTTTAAAGTTCATCATTACATTTTACATTTAAATACTTCTGTGA
GGATTTTAGGCTAATTCATTTCAAGCAACTGAATCCTCTATGTAGACCTAGAATATATAATGCTGTAAATTAGTAATATTACATATTCTTGGTTTTGTAAACCTCCTCCCT
CAAAAAACTATTCTGTTTTCTTTGAGGTGTTCTGATTTTAGAAACATGTTAGAAGGAGTGAAGTCCAAAGGAACATAATTGTAATATGGATTTACTTTTGGTAATGTTGTG
ATACCTAATTGTTATCAGTATGGCCATAGTCACATTTGTCACATTAATCACTTTGGCCTCAATTTTTGCATCTATACCTATTTATATTAATTTATATCTATAGAAATCTTT
AGAAACCAAACTATTAACAGTCATTACCTATGTATTGTTTGAATATTTTCACTGATAATTGCTTTTGTAATGAAAAAATACATTTGTGAATTGATTAAAAATTTTATTTTC
TTACATTTTTAAAAAGCCTTTATTTTTTAGAGC
>chr1_68509331_68513161
CATATTAGATTTTTCAAAGCATTGAGCCCAGCCACAGATTTATCTGTGCTCGCAAATACTTGTATGAGTTGGGTAAATCACTCTCCTCTCAAGGTGACAAGATAACTTGAG
GTTCCTGAGCCTGTCGGAAAGTGACATTCTTTGCTTACCGCAGGTCAGGAACCCTGTACAGGGACTGTGTAGACAAGGTATGAGGCCAGTTTTCTCAAGGGGCTTCTATTC
ACTCTATAAGTCACCTTTGATTATTCAAAGCAGTCTGTTTATATTTGAAAATATGCCATTCCAGTCAAAGCCTTGGTAAAATAACCAGTGTCTCCAATTGGGTCCTGTACT
AAAGAAAACAGATTCTTATTGCACTTATGCAAAAACTATATTGCCATAAGTTAAGAATATTCACAAATAGTTTCCAAATTCTGGAGAAATCAGATAGAGAGAAAGAAATAT
GCTCCAAATTTTTCTTACAGGAGTATATTTACTCACTTGCTAAAAGCTGTAAATAGCTCAAAAGAAAACAAAAGTTTTCTTGACTCTGAAAAACAAAATGAAAAGGATCAG
CAACATTTTAAGCAAAAAAAAAAAATCACTAAAAGATTATTTCAGCCTTTTATTAGTTTAGTCCGTGTCAGGAATCCTTTGGAATATATTAGCTTTCTATGAGAGTCCTGG
AAATTGTTTTATCTGTTTTGTTTTTCTACTTCAATGGCCCAATTTTCAAAGTTATCAGAGAGTCCAAGAGTCCTATGGCTGATTATAAACTGCCTTTTGAAGAGGATTAAA
ACAAGACAACAATTGTCTTTGGATGACAAAAGTCTTAGAACAGCCACAATTAAAAACCCAATTGACAAGAAAATCTGGTCACCTCTGTGGTATACAGCAATTTAACATAAC
AATTACAATTATTACTGACAATATATACTGAGACATATCAGAATATAGAAATTTTATATGATTTTGTAATGCATACTAATAACATTTATGTGATTATAACTTAAAGAAAGA
AAGTTACACATCATTTTACATTTGACAATGCTTCCTATATGAATTTAATGTATCAAATAAACTGAATATGTCTCTTTTGGTCTTTGGGGGACCTAATATCTCAAAGGGTTA
ATTAGGTCAAAAAAACATAATTTAAAATTTGATTATGGAAAGTTTGTCAAATATCAAAGTTTAAAACACTTGATATTACAAAATAGAATTCCAGGTCACTATAAGTCATTT
ATTTACCCAAAATGATAACTCAAAATTTTAAAAAGGCAAAAAACCTTTACTCATTGATAGAGGAGACTTAATTTCCCAAACAATAAGCCCTAACAAAGACAGCATGAGGCC
AATTAAGTCTGTCTCTCAAATGTTGTAAACATCTATAAAATTTTAATAATCTTGACCATAAGACATAATTTCCATCAAACATCTTTGTAACCATTTATAAGTTTTTTAAAA
GGCAGTTTAATGCTCCAAGAAAACCTTGTTAATCTGACACAGAGGCCCTGATGCTGGTCTTGTATCAGTTTGCCTTCAACATTAACATTTAATTTATAAAGAAACTGAATT
AATTTTATCTCTCAAAATTGGCCCTTATGATTTCATGTGCCTACCTCTTCCACAATAGTCTCTAGGCCTAGAAGGGTGGAATACTTTTAATTCTTGGCCCTGTGTCTCATG
AACACAGTTTGTTTTGATTATCATCTTCCCCCAAGTCTGAAGATGATGCTTTAACTACTGCCCTTGTTTAAGATTTAGCAGGACTTGATGTCCTTTTTAGACCCAAGAATT
GAAGCCCTGTAACTTAATAGCATAAGGACTTTAAAAGAATTACAGAAATACTGCATGTTCTCCCTTATTAGTGGTAGCTAAATGATGAGAACTCAGTGACAGAAAGAAGGG
AATAACAGACACTGGGGCCTACTTGAGGGTGAAGGGTGGGAGGAGGGAGAGGATTAGAAAATATAACTATTGGGTATGAGGCTTAGTACCTGGGTGATTAAATAAACTGTA
CAACAAACCTCTGTGACACAAATTTATACCAAACTTGCACACGTACCCCTGAACCTAAAACAAAAGTTAAAAGAAAAAGAAATTACCGCAGCCACCCCAACCTTCAGCAAT
CACAAATTTGTTTAGTCAGCAGCCATCAACATCCAGGCAAGACACTCCACTGGCAAAAAGATTATGACTCACTGAAGGCTCAGATAACTGCTAGCATTTTTCAGTAATAAA
GCATTTTTAAATTTTAAATTAAGGTTAACAAATAAATAAAAGTAATACAGAAAGTTACATGGATGTAATAAACTTAATTTTAAAGAGTTTTTAAAAACCTCAGTTTTCCTA
AGCAAATCAATAATAAATTTAATAATAATTAAGTTATTAAAAATAATAATAAAACTTAATAATAATTAAATAGTAATAATTTTGATAAAATGTAAAATCTGTTTGTTAGTC
CAGGTACCAAAAGGCAAAAAAACAAAAACAAACAATCCCCCCCCAAAAAAACCTTCTGCACTGTGATTCCTTTCCCCTATGGGAAGTCCACTTAGATAACCTGCAAGTCAA
AACTAAAGAAAATGGTATTTGAATTAGTTAGACATAGGAAGAATGTATTCTGGATCATAAGTGAAAAGTTTTAGTTTAATAGAACAATTTAAAGCCAATGCACAGGATGTT
ATATTGGAAGAAAACATTTGCTTTAGACATTTGAGATAAAACATTTTTAGCATCAGGCTACAACAATAGTTAGAACCTGAGGAAAACGTTATAGGAGCTGATTAAAAAGTT
GAGCGTTATTACTTCAGCCCTTCTCAAAAAGGAAAGAAAGCTCAAAACAGCAAGATGCAATAAAAGTTGAACTTCTGGGTTAAAAATAAATTAAAATTTCTTCTAATTATT
TTTTGTTTTGTTGTTTGAGATAGGTTCTCACTCTGTTGCCTGGGCTGTGTTGCAGTGGTGTGATCATGGCTCACTGCAGCCTTGATCTCCTGGGCTCTAGAGATCTTCCCA
CCTCAGCCTTCAGAGTAGCTGGGACTGCAGGTGCATGCCACCATGCTGGATAATTTTTTCTATTTTTTTTTTTTTTTGTAGAAATGGGTTTCAGTGTGTTGCCCAGGCTGG
TCTTGAACCCCTGGGCTCAAGTGATCTCCCATCTTGGGCTCTCACAGTGCTGGGATTACAGGTGTGAGCCACCATGTCCAGCCCTCTTGTAATTTTATTAAGAGATAATAC
CTTAAGAAAATTTTGTAGTTCTAACCAATTATTTAGTGTATTAGTGTATTTTAAATATCAAAGACCAATCTCTAGAAAGACTATTATAACTAATTTTCTTTTAATTATAGC
CAACTTGATCACATAAAGTTTTTTTTCCATAAAGCCTCTTTTTACAAATTTTATTGACTTACACACACCATTTATGACTTGCTTAGGTTTTTCATTTTATCCTTAACCTCC
TATTCATTTTATTTTAGGACAAAAGTTTACCATATAAGATTTTTTTCATATAAAATTATTCCCCCTTCAATTTTTCTTACCCAAAGTAGCTCTTTATAGTTATAAGATTCT
TTATATGTCTCTTATTTACTGGTACCTTTTGCCCTGTTTTATAAATAACCTTTACATAACCTTGAATAAGACAAAAATCATTTTCCTTTAAGAACACTTTTTTTGAGAAAA
ATGTTTTCTTATAATTTTTTAGATGGGAAATAACCCAGACATTTAATTAATATCTGTTATTTAATTTAATATAACTTTAGATTCTAAATTATTTGACATGTTTACTTATAA
GCATTTATTCCATTATATTTACCTAATTAGTTAATTTTTAAAATAGTTTACATACAT
>chr1_70019670_70020531
AATCATTTTGGAATATTTTAGGATATTTTTCTTTAAATTTTGTCTACAGAAGTAGGAAAAGAAAAGATTGTTTTAATATGTATTTTTATAAGTCAATAAAATTAACCTTTT
GAATTGATAAAAGAAAAACCACCATGTTTACACATTTTATAAGAGACATCTTAAGTAAGGATTATGTTATATTCATGCAGCTTTACTTATATTTTCATTTTAATAGCTCTA
CATTATCAAAATATTTAACTTCAAAAGAATATAGGGAAAAAGTGAAAAGTATCTCATATTCACTGGTCATTTCTGAGATATGATCTCACAGATTGAATCCCTAATTTGTCC
CAAGGTAGATTCAGTTAGGTAAGGTGTAGTGTTAAGGAATTAGCCTAGCTGAGTTTGCTTTTGTTTTTGTTTTTTTCTTTGAGAAAAGAAAGGTTGGTAATTGAAAAGTTT
CCTCGAACTTAAATTAAGTCATCCTTTGGTTTTCCAGGCAGGAGTGTAATAAATGAGTTTTCAGAATCCCTTGTAACAAAGAAAGACATATATGATAAAGGACCTCCTTTG
GAAAAGAATTTAGCCTTAACTAAGTACTTTTATTGCATTTTCATGTGATCTTTGCCATAATGTTGCAAAGAAGATATTATCATTAGCCAACATTTTATGTAAAAAAAAGAT
TCATAAGCCATTTCCCTGTTAATTTGACATATTTAAACTAACTGCAACAGACTAAATTTTCCACGTTTTCTACCAAAAAACAAGCTCCCCTCATTGACCCCACAATAAAAG
GAAAAGGTTGCAATCTTAGATACCTTATTGCAAAGTCAATGTTATGTGGTAACTTTTATAAAAGAAATTTGTATAGAGTTTAGCA
>chr1_70216425_70217776
GTTATTTAACTTTTTTTTTTTTTTTTGAGATAAGGTCTCACTCTGTCACCCAGACTAGAGTACAGTGTCACGATCTCAGCTCACTGCAGCTTTGACCTCCCAGGCTCAGGT
GATCCTCCACTTCAGCCTCCCAAGTAATTGGGACCACAGGTGCACACCACTACACCCAGCTAACTTTTTTGTATTTTTTGTAGAGATGGGGTTTCTTTGCGTTGCCAGGCT
GGTCTCAAACAACTGGGCTCAAGCAATCCACCCACCTCTGCCTCCCAAACTGCTGGGATTACAGGGATGAGCCACCATACCCAGTTGCATTAACTCATAATAAAATTGATA
ATAATGATCATTTATATATAACTAGAAGCTTTCCCTTACTTACATCCAAAGATGAGCCAATTGAACCTTCTCTGTGCATACTTCCTTCACTTTGCTTTCCACATGACAAGA
TTTCTAAGTCTCTCTCTGAAGTATAAACTGGAATGCATTCACTTCACAAAGAGTGGACTTCTTTTCTTGAAAGCTTCAAACTTGTTCTTATCCTTAGGGTCTTTCTAATTT
GTTATTTCCTCTGTCTGGAATACTCTTCCTCCAGAAATTCAAATGTCTTGCTTCTTCCTTTTAGTAAGGTCTCAGCAGATAACACTTTTTCCGCCATCCCCTGTCCTATTT
CATTTCATCACAACACATTAGTCCTTTCATCTTTGTGGGGTTTTTTGTGTTTTTTTTGTTGTTGTTTTTTGTTTTTTGTTTTTTTGAGATGGCGTTTCGCTCTTGTTGCCC
AGGCTGGAGTGCAGTGGTGCAATCTCAGCTCACTGCAACCTCCGCCTCCCAGGTTCAAGCAATTCTCCTGCCTCAGCCTTCCAAGTAGCTGGGATTACAGGCATGTGCCAC
CATGCTCGGCTAATTTTGTATTTTTAGTAGAGGCAGGGTTTCTCCATGTTGGTCAGGTTGGTCTCAACTCCCGACCTCAGGTGTTCCGCCTGCCTTGGCCTGCCGAAGTAC
TTGGATTACAGACATGAGCCACCGCGCCTGGCTGTGTTGTTTTTTTATTGAAAGTCTGCCATACTAGACCTGAAGTTTTATGTTATCAGGGACATTCACTTCCTTTTCCCT
ACTCTATTTCCAGCAGCTGGGAAAATCCTTGGAACAGATTTACGTACATAATATTTGAAGAAATTTGTGAGTTTTTTGACTGCCTCTCAATGATATTGTAGATACAGTGAA
TAAAACAGGCATGAATCCTGTCTCCAGATTCTATATTTTCTATAGTCTTGTTTAATTGTGAGCCTAAATAAATCTGAAGTGATTTAAAACTGTCATAGATTGGTTATATTT
ATTTGCTTTAATATATCTGT
>chr1_70314400_70321029
TTTTTAGTACAGATGGAGTTTCACCTTTTTGGTCAGGCTAGTCTCGAACTCCTGACCTCAGGTGATCCACCCGCTTCGGCCTCCCAAAGTGCTGGGATTACAGGCGTGAGT
CACCATGCCTGGCCGAAAAAAAATTTTATTTTGCAAATTAGAAGCTAGACACCAAAGATTATAACTGTTAAGAGTATATATTCTAAATATAAGTAGAGCATTACATATATA
GCAACATCAACAAGTTAGTCTTTCTTTTTCAAAAAGTGATAAAAGTGAATGTTAATAGTAGATATCATTGCAATATGAGTAAAACATTTTTCTGGCTTTTTCTATATTTCT
TAAGATCTAAAAAAAAAAAAAAGCACCATTAACAGAGACAAGCTATCATCATAATCATCATGACAGGTCTATCTTTCTCCCACAGTTCTTTCAGGCAGCAGAAATACAGAG
AAGAGAGTAACAATAGAAAACAAACCACTCTCTTTTGTGTGCCAGCATACCCAGCTCTTACCACAAGGAGGTAGGACAGATAAAAAGAGTTTTTGTTACATAAAGAATATA
CAGGCCGGGCACGGTGGCTCACGCCTATAATCCCAGCACTCTAGGAGGCTGAGGCAGGCGGATTGCTTGAGCTCAGGAGTTTGATACCAGCCTGGGTAATATGGTGAAACC
CCATCTCTACTAAAAATACAAAAAATTAGCTGGGCGACAGAGTGAGGCGCTGTCTCCAAAACAAACAAACAAAAAAAACTGCCACTTCTAGTAGCAATGGCTTTAGCTATA
GAGAATCTTCTAATTCAAAGGCAAAGGAAAATTATTGCCATTAACTGTGACTTACCTCCTTTTTTTTTCTTTAGAGCTCTTATCTAATTTATTGAAAGTAATAAATCTTTA
TCTTCCTAGTTCAAACTGAGGTGCTTCTACTAAGATCACATTCATACACTAATTATTGCTTAATTTAAGCATGATTTTTACCATTTTTTGGCCCCTAATAAGTGAGAATTT
AAGTTGTATTAAGAAAAAAATGCTTAAAACTACACTTATAATTACTTCCAAGGTGCAAAATTAACAAAGAAATATAGCTTACCTCTTTCAGGGCTTTTAATAATCGAGGTC
GTTTTTCTTCAACACTTTCCCTGGATTGCTGCTTAAGCTTCCTCAAAAGAGCTGTAACTAAAGTTTAAATTTTAAAAATAACTAATTTAAATTTTCATCATGCAGTAAAAA
CACCACTGGCTTATTATACATATAGATAGATAATACATGTACACATATATGCACGTGCATGTATGTGTGTATGTGTATGTGTGTATCTACATCTACAATATATTTTGAAAG
GCCAAAAATCAAAGAGCAATGTTTAAATTACTGAAGGCCTCTTGGAACAGTAAAAGAAGCTGAGACATAGAAGTCAGAGAACATGGGACCTATATAGATAGAATAAGTTAG
TAAGTAAGTTTAATAAAACTGGTATGATCCCCAAAGAATAATGAGAAGAGATATTTCAACATCAACCTATACCATATTCACACTAGCTTTTACTAGTTTTTTAATTATCAG
TAACGATTTACCTAACTGTGCCAAGATAACCAAACTCATTCAAATGATGCAATGTCCTAATAGAACACTGACCTCAAGGAAGATCTCAAAAACAACAGATCTCAAAAATCC
CACTGGAAGCCACTTTTCTAAAAACATATAATTACCTGCAATTGTTACCAGGTGTTATCTGTTCTTTTACCACTGGAGGATATACCTTCACATACTACCAGCACAGTATAA
AAAATACAAAAATGAATCTTATTGTACATGGAAAAAGAACTTCTGAATCTAAGAAAACCTAAAGGTCCTCCATAGTGTATTTTCAGTTACTGAGATTTAAGCACATTGCTG
AAGTTCAAACCCCAGCTTTACCACTTAGTGGTTGTGGGTAAACTTGGACAAGTTACTACTTAATTTCTCTAAACTTCCTTTTTTTTTCCTCTCCTTTGTCAAGTAAGAATA
GAAGTAAGGGCACAGTGGTCTGCACCTGTAGTCCCAGCTACTCAGGAGGTTAAGGTGAGAGGATCACTTGAGCTCAGGAGTTCGAGACCAGCCTGGGAAACATAGTAAGAC
CCCATCTCTATTAAAAAAAAAAAAAAAAATTAGCCAGGGCTTGATGGTGTGTACCTGTGGTCCTAGCTACTTGGGAGGCTGAGACAGGAGGACTGGTTGTGCCCAAGAGTT
TGAGGCTGCAGTGAGCTATGACCACTGCACTCCAGCCTGGGTGACAGAGCAAGACACTGTGCCTGTAATTAACTAAATACAATTTTTATCTATTAGAATGAAGGTCTAAAA
TTCACTGGCAAAATCAATCAATTAATCCTTAATATTTACCAAAATAAGAAAAAATATTAGACTTGAATGAAATAAGCATAGGAAAAAATAAGAACATGGAAAAATGTGCAT
CGGGGAAAATATATACATATATACACGCTAGTTTCCTCCTGATTCTAACACATTTTTCATATACATACATATACATATGCGTTCTGAGGGCTTTTTAAAAATCAGTAAATT
ATTTTTACTATTTCACAGCATGCATTCTTATAAACCACTTCAAGTCCCATGTGGAACGCAGAAGCAGAAGGCGAATAAAAAAAGAAGGTAGTGAAAGCTTGGACTAGATTT
TTTTTTTTTGTCCACATAGGTCCAAAATTAGGAAAAATCTAGGGAAGCATGTAAAAATAGTAGGAGCTATTCTTATTTTTAACCACAGGTCTAACTAAATTCCAATATATT
TTAAAAAGCCAAAAATCAAAGAACAATGCTTAAATTACTGAAGGTGTCTCAAAATAATCAAAACTGAGACACAGAAATCGGAATGCAGGACCTAGTTTCAGTTCTACCATT
TACTAGCTCGGTGACCTAAATCAATAATTCCCAAATACGAACCTACATTTCTGTGCCCAATTGTTTGAGTTTCCAATGATATACAGAAAATGAGAAAAAATGTGTACTAGA
ATGAGTTTTTTCTTAATAAATTTTTTTAAAGACTATTCTTCCTACTTTTGGTTTCAAATATCTTTTTTTTAAAAATAAAATGTGGATCACAAAAGACAGTAGTTATCGTTT
TTATAAAGTTCTGATAGTCTAAGATGAAAAAGTTAGATTCCCTATATCAATCACCAGTAAAAAAAATTTTTCTGGTCTGTGAAATCCAAAAAGTCTGAGAATCAATGACTT
AGATAATCATTTAAAGATTCAAGTATGAATCTGACAAACCTTCCTGTTCATTATAATTTAACTTTAATGTCAAAGTTATATTACTCAAATGTAGTACAATTCTTTTTAATG
GTCATTGTTTTCTACTATAAGCTCAAGTACCTTAATAAATCTTATTCAATCTACCTTGCCTTCAGATTGAAATGGACCTCAGTTGAATGCAGAGAATGAAAAGAATTCAAT
TCCTAGATAAAAAGGGTCTTTCAATAAAAAGCAGAGGCTACATATTTTTTTATCAGCCTGATTTTATTAACTAAATATAATTGTAACTGACTGAAGGCATTCAGTAAATAA
TGACCAAACATCATTTAAAAAGCTGAAGGCATTCAATAAATAACGACCAAACATCATTAAAAAGGTAATGGCAACCACTGTATATAGCACAGTATAATAACATATGCGAAG
AGATTCCCTTTTCTATATGACTTCATATTGAAAAATACCATAAACTCAAACTTCTTATGGATGCACATTCAGAAAGCAATTACACAAAATTACCAATTACCAGTATCCTTT
TTAGGGATCAGTATTTGTATTCCCATATTGTAAGAATTTTATTAATACTGATTAACAATGAAGATTAAAATTAGCTTTAGAGGATTTAGGTGATAAAAGAATTCATACAAA
GACTCAAATGCAAAAGTCCATAAACCACAACTAATTTTACTTTCTCCTTCCTCCTTCTCCGACTGAAGTTTACAGTTTGACCTAAAGCTTTTGGAACTATGCCCTACTGCT
CCAAGTATTACTTAAATCTGTTACCTTTTGCACTCCTCTTCCTTCTAAGCTCCAATCTATTTCCTGCTTCCCACCTGGACAATTCTACCTGATGTACTACAGTTGATTCAA
ACCCAACAAATCTAACACAAATTAAAGACCATACTGCTCTTGCTCCTATAGTCTATATATCAATTAAGTAATGAAATCACCATCAATCCATAATAGAGACCTTAGAGTTAC
TCTGAATCATTTTATCATTACCCATATCCAAGAGATAATCCATTCTGTTAAATCAATCTTTGTTTTTTTTTTTTTTTTTTTTTTGAGACGGAGTCTCGCTCTGTCGCCAGG
CTGGAATGCAGCGGCGCAATCTTGGCTCACTGCAACCTCTGCCTCTTGGGTTCAAGCTATTCTCCTGCCTCAGTCTCCAGAGTAGCTGGGACTACAGGTGTGCGCCACCAT
GCCCAGCTAATTTTTGTATTTTTAGTAGAAACAGGGTTTCACCATGTTGGCCAGGATGGTCTCGATCTCTTGACATCATGATCCACCTGCCTCAGCCTCCCAAAGTTCTGG
GATTGCAGGCATGAGCCACCACGCCCGGCTAAACCTTTCTTTTAATTACTTTCTGATCTATCCCTTCCTTCTCTAAAAACACTATGTCTTTAAGTCAAGCTTACCTCATTT
GTTCCAAAAATGTTTTGTTCTAAATATCTCTTGCCTCCCTGACTCCGCTGTATTAATTAGAAAGTCTTTTCACTTATCTAATAATAACAAGCCCTGCTTTGAAGTCTTCTG
GGGTTTTGCAGAGACTGGAAATTGGGATTAAAATCTTGACTAGCACATAAAGCTGATATCAATGTGGTCCTTTTATCATTACAACTTCATTTCCCAACACTGGTCTTTGCC
CCTTCATCCATCTTTGCCATGTATCATTAAGAAGCCAAATACAGGGGCACGGTGGCTCACACCTGTAATCTCAGCACTTTGGGAGGCCGAGCCGGGTGGATTGCCTGAGGT
CAGGAGTTCAAGACCAGCCTGGCCAACATAGTGAAACCCCGTCTCTACTAAAAATACAAAAAATTAGCTGGGTGTGGTGGCGGGTGCCTGTAATCTCAGCTACTCGGGAGA
CTGGGGCAGGAGAATTGCTTGAATCTGAGAGGCGGAGGCTGCAGAGAGCCAAGATCGCGCCATTGCATTCCAGCCTGAGCAACAAGAGGGAAACTCCATCTCAAAAAAAAA
AAGAAACCAAATACATATTGTTCCCTAGCATATGCCTTTTTTTTTTTTTAATATTTCCATGCTTTATACACATTCCACTCTCGCACAGTAGAATGCCTTTACCCACCTTTT
TAACTTCTAAAACCCTTTGAGACAGCTTTAATAACCAAACACCTTGCTAAGAACCTGAATAACTTTTCCACTCATCTGTTTCCCCCAGGACTTTGTAAATACTTCAGAATG
CCACAGAATATTCACTGGTCTCTCTCCCTTAAGTAGGATGACTTCCTCAATATCAAAGTTAATGGCACATCCTGACTATGTTTCTGACACATCTAGTAGGTATTCAGAACA
CAAATAGACAATTCCTGGCCTCATACACTCTGCCTAAAGGGAATGGGCAGAGTTCTGAGACAATATATGAGCAGAGAAAACTTCCTTGTACTTGAGCTGAGATCTGAAGAA
TCTTAAGGAGCTGTGACAAAAAGAGGGGGATATATAAGTATGAGGAGTATGAGAAACCAAAAAGCCAGCAGAGCTGACACATAGAAAGCCAGATGGAAAGAACAAGATGAG
GAAGGAGACAAGGAAGTGATAGTATCATACTGGACCTTATAAACAAAGTTAGCAATTTTGGTCTTTGTCCTCAGAACAGGAGGTTTTAAAGAATTTTATGTAGAGAATAAT
ATGACCAGAAGACGAAACTAAAATATAACAAAATATTAACAGTGGTTGTCTTTTTTTTTTTCTTGAGACAGGGTCTCACTTTGTCCCAGGCTCCAGGCTGGAGTGCAGTGG
CACAATGTCAGCTCACCACAGCCTCAGCCTCCCAGGCTCAAGTGGATCCTCCCATCTCAGCTCCCAAGTAGCTGGGGCCACATACGCACATCACCATGCCTGGCTAATTTT
TGTATTTTTTTGTAGAGACAGGTTTTTGCCATGCTGCTTAGGCTGGTCTTGAACTCCCAGGCTCAAGCGACCCACCTGTCTCGGCCTCCCAAAGTGCTGGGATTATAGGCA
TGCCCCACCACACCTGACCCAACAGTGGTTATCTTTGAGTGATATTATTTTCTTTTCTTTTCCCTATAATTCCTAATTTTCTACGATGAATGTCATCATTTTCTTATAAGA
AAAAACAAAGTTTTGAAAACTCAGGAGAGTTGTGATAAATAAAAGTCCTACTATAATACTTTACTTTTTTCTTTTTTTTTTTAGACAGGGTCTCACTCTGTCACCCAGGTT
GGAGTGCAGTGGCGTGATCTCAGCTCACTGCTACCTCCACCTCCCAGGGTCAAGCAATCCTCCCACCTCAGGCTCCCGCGTAGCTGGGACTACAGGCACACACTACCACAC
CAGCTAATTTTTGTACTTTTTGTAGTGTTGGGGTCCCCCTATGTTTCCCAGGCTCAAGCAATCTGCCTGCTTTGGCCTCCC
>chr1_72490930_72493061
ATACTCTGCATAATACTATACTAATGGTGAAATATATGTCATCATGCATTTGTCCAAACTAATAGTGAACCCTAATGTAAACTATGGACTTTGGGTGGTTATGATGTGTCA
GTGTAAGTTCATCAGTTTGAACAAATGTACAGCTCTGATGAGGGATGTTGATAATGGAGGAGGCTATGCATTTGTGAGGGCAGGGAGTATGTGATAAATCTGTACCTTCTG
CTCAATTGTACTGTGAACCTAAAAAAAGTTTAAAAAGTTAAGTATATTTTTAAAAGTTAAAAACTTATGCCCAGAGGGGTGGGAAGATTTAAAGGAAACTAGCAACAGCCT
GGACAGCATAGTGAGAACCTATCTCTAAAAAAAAAATTAAAAAAATTAGACAGGCATGGTGGCACATACCTGAAATCCTAGCTACCTGGGAGACTGAGGTGGGAGGATTGC
TTGAGCCCGGGATGTTGAGACTGCTGTGAGCTATGATCACAACACTGCACTCTAGCCTGGGTAACAGAGTGACATCCTGTCTCATAAACAACAACAACAACAACAACAAAA
ACAACAACAACAAAGGAAACTAGCAATCAATCATTTAAGTTAGTGAAAGGGGGTATTTAAACCTTTTTGTGGTTGCAGAGTGACCTTGTCATATTCTGAGTATTGCTCCTG
TTCTGTCAGGTATATCATGGTCTGAATGTCAGCAAGGGTGCCCTTCATTTTCTCTAATTGTCAGAAAGGTATATTTTCAAATTATCACACTGTAATGTCATTCTTCAAATT
AGGCTATAGAACTTTATTATAGGAGAAGACAACACTTTATCCCAATTTTTCATTAAGATAAAATCTCTTTGTAGTATCCAGTATGAGTTTATATAACATCAAATTTCTTAT
TACTTTTTAATTCCTTTATTTATTCTTATCACGTTCCAAGTACTTGTTTTAACCTAAAGAAGTATAATAAGTCAGGAAACAACAGGTGCTGGAGAGGATGTGGAGAAATAG
GAACACTTTTACACTGTTGGTGGGACGGTAAACTAGTTCAACCATTGTGGAAGACAGTGTGGTGATTCCTCAAGGATCTAGAACTAGAAATACCATTTGACCCAGCCATCC
CATTACTGGGTATATAACCCAAAGGATTATAAATCATGCTGCTATAAAGACACATGCACACGCATGTTTATTGTGGCACTATTCACAATAGCAAAGACTTGGAACCAACGC
AAATGTCCATCAACAATAGACTGGATTAAGAAAATGTGGCACATATACTCCATGGAGTACTATGCAGCCATAAAAAATTATGCATTCATGTCCTTTGTAGGGACATGGATG
AAGCTGGAAACCATTATTCTCAACAAACTATCCCAAGGACAAAAAACCAAACACCGCATGTTCTCACTCATAGGTGGGAATTGAACAATGAGAACACTTGGACAAAGGAAG
GGGAACATCACACACAGGGGCCTGTCGTGGGGTGTGGGGATGGGGGAGGGATAGCATTAGGAGATATACCAAATGTAAATGACGAGTTAATGGGTGCAGCACACCAGCATG
GCACATGTATACATATGTAACAAACCTGCACATTGTGCACATGTACCCTAGAACTTAAAATATAATAAAAAATAAATAAATAAATAAATAAAAGAAGGAAGGAGTCTGGGT
CCTCAGATAATTACATGAAGAGCCACCTTCCAACCTTGCACTGTACTGTGACATGAACAAGAAATTAACCTTTAGTGTTAAGCCACAGAGACTCAGAGGTTGTTTATTAAG
CATGTAGTTAGCCCTGACTAATAGAATCACAAACATTTCAGTATATTTTTCTGTCTCTTTTCTAGGTACATATTGAATACAGTAATGGTCATATTGAAAGTATATCTTTGT
ATTCTAATTTTTTATTTAATGTATCATAAGGTTATTATCTCATTAAAAACTCTTTATACATGTAAAAAATGTATAATAGTGTTTAAAACAAACAAATAACGCCAACAAACA
AAAAGTCTAGCTGTTCTAATGGAGCTTATCTTCCAATGTTCTAGTAAAAAATGTAGAAAACAAGCAATTAATAACTAAATATACTTTGGATAATAATAAGTCCTATAAGGA
AAATAAAAAAGTGTAAGTTGATA
>chr1_73201632_73205216
ATATTTTATATATATCATTATATATATACCATATATATATATATTTTGAGGCAGAGTCTCACTCCATTGCCCAGGTTGAAGTACAGTAGTGTGAACACAGCTCACTATATA
CCAAAGAAAATTAAAGAAAAATCAAAACATATTACCAGAAAGAAAAAAAATATGAATGAAACACAAAGGAAACAGTAGGAGAGGAAAAGATGGGCAAAAAATTATCAGATA
GATAAAATTAATTAACAAAACAGCAAGACATTTGCTATTAATAATTACTTTAAATATAAACAAACTCCCCAATCAAAAGTCATAGTGACTGAGTGGATATAAAACAAGACC
CAACTCTATGTGGTCTGTAAGAGACTCCTTTTAAATTTAAAGACATAAAGGATCTGAAAGTGACTAGATTAAAAAAGACATTCCATGCAAATGCTAACAAAAGGAAAGCAG
GAAAGATCATACTTATTGTAGGAGATCGATCAGGGTGGTGGAAGATTTGTAAGAAAAGTTACAGGGAAAGACACAAACCTTCTTGGAAGGCCGGGAGGTTTTGCAAAGTTT
AAGGAGAGAATAAAGGCTGAAGGCAGCTAATTCTCTTACCCTGAGGTAGAGGGCGAAAAGTAGGTGCAAGGGAATGCAGGGGAATTTATATAGATAAGTTTATTTATTTTA
TTTTCCGGAAACCAACCTTTGATCATCCACGCACAAGACTGCTCCCTGCAAGGGGGGACAACAATGTTAATTATCTACAAGTTGTGTTAGGTCCAGGCCTTTGTCATTAAA
TCTGTGCTGAATAAATATAAGCAGCTCTGGCTTATCGAGATTGCTAACTGTCTTCGGCCCCTGGTGCTGGTAGTCCCCTAGCCCATCCTTTCACTGGATACCTGTGTCTAA
GTACTCCTTTCATCTGTCACTCGGCCAGGGTCTGCGGGACAGACTTGACAACTTACATCGGAAAAAAATAGTTGAAAAATCAAAAATTTTCACAAAAGACAAAGAAGGACA
TTAATGATAAAAAAAAATTCACCAGGAAGATATAATTATAAAGATATTATGCACACATACACGTGCACACACACATACACATGCACATATTACATGTATATATTCAGACAC
CAAAATATAAAAGCAAATATTGGCAGAACTGAAGTGAGAAATAGGTAGAAATACAAAAAGAGTTTGAAATTTTGTTATCCTACTTTAATTATGGATAGAACCACCAGAAAA
TAAAGAGAGCATTTGAATAACACTATAGACCAACTGAACCTAATAGACATATCCAGAACTTCCACCAAACAGCAGCAGAATTCATTGTTTTTTCCTCAAACTGATATTAAA
ATTTCTCCAGGAAAGATCACGTTAGGTCACAAAACCAGTCTTACAAATTTAAGATGATTGAAATCATATTAAATATCTTTTCCAAGCACAATGGAATGAAATTAGAAATTA
ATACCAGGAGAAAACTGGAAAATTAACAAACGTAAATATTAAACAACATACGTGTGTGTGTGTGTGTGAGAGAGAGAGAGAAAGAGAGCGAGAGAGAAGGTCTCACTCTGT
CAACAGGCTGGAGTGCAGTGGCACAATTTTGGCCCACTGTAACCGCTATCTCCCAGGCTTCAACCTCAGCCTCCTACTAAGGAGGAGCTGGGACCACAGATGCAGGCCACC
ATGGCCGTCTAATTTTTGTATTTTTAGTAGAGATGGAGTTTCACTATGTTGTCCAGGCTGGTCTGGAACTCCTGAGCTCAAGTGATCTGCCCACCTTGGCCCACCAAGTGC
TGGGATTACCAGCATGAGCCTCTGTGCCCAGCCAGCTAAACAACATACTTTTAAACAGTATGTGGTTTAACTACCAATAAATTACTAGAGACTTAGACAACATCTTGAGAC
AAACACAAAAGTACAGTATACAAAACTTTATATAATTTAGCAACATTAGCAGCAAGAAGGAAATAATAAAGATTAGAGCAGAAATAAAATAGATAATATAAAAACAGAACA
AAATCAATAAATGTAAAGGTTGTTTTTTGAAAAAATTAATTAACAAAATTGACAAATCTTTAGCTAGACTACCTAAGAATGAGAGGACTCAAGCAAAAGCAACATTAGCAA
TGTTGGACATTTTTACCACCATAATAAAAATGCCAGTAAAATGAGAATAAAAAAAAAAGGAGAATCAGTAGAGTACGGAGGAAAAGAAGTGTGTGATATTCATGAAAAATA
AATAATATATATATATTAATAGTCAAATACTGATCTAGTTACTTACAGGAGGATTCATTCAGTTTAGCAACATGTAGGTCATTGGTAAATTTCAAAAGAACATTTACATAG
AATGTGAGGACAAACCTAATATGAAGATGATTAAAAAAAATAAACTGTGGCAGAAATGTAAAAATGTGTTACTATTAGAGTGAAAATAGCAATTAGGATAGAAAGAAGCGT
TTGTCATTGAGGGAGTATTATGAAAGGCTTCTGAAAGTCAGGCAAGGTTCTATTTCCTGACTTGTATAGTAGTTATAAGCTGGTTTGTGCTAAAATTATTTAAGATACGTA
TTAGTTTAATGATTTTATTTATGTTAAATTTAGTAACTTCTAAATTTAAAGCTTTACAAAAGAATGATGGAAAAAAGCAGGACAACCAATTTTTCTGTATATGCACGCTGA
GAAATAGGGTAGTAGGTTAGAGAAAACTATAGAATCAAGAACATTTTATATTTTTTAATGGATAATACAGGATATGTTTATATTCTAATAAAAATGATCCAACTGGGAGTG
AAAACTGGTGATTCAAATTAAGTGGGAGAATTGCTGGTGAAATATTCTTTAAAAATACATCAGAAGATGGCATCTAGTACACATGGATCTAGTACACATAGATCTAGTACA
CATGTGCTTTAGTTAACATCAAGGACAGTTTATCTATAATAAGGGTATACTTCAAGAGTGACCATAGATTTAAGTAGATGAGCAAACAAGGATTTGAGCTTAGGAAAGAGC
TGTTCAAATGTACATTTCAAGCTTCAAAAGATACTAGGTCATCAAAGAAGTTTGAGTTTTGAGTAGGAGGAATTGCGGTTTAATATGACTAAAGAACTCATAAAATTGAAA
TCTAAGAGAGTGGAAGTGGGACTGAAATAGGCAAATGCAGTAAGATTGTTGGCGTTGGGACTTTCTCCAAGATGGCCAACTAGATGCAGCTGGGAACCTTTTTCTACAGAA
AGACCGTGATTGTAACTACACCAACAAAATTTTAACAGATTTTCAGAGAGAACATGCAAAATATTGATGGAGAAAAGATGCAGTTGCTAAGGCTAAAAAGGGAGGAAGCAG
AGGACCCTATATGGGGTGACTGGATGGTGCTTGGGGAAGTGGTGAGTTAAATGACTGGGGAACTGCCCACTCTCACCAGGGACCTCTGGTATCCTAGCTGCAGGAGATCCC
ACATCCCCACAGACATGTGAGCTGACAAGGGGATATCCATGGATATTAGATGAAGATATTAGATGAAGATAGAACTGCAGTAGGCAGAGAGCTGAGATTCTTTGAGCACAG
GTGAGTTCTGGCAGAGCCTGGCCATGAGTGCCC
>chr1_73233463_73235143
ACTGTTTTTCTAGACATGGCAGCATTGTAACTGGATGAAATGAGAAAATCTTTCCAGAAATGTTGAAATTTTATATTTATGTGTGTAAGTAGGCACGCATGTATATATGCA
TGTTTATGCATTTGGCTACATTTTCATTGCATAAAAATGAATTAAATTACCTTACACATATTAACAATCTTCCAATCCCCAAGTATTTTCTTAACACACCAAATAACTCTT
CGGTCCAACACTGTATGTTATTCCCACTGTTGTTATAACCACAATCTAGCACAGTGATGGGCACATGTAGCTCAGGAAAATATTTGTTTCATGACTTCTTCAGAATCCTTT
CACAAACTTCCCATAGAGCTTTCTGACTGACACTTCTATTTGTGCTTTTGTATCAAAAGCTCATAATAGTGCTTAGGAAAAGTAAATGTTTCAAAATGGCAAGTTACTTTC
AAACTGCGTTTCTTTCATTAAATGCCATCTCTTTGGGATAGAATAAGATGAATATAACAAGACATACACATTTTATCTTTCATAGACATAAACTTTATGTTTTATCACTAA
TTAATTAACTCATTTATTCATTTTCCCCAGCTTTATTAAGGTATACTTGACAAAAATTGTGTATATTTATGGGTTACAATGTGTTGTTTTTATATATGTATATATTCTGAA
ATGATTAAATCAAGCTACTTAATATAACCATTACTTCACATACTTATCAATTGTTTTATGGTGAGAAATTTAAGATCACCATCACATCTCTTCATAATTTTCAGGTATACA
TTTGCTACTAACTGTAGTCACCATGCTGTACAAGATCTTCAGAATTTATTCTTCCTAACTGAAACTCTGTACCCTTCGATCAACATCTCCCTACCCCAAATGCCCCTAGAC
CCTTAAAACCACCATTTTATTTTCTGCTTCTATGAGTTCAACTTTTTTAGATTATATATATGAGATTATGCAGTATCTGCCTTTCTGTGCCTGACTTATTTCACTTAACAT
AAGGTCCTCTAGGTTCATTCATGTTTTTGCAAATGAGAGAATTTCCTTCTTTCTTAAGGCTGAAAAGTGCTCTGTTGTATATACATAATATATTTTCTTTATACATTTATC
TGATGACTGGCACTTAGGCTGAGTCCAAATCTTGTCTATCATAAAGAATGTAGCAATGACACAATAGTGCAGACATCTCTTCAACATACTAATTTTATTTCCTTTAAATGT
ATGTGATGATACATTTAATGTGAAGTGAGATTGCTGGGCCACATAGTAGTCCCATTGTTAAGTTTTTGAGGAAAAGCCACTCTGTTCCATAATGACTGGGTTAATCATCAA
CAGTGTACAAAAGTTCCCTTTTCCCACCTTCTAGCCAACACTTGTTATCTTTCAACTTTTTGTTAATGACCATTCTAATGGATATGATTATATCTCATTCTGGTTGTAAAG
TGCATTTCCTTGATGATTAGTAATGTTGAACTTTTTTTTTTTGAGATGGAGTTTCGCTCTTGTTGCCCAGGCTGAAGTGTAACGGCGCAATCTCGGCTCACTGTAACCTCT
GCCCCCAGGTTTAAGCGATTCTCCTGCCTCAGCCTCCCAAGTAGTTGGGATTACAGGCATGTACCACCACGCCTGGCCAATTTTTTATTTTTAGTAGAGATGGGGTTTCTC
CATGATGGTCAGACTG
>chr1_73494086_73497109
CACTCAAAGAACTGGTGCCAAGATGTTACTCTTGCTGATTGTATTGCTGTAACAAACCATCTTTTCTTCTAACCAAGAGGTCTCATGTCTTTTTTCCAATGTATATGAACG
TATGTAAGACTAACTGCCCTTCATTATTCTTTGCACATTTCCTTACTTTGAAAAAAAGACATTCTAGGTTTATCTTTAATTTCCCTGTTTCATTCCTGAACTAACATATTT
CTCTAAGATATCCTTATTAGTTTTAGAGGAAACAGCTCCTCCAAATGAAAATTTGGTGCTAGATCCACTTATTGATAGAGAGACATGATTGCTTCTAGAACCTGTCAGCAT
AACAAGGTAAGAAATACATGTATTTGTATCTCTCTCACTATCTTTCTCACACACACATGCATATACACAAAGAAACACATGCAGGCCTATTTCTATAGCCATCTTTCTAAA
TAAATCAACCACCTGAGTTCACACTAAATTTCCAATCCCAATTAATCACCATACGGTTTATTCCAGGCTTCATCCCTTTTCTGACCTATAATTTCCAGTAATCAGAAATCT
GGTTCTCATTGTCTTAATTTGCTTAATCCCTTGTATATAGTTAAACTCCTAGTCATATAGGCCATTTCTTCAGCCCAACCCAACTATCTCTGGAATTCCCGGCATATTACT
TACCTGCAACTAAAAGTATTTAAAATAAAATGAAAAAGATAAAGGAACCTATAACTTATTTTATCTTTTGAAGTTATCTATTTTTCCATTTCTTTTTAGTAAACAGTTTGA
ATAATATGTGTGTGCATACATGTATGATGGCAAGAACTAAACAAAGTAGTTTTCTTTATTTGCTATGAAATTTTAATGGTATATACATTACAGTGTAAATTTTATTTTCAG
TTTTTATTTTTGTAGCTTTTATTTTTATTATCTTTTTTTCCTTCTCTTACTCATCTTTTCATATGTAATGGTTTTGTGCTTGATTCCTCAAAATTTTTAGAATAAAAAGAC
TTAAATATTAAAAAAATACATAATCTTAGCCAATCTGCAAAAAAGAAGATTTATAAAATATAAATGTATTTCATATGATAATATGAAGCAACAATACTGAAAGTGCTATAT
AGGTATAGGCACTGCTTGCACAGTAATCTAAGCATTTGTTGTAAAACATTTCAATATTGGTTTGTTATTTTGTTAAAGATATTTATTAATTTCTGTAATAATGTCTTGTTC
CATAAGATATATATTTATATTCATTCTTTAAATTAAACATACATAGAGATATATTCATTCTAGGAATTCTATTTTTTTTTTTTTTTTTTTTTTTTGAGGCAGAGTCTCGCT
CTGTCGCCCAGGCTGGAGTGCAGTGGCATGATCTCGGCTCACTGCAAGCTCCGCCTCCCAGGTTCAAGCCATTCTCCTACCTCAGCCTCCGGAGTAGCTGGGACTACAGGC
ACCCGCCACCACGCCTGGCTAATTTTTCCTATTTTTAGTGGAGACGGGGTTTCACCATGTTAGCCAGGATGGTCTCGATCTCCTGACCTCGTGACCCGCCCGCTTCGGCCT
CCCAAAGTGCTGGGATTATAGGCGTGAGCCACCGCGCCCGGCCCAGGAATTCTATTTTTTAATTTAAATTTTCTTGGTAATATTTTTTAACATCTGAGTATAGTAGTTCCA
ATACCTGAAATTGTGTGTATTTGGTTTTATACAAACTACAGCTCTCCTTTATTTATAAACAATTCTGTTTCCTAAATGTTCCAGCTTTTTTTCCCTCACATTCAGAACTAT
TCCCAAGGTGTCTTCACAATGCTAAGGTAACTTGCTCAAGAGGAGATTGCTCAGCACATTCTGAACCTGAAATGATCAACCTCTCCCTCTTGGGCACTAGGCTCTGGAACT
GAGCCCTGATTACTTAAAGAGACCTCTTTTTCCTTCTTCTTTTTTTTCTTTTTTTCAACCAAGAGTTCTTTCCTGGGAAACCTGGCGACCTTTTCTATTGGTTGATCTCAG
CAGTATCACTTCATTCCATTACAGAGGCTCTAAAAATATTGAAACCCCAAAATTGCTATGTAAATTTATTTATATTCTCCTTTATCCATTAAAAAAAATCTTGTTATTTTC
TTCTCCAAAGGCAATTGGTGTTCACTTGCTTATAATTTATAACAGTAAATAGACTCATTGAGTGATTCTTTGCAAAAATATATTGCAAAATGATTAGATGTCCCCCACTCT
TAATAGAGAAATGTATAGCAAAGATTCAATGTTAGCTATTCTCGGAAGGAAGAATGAAAAGGAGAGATGAATAAATATTAACTTATGCCTTACTTAACCCTCACTACTTTA
GAAGGAATTATACAGAAAAAATTCAGTGATGTGCACTAAAAATAAAGCGCCTCTAAACAGAAGAAAGAGAACACTCAATTTATTTTCCTTTTTTCCACAAATAATGCCCCA
TGACCTCACATTTTGTCCCAAATGTGCACAGGACCACCCACACATAAATCTCTTTCTCTCTTTTAGGGATGGTGCCCATGCACCATCCCTAGGTAAGACTTTAGCTGTTGT
TCTGGTTAGGTTTTCAGCCAACCAAATGAAAACTAAACAGCAATGAAAAAGTGAAGGTTCATCTAATCTGACAAAAGAAAAGTTATTTTTAGCACAAAAACCATAGAAGAA
TCTTCAAAGGAAAACTCAGACATTTGACTACATAAAATCAAAAACTCCTATCTCAATAATGTAATATACAAAAAGGCAAAAAAGGGTAATGTTTCCAGATTAACAATATGT
TTACAACCTTGATATATAATGACTTCATTAAAATTGGTATTAAAACATAAGATTGTAAAAAGACAAATGACATAGCATGTATAATAAGTTTATATAGAAATATTCAACCTC
ATTACTAATAAATGCAATTAAAATTTGTTGACACTTTATATAGGCTAAAATGTTACATACATAATTCAATAAAATAATAAATCTATTAAAGCCATTATAATTTATGGAGTA
CTTACCATCTATGAGTACAAATTAGAT
>chr1_74910083_74910459
TCATTGATATAAATTTGTATTCACAAATATTAATAGCAGAATATAATCCACAACCTTTATCCACACAAATTGCAGTAAATTACAGTTCACTAAATTGCTCTAAGAGGAAAA
AAGAAATGGTCATGGATTTCATAAAGTGAATACATTATTACTAAAATAATTACAGATTTGTCACCTCAAAAATATCCAGTAGCAACTTTTCCTCAAAACTAATCGGGATTA
AGTAAAGATACTTTCAGCCCATATTATATATCATCAACTTTATAGCTACCAAATCCCTTTTTTTGAGGGGGGTATTTACTTTAGAAAAGTTGGTCCTTTTTCTTTCTTCTG
AAGAAAAAATAATGTATAAAAAGGAATATTAAAACATGTTTATA
>chr1_77672701_77674911
TCTCTTAACTACAGAAAGAGAAGTAGCTACCCATGTGCTTGGCTTAGGTCAAAGTGGAAAATGCTCTGACTAGTTCACTAGGTAGAACAGCATTTATTCAAATTTAGAAGT
AACTCTATAACCATTACAAAAGTTAGTTCATCTCTCCCCCATTCTTCAGGAGATAATGTTCCCCTATTGCATGATGTTTCCCCAAAGTCAGACATTTAAACTCTCCAGATT
AAAAAACAAGTGATTTTTTTTTAGAAAGTAGGCTAAAACTTTACAATCATTTAATTTCCACAAAAGCTCAGCAAATAAAAGATGACTGAAGTACAGGACTGCTAAGTATAC
ACGTCACTCTTAATCATGACCAAAATACCTAATTTCAACAACTATTGGCCATTTATAATATTCTGGCCCTAACACTTACTGACTGAAATAACTAAAATTCACTTAAAAAGG
AAATTAAGCATATCATCCAGGCATATCATAACCATAGGACTTATATGAAAGAAAAATTATGTGCAGGAATACAGTCATAAATCTTTCACTATGACTTTCCTTAAAATTAAG
AAAGTGAAATGAGAAGAAAATACAAAAGGAGAACTCCTGAGAAGAAAGTTGCACTTTACGGCCAGGCAGGGTGGCTCACGCCTGTGATCCCTGCACTTTGGGAGGCTGAGG
AGGGCAGATCACCTGAGGTCAGGGGTTCGAAACCAGCCTGGACAACGTGGAGAAACCCCGCCTCTACTAAAAATACAAAAATTAGCCAGGCATGGTGGCAGGCGGCTGTAA
TTCCAGCTACTCGGGAGTCTGAGGCACGAAAATTGCTTGAACTCAGGAGCTGGAGGTCGCAGTGAGCTGAGATCGCGCCACTGCACTCCATCCTGGGTGACAGAGTGAGAC
TGTGTCACACACACACAAATAAAAGTTGCACTTTACACTTGAAGCTAGCTTGAAAGGGGTTAATAAGCAGGTAAGTCTCTTAGCTGATTCCCAATTTTTTACCAGCCTATT
TGATTTTATAATCTACACACCACAATGTTGTACTGTTCATAAATATAAAAGTTGTACTGTTCATAAATGTTAAGTATTTTGAAAGTAAAGTGGCTTAAACTTAAATTGGAA
TCTTTTTCTTGGTGGGGAGGCTCACAACATGCTTTGAAATAACTGAAGATACTACATGGTATCATAAAAATTAGAATGGGAATCACTGCTTGAGGAATTCAAAGAATGAAA
AGCAAGCTACCAAGTCATAAAAGTCCAAAAAGCCATTAGCTGGCCAGGAATCCTGTACCATAGTTTTTAAAACAAAATTTTTAAGTAGGAAAAAAAAAAAAAAGCAGCTGA
GGTACTGCATAAGCCATCAGTGACATAAATTTTAAAATCTACTATTTACCCAAATAGCAATAAAACACAAAAAAGGTCATTAAAACACAAAAAAAGGTCTACCACAGAGTT
TAAAACAAAGAAGGCTTTTATTTGATGTCCCCTCCTAGGAGTTCTTGAAAACCATGAATGCCATGAGAAAAATGTCTAAGTGTTGAGATCTCAAGGTACAAATCAGGTTGA
GTTATAGGATTTCTCAGGTTACTCGTATCAGAACAGGATGAAGACACAATAAAACAGCTGAATCTCACAAACATAACATTGAGCAAAAAAGGCCAAACACAAAAACAATAC
ATACTGTATAAATCCTAGGCTCAAAAGCAAATAAAATAATTCTGTGGTACTAGACATCAAAAGAGTGATTTCTCTTGGTGAGGGGTGGCACCTAGGGACCATTAATGACCG
GAATAAACACACAAGTTTCTGGAGTTCTGACAGTGTTCTTCTTAGTGACGATTACACCAGTGTGCTCACACTGTGAAAATTCACTGAGGTGTACATTTATGAGAACTTTCT
GTGTGTATTATACTTTAATTGTATTTATCTTTATTTAAAAAGAAGGAAAAAGAGGAGATTTCTCCTTAGGAAAAGACACATTGGCCGGGTGCAGTGGCTCACACCTGTAAT
GTCAGCGCTTTCGGAGGCCGAGGTGGGCAGATCACTTGAGGTCAGGAGTTCAAAACCAGTCTCCCCAACATGGCAAAACCCCGTCTCTACTAAAAATACAAAAATGAGCTG
CACATAGTGGCGTGTGCCTGTAGTCCCAGCTACTCAGGAGGCTAAGTCAGGAGAATTGCTTGAACCCAGGAGGCAGAGGTTGCAGTGAGCCGAGATCACACC
>chr1_77702811_77702992
ACCCAAGTGAGAGAAAAACTGATATAGAAAGAGAAGCACAAGCAAAAGAGGCTCGGGAAAATTAAGAGTATTTGGAATTAATCTAATTGTAGTAGTGTGTAAGTAGTGTGT
AAGTAGTGTGTAGTAGTGTGTAAGTAATTGCCCATCTCATGATGGGCAATTCAATCCATGGAACACACTAC
>chr1_78415217_78416562
AGCACAACAAATGTGAAGACTATGTAGTCAGACAAGTTCTGCCATTTACTAACTGTGTCAATGTGGCCAGGTTATTTCACTCCAGGAGCCTCGGTTTTCTCATTTGTAAAA
TGATGAAACAAATACATATCTTTCAGAATTGTTAGGAGAAATCAATGTCTGCAGATTTAGGCAAGAGAAGGCCTCTCAATAATAGAAAAATATTTAACACATTTAAATATT
ATTTATTTAATAATAGTTAATATCAAATATTATTTAACACATAATATTTAATATCAAATATTATTTAACACATAATATTTAATATCAAATATTATTTAACACATTAAATAT
TTAGATAATAATATTTAATATGAAATATTTTTAGATAATATTTAATATGAAATATTTTTAGATAATAATATTTAATGTTAAATATTTTTAGATAGTAATATTTAATGTTAA
ATATTTTTAGATAATAATATTTAATGTTAAATATTTTTAGATAATAATATTTAATGTTAAATATTTTTAGATAATAATATTTAATGTTAAATATTTTTAGATAACAATATT
TAATATTAAATATTTTTTAGATAATATTTAATATTAAATATTTTTTAGATAGCAATATTTAATATTAAATATTTTTTAGATAATAATATTTAATATTAAATATTATTTAGA
TAATATGAAAGTTGTTATTACATAGGTTGAATTTGCATTGTGAAGTATATTATAGTAGGCAAAAGATGAATGCTGGCTGGGCATGGTGGCTCATGCCTGTAATCCCAGAAT
TTAGGGAGGCTGAGGTGGGAAGATTGCTTGAGCCCAGGAATTCAAGACCAGCCAGGGCAACATAGCAAGACCCCCTCTCTACAAAAAAATAAAAAAATTAGCTGGGTATGG
TGGCTCATGCTTGTACTCCCAGCTACTCAGGAGACTGTGGTGGGAGGATTGCTTGAGCCTGGAAGATTGAGGCTGCAGTGAGCTATTACCACACCACTGAGTTTAAGCCTG
GGTGACAGAGCAAGACCCTGTCTCAAAATAAAATAAAATAATAAAAAGATTGATGCTATGCAGTCTAAAATATGGACATAAATCTTCCTCCTATGGTCATGGTTGTGAATA
ATAATACTAATAATACTAATAGCTGTCATTTATTGTGTTAGTCTGTATTCGGTATTGTACAAACACTATGTCATTTCAAAACTATCCTAAGGGGTAGCTTATGTGATTCCA
AACAATGAGCTTATATAAAATTGAAATTAAAAAATTCATTTTGCTATTGTATAGTCACAGCTAGTGGATTTTTATAAAAATAAGTTAGACTAATTCAATACTCTTCAGAGG
TTTTACATAAATGG
>chr1_78725388_78728842
AAGCTCCTTTTTTGGGGGTGGGGGGGTGGGGGATGGAGTCTTGTTCTGTCGCCCAGGCTGGAGTGCAGTGGCGCTGGGGTGATCTCACCTCACTACAACCTCTGCCTCCTG
GGTTCAAGTGATTCTCCTGTCTCAGCCTCCTGAGTAGCTAAGATTACAGGCGCCTGCTCCATGCCTGGCCAATTTTTGTATTTTTAGTAGAGGTGGAATTTTGCTATATTG
GTCAGGCAGGTCTGGAACTCCTGACCTCAGCTGATCCGCCCACCTCAGCCTCCCGAGATGCTGGGATCACAGGCATGAGCCACTGTGCCCGGCAAATATAAGCTCCTTTTT
GATGAAAATTTTACATAGCTTTTATTAATCACTGAAATTGTAATTCTATTTTACTTCTCTCACAGAAATTAATTGTAATGCAAATTTTATTCCTAAAATTTCTTAATGACC
ACTCAAATATACTCCTCTGCAACAAAAATTACATAAAATAATTGCATTTGTTTTTAAAATTCTTTTAACCAAAAGCTTTAAATGTTGAAACTTTCTGCAAATCGATTCTAT
AATTATTAATAGATAATGAATCAAAAGCATATATGTAGAGGTTCAAATGTTGATGAACTATTATTAAGCATAAAAAGTAAAATACATCTCAAATGAGATACGTAAGGGCTT
TTTCCAATTATTTTAAGATAAGTGATGGATATACTGTTTTATGTAAAATGGGGAAAGACAAGTGTGAAAGAGGAGATAAGAAGAAAAACTTTGGACAAAAAAACTCTCAGG
CAAATCATTTGAGAGAGGAACATTATATATAGAAGTTAAAGATCTGGAAATGAATTTCTTTAAGTCTTTCTGTACAAATCACTCCTTGGACAATTTTTACATATTTCAGTT
TGAAAATGTCTAGATCTCAAACTTATTGGTCGTGGCACACGATTAAATGAGGCAAAAGACCCTGCAGCCTACACATCTTGCCCTGTCCTAGTGGGGTTGTGGGTTTCTAAG
TATGTGCACATATGTAGGCACATTAAGAGCTTACTTGAATTTCTTACTGAACTCTTAAAATAACAATGTTCAGAAAATTTTAATGCCATACTTAATTTGGTATGTAAATAC
CAAATTTAGAAGTAACATATTTACTGGGAAGTTTCTTTAATCATATAAAAAAATGAATCTTTGGAATTGTATGTCTTTCACTATTAAGAATAAGAAAATGGACTTGCATTT
TTGAATTAATCTATGGCTCTGCAGGAGGACATCATCACAGCGAAAAATGATCTGTAGGACAAGCTTTGAAAATTACCAATCTATTATAATCGATGGACTGCATGGTTGCCA
AACAATCCTTTGAAATATCACCTTTTTTCCCTTTTAAACAGAGTTAATAATAAGTTTACTCAAAGGTCTGGTCTCTATGTATTTTCCTTTTTCCCTGATCCCTCACTAGTA
CACTAAAGGCATTCTAAGGCCATACTGAAGCAAAACAATGACTCAAAAAAGGATTTCCTAAGATCCAGAAACTTGCCAACAGAACTTATCTTTTCAGCTCTCATAAACCAT
GCAAAACTTGGGTTACCATAGACCCTAGAGATAGGCTTTTTGGATTTTAATCCCAGCTCTTCCATTTATTAATTCTGTGTGACTTTATGTAAGTCATTTGTGACTCAATGT
CCCTATCTGTAAAATGAGACTTAATTGAATTCATATTTATTTAAAGACAAATGCGTAGACTAGTTCTCAGTACATATTAAGTGGTATGTAAGGGCTTATTTATTTTAAAAT
ACATATATGTTCATATAACACTCTCATCACATTTTATACTTAACAAACCACTCTCACATTAAGTACATTATTCATTATTTTATTTTACAACATAGGAATTTCAAGAAAATA
CAGCTCATTTACTTGTCTTAAAACAAATAATTATAAACCGACATATTTGAAACTTAAATCCAGATTTTCTAGTTCCATGTTAAGAGATCTTTTTACCAAATGTGTATCTGA
ATTCACTTTACTAATGGAGTTGTTTTGTTACTTTCAAAGTGATTTTTGTATTTAAAGTTTTAACTTACAGAGCACTTTCAGGTGGGTAAAGCAGACATACTTGAATTGGAA
ATGTCTAGATCTCAAACTTATTGGCCATGGTACACCTATGCAGGTTTTTCACCATCCTTGTAGGTAATTAGAGATTACACTTGGCTGAGTTTCCCTGGTTCCTAGTCCCAC
CTAGGTCACTTAAAAAGCCATTATCCAGAAGAAGAAAGATAATTACAAGCAACACCTGGTGATACTTATATATGAAGTAAATGATCTCTTCCACACCTATTTCACTGTCCA
GAAATACAATTTTCCAAGTTTCTAGATAAAATTTTTGGTTAATAGAAAACAATATACTCAAAAGCCATATATTCTTTTTCTGCCTCAAGTTTTTTCTAATATAAATTCCAA
TACAATTTGTCTGGTTGGTAACTATTTTCTCTAACTGTTTGAACTAAATGATTTTGATAGGGACAAGAGGCAGGATAATTCTGGACAGAAGACAACAGATGCCCAGCGAGG
GCCCCACCCTCAAGACTGGAACCACGGCCCAAAGTGGAACAAACATTCCTGTTTTCCCTCTTGAATGTTGCCTTATCCAAAATCACCCATGGCCTGCCCTGCCCCCCATCC
TGTGCCCATAAAAACCCCAGGCTTCGCTGGCAGAGGGAGGAGAAGAGGAGAAGCAGCTGGACGTCAAAGACTATGGTTGGACATTGGAGAGAAGCAGCTTGACTTGAGAGG
GACGGCTTGACGGCAGAGCTTTGAAGAATCCTATGCCGGACTCTGGGGGAAGATTACCTTCTCGCTCCATCACCTTTTCAGCTCCCCTTCCCACTGACAGCCACTTTCATT
GGCAATAAAATCCTCTGCATTTACCATCACCAATTTGTTCATGTGACCTCATTCCTCCTGGATGCCCAGTAATTACTCGCGTGCGAGTAGGAAAGGCTGTCACACTGATCC
TCCACTGAGCTGTTAACACCTAAGCCATCTGCGGATGGCAAAGCTAAAAGAGCACTGACTGCAACTCTCTTTCTGGGGCTTCGGGGTCATGGGCACCCCCACGAATGCTGC
CGAATTTGTTCCTGCCGGTGTCCAAAAGTGCTTGCCCTGGCTCCCGCACCCGCTCACCTGCGTGCTCCCTCCCACTAGGGGTTGAGTGCGGCAGCTTCCAGTGAGTGGAGT
TCGCCCTTGCCAGCGCCTGTGCACTCCAGTTCCTGCCCACGAAGGGGTCAGGGAAACAAAATGACTCCTGGTCTAGAAAGATAGGAACCTGTCTTTTAGAATTTTAGTTGC
CTTTCTTAATTTCTGCTATGTTAATTTGGAAATTATCTATAAATGATCTCTCCACTTTAACTGGTTGGAATTCAAATGTCTCCCAGCCTTGTGTGAACTTTGGGTTTGCTC
AGCTTATACGACCC
>chr1_81415248_81416844
AGTAGTATCACGGAAGAATTTTGAATGACTTGCTGATGTCAACTACTGCCAAATACCCTTATCTACTCACCACATTCTTAATTAAGAAACACCAGTGTGTGTGTGTCTTTG
TTAAAATTACTCAATAGTGGCCTCAGTAGTTACAGACTAGTCCATTAATTTATTAAAGAAGTTCAAAAGATTATTACAAAAGAAGCAGGATGTAGACACACCCAGTTTAAT
AATAGTGGGGAAGAGAGGGGTCCCTAAAAAAAGATACGATAAGAGGAAAGGGAGATACCACTGCAGTTCATAATGATGGTTGGTAAAGAGTTGAGTACATGCTTTTAAGTT
TGGACAGCTCGGTTCAACAAAGTAAGAATTAGCTGTAAATGCTAATGTCTTTGGCTTACAAATACTCCCTGCGAGTATGACCCAAATCAGAGCATCTGACTTCAGTGGGTG
ACCATCTGCGATAAAAAGGAGAATGTTTCCTTCTGGGCTAGTCCTGAAATACTAATAGAGGCAGCATTCCTGCACATACTAGGAAATCAATAAACACCTGCTGAATGGATG
AATACATGAATAAACATTTGAAGAACAGTATCTCCTTTTCCTTTTTTTTTTTTTTTGAGACGGAGTCTTGCTCTGTCGCCCAGGCTGGAGTACAGTGGTGCGATCTCAGCT
CACTGCAAGCTCGGCCTCCCGGGTTCATGCCATTCTCCTGCCTCAGCCTCCCGAGTAGCTGGGACTACAGGCGCCCGCCACCATGCCAGGCTAATTTTTTGTATTTTTAGT
AGAGACCTTTAGTAACAGGGTTTCACCATGTTAGCCAGGATGGTCTCGATCTTGTGACCTCACGATCCGCCCACCTCGGCCTCCCAAAGTGCTGGGATTACAGGCGTGAGC
CACTGTGCCTGGCCGGTCTCCTTTTCCTTATTGCTAAAACAGAAGTAATGTTACTTTCAGCAAATTTGTAAGGGTGAAAACAGTTACATTCTTGATCTTTAAAGTGCAATA
TATTTATCCCCCATATTTCTTTTTTTAAATATAGAAACTGTACTGTATATACCCTGAACAACCTTCTTGCAAAAAAAAAAAGAAAAGAAAAGAAAAGAAAAAACACAAAAT
TTAATGGCCAGCACATTCATCTCTACCTCTTACATTAACAGAGACTTGCTAAAGAGTTTTTATGGTTATACTTCAGCTTGTTCCCTGCGTGCTACCTCCTCTGTAACTTGA
CTTTAAATTATCTGTTTATCTTCTCATATTCCAAATATTATTGAATACATGTAGTAGATTAAATAATCAGTTTCCTTTGAATATCTTTAGCTGTGATTTCCTATTTTAACG
TTCACATTTTGCATCCAAATGGTATTTGTCTTCATATAATTGATAAAATTCCATTTATTCATTCATCTAACATATATATTGGTTGAATGTCTATCATGTATAAGATAACCT
ACTAAATGTAGAAATTCACCAGAAAATACTCAACTTCTCTTCATTCCACAAATTCAGAGTTCCCTAATACTACGGGTTTACTTTAATTTGGTCAGTGGTGCCAAGTAGTCA
TATAGGTGAAATAGTTCCTTTAGAAGAGTGGTACTGAAAGTTG
>chr1_81471237_81471590
TTTCTTCAGACCACCACAAATCCATCCCTGGCATTTAACATATCAATACAAAGATATTTATATTTTCTTGTCAATACCTTAGCATTATTTAGTATTATGTATACTTTGCCC
ATTTTTCATTCAGGAGATGTTTTAAATGGAAAACATATTAAGCTACCCCACATGCTTTCAATATAGTATATCTGTTATCAGCCTCTGTAGCCACTAGATGTCAATACAATG
TTTATCTGGAAGGTTTAATAAGGACTCATTAGTATCCTATTTAATGATTAAATAACGTACTCCCTTTGCAAGGCATTTTAATATTGAAGGGTTTCTGAGAATTTTATGATA
ATATTTATGGAATTTACTCCA
>chr1_81635335_81639105
TGCCCAGCCTCTTCTCAGCCTCTAGCTTTTGCAGGTGCTCTGCCTTCGACTTAGAAAGCACTTCTCTCAAACCTTTGCATGTCATCTTATCAGTGGATGTCTTAGTCCCTT
TGGGCTTCTAGAACAAAATGCCAGAAACTAGTAAGCTTATAAACAAGAGAAATTTGTTTCTCACAGTTCTGAAGGCTGGGAAGTCAAGGGTCAACGTGCAGACAGACTTGG
TGTCTCGTGAAGAGCTATTTCCTGGTTCACAGATGGCACCTTCTAGCTATGTGCTCACAAAACAGAAGGGGTAAGAGCTCTCTCTTGAGCTCCTTTTATAAGGGCCCCAAT
CCCATTAATGAGGGCTCTTGTGACCTAATCACCTCCCAAAAGGCCCCACCTCCTAAGATATCACATTGGGGCATAAGATTTCAATGTGTGGATTTGTGGGGGGCACATTCA
CACCACAGCAGTGGGCTTCAACCTGAATGTTTCATCATTAAAGAGCTCCCTGTCCCTTTGGTTCAAGTAGCTTCCATCAGTCACTCTATCCCTGTTGCAACTTCTTTATAG
CATCAGTCAGTGCTAAAAGTTATCTGATTTATCATTCCATGAGTTTATCAGCTGCCTCACTTCTTCCGTCCTCACACTCAGCACATATCCCAGACACAGTCATGAGACACA
ACATTGTAAGAATTCCTTAAAGGCACAGACTGTCTCTCAGCTTCCTTGCTCAGCCCCTAAAACAGTATCCAGACTAGAGGACCCAGTCAACATTTGTAGACTGGCTGACCT
AAGGCCTTGCTTCTCATAGTGGGGTACATGTACTCCTCCCCTGGCTGCTCGGTGTTACATCAGAGAGTCTGTATTTACATATCCAAGAAGCACAAAATATAACATATCTTC
TAGAAACATAAATTTGATCAGAAACAAAGTGTATATATATGTGCATATTTGTGTATGGGTGTAGGAATATGTATGTGTGTGTATGTATGTAGGAAATATTTAAATCATTTA
CTTTTTAATAATTAAATTTTTATTTTTAAATTTAAACAAACATATCTTATGGAGTAACATGGGAGATTCTCATGGGCTTTTATGATAAAATAAGTGTTCACTGTCCCTTGC
TTTAGGGGTACTTTGATGGGAAAGTCTAAAAGCCTTCCTCGGAGGGACCCATACTCTAATTGGAAAAGGGAGGAAACTCTAATGGGAATGGATGGCTACACAAACTGTCCC
TATTTTTTTCTAAATTTTTACCATGTTCTCGGGAGCTTTAAAGCCATTACCCATACGTCCCCATTTTCTGGCCCAGTTTTCCCCAAACTGAGCTCGCCAGAACCATTAATT
TATGTTCTCTAGAGATTAATGAAAATCTGTACTCAAATAAGACTGGAAACAGTAGACTAAACCTCCTTAGAGCCTTTAGTAAATGCTAATGTGCATTTTCATATACCAAAG
AAAAATACTGTGTAATATACTCTTCTTCAAAATTTATTTGACCCTGTAATCCTTTTTAGAGTTTGTTGTTGGTGTTCAAACAGAGTCTCCCTCTGTCGCCCAGATGGGAGT
GCAGTGGCGCGATCTTAGCTCACTGCAAGCTGTGCTTCCCTGGTTCAAGCAATTCTCCTGCCTCAACCTCCCGAGTAGCTGGGATTATAGGCACATGCCACCACATCTGGC
TAATTTTTGAATTTTTAGTAGATTTGGGGTTTCACCATGTTGGCCAGTTTGATTGGTTGGTCTCGAACTCCTGACCTCAAGTGATCCACCCGCCTCAGCCTCCCAAAGTGC
TGGGATTACAGGCATGAACCACTGCACCGGGCTTGTTGTTTTTCAAGTTGGGAAGCACTGCACTGACCCAAAAGGAATAGGATGGTATTCCAACCCTAAGCACATTTCCAG
GTCAGATATCCTGCAAAGTGCTTTTCATAGGAGCTTGTATACCTGTGAGGTAAAGGAATAGTTATTCCTTTAATCTTCACAAAAGCCTTCCAGGTAGGAATTATAATCTTC
AATTTCTGAAGAGAATATTGAGAAGTGAAATAATTTGACCCAGCTTCCACGGCTAGTAGGTAGTAGAAAGAGGATTCGAAACCATGTTGACCTGGTTCCAAGGGCCCTTTC
TTCCACTTAGCACAGCTGAAAAACAACTGAAATGTTCAGAAGGAGCTTCTGCTGAAGCTACTAAAGAAAAGGATTTCTAGATTTCTAGATGTTCTTCTCAAAAATAACGAA
TGTATCAAAGGGGGTGGGGAATAAATATTTAATATTTTAAATGATTGCTCATTTCAACTGATCTTTTGAACTTATTGTTTGTAAAATATTGTTTTATATTCTTAGAAATAA
TTATTTTTAGACAATTGCGTGGAATTTTGAAGAAACAGACATTTCTGTTTGAATGCACTGTATATAATCAGTCCACACATGTTTCAATACATGGAAAACTGAAAATTTTTT
CTGTGGCAAGATTTAAGAGATTAATCATACACATTTCTGAAGTAATTATGAACATATTAACTTAAAATTCAGCGTACCATACACCTAGTGAATGTCCAGTTTGTGGGCCTA
AGAAAGCATACTTTAAAAGGTATGCTTTTTTTTTTTTGTCTAACTAACAAGTACACATTGACTAGGTAAACTCTTTGTTGAATTTGAATTGGGACTTAAATATAGAGTCAT
TCACCATGTAACTGTGGTTTGGTCAATGACAGACTTCATATACCGTGTTGGTCCCATTAGATGATAATGGGGCTGGAATTACTTCCAACTTCCTCTCAGAGACCACGCAAG
CAAGAAGAGAGTGGAATAAAATCTGTAAAGTAGTGAGAGAAAAAAAAAACTCACCAACTTTGAATTCTGTACCCTGCAAAATTATCCTTCAAAAGTGAAAGAGAAATAGAC
TTTCTTTGGCAAACAATAATAGAAGGAAATTGTTACCATTAGACCTGCCTTGCAAGGAATGTTCTTTAGAGAAAAGGAAAATGAGAAAGGTCAGAAACTCAGATCTACATA
AAGAAAGGAAAAGCATTAGGGAAGCAATAAGTGAAAGTAAAATAAAAACTTTCATTTTTCTTATTCTTAATTGATCTAACAGATAACAGTTTGTTCAAAACAATAATAGCA
ACAACATATTTGATTGTGTATATGCATGTATATGGCTATTTATACTTGTATAAGTGCGATAAATAACAGCTATAATAAAAGCAATGAGAGGGAGAAATTAGAATTATTTTA
GTATTAAAAGGAACTCATACTACCCTAGAAATGACATAATGTTATTTGAAAGTGGACTTGGATTAGTTGTAAATATGTATACTGCAAACTCTAGGGCAGCCACTGGAAAAA
AACTTTAAAAACAAGTATAACTGATATGCTGATAAAGGAGAGAAAATGGAATCATAAAAATTATTCAATTAAAACCACAAAAGGCAGAAAAAGAGTGGAAGACAAAAACAG
GGGCACAGAACAAGGGCAGCAAGTAGAAAACTAACCTGAGCACATAGCGAAACTCCATCTCTACAAAAAAATACAAAAATTAGCCTGGCATGATGGTGTGTACCTATAGTC
CCAGCTACCTGGGGAGCTGAGGTGAGAGGATCGCTTGAGCCCAGGAGTTCAAGGCAGCAGTGAGCCGTGATCACCCACTGCGCTTCAACTTGGGTGGCAGTGAGACCCTGT
CTCAAAAAGAAAAGAAAAGCAGCAAGACCCAAGACCCAATTCTATGTCTCTGTAAGAAAGTTACTTCTTTTATTGTTGTTGTTGTTGTTTGAGACGGAGTCTCACTGT
>chr1_81964347_81965866
CAGTTACTTTAATTAAACTTCTTTCCCTCTTTCCTCCCTGCCGCCCACACAGAGTCTGAGAACAGTTCATCCATCTACCCAGCAGCTTAATCTTTCCAAACAAGTATCAGT
AAAATAAGTGTATCAACCAGTTTCTGCAGCTGATAGAATTTTAGCAGTTACATGATGCTCATTATAAATTTGTATTTCAGGGTTTGACATGTGGTTTAATTGCTTATAAAA
ATGTATGAATGTTATTATATTTACACCTAAATATAGATGTATTTTACAAAACAGAGTTGCAGAAGATTAAAAAAATTAGTATCCAAGAATTACTGTACAATGGTATGAGAT
GATTTTTGTAAAAATAAAAAGGGGATTGTAGGTGAATAGCTGATAGATGATACAGACATTAGAGACATTAAAGAGAGTGACATTCAGAAAAAAAGTGTGGACTGTATTTTT
TGAACTTTTTTAAGAATACAGATTATTTTTAAAATTTCAATATCAGAAATTAATGAATTTTTCATATAATTCCTTAGATTTCATCAATAAAATGTTAATATTGTAATTATT
AATATAAGATAGTTAACTCCTGTAAAGGCAATGTACTTTTCCATTCCTTTTAAAATCTAAATGAATGTTAATGTAAAATAATTACAATCTGTATTGTGATTCCCAGCAGAC
AGTAAACATTTATATTGTTAGTGGTTACTATTAAGTATATTTTTGAAATGAAGTTAGCATTGGCATGTTGATCAGGTAGATGTTCTCAGTGTTTTGTATTGACGTGTTTTC
CTTAAGTGTTTGTCAATTTCGATACTTGGTTTGAATTTTTGAAATTTGGTTTAGATTGCAGTGGTTGTCACACTTCTGCTGTAAAGGTCCAGATAGTATATATTTTAGGCT
TTGCAAGCCATGGTGGTCTCTCTCGCAAATATTTAACTGGCATTGTAGCACTGAAGAAGCCATAGGCAATATACAAATGAATAAGCATGATTGTGTTCCAATAAAACTTTA
TTTACAAAAACAAATGGCATGCCAGGCTTGGCCTGCAGGTTCTATTTTGCCCAATTTGAATATGTAAAGACTGATGGTTACTAGTGAGAATTAATGGGAAGTTTTAACATA
ATGACATTTTCATCATAAATATATTCTTGGCTGGGCTCACTATTTTTAGAAATTAGAAAAAAAAAGTATTACTGCAAACTTGACCTGTGTAATTTTTCATATTAAAGTGGA
TCATAGATAGAAAGAGTTGTATAGATGCCATAAAGTCATTCAAATTTGTACTTCATATTAGTTTTACCACTGCCAAGTAATGGTCATTGAAAAGTTACTTAATATAAAGAG
CCAAAAAATATCAGTTTGAAATATTTTTGTTTAGCTTCATGATTTAAATATAAAACCTTGAAAGTTATGTACTATTAATTCATACACTGTTCATACTTACAGGCTAACAGA
TTGGTATTAGTTCATGACAAAAGAGATAAAAATATGAAGAAGGTGTTAGAATGACAATACAAAATTTTTTTGAGAAG
>chr1_83619287_83623905
CTTCCCTAAAGGGAAAGGCTAGGCTAAAATAAAAGGGAATCTGGAAGAGGCTAGCCTTGGAGGAGGTGGTAACAGAGTAGGGACCTGGGGTTAGGGGTAATTTCTTTGGTG
GTTCTCTGGAGTCACAGCCAGTACCATCCCCTCCCCCATCTGCTGCAGGTCAGACTCACACTTCTGATGAGTTGCAAATGTTTTATAAAGCTTTTTTTTATTCCTTTTAGG
ATAGGTTTCCTGTCCCATTAAAAAAAAAATCCCCACAAACTTTCAGCTCTCTTTTAAGCAAACTGCTGTCTGTATGCTGTAATTACGTTTCATTTTTTTGCATTGACTCCA
CCGGATGGAGGGTGCCATAAATCATATGAACAAATGTTCAAGCTAAAATCCTCTCTGTGAGCACCATAATTTAAGTGAATTCATTCTCAGTTCATCTCTTGGAGACATGAT
CTCATAGCATCTGTTCTGCACAAAGATAGCCATCTTCATTACCTGGGAAAATAGCAATGAGTTTATCCCAGATCACTTTGGATAGGCTCTTTCTTTATTCATTCATGCATT
CAAATATTTATTGTTTTCATATTATGCAAAAGGCATATATATATGTGTGTGTGTGTATATATGTATGTATACATACATACATACGTACATGTCATGAAGGAATTTTTTAAA
TGTGCATTAGTTGTAATTGTTTTGTTTTCCTGAGAAACCACTCCGCTTCATGTGTTGAACACTTACTTAGTTGGTGATACATAAGCAAATTTCTCTGCACCTTCTCCAGCC
TGCATTTACCACCCAGCAGTGCAGAGAGGAATTTTGGCAATGACCTCAAAGCGGGGCTCTTCCTTATAATTCCTTTGCTGGGTAGAATTTCATGAGAGCAACAGCAGATGT
GTGACCCGGTTTACAAGAAGATTCATTTGATGGTTTTCTTTTGCCCTATTTTGATTGGTTTGCATCTTGAGCATTATCTTAAGATGAAAAATAGACTGCATATTGATGCAG
CTTGAAATTTCAAAAGCAGCGGGGCTTATTTAGTCTTAGACAGTTTAAACATACTTGAACACCACTGCAGTACGACACCAACTTAGTAACACAACTGTTACTACCTACTAC
TTACCAAGGCTCAGTTTGTACTATTTGGTCAGCATGCTGTTGTTATTAATTATTTTAACTAATGTGAACTGAAACACCATAACATACTCTGGTTCACCACAGGCCCCACTA
CTCCCTATTTATTATCCTACCTCTTCTCCTCTTCACCCTCATAACCTAGACTGAGACAGGTCTCCTTTTGTTAAAATCATAGGACAGTGACAGGAGCATTTTACCAAGTAC
AAGAGTGGTATGCAGATCAGATCTTCATTCGAGAAGACTAGTTAATAGACTGAAATAGACTAAATAAGGAACATCAAAGGCTGGAATGAAAAGCTGGTGAGGTTATAATGT
TGGGCTGAAATCAAGATAAATTTTAATAGGGATAAATGTGAAGTCCTAAATAAGACCCAAAACTATACAACTACTAGAAGCAAACATAAGGGAAACACTTCAGGACATTGG
TCTAGGCAAAGATTTTATGGATAAGACCTGAAACGCATTGGTGACCAAAACAGAAATAGACAAATGAGACTATATTAAACTAAAAAGCTTCTGCACAACAAAGGACACAAC
AGAGTGAAGGCCTGTGAATGGAAGAAAATATGTGCAAACTATTCATCTGACAAGGGGCTAATATCCAGAAAATACAAGGGACTCAAACAACTCACTAGCAAAAAAAACAAG
TAATCCCATTAAAAAGTGGGCAAAGGACATGAATAGACATTTCTCAAAAGAAAACATACAAATGCTTAACAGGTATATGAAAAAAATGCTCAACATCACTCATCATCAGAG
AAATACAAACTAAAACCACAATGAGACATTATCTTACCCTAGTTAAAAAGGCTGTTATTAAAAAGACAAAAAATAACATGTTGGCAAGGATGCAGAAAAAAAGGAAACCCT
ACTACACTGTCATGTTTATTCCAGCACTGTTCACAATAGCAAAGATATGGAATCTACCTGTTTCCATCAGTGGACAAATAGATTTAAAAAAATGTAGTATATATGCACAAT
GGAATACTATTCAGCCATAAAAAGGAATGAAATCATCATTTGCAGCAACACAGATGGAACTGGAGGTCATTGCAGTAAGTGAAATTAGCTAGGCACAGAAAGAAATATCAC
ATGCTGTTCCTCATATGTGGGAGCTAGAAATGTTGATTTCATTGAGGTAGAGAATAGAATGATGGTTACCAGAGGCTAGGAAGGGTGTGTTGGGGGTGGGGAGGGAAGGGA
TAAAGAAAGATTGGTTAATGAGTGCAAGCATACAGTTTAGGTAGAAGGAATAAGTTCTAGTATTTGATAGCAGAATAGGGGGACTATAGTTAACAACAGCGTACAGTGTAT
TTCAGAATAGCTAAAAGAGAGGACTGGAAATGTTCCCAACACATAGAAATGATAAATACTCGAGGTTATGAATATCCTAAATACCCTAACTCAATCATTACACATTCTGTG
CATGTAACAAAATATCATATATATCCTGCAAAATATCACATATATCCCATAAATATGTATAAAATTATGTATCAATAAAAAAATTAAAAATGTGAAGTCTAGGCTGGGCAC
AGTGGCTCACACCTCTAATCCCAGCACTTTGGGAGGCCAAGGTGGGTGGATCATTTGAGGTCAGGAGTTCGAGACTAGCCTGGCCAACATGGTGAAACCCCGCCTCTACTA
AAAATACAAAAATTAGCTGGACATGGTGGCGGGTGCCTGTAGTCCCAGCTACCAGGAGGCTGAGGCAGGAGAATCATTTGAACCCAGGAGGCAGAGGTCGCAGTGAGCCGA
GATTGTGCCACTGCACTCCAGCCTGGGCAACAAAGTGATACTCCATGTAAAAAAATAAAATAAAATAAAACAAAAAATTGAAGTCCTTCTCTTATGCTCAATAGACCAGCT
GCATAAATATAGAATGAAGGAGGGATGGGAGGGATGGTTTAATAATAATCATGCATGGATTTTAAAATACATAGGCTTTTTAGTTGACAGTAAGCTCAACATGAATCAGTA
GTATAAGATGTGGCTACAAATTTTTTTTTTTTTTAGTAATTTGAAGTGGCAACTCAGAGTGTGGAATCCAGATCAAGAGAATGATGAGTCTGTGTGCTGTATTGTTTAAAC
TTTAAGAGAGACATTAACCAACTGGATCTCACCTGAGAAGTGATCTGATTGGAAGACAGAATTTTAAACCATTTCTTGTAACAGCTGAAGAAACAAGAACTACTACCCTAA
TAAGGAAAAGACTTAATATATGATTGATTTTCTCAAATATTTCAAAGACTTTTTTTAGAAAGAATCATTTTATTCTCTACTGATCAAGAAAAAGAAGTCATATTCAGTCTA
TCAGATCCATGAAGAAGTTCATACTTAGTTTTTTCTTTGTCTTTATTTAACTCAAATTCAGTGTGGATATTTATGATAATCTGTTTCCTTTATAGATGATCTGTTTGTTGC
TCAAGTTGACAAATACTATAACTAAGTCATCCTGCTTTCTGCTTGCAGGACAGGCATAAACTGTGGGATATGACTGATCCACAGTACTACATGTGTAGGAAAGTTGTGCAA
AAAAGCTGGAAAGGTCGGTGGGGCTAAGAGGTCAGAGTGCCTGAAATGTGGATCTTTCAGGCTGAATTTTATTTTGTAGACAATGCAAACAACTAAGGAGAAACATGATGC
ACATTGCAATAGTCAGAAGCTGGAGGGGCTTTATTAGGCAACATGGTTGGAGAATGTCAGCTCAGCACACCAAAGGACTGATGCAGGAGGCATTTCCAGGCAGACTAAACC
AAGAATTCAGTCTGGGTATACACATACACACACACACACACCATCCCAACCCTAACCCAGCATTCCCATGTCACACTGTGAAGGGGGTAAGCAAACAACAATAATGATACA
GAGCCTGAGATGGTAAATAAAATACTCAATGTGAGTAAACTGCTGCTTACTAACCATCTCATGCCACCAGATTACCATTTAGGCTGAGGCCTTAACAAGTTCATTTGCCTT
TACCTATACCAGAACCATTACCTTAACTGCTCAACAAACCCATTGTTAGATGGGCACATCGCTAGGGAGTGGAGAAGCAGTCCATGAAATGGAATGACTAGGTCTCTGCAG
CCCAAAACTCTAACTTGGTTAAGTTTCTCGGGCATGGATTGAAATATATACTTTTATATTTGAGATCATGTAGCCATAGAATGAACCAATGCAGATGGTGAAAGTGGCACT
GTTACCAAAACTTGCTCTACCTCGACCTTGGGCATGCATATACAATATATTTACTTAGCACATTTTCTCCGTTTATTAGGATGAGAACAATTCACATGTCCACTACTATTT
CCTCAGCAAAAGTATAAAACGCTATAGATCATAGGTGGGTTATTTTCACTCTTTTCTGCTTTCCAGACTTGATGAGTGAGGAGGGCCCTCTCATCCGTCCATGTTTCTTAA
TAACCAGTGTTGCGCATCGTGTGCTGTGCTTCACCCTAAAGCTGCTCTGGGTGGTGGTGACGATGGTG
>chr1_83623844_83627090
GTGTTGCGCATCGTGTGCTGTGCTTCACCCTAAAGCTGCTCTGGGTGGTGGTGACGATGGTGAAATTTAAGACATTCAGAGCAAATACTTACACAACATAGGTTATTATGA
CTACAATTGCTATGATTTTTATGATTCCTGATCCTACAGTAATCCAGGGGGTAGTTAATCACTCCCTTGGTGAAAACTGTTTACCCATAAACACTTTCATGAAGGCTGAGT
AGCAATTACGGTAATGGTTCTGGTATAGGTAAAGGCAAATGACCTCGTTAAGGCCTTGGCCTAAATGGTACCCTGGTGGCCTGAGAATGTTAGTAAGCAGCAGTTTACTCG
CACTGAATATTTTGTTTACCGTATCTCAAGCCCTCTATCATTATTGTTGTTTGCTTACCACCCTTCACAGTGTGACATGGGAATGCTGGGTTAGGGCTGGGATGGTGTGTC
TGTGTGTGTGTGTGTGTGTGTGTGTGTGTGCGCGTGCCCAGAGGTTTTCAACTGCTGGCTAGGAGTCTGCACATCTTGAACTGCAAGTTTAGGTACTCGGGTGACAGTCAT
CTCCTTTATTCTCAGGAATTAGTGGCGTTAATCTTGGTTTAACCACACTCAAATCCTGTAATCACTCATCCACTGATTTGTTTCAGCCAATGTCATAAATCCATCTAAATC
CTTTACCTATGGAGAGAGAGAGAAAACCCTGAAAAGAATTATTCACTTGACTAGCCTGCTGGTGCTGTCATAAAACACTACTTAATTATTACTAACACTGCAACATTTAAT
GGATTTCCATTATAGGACTTCTAATCCTTTACTCTCTGTGGGTGGTAGACTCTTTGAAGAGAGCACAGCATCTTCTAAGATGCCCAGGGTTGTTATTATTCATGGCCAACA
AAGTGGCCATGACCACACAGGGTCCAGCCTATACGGCCTTTGCTTCAGATTGTTCAGCACTGGCCAGAGCCGAGTCCAAGCCAAGATTTACTTAGTGGAGTACAAAATCTT
ACTGATTCTTTAAAGAGCACAACAGGCCATCCACATAGCCTTATACCAATTGAGAAAGAGGGAGAATGAGAAGAATGAAAAAACACGATGTTTTACATATAGGTATTCCTT
TAAAAGTGAAAGGGCCAGGATGTTGGCCAAGCACCCTGTCTCTATGCACCTGGTCCTTCCCTTCCTATTTCGGCAGTTTTCTAGAGGACAGCCTTCTGATTTTTGTTTTAT
TCTTGCCAATTTCCTAGTTCACAGGTGTGATGAAGAAAGGTTCTTTTTCCTCTATAGGGCTGGAATCTTAAATGATATAATATGGACTCACCAGAAATTAGTAATTAAACC
AATTCTAGTCTACATGATGGTTCAACCCACATAACTGTACAACCCACTGAATGTAAAACAAAAACAAGTTTTCAATGATGCCTTTTCTACCTCTAGCCTCACCTCTAGGCT
ACCTCTAGGCCCAGGTTATGCTTCTCACTACTCCACATAAGGTAGAACTTAGCCTGGCAGAGGAAGATGGGTGGAAAGGAGCTCTGGGTTGACCTAATTTGGTCAGAGGAA
GGACAGTGATTCTGCCCATAGGTTCTAGCAGGTGTAACAACAATGGCATGGATGGCAGTGTGTGTGCATGCACTGGTGCATACATGTATACTTCATCAGCTCACCCAAAGT
GAAAGCCACTGAGGTCAGTCTATTGCAGGGCTGGCTGGGTTTGGTCATGGTTCTTACAGGTAATGGTCAGACTGTCCTGTGCTGGAGTGTGGGTGCCTGAGCAGCCCACCA
GTTTTCTCAGTCTTTCCCTAAAACCAATATCACTCTTACAATTCAATCATAGCATTTGCTCCAAAGCCATATTCCCGTATTTTAACAGCTTGTTTCATCTTTGTTATGACT
GAGGACTTACAAAGGCTTCATCTAATTTAGGAAACAATCTGGTGACCAAAAAGAATTTTCTCAGAGACTCCACCAGCACAACTTCGCAATGCCATAAATCTTCAAAGAGCC
AACAAATTTAAATGAAAAAAAGCTCATGTTTTCAATTAAGATTCAGATTTTGTTTTACGTCACTATTTAGGCATCAAAACAGGAGTAGCTGACCAAAACCATCTCAACATC
ATACAAAAGAGGAAAGAGGCAACAAAGACTCCAGAAGTACTGTGTCTGGTCCAGATGGCACACTTTGAGTCTAAAAATTCAGTAACAAATCTGCAGGGTTGTTGGTGTGTA
TGTGTTGTTTCATTTTTAATATCCCACACAGGTGGCTTGATTTGTCTATCCACAGAAGGATTACAACCAGCAAGTTGGAAGGAATTAGCCTCCAATTAAACTTCCATGCCA
CCTGCCTGGCAGCTTCTAGAACTAGACAGGGGCAGGTCATAGGTTCAAAGAAACTTGAGATTTGCAGGAACTATAGGAGGAGAGAAATGGAGCTCCTGTTCCCTCCTCTAG
CCCTAAATGTTCTCAGCTAGATTAGGCACTCCCAGCACACAGGAGGCCCAACTTGCCTTTCCTATTTTCTAGGATGCTATTGTTTGCTTAATCCTCCCCTTGGGCTATCTA
ATCCTCACTTAACCACAAGTTAAGGACATTGCACCCACTTGGAACGCAGAGGAAACCAAGGCACAGAGCACTTAATACAGTGCAGGGTAGTCAGCGACCAATCAACGGCAT
TTAAAAAGGGTCACTTTATAGCAGAAAAAAAGACCACAGAAGGAAAGGATGGAAAGGAAGTCCATGAATAAGCTTATGTATGTATGTTTTTTCTTTAGAAAACAGAATTAG
GAAGCAAGAAGTTTTTTTTTTTTAACTTTGGGAGTCAAGAAAAAAAATATATACAGCCTTGCTGCCTGACCAGTATGAACAGTGCTATTGAGGAAAGTGTATGCAAAGTGT
TTCCTGAATGGCTCACTTCACAAGACCCAGCACACTCAGGTAACAGCTGATGTCCTGGCATCAAGCACCAGGGCCAGAACATGGCAGGAAGCAGATGGTGTCATATTTCCT
GGGTCTCACTGTCCAGTTGAGTTCAGCACCTGTCAAGTACAAAATGAAACGTCTCTCTTTTCACAGAGCACCACACACATGGCAACCTGGGGTAGCAGCCATGGCAGTAAC
AGGAGTTCAGGAGAAAGAAGCTTCTGAGGCACTGGGGCATTCTGACTGAAGACAAGGAGGGCACAGGGCAGAACTGGCAGCAGGAGGTCATTCTCTCTTTTCATCCATTTA
ACAGACAGAGCAGAGTGGTTAGCAAGTC
>chr1_83723311_83728165
GATTCATCCTGGAGCCTTGGACATAGGCACTGAAAATTCTTTATTTTTGCGATTGTGATTTTCATTTCATTATTCTTTTGAATACACCCACAATAGGGGCAAATGTCAAAA
GCACATTAGCTAGCCTGTAGTGAGGACCTCCCAGCCAGACTAGAGCTCTGGCTCTCCTGCTTGTGTAGCCAGAAGCTCGGCTCTGGGTATACTGTGAGAGGAGAGGATTGG
CTGCTGCCAAATCCTGGAATTCCTCCCCTGGGGTAGGAGTGCCACTGGGGTGACCGTCTTGCCCTTTCTCTCACTTTCTAACTCCCCACCATGTGTATGGCAGAGGCACCT
GACAGTTATAACTGCAGCATATTCTGGAGATGACTTTATGGTCTAAAAAGAGTGTTGGTTTGGAGTTCCAAGTTAAGGAATCCGGGAGTGGCCCACCTGAAGATTTATTTT
TTATACATGAAGACCTTCAAACCCCTGGCCCATTCCTTGGAATATAGGCCATATAGGGGATCAAGGCCCTTTGTTTTAGGTTAAATGGAAGTTGCTAGGTGAGGGTGTTAA
GTGAAAATACTATATAAACTGCATGGTTTTTACAAACGATAATTGTCTTCCTGTCCAGCCCATGGCCACTGAACTCCTATATGTAAGTCCCCCCAGTAAATCCTATGTCTT
GAATGCTAGCTCTGGATCTTTTCTTCAGCTTCTCATATATGATCACCTCCCTACCGGAGTCAACAGAGATCTGATACAGCACCATGAGAGGTCTCTAATGGGCAGGTGAAT
TGCAGGATCTGGGCATGCCTAGCTCACTTTCCCTCTCTCTGTCCTTCCTTGTAGTACCTTTTGTGTTGTTATTGTTAGAGATATGGTCTTGTTACGTTACCCAGGCTGGAT
TCAAACTCCACCTGTAACTTGCAGTGTCTTTACAGGATCAGGCTTTGTCTCTGTGAAGTCAGTCTTGCCCAGACTAGCACTACTGGGGGAATAAAAGTGTGTAAATCTGTT
ATGTGAGATGAGGCAAGTTTGTCTGCCCACAGATAGATGCCACAGTTTTCAGTATTAGCCTTATCAGTAAAACAGTGATGTTCTCATTTCCCATCTCTTATTCTTTTGCCT
TATTTGGGGGTATTCTCAGAGCTTATGCAGGGAAGGCAGATGCTTCCTTATTGGGCCACATTGAGTCCTCTCTCAAGTCAGTTTCTCTGGGAAGCTGACTCTGAGACAGAG
ACTGAAGTATAAGATTATTAAGGAAGACTTAGAATATCACTGGTGCAGAATAGAAGGAAGCAGGTTTGGGCAGAGAGGGAGGACCTGGGCAGTCAGAAAAAAGCCTTCAGC
CAGCTTCCTGAGGAGCTCTGGGCCTCTAATGGTCCTTCAGAGTCATCCTGAGTTGAGAGTTATACCTTTATAGCTACCTCATGAACAAGTTATTGGATACTCGGGACTAGC
GTGAAGGGTGACCTTAAGTAAGACAGTTCCCTTTACCTGAGGACACTTCACAGAGAGGGCTGGACCCAAAGGCTTTCTATTGGCAACTCTCCGAGAAACTGGAGGAGGGCC
TGGTTTGGGCACAGCCCACTACGAACCCCAATAGATTCCATGGCTGGAGTTTCTCTCAACTAGCCTAGAGTTTGGAAAATTCCTTTATTTGTGAGGACATGCAAAAAGATT
TTCAAGATCATGTGCCATATGTGTGTGTGTGTGTATGTTCATTAAATTCTTTCTGAATATACATGGATACATATGCACGAACACAATCTACCCCTATATCTTAGAACCATG
TTATGAGTTGGCAGAAATTAAATTTGAATGAGGTCCTCAAACTTCCACTGACAGAATGTAGTACATTAAGTCATTCATTTGTTCCATGAGCTTTTGTTGAGTGACTTCTAG
GCATTATGTATGGGAATACATAGGTGTACACATTGTTCCTGCTTTCACCAAGGGTTCAGGCTCACAGCTGAAAAATTTGCCCTGAATGAAGTCTTCTCAAAGCCCCAAATT
ATAATACATTATTCTCCTGCTCTATGTTCCCATGTGTGATGTACTTCTTCACCCTAAGTTAATAGCTGGTACTTCTCAAATCATCTGTCCTTTCAATCACTGCTATTGGAG
ACCATATCTGCTTTATTTGCCACTCTATCCCCAGTGCCTTACAGTGTAGGTTAGTAATTAATAGTAGGTGATTAATAATAACATACCTTACATAGTAGGTGATTAATGAAA
CATATTGAAACAATAAATGAATAAACAAATATAATATATCAAACATGACAGATCAAAATGCATGTGGGTTCATTCTGAGAAACTCAGAAAGGCTTCACAAAAGAGAGACAA
ATGTTCAAGGATATTTGCAGCGAGAGAAGAGCACTCAAGGAGCACAATTATGCAAAGGTCTGGTAAGTTTAGTGATCAGTTTTTAATTCAGTGTGGTAGAAGCATAAGGTG
ATGAGGCTGAAGATATAGGTTAGGGTCATGAGCTACACAAATTAAACATTTTAGGGGAGAAAGCTAGGGAGTCAAATGCATGAAACCATGGTCAGAGTCAGAGCCAGGACA
GTAAAATACAAAAAGACAGGAAAAGCACAGGGCAGACCAGCTAATGCTTCAGGCTGCATTCCACAGGAACAAAGCAAGCCTCTGAGTACAGTAGGCACTGGTTTAGAGCAA
AGGGTAGAATGACAATCTTGAAGAAACCAAAACAGAAATCCCCGGCCCTCATGCTCCATAGCAGCATCCAAACACCTTGCCAAGTCAGGACTCCAACCTGGGCAAAGACCA
GCCATTATCCTCATGAAGAGTCCTCTTGCATACGTAGCAGAAAATATTTTTTTTCTTCAGTTGATCCTGACTTATTTTCTAAATAAACATGAGCAAAATCAAGAGGTGCTG
AGCCAGAAGTTTTGAAGGCAGCCAGGTAACACAAGGACCTGACATGATCCAACCTCTGCACACGCAGATTCAGCAGAAAGCAAGAAGCAGGCCGGTCACAAAGTGCCCTGA
GAGAGTTCTCTGCAGCAGGAACCAAAGAAAAATCAAATGGCTGCGGCTCACCATTAACAAGACTCACTGGATGCTCAGGACTAGGGGAGTCCAAAAATCTGAGAGGCCATC
ATTATTAGCCAAGCACACAGGATAAAGGTCTGGGAAAAAGAAGAGGAAGGCAAAGGACAGAAGTTGGAATGGTGCTTCTCTGAGTGAATGTGCAAAAGCATACATTTTCTA
GCCAAACAGTCAGCCATGGATATTCAAAGTTGAACCTTATTTTCCAAAAGCATTTGGATAAATAACTGCCAGATTATAATCCATTAGGTTTGGAATAAATAGTGTTAAAAT
ATTTTTAAGATTGCATTACATACTTGTATATATCGTAAAGATCAAGATACAATTAAGTCCACTTACCATAATTGGCTAAATACAAAACAAAACAAAAAACTAGCAAAGCTG
TGGTCCTTGACCATCAACTTCTAAATGTAATCTTTAAAATGCATTTTCACTTTTATTTTTAGAAACTTCCATCAATTCCTAGCTCTAGGCTTTCTGAAGCTTCTTACAGAT
CTGGGCTTCCTGTCTCCTCTTTGCTTATATGCCCTAGCTTTTTTGAGAATGATACTTGTATTTTTTTTTTTTTTTGCAAGTCAGAGTCTCACTCTGTCACATGCAGTGGCA
TGATCTTGCCTCACTGCAAGCTCCACCTCCCAGGTTCAAGCGATTCTCAAACCTCAACCTCCTGAGTAGCTGGGATTACAGGGGTGCACTATCATACCCAGCTAATTTTTT
GTATTTTTTGTAGAAACAGGGTTTCATCATGTTGGCCAGGCTGGTCTTGAACTCCTGACCTCAAGTGATCTGCCTGCCTCAGCTTCCCAAGGCCGGGCATGGTGGCTCACA
CCTGTATTTAATATTTTTAATGTAAATTTATTTGAGCCTCCATTTTCATTTAACTCACAATATGGTTCAATATTCTTAGGGTTCAGTATTTTTGAAGTCATTCCCAATGAA
GTGGCATGGGGTGGTGCAGGTTTTCAAACATTTTAGCAAAATTCATTTTAAAAGTTAAATCATACATTATTGCCATATGTGTAAAACAGAACACAAACTCAGCTGAACGTG
GGCTTGGATGGTGAGGAATGGGGTGCAACAAGGATCACCTCGGAATTCTCAAATGATTGTTTAGAAGTCACTGATGTGTTAGAGAGAGGCCTGGACCAAAAATTAGAAAAA
CTTGGCTGTCGTCATGGCTGTGTCACTGAGAAAGCTTAACCAGTCATCTAGCACCCCTGAGCCTCAGTCTTCCCTGTGTGAATTAACATAAGTAGAATAAATAATTTGGAA
TGCTCAGTCTAACTAAATAAATCTTAGTTATCCTGAGAATATAAGTTTTATTTACTTGAATAAACTGTGCCTCTTTGACTAAAAAGCTGTACATGTCCTTTGAAAATCTGA
ATTTATCAGGCATTTTCTGTTCTCTTATTCATCCTGAGTTTCATTACGTCTCCCTTTGCTTACTCTCCAAGATCATTTGAAACTGCATAGTTAGAATCCCATTCTTGAATG
TTTTCCATTTCTCTTAAACTTTCTTCCCTTTCAGAATTTTGCTGTAAAATTATGCCTCTCTGCTCTCCTCTCCTGTTAAAATACCAGCCCTCTTGAAGTCGAGGGGACACA
TCTGACAAGGTCCAGCCTCCTCACTCTTGGTTGTCACTTCAAGATGACATGGTGTGGACACTTTTCCCCCCAGGTTTCAATCACTTCTACTTCATCAACCAATTTCCACTT
GCAGTTCAGAATTAGGGCCAGACTAATAGTTTCCTCATTCCCTTTCTCTACTCTCTGGGAGGAAAAATTATCAGAAATTGTG
>chr1_86487462_86489069
CCCTGGGGTGGAGTCTGGGTGTGGGGTGGGAGAAGCTCATGTGGCTTCAGGGTGATGAGGCAAAGGACCTTGGATCTTATACTGTGTTCAAGATCCCTGCTAGTCCCTGCT
GCAGGCCCTGGTCAGGTCTGCCCTGTGCTCCTTGCAGTGGTGTCTGCTGTGGCCATATTAGTTTGGCTTGTTCTCTTGGCTTGCTCAGGGCCCAGTAGTCCTCCTCCACTG
ACTCAGCCCCACCCTGGCTCTCCCCGTTGGAGCAGAGCCCTGAGCACCACCCTATCCTCCATCCAGCCTCTAGCCATACTGTATACTCCTCAGCCTCTGTGGCAGGATTAT
CCTTCTCTCACCTGCCAACACCCAACTCAGCTGTCTTCTGTCTCCTCTTTAGGATATGTGGCAACATTTGCCTGTTTTCCATGACACACAGCAGTTATGGGGAGTGCGACA
AGAAAATCCAAATTGGGCCTCTCTGGCCTGCAGCTTAGTAAGGCCAAAGCCGTGATCACAGCTGACAGGCTTCTGGGCTCTGGGCTCTTTGACACAGCAACAGCAACAGTC
ACTGTTCTGTTCTCTTCTAGGGAGTCAAGGTAGCCTCCTCTAATAGCTGAAACAGTGAGTGAGGCGGAAACCTCCTCTGCCCTCAGCTTTCCCTTCCACCTTCAGAGGACG
CCTTCTTTTCTGAGATTCTAGGCCTTTGGAAGATGCCTTCTTATCTGAGATTCTAGGCCACAGATGCTTAGGCTTGATTTCTTGTTTCCCCTAATTCTGGGTCTCTCCTTC
CACTCCGTTTAGGGGAAGAGTGGACTCTTGCTTTCTCTTCTTAAATAGATAGCATTATTCTTTTATCTAATTTTCCTCCCGTCCTAATCTTATTCAACATTGGCAGAAGGA
GTATCCTGTCTATACCATATAAAAAAATAAATAAATAATCCAAATATACCAGGAGTAGTTGAGACATAGGTGTCACAGAACAACTAGGAACTGAGAATTAATGGAAATGAA
ATGTTTTGCTTTAATCAGAAAGGCTGTTAAAAATATTGACAACTCATGTGACCTAGGTAATGACCAATCAGAACCAATGCCAGCCAGAAATAGCTGGTATTGTCAGACTGG
TGAATATCATATAAGTTAAAGTCTGCCCTGGGTCTAATATCCCCCCAATATAATCCCCATTAAATGAGATGGTTTCTGAAGGCATCTTGGAAGCTCTGAAAGCCTATCAAG
GAGAGACCAAGTGAAGGAAACTAGGAACACCTTCTTTGCTGTTTCCCCAGTGCTGTCCACCCCTAGAGTTGCCCTGCATCCCACACCGTCCCTCTCTGCAGCAGACCAGCC
AAGGGGAAAGACAGCGGTCAAGTTCCATGAATGCTGCTGGGTTAAGATTGTATCATTTCAAGACAGACAGATATTTGGTCATTCCCAGACAATTTTGGTTATTCCCTCTAG
AATTTCTTTTCTCCTTTCCTGTAAGCAGAATTTTCATAAACACTTTGGCCACCCTAAGTCTGATAACTCGTGCCCTAAATTCTGTCCTTAGGTGATTAGGAAGAAATATCC
AACTGATGGATCTGAAATTGTGCTGCTGACGGATGGGGAAGACAACACTATAAG
>chr1_91655786_91656091
TAGCATGTCCCCTGGGCCCTCCTGCAGAATAAAACTGTTGGGTTTCCCAGCCCTACATGAGGTAGCCAGTCTTGTAAGCCTACTACTCTGAGGCTTTTCATCCCTTCTTTC
ACCAATGCCATAGAAGTTGTCATAGTTCTACAAGGGCCATCCCTTTCCCGGAGCAGCAAGTTAGCACTACTTCCCCGGGTGCATACAAGGGAGTTAAATCCTGCATCATAG
GAGAATACTCCCATATCAGTATGCTCTCCATGGCAGGAGACTCTAGGTTGGCCCCCTGATCCCACCTTCTAGTGTTTACATTCT
>chr1_92168534_92168854
TAAAATGTATCATATTTATTACTATTCCATAGAGCATTTGACCTTGTAATGTCATAGTTGATATGAAAAGGCTGTGGAAGGTGTTCATATCAAGGGCATTGGTGTTTTAAA
ATAACATTTGGTTGAAAAGATGAGATTTTTTAGCTTTGTGTTCATTTATAAAATTTTGTTATTAATAAGTCTTCATAAATAACATGTACCCAACGATCTTAAAAATCTAAA
TGATGACATCATTGATCTAGCTTAGGAGTAAGTAGATTCTGAAAGGAATAATGACTGGTTGCTATGACAATGTGGCTCTCACCAGCTGCTGATTTGTTG
>chr1_93664688_93664887
AAGCTAAAAGCCACTGTTGAAATTTTAACTTGGCAGCAGTCAGTCAAATTGAATAGGGTAAGAACAAGAAAAACCGTATCAAGGCCAGTATGTCTCTTGGCAGGCAGAGAG
GATCTGGCATCAGTGAATCATCAGGCTTCAGGCTGTCTAAGCTCAAACACAGCACTTCTGATAAAAGCAGATGCTTTGTTTGGCTGCTA
>chr1_94367721_94375831
GGTGCTGAGAAGAATGTATATTCTGTTGATTTGGGGTGGAGAGTTCTGTAGATGTCTATTAGGTCTGCTTGGTGCAGAGCTGAGTTCAAGTCTTGGATATCCTTGTTAACC
TTCTGTCTTGTTGATCTGTATAATATTGACAGTGGGCTGTTAAAGTCTCCCATTATTATTGTGTGGGAGTCTAAGTCTCTTTGTAGGTCTATAAGGACTTGCTTTATGAAT
CTGGTTGCTCTTGTATTGGGTGCATATATATTTAGGATAGTTAGCTCTTCTTGTTGAATTGATCCTTTTACCATTATGTAATGGCCTTCTTTGTCTCTTTTGATCTTGTTG
GTTTCAGGTCTGTTTTATCAGAGACTAGGATTGCAACCCCTGCTTTTTTTTGCTTTCCATTTGCTTGGTAGATCTTCCTCCAGCCCTTTATTTTGAGCCTATGTGTGTCTC
TGCACGTGAGATGGGTTTCCTGAATACAACACACTGATGGGTCTTGACTCTTTATCCAATTTACCAGTCTGTGTCTTTTAACTGGGGCATTTAGCCCATTTACATTTAAGG
TTAATATTGTTATGTGTGAATTTGATCCTGTCATTATGATGTTAGCTGGTTATTTTGCCTGTTAGTTGGTGCAGTTTCTTCCTAGCATTGATGGTCTTTAAAAGTTGGCAT
GTTTTTGCAGTGGCTGGTACTGGTCGTTCCTTTTCATGTTAAGTGCTTCCTTCAGGAGCTCTTGTAAGGCAGGCCTGGTGGTGACAAAATCTCTCAGCATTTGCTTGTCTG
TAAAGGATTTTCTTTCTCCTTCATTTATGAAGCTTAGTTTGGCTGAATATGAAGTTCTGGGTTGAAAATTCATTTATTCAAGAAAGTTGAATGTTGGCCCCTACTCTCTTC
TGGCTTTTAGAGTTTCTGCAGAGAGATCCACTGTTAGTCTGATGGGCTTCCCTTTGTGGGTAACCCGACCTTTCTCTCTGGCTGCCCTTAACATTTTTTCCTTCATTTCAA
CCTTGGTGAATCTGACAATTATGTGTCTTGGGGTTGCTCTTCTTGAGGAGTATTTTTGTGGTGTTCTCTGTATTTCCGAATTTGAATGTTGGCTTGCCTTGCTAGGTTGGG
GAAGTTCTCCTGGATAATATCCTGAAGAGTGTTTTCCAGCTTGGTTCCATTCTCCCCGTCACTTTCAGGTATACCAATCAGATGTAGATTTGGTCTTTTCACATAGACCCA
TATTTCTTTGAGGATTTGTTCGTTTCTTTTCACTCTTTTTTCTCTAAACTTCTCTTCTTTCTTTATTTCATTTATTTCATCTTCAATCACTGATACCCTTTTTTCCACTTG
ATCGAATTGGCTATTGAAACTTGTTTATGTGTCATGTAGTTCTTGTGCCATAGTTTTCAGCTCCATCAGGTCATTTAAGGTCTTCTCTATACTGCTTATTCTAGTAAGCCA
TTTGTCTAATCTTTTTTCAAGGTTTTTATCTTCCTTCCGATGGGTTCGAACATCTTCCTTTAGCTCGGAGGAGTTTGCTATTACTGACCTTCTGAAGCCTTCTTCTGTCAG
CTTGTCAAAGTCATTCTCCATCCAGCTTTGTTCTGTTGCTGGAGAGGAGCTGCAATCCTTTGGAGGAGAAGAGACGCTCTGGTTTTTAGAATTTTCAGCTTTTCTGCTCTG
GTTTCTCCCCATCTTTGTGGTTTTATCTACTTTTGGTCTTTGATGTTAGTGACCTACAGATCGGGTTTTGGTGTGGATGTCCTTTTTGTTGACGTTGATGCTATTCCTTTC
TGTTTGTTAGTTTTTCTTCTAACAGTCAGGTCCCTCAGCTGCAGGTCTGTTGCAGCTTGCTGGAGGTCCACTGCAGACCCTGTTTGCCTGGGTATCACCAGCAGAGGCTGC
AGAACAGCAAATATTGCAGAAGAGCAAATATTGCTGCCTGATCCTTCCTCTGGAAGCTTCGTCCCAGAAGGGCACCCACCTGTATGAGGTGTCAGTTGGCCCCTACTGGAA
GTTGTCTCCCAGTTAGGCTACATGGGATCAGGGACCTACTTGAGGAGGCCGTCTGTCCATTCTCCGAGCTCAAACTCTTTGCTGGGAGAACCACTGCTCTCTTCAGAGCTG
TCAGACAGGGACGCTTAAGTCTGCAGAAGTTTCTGCTGCCTTTTGTTCAGCTATGCCCTACCCCAGAGGTGGAGTCTACAGAGGCAGCAGGCCTGGCTGAGCTGCGGTGGG
CTCTGCCCAGTTTGAGCTTCCTGGGCTGCTTTGTTTACCTACTCAAGTCTCAGCAATGATGGATGCCCCTCCCCCTGCCAGACTGCTGCCTTGCAGGCTGATCTCAGACTG
CTGCACTAGCAGTGAGCAAGGCTTGGTGGGAATGGGACCCACCAAGCCAGACACGGGATATAATCTCCTGGTGTGCTGTTTGCTAAGACCTTTGGAAAAGCGCAGTATTTG
GGCGCAAGTGTTCCATTTTTCCAGGTACCACTGTCATGGCTTCCCTTGACTAGGGAAAGGAAATTCCCTGACCCCTTGCACTTTCCGGGTGAGGCGATGCCCTGCCCTGCT
TTGGCTTGCCCACTGTCTAACCAGTCCCAGTGACATAAACCTGGCACCTCAGTCGGAAATGCAGAAATCACCTGTCTTCTGCATTGATCACCCTGGGAGCTGCAGACTGGA
GCTGTTCCTATTTGGCCATCTTGGAAGAATGTGCATTTTTAACAGGGACTTCAGGGACTTGTGAGTTGAAAACCATGGAACTATATCAGACTACCTCAAAAATATCCCCAA
ATGTTTATAAACAAAGCCAAGGCCATGCATTCAGGCCCGGTGAGGTCCAGGAACTGTGCAAGAGGCCTCTGGCTCAGAGGGGCTGAAACAGGTCTATTTTGCCATTTCTTT
AGATCTTCTTTGATATTTTTTATTAGCATTGTTTAGTTTTGGGAACATAAATCTTGTATATGTTTTGTTAAATTTATACCTTAAGTAATTCACTTTTATTGAACAATTTAT
AAATAGTACAAGTATTTTTCCTTTCTGTGTCCCTGTGTTTATTGCTAGTATATAAGAATACAGTTGATTTTTGTATATTTATCTTGTATCCTGCAAACTTGCTGAACTCAT
TTATTTCTTGGAGTATTTTTGTTGATTACTTATCACTTTCTCTGTACACAATCATGTAATTTTAAAATAGAAATAGTTTCATTTATGTCTTCCTTATTTGAATGCTTTTAA
GTTTTCTTTCCTTGCCTTATTGCTTATTAACTTTTGCCACTATTTTGAGTAAGATTGGTGAGGGTGGACATATTTGCCTTATTTCTGATCTTAGGGGAAAAGCCTCATTTT
TTACCAAGTATAGTGTTAGCTGTAGGGTTTTTGTTGTAGATGGTCTTTATCATGCTGGGGAAATTATCTTCTAGTCTTATTTTTCTGAGTTTTTATGATGAATGGGTGCTG
ATTTTGTCAAATGTTTTTTCTGCATTGATTGATATGCATGTGGCTCTTCATTTTTAGCCTGTTAATGGGTTGAATTACACTGATTGATTTTCAAATACTGAATCAGGCGTG
CAACCCTGGTATAAATCTCACTTGGTCAGAGAATATAATTCTATGCTGAATTCAATTTGCTAATACTTTGTTAAGGATTTTTGTGTTTATATCATGAGGGATATTGATCTT
TAGTTTTCTTTTTGCACTGTCTTTACCTGGTTTTGGTATTAAGACAATACTAACCTCGTAAAATGAATTGGGAAATATTCATGCCTATTCTATTTCCTGGAAAAGATTGTA
TAGAATTAGTGTTAATTCTTTTTTAAATGTTTGGTAAAGTTCTCCAGTGAAACCATCTGGATGTGGAGATTTCATTTTTGGGAGTTTTAAGATTACAAATTCAATTTCCTT
CATAGTTACAAATCTGAATTATCTATTTCATATAAGTAATTTGTGGCACTTTGTATTTTCTGAGGAATTGGTCCATTTCATCTAACTTGTCAAATTTACATATGTAGACTT
GTTAATATGCATGTAGACTTTTAAATAATCAGGGAATACTACTGTGTCCAGAGTTGGTTCCTTCTGGTGGTTTCTTGGTCTTACTGACTCCAATAGTGAAGCCGCAGACCT
TCATGGTGAGTGTTACAGCTCTTAAAGGTGGCACGGACACAAAGAGTGAGCAGCAGCAAGATTTATTGTGAAGAGCAAAAGAACAAAGCTTCCCAGAGTGGAAGGGGACCT
GAGTGGGTTGCTGCTGCTGACTGGGGTGGCCAGCTTTTATTCCCTTATTTGTCCCCACCCACATCCTGCTGATTGGTCCATTTTACAGAGCACCAATTGGTCCATTTTACA
GAGTGATGATTGGTGCATTTACAATCTTTTAGCTAGACACAGAGCACTGATTGGTGTTTTTTTACAAAGTGTTGATTGGTGCATTTGCAATCCTTTAACTAGGCACAGAGT
GCCGATTGGTGCGTTTTTTACAGAGTGCTGATTGGTGCATGTACAATCCTTTAGCTAGACTCAGAGCACTGACTGGTGCATTTACAGTCCTCTAGCTAGACAGAAAAGTTC
TCCAAGTCCCCACTCAACCTAGGAAGTTCCGCTGGCTTCACCTCTCAATCCCCCCTCTAAATAGGACACCCCAACTGCTGTTGGGAATTGGGCAATGACTGTTCTAGCTAC
TTCCTGCTGGATAGGGGCAAAGAAAGGGCCCTGCAGTTGTAGTGTCCTCCAGAGGGGAACTCTTTAGGCCAGTCAAAGGGCCAGCAGGTCAGTCCAAGGGTCCTCAGTAGA
AGTGGTTAGTTGAGCTCATTTGGGGTTCCACTTGTAAGACCATCTGTAGTTTGATGGCCTCGATCCTACAGGAAACAAATTTGACAAGGAGGTTAAAAATACAGGGCCTGA
AGGTGAGTAATAGCAAGATGTCTGTCACGGGACCTAGAAAGGGGAGAAGCCATGTCGCCCAACTTCAGAAGTTGGTATAAGAGTTTGAAAGGCATTATCTGATTTCAGAAG
CCGTTTCCTGTAAATGCCGGGGGGCATCTCATACTATCCCTGACTGAAGTGTAAAAACAACACTCTTCCCCTAAGAAGGTGCAGAGTCCTCCTTTCTCAGAAGTGAGGAGG
TCTAGGCCTTGGCAGTTTTGGAGAGTCTCTGCTGCCAAAGGGTCTATTTGAGATTGTAGAGTAAGGATAGATTTCATTATTTCTTGCAAACTGTCTGAGAAATCCTTTGAG
ATTGTGTGGTAGTAGGATAGTGAAGTGGACAAACTTGCTAGTCTGGTTCCTGTAGCAGTGGCCATTCCTAACCCTATAAGTAGGGGTATTAGTTGTATGGCCCTGCACTTA
TGCACTTGAACTTTGAGGGACACTGATAGGGTCTGATTTCCTGGGGCAATGTTAATGTTGGGACTTAGGAAGACTAAGGTGCAGGTGCCTGTCCTGTTGGTGGGGAGGCAG
ATATAGGTTGAAGTTCCACATAAGAAGAATATGCCTTGGCTGGGTAGACAGAAATTTACCCTGGCTTTTAAAGGAATAGGGTACACTGTTTTTTCCTTACTACTTCTATCA
CTCTCTTTTTCTCTCTTTCCTTCTCTGTCTCTCTTTTTCTCTCTCTCTGACTTTCTCTCTGGCTCCTTCTTTTTCTCTTTGTCTCTTCCTCTTTCTCTCTCTTTCCTTCTC
TTTGTCTTTCTCTGCCTCTGCCAGCCACTTATGCTGCTGTTCTCCCCTCTCCTTCCCCTTCTGATGCATTCAGCAGTGTAAGACTGCCACCTCCTTGGGTTTTTGCACTGC
ATGCAATAACTCCATGGTTTCCTTGTGATATTTAAAGGGGGTTCCCCCAGAGGTTAGGAACTCCCTTTCTTTCCATATTGCAGCATGGGGCATGTAGGAGTAGATAAGCAT
ACTTGCTATCTGTATACACATTTATTCTTTCTCCTTTTCCCAGTTCTAAGGCTCGGGTAAGTGCCATTAGTTCTGCTAACTGGGCACTGGTCCCTGGGGGAAGCGGCTTAC
TTTCAAGTACTATTACATCACTAACTATGGCATAACCTGCCTTTCATATCCTATTCTCCACAAATGAACTTCCATCGATATATAGGTTAAGGTCAGGATTAGCTAAGGGGA
ATTCTAAGAGAGCCTCTTGGGTGGCATAAGTCTGGACTATAATTTGTTGGCAGTCATGCTCGACTGGTTCTCCATCCTCTGGGAGAAAAGTGGCAGGGTTGAGGGCCACAC
ACGTGCATATTTGAAGCACTGGTCCCTCAAGAAGTAGTGCCTGGTATCTGAGCAGGCAGTTGTCTGATAACCATAAACTTCCTTTGGCATTTAGTATGCCATTTACATCAT
GAGAAGTCCAGACAGTGAAATCCTTTTCTTGTATTATTTTGATAGCCTCTGACACTAAGATGGCCACCACTGCAATTACCCATAAACAGGCCAGCCTTTTGCTTTTATATC
AATTTCCTTACTTAGGTATGCCACTGGTTGTGGGGTTATCCCACGAGTCTGCGTAAGGACTCCAAGAGCTATTCCTGCTCTCTCTGTGACATATAAAGAAAAGTTTTGTCC
TGTGGGAAGGCTTAAGGCTGGAGCTTGTACTAGGGCCTGCTTTAAGGTTTTGAAGGCTGTTTCTGCCTCTGGTTCCCATTCTACTATATGAGTATTTGCCCTCTGGGTCTC
CTTGATTAGATTATAGAGGGGCCTGTCTATCTCGCTGTATCTGGGGATTCATAGTCAGCGAAAGCTGGCGATTCCAAGGAAACCCTGCAACTGTTTTAATGTCTTAGGGTG
AGGATAAGCCAGTATAGGCTGTGTTCCTTCCTTTCTGAGGGCCCTGGTTCCTCTGGTTAAGATTAGGCCTAGATATTAGACTTGTTGTAGGCAGAGCTGGGCCTTCAATTT
AGACACCTTGTACCCTTGATTAGCTAGAAAGTTCAAGAGATCTAGAGCAGCCTGCTGGCATGAGGCTTCCAAACTGGTAGCCAAAAGTAAATCATCCACATACTGAAGGAC
CAGAGTGCCTGGACTTGAGAAGTAGCCTACATCTTGGGCCAGTGCCTGACCAAACAGATGAGGGCTATCCCTAAACCCTCGGGGCAAGACCATCTACATAAGTTGGGACGT
GTGGTCTGTGTGATCCTCAAAGGCAAAGAGAAACTGGGAGTCAGAGTGCAGGGGAATACAGAAGAAAGCATCCTTGAGGTCCAGAACAGTGAACCATTCTGCTTCCTCTGG
TATTTGAGAGAGCAGAGTATAGGGATTGGGTACAGCTGAGTATAGAGGAATTACTGCCTCATTGATGAGTCTAAGATCTTGCACTAGTCTCCACTGACCATTTGGGTTTTG
TACTCCTAGAATTGGGGTGTTGCAGGGACTGCTGCATTTTCTTACTAAGCCTTGAGCTTTTAAATGTCTAACAATATCCTGTAATCCTTTATGAGCTTCAGACCTTAAGGG
ATATTGCCTTTGATAATGAAAAGTGGTGGGGTCTTTTAGCCTGATTTTGACCAGGCAGGCGTTTTTTGCCCTTCTGAATTGTCCTTCCAATGCCCAGACTTCAAGGTTGAT
TCCCTCCTCAAGCAGGAGACAACAAATGGGTAATTTGTTCCCCATATTCATGTAGATAATAGCTCCAGCTTTGGCTAATATGTCCCTTCCTAATAAGGGTGTGGGACTTTC
AGGCATAACAAGAAAGGCATGGGAAAAGAGCAAAGTCTCCCAATTACAACTGAGGAGGTGGAAGAAATACCTGGTTACAGGCCATCCCAGGATTCCTCAGATGGTAACAGA
TCTTGAGGACAGCTGTCCAGGACAGGAGATTAACATTGAGAAAGCTGTGCCAGTGTTCAGGAGGAAGTCAATTTCCTGGCCCTCAGTGGTTAAATGTACCCAGAACTCAGT
GAGGGTAATGACATGAGCTGGCGCTTGCCCTGGGCACCCTCAGTCCTTTTGCTGGATCATCTGGTTGGGGGCTTCTGGCCCAGAGAACCTTTGCCTTCTGGGGTAGTGCAC
CTTCCAGTGATTGCCTCGGCATAGTGGACATGGGCAAGGGGGCAGCTTGTTTCTCGTTGGACAATCTTTTTTAAAGTGTCCTTGCAAACCACAGTGATAAAAAGCCCTACC
GGGTGATT
>chr1_94864188_94866378
ACCTTTAAAGAGCAGAGTAGAAACCAGCAGGATTTGGGGAGCCTAGAGCTGTGTAGGAGCCAAGCACCCAGGGCTTTCTGTCCCTTTCCTGTAAGTGGGAGCTCACTATTA
CCTCTCTGGCCACTGATCCTGGTCATGTGATTTGGTGATGATTTTTAATCACCAGGTGAATGCTGGCAATATTTATGTATACTCCTGTGTAAGTTAAACCTTGGAGATTGT
GCCGCAATTAAAATTCTGAAAGTGAAAATGAGATGAATAGGCACCCTAAAGGGTTGGTGGATGGGCTCTGCATTATGAAGAGGGAAACTTTTTTAACTCATCAATTTTTTT
AAATTTTTTCTGTTTTATTTGTAGCATTAAGTGGCACCAAAACGAATTAAATTAATACAAGAAACAATTTAACCGAAGCTACCAAGGAGTATAAAAAGTTCGCCAAATGCT
TATTATGTCACAACTTTCTAAGTTGTTAGTACCACAGATGATTGGAACCAGAGAGCTTTTGCTGCTTTATAAAAAGTGTTTTTAAAATGCTATCCTTTTCCCTATTTCCAG
AAGTAAAAATGATCCTCCTGATCATCCCATCCTTTCGTCTCTCTCCATTCTCTTCTTCTACCATCAAGGAACCGTTGTGAAAGGGTCATTTTTAATCTCTGTGGTGAGGAT
TCCGAGAATCATTGTCATGTACATGCAAAACGCACTGAAAGAACAGGTAAGGCTACCTCCTGATACACAGCACGTTCTGTGTTTGGGTTGCCAGAAACTTAATTACTGGAA
AACTACAGCAGGTCCCAGGACAGAAATGTGACCTGTGACAGCGGGCCGTGCAGAAAGCTCCTGCACTCCTCAGCTCCCATCCCCCGCCTCTCCCAGCAAAACTTTTATTTT
CCCAGAGTCTGTGTTTTGTTTATGGTTTTGTTTATTGGGTTTTCTCCAACTCGGTGGAGATGGCGTGGGGAGGGAGTAGTTCTGAGTTAGCTGATTTTCCTTCTTATGTAA
ATGCCAAACAGACGGGATGAACTCTTAAGGTGAAATTTAAACAAGTTTTTTTGTGAACATTTATCATGCCTTTTTAAGTAAAAAAATATACCATAAGATAGGAATAATATT
TGTTCATTTCTGTTTTGATGCTAAAATATTGCCTGCCTTTTGTGTTTCCTAGAGACAGTCATGGGAAATTCCTGGTGTGTGTGAGGAAGAACGAGGGAGAAAAGGAGAGGG
TTTGAATGAGAGTGTGTATGTGTGTGTACATGCGTGTGTACACATGCGCTTGAGAGTGAGAAATGGGCAAGCTGACCTACATCTCAGCTCAAAGGACAGAGAACTGTAGGG
CTTTTGTGCCTGGGGGATTTCTCCTCCTAGTTTTTATTTCCATGCACATTTGGTTATGAATGCCAGTGGAAACCAGAACACCAGGAAAACAGCTGTTCTCATGGTATTTCT
GGCCTGCCAAACAAGAGAAGATTGGACTTTTCCCAAGTCTTCTGTTCTCACACAATGTTAATCTCTTCCCCCGTCACCACCTTAGAGTTGGTGACTTGGTCAGTTTCACAA
ACTTACCTGATTCCAACCTTTTGAGTATAGCTATGTGTCCTTAGTAAATTCAGGACATTTTACCAATAGGTTTACATTGTATTTTGGAATTGTTTTCATTTACTTTTTAAA
AAGATATCTGAATTGTTGATATTTTAAAATCTATAACCAAGATTTAAAGTTAGTTTATCAATTAGAAGCAATTGATTGGATAACACATAAAATTATCTGGCTTCCTTATCT
GGAAATGCATGCTAAGCAGTTGCCCCTGATTGTAGAATATTTTCTTGTATTTCTATTAATATTTTGCTTGGCCACATTTTGATGACTTGAAGAGGCATTTCCATATCCAGG
GCAAAACTAGCTACTTTTGGCTCCTGCATTTTGAAATCAATCCTTCAGTCTTAGGAAACTTGCAGGATTTCTTGAAGAACAGGACAGCGTTTTATTTTAAATCTATTTGTG
ATATGTGTGTGTGCGCATTGGTAATAGATAATCATAAATTAATGAGCAGCCGGGAGCTTGCTCTCCCTCCTAAAGCTAGGCATTTTAAACTCTCTGGGGAAACGGCCTTTC
ATAAATCTAAAAGAGAAGGCCCAAGGACCTCAGTGGAAGGCCCAAGGTCTCTCTGACTGAGGTCTAAAAGGTTATTTATCAC
>chr1_96815458_96816851
AACAACTGAGGATGTTACTACTGTAACTTGTTAAGCAGTTACAATTAGGGTGCTATTTATATTCAAAATATTTCGGTCAGTTTTTCTAAACAGATATATTGGTATCAAATA
ACTTTGGAGTTACACATGTTTCTTAGGTTTGTTCTGTTATAAAATATCCCACACTTATGCAAAACTTACACATAGGATAATAAAAAGTAAATGAAGGAACATAAAATATGT
TTTACTATACTTAATGTAGTAATTCAGTTACCTCCAAGAAAGAAGAATATAATAAGTAAAATAATTTTGTTTACACTAGTGTCACTGTTGTCATCTGAAGAAGAACCATTA
GAGTCAACAGTCTGGGATGATTTGGAAGCTAGGTGATCTGTGTTTTTTTCTTAAAATAACATCGTAGCACAGAGGAACTCTACCAGCATCAGATAAGTCTAAAGTCTAAAA
AACCAATACCAGGGTTAGTGAATAGTAATTGAACAAAGCTTCTCAAGGTGAAGTTTTTCTCAGTAATTAGTGGTGGCTATAATATTTGAAAGTAGGTTCTGTCACCTTTTC
AGGTGCTCATTGTGGGTGGGATTGCCTTGGGAAGGAGAAACTAAGTCCTGAGCTGTGTGTGTGGACTTAGTTTGTGCCAGTTGCTAAGCTGGTGGGAGTTCCCAGTCTCCC
TAGTGGGAGATAACCAGAAACCAGCTCTTCCTGCCTAAGGACTACAGCAGATTCTATACTGTCTTACAGTATGCCCTAATACGGCCTTCCTTCCAAAGCACCAAGTCACTA
AAGGGGGATTTTGACATTCTAGAATATTTTTAATTCAGTACATCAAATTAACCCAGGCCTTGGCATATAGTGAATTGCTTATTAAAAGTTAGGTAAAAATAAAAACAGCTT
TGTCGTATATTAGTACTCTATGACTCTTAGAGTGAACAAGCTAACAAGTATTCTTAGGACTTAGCTGCTTTGTTAATAGAGGTCTTAACTTGAATATTTAGAAATAATCAG
AAAAATTATTTTTTGGTATTGAAGATGTATTTTGGAAATGGGTTTTAAAGTACCTACTTAAGGAAGAGATATCTACAGTTTATATTTAACGTTAGCATTTGAAAGCAATGA
AGAAAATTTTTCCTTAACCAGGAAGTGTAATGAATCATTATATTAGAGATTAAATTAACACTTTGGAAGCATTTTAGCTCCTAGAGTTAAGGTTAGTATAGTGAAATTATG
GTGATTAGCTTAATTCATTCATGTACATCTATTTGTATCACCATATAATTACTAGGGAAAGGACAAATCACTTTTCAAAGCCTCAATGTTATTTGTAAAATGGAGGCAATA
AGTTCTGCTCTGCTCCCCTCACAGGATTATTACAGAGGCTCAAATAGGATAAGTGAAGGAAT
>chr1_97010676_97014215
AATGTATGAGAAATACATATTTTTAAGCATTAGAATCTGAGTCAACATAGCACAGATACTTGCATGATGAGGGGCACGTGAGAACTGGGGCTGACTCGAGGAGCAAATTTT
CATATTCTCACACTCCGTCTTCAATTCTTTCTGGGACATACATGCATTGAGTGAAATGGCCAAAACTGCGGTCTGTATTGCTTTCCTAAAATTTTTCCCTTTCACTCTCTT
CCTCTCTTTGCACTGCCTCTTGTTGTTCTCTTCCTCTCCCAGACCCTTCCTTCCTTCCCTCCCCTCCCCTATGAACTATCAGCAGTTAGCATTATTTGTATTTCCCCAACT
AACTCTTTGAGATGGGGTAGAAACATTAAGCCTTAAAAAACCCCAAAAACCTATATATGTTCTATTCTCAGCTCTAAGGTTTCTAGTTTCAATTTCTAGTTTAAAACCTAT
ACGTCTTATTTTCTGTTAGCAGGGGTTCTTAACTTTTTATAGGCCAGGATTTTTGAGTAGTTGATGAAAACAAAGGGCCATTCCCCAGAAAAATATGCTGTTTGCATTCAA
ATTCAAATTTTTAAAAATCAAGGTGAACTCATGGTCCTATAATCTTTAACTAAGATTCTCTAGAGTTTCTCTTTCACCACAAGTTTCTCTTTGTAATAGCAAGTGTCCCAT
GTTCTTGCAATCTAATATTCTATGTTTTAGAGGGAGACTATAATGATAATAATGACGATTATACTAGGAATAAATAGGTAACATTCATTAAGAGCTTAAATCTGTATAGGC
ATTAGGCCAAGTTAACTCATTTACCCTTTACCAAAACCCAGTGATGAATGTGTTGTTGTCCTTATTTACTGTTAAGAAAACTGAGGTATAGGGAAGCTAAGGAATTTGCTC
AAGATCACAAAATTAGTGAGCAGCTGAGTTATGATTTGAACCCATTTGCTTGGTAAAAAAGAGAAGAGAAGATGAGCATGGCCATATTGTACCATCAGATTGTGACTCTCT
AACACTGGTCCTTTCTAATCAGGAGAGCGTCCCTCCTTAAAGGAGAGGATGTGCCTTCTCTTAGTAGTTGATGTTTGCTGTTGACCTAAACTACATCTATCCAGTCTTACA
ATCAGTCCTCCTGGTAAGCACTTGAGTCATTTCAGCAGTTTTATAGCCTGATTTTGGATTCTTAAAAATATTATACCGGCTGAGGCAGGAGAATGGCGTGAACGCGGGTGG
CGGAGCTTGCACTGAGCCGAGATCACGCCACTGCACTCCAGCCTGGGCGACAGAGCGAGACTCCATCTCAAAAAAAAAAAAAAAAAAAATTATACCTACTTTCCAGAACAA
CTTAATTTCATATTATCATTTCAGAGAATGTTTAATTTAAAAAGATATTATTGAGGCTTCAAGCATGTAATGACTTTTCATACATATCAGAAATCTAACCTGCAGTAACTT
AAGGAAGAAAACAAACTTATTGAATTGTGGTGTCCAAAGAACTACTGAACAGCGAAGTTGTGGAAGGAGCAGGGAGGCCATGAGGCCTCAGGAACAACTCACACAGGGAAG
CAAATACCGATAGGTCCCGCTGGTTCTAATCTGCTTTTATTTGCGTTCATTTTCTTTTACTTCCAACTCACTTTCTTCAAATGGCAGGAAACATAAATGACCATAGCTTAT
AAGTTTTATATTTTACATCTTATCACAAGAGGGTGACAGTTTTGTCATTGTCGTGATGTCAATCCAAGGCAATTTATTTTATTGACCTAACTTGGGTTAATTTCCCACCCC
TAGAATAAATCAAATGTGACTTGAGATGGAGAAATAGGATCATTTGTGAAAACATGTCAGTCTCATAGAAATATGTGAATGGAATAGAAATGGAGAAGTTCCCAGGAGAAG
GGACCGGGTGATGAATAGACAATGCTGGTTTGCTGAAAAGTAAAACTCAACTAAATTTATTTGTTTGAAGTTAGCATTAAGTTATAGAGGTAACTATTAGGGGGCTTGAAA
ACATATTTCTTGATTTATACCATTCGATGAATATACTGGGAAAATGGTATGCACATTGAATTTCATTAATTTAATAAATAGGTAATTATATGGAAAAATTTTATCATGTCT
TTCAGCAAAAGTAACATTATTGTGAAGTAAATAATATTATCCTTAATTTGGATTTTTAGATGAGTACATTTAAAGCGAGATAAACTTGCAATGAGGAGCCAATGGGAATAA
GAAGCACCTATCTTAGAAGAATAGCTAGGACCTTCTACTGAATGACTTCTGGAAGAATCCAGGACTATGATTAAGGTAGCTTTAAGCAGAGAATGAAAGTGTACATGCAAA
GTTCAGTGACTAAATTGTCAAAGTTTTTTGATGCTGTACCTGTCACCTGGTGCTTTTTAATGAAAGGAGAAAAATAGAATTAGTATGCACAGGACATTGTGTAACACAATT
CTAAGATGTAGACCTGGGTTAGCCCTTTGAAGAATCTGAAATTTGCAACTGGGAAATATCGCTGGTCTAGCTACAGCTGCCTTACATTGCTATAGCTATGCTGAGTAAAAG
ATGGTTCTGGATAAGAGTCTATTTAGGAATTATGTCATTGGAAAAGGCTTGCATTTTGTGGAGGTCACATTTTCAGCATTGAACTAGAGCCAAGACGGGAAGAAGAAATTT
CTTTCTCATTCTTTTTTATTTGCATTAAGTAAGAAAAATACATTTACATTTGGGACTTCACATATTTGAAAATATATGGAAGTCAGGTTGAAGATTTTCTTCTTGGCCAGC
ATCAGTGAGTGTGAGAAATAGTGGTGTGCTGTGGATGGATACATGCAGCAATGAGCCCCATCATTTGGAAAAATGAACATCAACAATTTCAGCTCAAATACATTTTTTAAA
GGTGCTTTATATGTAGATTTATATTTGATATTAACAAATCTCTTTTGTTTAGCATGAACTCTGGGAACATGATGATAATAATACTAGGGCTAATTTGTAGTAATGTTTTTT
GCACCTGGGAATAAATGTGCTTTTGTACAGAAAGTTCAAAAAACAATTTAATGTTGAATAAATATAATCTCTAATTTATGGTGATAGTAGGCTGTCCTAGCAGCTTGAAAG
GACAAGCTGGTATATATGGGGAAAACAAGGAGCCAAAGGGTGACACAGGGTGGGACAAACGCAAGAAAGGTGCAAAATTGACAAGAAATGAAGTGTGCTTACACAGACTGT
AATTGATCTAAATATATGCCCTAGCCGACAGACACCCTCCTGAAGTTGCCACCTTGAAAAAAAGTACCTTGGTTAGTTTTATCCTTGTCCCACTTTCCTTCCAAGTCCTTT
GGGAAGAACTTTCAGGCTCCCTTTCCTCTGTTTTCTAGACACTAGGACAGGGGCAGGAAATCTAGAAGCAATGACTCATGTGTTATTTGGAACTGATTTGAACCTAGAGTC
TGACCCTTTGCATCTTTTGGAAATATTTCAAGAAATACATAGCCAACTCCAAGAAAAACACATTTTTACCAAATCGCTCAGTAATAGGACAGAAAACAA
>chr1_101174697_101177090
ATATAAGAATTTAGTTACATTTCTGGAATGACAGAGTGGTGATGAATTTTATAGCATTATGACGTAAGTAAGAAATGTTAGGTCTGTCTTCGGATGTCTATTGTATGTTCC
AGTTATTTATTGCTGTGTGTAACACACCACACCAAAACTTAGTAGCTTAAAACAGTCATTTATTGTTATGTTCCATTTTTCTGGGGGTTGACGAAGCTGAGCGTTACTCAC
TTTTGTGTCCTTCAAATGGTTGCAGAAATATGACAGATGAGGCTGGAATTCTGAAAGCTTCTTTACTCACATGCCTGGCTCCTAGACTAGAATAGCTAGAATACCTGTGGG
CTGGTCAGGATTTCTCCCTCTTTTGTCTCTCCACATAGCCATAGTGTGGCTTGGGTTTCAAACAGCGTGGCATTTCAAGACCAGGAATTCCAGGAGACCCAGGTAGAAGCT
TCAAAGTGTGGGAAGTGTTGGAAGTCATACAGCGTCACTTCCACTATATTCTATTTGGCAAATCTGTCACAAATGAGCCCAGATTCAAGGGAGTAGAGCAATAGATAGATA
CAGGGAGGAGAGAAATTGATGGTAGCCAACTGAAAACAAGAAACAAGCTACCACAATCTATTTAGGGGATATTTATAAAAACATAGAGACACACATGCACAAACAACACAC
ACGTACACACATACATGCAGATAAATACATTTTTATGAAAAAATTAAGAATTATTATGAATGTTCAAGTATACAATAATATGCAAAGGGAAAACCTTAATAATTAAAGTAG
GAAATGAGACTAACTCTGAGAAGAGTAATCAAAGACATTGTATTTTTTTTTCAGTAAGATCAAGTAAGTCATTCCAAACTGTCTGGCGTCCTGTCCCAAAACATCTCTGAA
CTTCTCAGTTCAAGAAGTAAGTTCCAGAATTTATTTGGCAAAGGTAGCTTATGTTCACAGTACTGTCTCTGGTTTTCCAGTCTGTCTCCTAGTCATAGGCCCCTAAAGTCC
ACCAGCCCTTACACTTCCGGCTGCATGCTTGCAAAATCTACTATGTAGTTCTGATTTTGTAATTTTCATTTCAATGAGCATGAAAACTTTTAATACTGAACGTCCAGAAAA
GATCTTGTTTTCTTTTATTCCCTTTCCTTTAGGTCATTTTCTTGTAGTTTTCTTCTTTCATTCAATTTTGATAAGACTTCTTTCTTTGAAAATGACATTTAAAAATAAGGT
TAACACACAAGTTATTACTTTAATAAAGCACATAACGTATACCTTATAAAATATTTTGAATGCTTTAGAAACTTGTCTTTGCTGCACACAGGCAGAATGGAGTAATATTTT
AAGATTTCCTGCAACTAGAAAGGTATGGAAAGTCTTACTGATTTATATTGTGTTCTGACTTCCTGAGGCAGTTTTCCTAATGCTATTCCATTTTAGTCATACCATGAAACA
GAGCTTGCTCATTTATTGTGTTTTTTTTTTTTTAATCAGAATTCAGTGTAGAACTTTGTATTTCAGTTTTGTTTGTTGTTTCTTTAGCTTAATTTCTATGGAATTTTATAG
TAATAGCAGTTTTATTTTATAAAAGTTCTCTTGCTGGGAGGATAATTCTGTAAGCATTTGAGAAAAGGAATTCCCAGTTCAATTTTCAAAATTATTTTCAAAAATAAATAA
CCTGACTATTTAACATATATAGTGTTCCAGACTTGCATTTATTGCCTGTACTATGTAATTAAAGATTTTATTATCTATAGTTACTTGGGAAGACACATCTTTTACATCAGT
GTTTGTTTCTCAGGACAGGAAACATTTATTACGGTTCTTTTGTATTCCTAAAGTACCATAGTTCTTTTTTTTTTTTTTTTTTGGGGGGGAGAGAGTCTTGCTCTGTCACCC
AGGCTGGAGTGCAGTGGCACGTTCTTGGCTTACTGCAGCCTCCACCTCCTGGGTTCAAGTGATTCTCCTGCCTCTGCCTCCTGAGTAGCAGGGACGACAGGCATGTGACAC
CACACCCGGCTAATTTTTGTATTTTGGTAGAGATGGGTTTTCACCATGTTGGCCAGGCTGGTCCTGAACTCCTGACCTCAGGTGATCTGCCTGCCTTGGCCTCCCAAAGTG
CTGGGATTACAGGCGTGAGCCACCACGTCCAGCCTTAAAGCTCATACCATAGTTCTAGACAAATAATATGTAGATGCTCACTTGATAAAAGGGTGTTTATGTTGTATTCTT
TCCATTTAATTCTTGTAATTTGAGTCTTACTTGCCTTCCTTAACCATACACCATAGAAACATTATAGAATTTCTTTTATTTTTTTTTCCATCAACTTTTATTTTATGTCCC
AGGGTACATATGCAGGATATGCAGGTTTGTTACATAGGTAAATGTGTGTCATGTTTGTTGGCT
>chr1_101233570_101236230
AAAATAATAATTATCAGGACATGGTGACTGGTGCCTGTAGTCCCAGCTGCTTGGGAGGCTGAAGTAGGCGGATCCTTTGAGGGCGGGAGATCAAGGCTGCAGTGAGCTATG
ATTTCGCCACTGCACTCCAGCCTGGATGACAGAGCAGAGCCAGACCCTGTCTCAGTTGAAAAAAAGAAAAAAAAAAAGGAAAGGGAAAAGAGTAGAGTTGCAATATTTAGC
AGATAAAAAATATAGCTCATGGCTGGGCTCGGTGGCTCATGCTTGTAATCCCAGCACCTTGGGAGGCCAAGGCAGGTGGATCGCCTGAAGTCAGGAGTTCGAGACCAGCCT
GGACAACATGGTGAAACCCCATCTCTACTAAAAATACAAAACTAGCTGGGTGTGGTGGTGCATGCCTGTAATCCCAGCTATTCAGGAGGCTGAGGTAGGAGAATTGCTTGA
ACCTGGGAGGCGGAGGTTGCGGTGAGCTGAGATCACGCCACTGGACTCCAGCCTGGGCAATAGAGTGAGATTCTGTCTCAAAAAAAAAAAAAAAAAAAAAAGATAGCTCAC
ACAGTTACATTTGAATGGCACATTTATGACAAATTTTTGTTTAGTGTATGCTCCAAAGATTGTGTGGTATTTTATCTGTAAACTTTTAAAGAGAAACACTAAAGCATGTGT
AAAGAACAACAAAGCCACTTTGAAATCAAAAATTGGAAATGGAGCAAACTTAAGGTAGGAATGTTGGGCTTGACTTCTAGGCAGCAGCAGACAGGGAGTTGTACTGGCAGT
CAGGAGATAGCTTGAGAATGCAATTTTTAGGGCCTCCTTGGAGAGCAATGGGAAGAGACTTATATGGGAACTAGAGACTTGGAATTGGCCAGGACGCCATTGCTGGAAACA
TTTGCCTACTATCTAATTTTACCTAAGTTGATCATCTACAATTACATCTCATAGGTGTGTACTAAAGATGAATATTATTAAATAACAATCTGAAAGGTTTTTGGACTCTGT
AAAACACTTTATCAATATTGAATGTTAAAAACCAGTGGTATTCACAAGAAAACAACTGATATCCCCAAGGAAATTCTTGAACCTGTTTGAGGTTTATCATGGTGGTCTGGA
GTAGTGGTTAAGAGTCTGCAGCCTGTCCCACATTAAGCAAGCTGCTTAATATGTCTGGGAGTCAATTTCCTTGTTTGTAAAATTAGAATAATTATAGTGCCTAACTTGTCA
GATTAAATGGATTAATATGTGTAACACTATGTGCAAATACTAAAAGTACAATGTTACATGAGATATCATAGGCAGACAATGAGAAGTTTCAGAAAACATTCATTAATATGC
ATATGTATACACTTTGTATGCTTACGTAGAAAATGAGTGGTTTTAAAAGGACATTCATTAGCATACTTTTATATGCATTTTGTAGACTTGTACAGTCAGAAATGCAGCAAA
TGTAAAACTTTAAATCTAGAAGTCTGTTTCCCTCTAGGAACATATATTTCAATTCCTTAACTATTTATTGACTGATAGCGTTTGAGCCACAAGGCAAGGCATTTGCAATAT
TTAGGTTTTGGAACCCAGCTCTGCCACTCACTAGCTGGGAAATCTACAAGTCACCTTAGTTGTCTGAATGACACTTCTCTCAACAATAAAATGGCCAGCAATGCTTACTTA
CTTCACAGAGCAGTAAGGTTAAATTAACCTAGCACATGCTTGATACAGACTAGGTGTGAAATTTCACTTTGATTCCTTTGGCTTTAAAGAATGCATAAATTAGTGTGGGTG
GAGGCGGGAGAAGGGGGGGAATGCCAAGTCCCCCGTTTTGTTGTGCTGGGTAGACACAATATACCTCTTCCCCTTTAAGTGAAATAAGTCTTCAAATCCAATTAGGATCTA
CTCTGGAGTCTTAGAGGACCGTTATCTTGGTTTCCACATTATATGCACTGTACTGTTGTTGAAGCTGTGGGTATGTATTGGGTGCGTCGCTGTCGATGAATGCTTTAAAAC
AGCTGTGAATTAACTGTCACTTCTTTTTTTTTTTTTTTTGGCAAACTCACAAAATCCCAGAAGTCAGGGGTCTGTTGTTTGTTCATTCTGCCTCCTTCTGAGTCATTCAGG
TACAGGGTGTGTCTGCCAATTGAAACTGCACAGCGGAGGAAGTTTTTGAGTTCACATCTGCCGGGATGGGAACGCAGTGCGACCAGGGACTGGGTGGAAACTTTTACAACA
GTAATGCAAGGGCAGAAGCGTCCTGTCCTGAGCTTGTCACGCAGGCAGATCTGACCAAGTCCGCCTCTCAGCCTCACGTTCTTAAGTAGCATCTAAGCAAAAGAAAAGGGT
GGGCAAAGTGCTAGTAATGAGATTTGAGGCCTCTGAGTCGACTCCCAAGCAGAATGTGAGAGAAGGGTGCCGGCTCCTGCTGGGCAGCTGCAGTTGCTCCGCAGCTCCTGG
CCGAGAATCTCCCCCTTTGGAAATTCCTGAGCTGCCCAGGCGTTTTGAATCTCTCAGGACTCAGCAGCAGCCCACCCCCTCAACGACCTCTCCATTGGCCAGAATCTGGGA
CACACAGCCTGACTTTGTGCTCAGCTGAGGGAAACCCCTCGCCCAACACCAAAACCGGCGCTGGTTCATTTCTCTGTGCACTCTGGGAAAGCCACTGCCCCTCAGACC
>chr1_101248716_101251280
ATGTATTTATTAAGGAGACAGGGTCTTGCTCTGTCACCCAGTCTGGAGTACAGTGTCGTGATCCTAGCTCACTGCAGCCTCAAACTAAGCGATCCTCTGGCCTCAGTCTCC
TGTGTAGCTGGGACTATAAGGTGCATGCCATGTTGGCTACTTTTTTTTTTTTTTTCCAGTAGAGATGGTTTTGGGGACAGGGGTCTCACCTTGTTGTCCAGACTGGTCTTG
AACTGCTGGCTTCAAGCGATCCTCCTGCCTCGCCGCCTAAAATGCTGGGATTACAGGCATGAGCCACCGTGCCCAGCCTTGGACCTTCTAATTGTAAAGAAGCAAAAAGGC
CCATATAATATACATAATATACACCATAATATATACATAATATACATCATCTCACTTTATATATCCACTGTATTAATTTTTCTGTTAAAAAAACTATGCTCGTTTAGTGTT
TTATGTTGTTTTTTCAAAAAATAGTGATTTTGAATTGTGGGCCTAATTAGCGAAAATTGAAATGTATTAAAATAATATAAACATCTGTAAGGGATTTTGTATCAAATGGAG
TCTGCTCTCAGTTCTTTTTTTTTAACTTTTATTATTTTATTTTTAATACAGACAGGGTCTCACTATGTTTTTCAGGCTGGTCTCGAACTCCTGAGCTCAAGCAATACTCCT
GCCTAGGCATCCCAAGTGCTAGGATTACAGGCATGAGCCACCATGACCAGCCTCTACTCTCAGTTCATTTTCTAAGAAATTTGATGCAAGCCAGTATTGTTGCTGAACTTC
ATACCAGCGTGAAGAATATCTGGATTGCAGTGTTCTTTCCTTAAAGGGGTACTGTAGGCACAAGAGTTGTGCCGAGATTTATGTGGTCTTCAGAGATGGAGAAGCGTTTGA
TTCCTAGAATTATTTGGCATCTTTCTACACTCATCTGGGTTTTCTCTTAGATTTATAAAAAGGCCAGTGTTGGGCATTCTGACAAAGTCTAGGTTAAACGCTAATCAAGGC
ACTAGAGTATATATTTGAAGTTTGTGTGTTAACACCTATGTGTTCGGGGCAACAAACTACTAGTGTCACTAGTTAGCTGCCAGTAGTTAGCTGCTCTGAACACTTAGGATA
CCTAAATATACATCGGATTTTTCATCAATCTTTTGTTTGTCTTCTCCAAAAAGGAATCAATTAATGAACTAGTTCTGCCCCCAAAGTAACAGTTTAGAATAAATGTATTAA
TTCAATGCAATGTTCAACATTGTTTGAAAAATCTAAAGTATTTTTATAATTTTATTTTTTTCTTTTCCTTTTTTACCTTTCACACACTTGAATCTAAACATTTTTACTTGA
AGAATGGACAGTTATTTTTCTTTGTGTTTTAAAATACAACATGTACCAGGAAAGGGAGATGGAAGTAAAAATAAATAAATAAAATACAACACGCTCTTCAGATAGGTGGCT
TTTGGAAAGCAATCTATGATTTTCTAATTCTCTAGGGCTCAGAGTCTCTTGTAAAACACAGTTCTTTCTATATAATTTTTGCTAATGGATAGAAAAACTTGTGGGGTATTT
GGAGGAATTAAATAAACATTGAAGATATAAAAGCACACAAGGGATGACTTTTATTGTAAAGTCATGCTGTCATCAAATGGTGTGATTTCTTCCCTGGTGAGGGCAGTTTTC
AGTCTACCACACCTGCCTCTGGTCATGTCACGGTTGAGTTCTGGCACTGCCAGCTGATGTTACCGGTGGTTTGCTGAATTTTGACTTATATGGAATTAAATGTCTGTGTTA
CCATAGTAAGTTCACATTAGTCTTTGCATTTCATTATCAAGAATGCACTGGTAACTGGCAGGAAACTTCTATTTGAAGCATAGTAATCGGAACATTTTCTTATTGTTAAAG
TACTTTTGCTTCTTCCCTACTTTCATTTAAATCTATCTAAAGGAAAAAAGAGGATTTTGTCTTCCATACAAAAGAAGTTTTAGACATTGGGGCTTACTATAGTTTCTCTGT
GTTATAAACGATCTCCATTCTTTATGTCACTCCATGAACTTTTATTTAATTTGGAGGAAATCCATAGTATTCACTCTATATCAGAGGCTGTGACATCCTGGCTAAAGCTAT
TGAAGTTGGCAGCATCATTTCCTCTTCCCGAATTCCTTTTTTGGTTAAGTTTAAGAAGGAGCACAAATTGAGGGTGCAACTTTGTTTCCCGTAGTTTTGAACTGGCAGGGT
GTCCCTGGGATTTGTGGCTGCCTACTTGAACAATCCCTTAGGACAGACACCATTCACATTTCATGGCTCTCACTAGGAATCATTAACAGCTCAGTGCAGAGTTTTGCTTTT
CACTTAACTTGTAAGATAATGAAGAGACCCTGCCAAGGTTCAGAAAAGGATAACAAAGCATAAGCCCCTTAATGGGATGAACTAACGTAAAAGTCTAAGTATCTGGAGCTC
TTTCCCACAAGTAGGACCTGACTCAGGGACTGGCATTCAGGCTGACAACCACCATATACAAGAAACTGTAATAGAAACGAAAGTAATTTCCCTAAAATGAGCCAAGTTATG
GGCTTTGGGAAA
>chr1_102093849_102094414
ATAATATATAATATATAATATATAATATAAATTATTATATATAATATATATTATATATAGCTGAATTATATATATATACATAGCTTATATATATATAGCTGAATTTTATAT
ATATATATATATATTTTTTTTTTACAACTGCCCAGAATCTGAATCTTGGTTCAGTTGACAAATCTAAAACTATTCTTTTTGAGATGCCAAAATAATATATGGCTATTTATG
AGGCCCACTAGGATTTTGGCCATTCAGGAAAGAAAATCTAAATTATGGGCAATTGTGCCTCTAAAACCAAATTTTCTTGCTTAAGAAAAAAATCAACCATTATAAACACCA
GCTGGATTTATGTTAAAAACTTACAAAATCTCTAAATGCAAATATTTAGGAAACTGGTTATGTACAACTCATAACCTCAGATTACAATGGCTAAAATGTGGTTCCTTTGAA
ATACCTACGTTAATTTATCTGTGTCCACAATTAGAAAAATCTTGTTTTAGAACAAGACAAATTGAATGGGAGGCTTACTTCCAGTATCACCTAGAAGCTTCTAAAAGAATT
CTGAAAGAAAA
>chr1_106944532_106945721
TCAAAACCTAAGAAATTGGAAGTGTCTTCTATATTTGTTATTAAATAAATCACTCTTGAAAATAACATTTTTATATTTATATAGCTCACTTATCTAAAACAGTCAAGCCAG
AACACATATTGTAATAAATTACCCATAAAATAAAGCTTGAAATTATAACAGGACAAAGTATTTAAATTTAGAACTTTATTGGTACAAAATCCCCAGAGACTCTCAAGGATT
CCTAGTTTGATGCCAGCTTCGAGAGGAATTGGAATCGAGTATAGCATAACAGTCAGGTGGAGAGAAGACATCATGGCTCCTTTTGTTTTGAACATCTGTGTGCTGCAAGGG
GAACCTGATACTCTGACCTCTAGGACTGGGACCAGGATTACCTCAGCACAGGAATGTTTACAGAGGATGCCTAATCCTCTTGTGTAATACACAGTAGTCCATCACAAATCC
TAACTGTTGCTGCAGATGGTGGCCACAAAGAAACTGCTTTCCTGTCTTCAAATATCCCACAGCATGTTCAATCTTCCTATTAAAACTCTTATTGCATTCTACATTGTATTA
TTGTTTGTTTATATCCTATCTTTTCTTCTGGGTTAGAAATTCCTTGAGAAAAGTGACCAAGCCTTCTTTATTTTTGCATCTCCACACCCTTAGTAGATACTTATCATTTAC
TAAATGAATAAATTAATTAATGTGTGATGGATGAATGGATGGTCTGTGCATGTCTGTAGAGTGATAGTGTATTAGTCCATTCTCATGCTGCTAATAAAGACATACCCAGGA
CTGGGTAATTTATAGAGGAAAGAGGTTTAATTGACTTACAGTTCAGTGTGGCTAGGGAGGCCTCAGGAAACTTACAGTCACGGTGGTAGGTGAAGCAAACACATCCTTCTT
CACGTGGCAGCAGCAAGAAGTGCAGTGCAAAGTGGGGAAAAGTCCCTTATAACATCATCAAATCTCATAAGAACTCACTCATGATCACAAGAACAACATGGAGGTAATTGC
CTCCATGTTGGTCCCTCCTGGGGGACATCTTTTGTAAAATACCTTTTATTATTTCTCAGAACTCAGGGTGTCACTTACCAATCCTCCTTTCCAGGTCCCTCCCAGGATATG
TGGGTATTATGGGAACCACAGTTCAAGGTGAGATTTGGGTGGGGACACAGTCAAACCATATCACATAGTGTCTAAAACTC
>chr1_107684699_107687738
AAGATGGATAGCTGCACTAGAAAAGCTGTAACAAGAGTCATTGTGAATGAAAGGAAAATTTTGCTCTAGATTTGTTGGTAGCCAAGGCACAAAAATTGGAAGCATAATGAG
TTACAGACTCATGTCTGATAATATGAAAGAACACTAATTTAAAGAAAAAATCTTTTCTGTCTGAAATTTTATAATTTAGAGGAACTCTATATAAACAACATCGAACAACAC
AATTGACAGTATTTTCAACAGGAAATTATTTAATGATGGGCAACTTGCTATTTACTTGCTACATATCCCATCATCTTCTTAATGCACAATAGAAGCTGTCTTTCTACTGAT
TTTATACCTGCTACTATCAAAGTACTAGGAAGGCAAAAAAAAATGAATTTAACTCTTTGGTTTGATTCCTAGAATGCCTAAATTAGTCCCATGTAGGAACTATAAACTTAA
AATGTGAAAAGGGGACCCTGACTTCAAGAGCAACTCTGTGTTCTTACACCTTGAATTTAGAATTAAAATAGGCTACACATTGCAAGTATTAAGAGAATGGATTCTAGAATA
ATACTCCCTAAGTTCAAATTCAGTTTGAACACAAACAGTTAAATTTATATCTCTGTGCCTGTTTGTTCCTCTATAAAATGGAGATAATACTAGCACTGACTTCATAGGTTT
TGCAGTGAGAATTAAATGAGTTAATTTACCTTAAATGCTTGGAACAGTTACAGCCACATGGTAAGGATTATTAAGTGATAGATTATTAGCTTTTTGTTATTTTAAATGTTT
AAATTCACACAAAGTAATTCTTCTACTCTTTTGGTGCCTTACTACTTATACTTTAGGTTCTTCCTCCTGAAAATCCACTGAAAGTCAGTCACTCTGAAAACAGAAACCTTT
CTACAGGAAGGGTGTGCAGTGGAATAAACTATGAACTGGTGTATTTAAAAAATAACATCGGAGGAATTTTCACGCCCCTAAACCAACTGCATTTGGAGAGGCTAAGATTTT
TTTATACTTTAAAAGAACCTAAAAAGTATTTTATATTGAAAAACCTGGAGATGTTCAGCAGATCATATTTTGAACAATTTTAAAGTGCAAATTTCATTTGTCATTCTGTCA
TCTCTATGCGTATACTCCCCTCCCCAATCTATATTCTCAAAAGTCTAGGACGGAGCTGGACAGGCCCTTGTCCCCAGCAGGAAGAGAACGGAAAGGAGGAGAGGACACATC
TAGTAGCCACCCCTGGAGCTCTCAGTTACAGCTTCACACCACCATGAGAATCAGTCTCCAGGACCTTCTCAGTCTCCTTTGATCTACCTAACAATGGTGGGCTGGTTGGGG
GGGTGGGGGGGGAGGGGGGGCAGGAACCAAACTCAATTCTATAAGCACTTGGCAGTTATTTCTTGCCTCATTACCATTGCCTTATCTTTCTTTCCCTCTAAAAAAAAAGGG
ATTTAAAGTAGCTAAATATGTATGCAATGATAAACTTGCTTCTTGGAGCCAGAGGAACTTTCCGAAGGTCCACTCCAGAATGGGATGTGAGATGTACAGCCCAGGTATGGT
TATGGACGCCCCACGGATTCTGTGGCTAGTGAAAACTGACCTACCTCGCAAATAAAGTGCAAAATTTAAAAAAAATTCACAATCATAACTATTGAAAGGGAAGCAGAGGAG
GCCTATAAACTGGTACATGGAGAGAAAGAAGGTCTTCAAGAGAGGAGAAAAAATAAAAATCACAGAGCTTACAAATTACAAAAGTGTTTCACTATTTACTTATGAGAAGAT
TCCTGAGCAGCATACAATCATCTGCCTTGGAGAGTGAACACACCTGGTATAGGGTGAGAGCTGCTTCTTAATATTAGTTTGCTGTATTTCTCCCTTAAAACAAACTCAAGT
TTCCAAATGGATTGACTAGCCTCAGAGCTTACTATAATCCTCCATCCACACAAAACAGAGATTTTTAGTACAGTCACACAGTAAATAAAAATTATACTTATATTGAAGAGT
GAAACAAGTCACTAAAAAACTGATGTTATATATTTTTAAAAATCAATGTGAAAATTAATTCCTTGTATCATAGGCTTACATGTAATTTAAAAAGTATAAAAGTGCCTGTGA
GAATTATTTAGTATCACATGAAAATTATTACCCACTTCTTATTGGCATATTTTCTTTCTGTAAGCACACCCACTTCACATTACTTAATTAAAATGAAACCATCTTCCTTGG
AAAAAATAATATATATATCTAAAAGGATAAGTGTTAAGTAACACTGAGGTAAAGTTCAGAACTCTACAAGGTTTCTTTCTCAATAATATAATAATAGCAATGAGAAAGTGA
AAGAAGGCTGCTTTGCAAGATCCTTGGCACTGCTGGAAGAATCCTGATAGCCCTAGTGAAAAATCTTACCTGTCAATGAAACACTAAAGGAACTCTTTGGTTAATTTATTT
TAGCTCTAAAGAAACTCATATGGCCTATTAAAAAAATCACCTTGTTATGCATTCTTTGGTCTAGACTTTAGGTTTTAAAATATAATCAACAGATGCACTGATTAGGTGCAT
ATGAGCCTCTTTATATCACACTCTTGATATCCTATATGTTCAAATTATGTACTTATGCAAAAAGTAGAGACAAGCACCTCTTATATTTTGCTGTACTTTTTCTTATTTTTA
CTAGATGTTGGATTAAAAACATACTAATATCACTTTTAAAGAGAGGTTTTAATTGTTAGATATTAATTTACAAATCATAATTTTCATCGTTACTTTGAAATTTTCAGATTA
CTGTACTTTTGGTTCATATAACTAATCACACATAGTTTGTATTTTATTTTTCTATGATTTCTAAAAATGTTTTGCTATGGCCATTTGTGGGGAGGGGCAGTCAGGTAAGAA
ATCTGTTATTTTTGGTTGAAGGTCAAGGCAATGATTGTCTGGGAACCATTAAAATCTTTTCTGTCTGAAATTTTATAATTTTGGGGAACTCTATATAAACAACATCAAACA
ACACCATTGACAGTATTTTCAACAGGAAAGTATTTAATGATGG
>chr1_107840172_107840585
TTAGCCTGTAAATGTTGTAATGTTGTAAATGTAATGTTGTAAATGTTGTAAATGTTACAGTGTTAGCAGTGTAAATCACTGCTTTAAATTCAATACATAAAAAGTTGGTGC
TTCAATATGCTAGAAAGCATTTAGGTCACTTTTTACTTGCTACAAAACAACATGTATATTTTAAAGTTGTGCAAAGACCTTTCTTGATTGGCACCACTTAAAGACAAGGTA
GTAAAGGAATAGGTTATCAAAGGATGTTCATTAATAAAGTGCCTTATTCTAGACAGTCCCTGCACTTTAACAGATATAAACATTTCCCTCTCAGCCACAAATGCTCCATTC
CAGAGCATTTAACCATTGGCACACATGCCAAGGGTCTTGCTTTGATGACATTTCATTGTCTATTCATATTTCACAGCCTTT
>chr1_108779482_108780631
ATAGGCACCAGAAATCTGAAAGCCCCTATAACCTTTTCTATTCAGAGACTTTATCCTTCTCTTATTCCTACAGTTATAGTCTTTGACAGATAATGTTGACCTTGTAAATTA
AAGTGTAATTTGATTGCTTTGGAGCATTTTTGGTGTGTTTGCTTCCTTAACTGTGTGTACAGTAGAGCTACATTTAAACACAGGGAATTTGGCCCTTTTGCTTTTAAAAGT
AAATACCAGGCTCACTATCATTGAAGGAGAAACCATATTCAAAATTGTTAGGCTATAATTGTTCTGAATCATACATTCAAAAGTGTATGTGTCTTATCAACATAAAGTATT
TTAAAAGATTGGAACACTAGAAAACTAAATAGGATGGCTATTGAGGACAACAGGCATAGTTTTACCATTTTGGTACCTTCTACTGAGTTAATCTTGGTATAAACATATTTA
CTTTAAAAGTAATGTCAAATAAAAACCTAAATGAAAAATGAAATAGTTTTCTATCAAGGAATCATCTTACTGTATCTCTGTATCATTTATGGTGTATGTGTTACATACATT
ACAAATGTTATTTGATGTCATGATTTCTGAATCCAAACTGGTATTTGTCAGCTAAGATTTACTGCTTGAGTACAGTAATAAAAATGAAAATAGTTTTCTGAAATTTTATGT
TTAAACTAATTTGTTAGTTTTAAGATACAGACACTTGTGATAGTTATGATACTGTTTTTTTTCTTAAATATTGTTAAAATTTGTATTTTCTATTGTATTTTTATTTGCATT
CTGGTCAAATCTTGGTTTCTGAGTTTTTCTCTGTATTATCTGTATTAATGTTAGATAACATAGCTATTTTTCTAATATAAAAGTTATTTTAAGCAGTTTATTCAGAGGGGA
TATTATTTACCTCTGTTACCCTGTAGGTCTCTAAACTTTTAAGTAGACTTATTTTTTAAAAAGCTACTATACTCCCTTCTTTCTGAATCAAAAACATTCAGAGATAAGAAT
TAGATGGAAGTAAAGCTCCCTGTGGTTTGTGCTCCATCACAATTTTTTTTTTTTTTTTTTTTTTTTTTAGTAGAGGCAGGGTTTCCCCATGTTGGCCAGGCTAGTCTTGAA
CTCCTGACCTCAGGTGATCCCCCTGCCTCGGCCTCCCAAA
>chr1_115077256_115079291
TACTCAGAGAATGTGATAAAATAGTATTTAAGGGCAAGAGTGTGCCAACTGTTAAAAAGAGGACAAGAAAAATACTTAAAAAAAAAAAAAGAAGATAAGAATGCAGGGAAA
GGAATAGATAGTGACAATAATTCCAAGTCATTAAATAGGGGATCATCACATATGGTTATAGTACGTATTGTCTTGGGCAAGTTCTTTCAGTAGCTAACCATATTCCAGAGA
GTTTGGAGGACACGAAATTGCAAATTGTAAGCATATGTCTTTAGTGAAAACAATGTGTGTTCTAAAACTCAAGAAACAGAAGAAGGACTGAAAACTTGATTAGAAAGCATT
TAAAGCAAAGTGGATGGACAAAAAGTTTTCTTTAATAATGGCTATCTGCCAAAAAAAAGTCATCGTGCATGAAGCAGAGCTTGCTAATAGATTTCAATTTTATTTTACTGT
ACTTACTTCCATTTCCTGGGATTGCTGATGAGATGTCCTATCTTGAGGACATATTTTTTCATTTTAAAAAAAGACAGGTTTCACAAATTGCAAACATGGTCCCTAGGCAGG
CGCTGCGGTTGGAGTGGGGTGGTGCTGAGATGCAAGAATGCAGAGATCATTCCTCATTCTGGCCTCCCCAGTCTGCCCAGCTGTCCTCCTTTTCCTGGAGGTTAGCCAACC
AGATCACCAAGAGCAAATACCTGCTATCCACTTTCTAGTGACTAAGTCCAGCAAAAAAGCCCCCTTTGGGGGTAAAAAGCATCATTTAGGGAAGTTCTAGACAGCATGTGC
ACTGATACCTAAGTGGGAAACACAGGTCCTGGCCCTCAGATGCTCCAGCTACAGTTTCAGATCCTTCCTGCCCCTGTGGAGGTCTCTGTTCTTGCTGTTCCCTCCTCCGCC
TCCCCCTAGCTGACACCCATTCACAGCTCTAACATTAATTCCTCAGGGAAGCCTACCATGACCTAGATAGGTACCTTCTTTTATATCTCACATAATGTTTTCTACTTAAAT
ATGCCCATATTTTGTAAATTAAGGCCTAAGCTCTGTGAGGGCAGGGACAGGGTCTATATTGCTGTTTCCCAAACATAATCCCCTCTGCCCTGCAGAGTGGGCTCCCAATAG
ACATTTGCTAAATGAGTGAATGGAGGACCTTCACAAAGATGCTATAGACTGAATTGTATCCCTCCAACCTGCAAAATTCACAGGTTGAGGCCTAATTCCCAGTGTGAGGAT
ATGTGGGGTTGGGGCTTTGGGAGGTAACTAGGTTTAAATGAGGTCATGAGGGTGGGGCCATCATGAGGGACTAGTGCCCTTATAAGAAGAGACACCAGAGAGCTTGCTTTC
TGTCTCTCCACCATATGAAGACATGGCAAGAAGGTAGCTGTCCACAAGCCCTCACCAGGGAGCCCTCACCAGAATCCAACCTGACTTCCAACCTCCAGCACCTGACCTCTG
ACTTCTAGTCTCCAGAACTGTGAAAAATAAATTTCTGCTTCAGCCACCCCACTCTGTGGTATTATATTTTTAAAATGTCAGCTTGAGCTGATTAAGACAGGCTGACAGGAG
CAATTGCGAACAACCTCCTTCACAAGTCTCCAAGGGAATACTTCACAAAGTGCTATTTTCAAACTCATCTGCACCTGGGAAACACTGCAGATACCTTCGAAGGCACTGTGT
GAACACGCTGTTGAATATGCTCAGCAAAACACATGCCTCAGAAACAGAAAACAAAAGTAGAGCACATAGTATCAGTTCTGTGTTTTCCTAAGCCTGCAGGAATGTGTGTTG
TGTACCATCCACGGATACAAAGAATAAATCTACACAATGTAAATCTACACAATGTATACATGCCTTCCACTGGCAGGGGCATATGAACACAATACAATTATAGCGCCACAC
ACACACACACACACACACACACACACGCGCATGCTGCACTCAAATGAAAGAATGAACAAAATCAATTCTGTATTCTTGCTTCTCCAGGGTGAATACCAACTCATTTGCAAT
TCTCTTCTTTGGGATGAAGTCACAAAATTGGAAATGAT
>chr1_115729746_115730536
GGTGCAAAAGTAATCGCAGTTTTTGCCAAAAGTAATGGTTTTTGCCATTACTAAATTTAGGTCTTCCCAACATCTATCTTCTCCACTAACTTTGTTTAGTCACAGCACCCT
TTGGCTCCAGTGTGATTTAAAAAAGAAAGTGATTTTTCGTCTCATTGTTCACTCAGACAGAGAGAGGAACAGGTCAGTGGGCGGGGACATGGGATTTTAAGAACTGATATT
TTTCAGGCTGTGAGGTGCAGCAGAGTGGAACCATCCTTGGCCCTCTGACACTTTCTTGTTCTAACTGCTTCTTCAGAGAGGTTGGGCCTTCGTGTGGCTTGATTTAGGATT
AGTATTAATAGATCAGTACTGGTCCTAAACCTCCACACCCTTTAAAATTCCTTGGGTGGCTTTTGAAAATGCAGATTCCCAGACACTGCCACAACCCTAAAAAATTAAAAT
TTCCAGGGCTGGGGCCCAGAGACCAATGGTTTTAAAAGCTTGTTGGAGGATACTAATATGGATAGTGGTTGGGAACTACTGACTGACAAATTTACATCAGCAGCCATGACA
TCTCACCCTCTTTACAGTCTTGCAACTCATATGATGTATTTATTGGTTTGTTTACTTTTGAACTTTCTGTCTTTCCATCTTCTCTTTCCCACAATAAACTTTAAATTCTAA
AGGGCAGGAATCTGCTTTGCTCAATGTTGTGTCCCTGGCACTAAGAAGAGTGCCTGGCACATAAAGGGCACTCAATAAATACTTGTTGAGTGAATGACTGAATTAATTAAT
TAATTAATTAAGGA
>chr1_116400880_116403471
AGGCTTCTTTACTTACTTTGTGATTCTGGCTGAGAACGGCTTCCTCCCAATTCACCTGTTGGGCCTCCGAGTGGACTGGGATGACCGCTGGATCAACGATGTGGAAGACAG
CTACGGGCAGCAGTGGGTGAGTGGGCACCTCTGACCTGACCAGTGTCAGAGCTCCTCAAGCCCCAGAAGACTGAGGCCACACTGCCACCAGCCATGCAGGTGAAGAGCCAG
AGCTCATCTTCTGTCTTCTGCATTTCAGACCTATGAGCAGAGGAAAATCGTGGAGTTCACCTGCCACACAGCCTTCTTCGTCAGTATCGTGGTGGTGCAGTGGGCCGACTT
GGTCATCTGTAAGACCAGGAGGAATTCGGTCTTCCAGCAGGGGATGAAGTAAGTAATGAAGGACATGTCAAGGCCTTGGCTCAAAGAAGGGGACTGGTGATTTGTAAACCC
TTTGCCAAAAACTAAACATATGACACATATAGCCAGGTTTCTGGAATCTCTAGTTTATAGAGCAAATTTAGGAAGCAAGAAATGTAGCTTTCTAGTTTTTTCATCTGACCT
CCAAGTTTTCAAGTACAGCTAATACATAAAGATGTTGATCTGCCATTTTAATGCATAGCATTAGAAGATAAACCTTTATTTGCACCTTTTAAGTTTTTTCTCCCCTACTTT
GATTTTAGGAACAAGATCTTGATATTTGGCCTCTTTGAAGAGACAGCCCTGGCTGCTTTCCTTTCCTACTGCCCTGGAATGGGTGTTGCTCTTAGGATGTATCCCCTCAAG
TAAGTTGATCCTCTGGTAGCTCCAAAAAGTATGAAATAGTATGTGTGGCTTTTCCCCCCATTACTTGTGGTAATAGTTGTTATTTTCAGAATTTTGAGTGGTATGTACAAA
AATTCCTATGGGTTGGAAAACTGTGAAAGCTTGACATGTCAGTAAATCAGACTAACAAATCCTGAGGCTTCCATGATAGCAGCTAGTGTTTAGGATTTGGCCCAAGATAAG
ATAAAGCCACACAGGCTCTAGCTCCATGGAACTGCTCAACAGCGAACTGCATTGAGCACTCAGGTCTGCCACAGCTGTAGTCCAGTTGTCTTTAGAGGCCAACTGGGGGTA
TGCTGGAGCGTAGGCGCCCAGGCTCAAATCTTGATTTGCTTGCTTAGTCACTGTCCCATTACAAGTCATCCACCTTTCTGAGACTCTGAATACTCTGCTCTCAAAGAAAGA
AGGTTGGAGAAACAGATCTGAGGTCCCTTTTACTTTATAATCAGTCATGGGTAGAGTTGATCAAAGGAAGCATACTGCTAGTCTTTGGCCTTAAACACAGTGAATGACTCT
GCATTTCAGATAAACTTGAATTTTCAAAGAGGGTTTATCACAAACTCCGTTAGTTTTTTGCAACATTGAGTATGTTTGGTGATACCTGGTTGAGGTTAAGCAACTGCAACT
TGATTAAAACGTGCAAAGCCACAGATTGTGGGACCCATTTACAAGTTCCTTTGAAGCTTTTGATTTAAAGCATTAGTCTCCTTTGAATTCCTGCTGTCCTCATCCTTGCTC
AGACCCGTCTGGACCATCTCTCAATCCCCTGTTGCCAGCACTTCCTTCAGCTCATCTTATCCCTAAAGTAACCAAAACCCATCAGCCTCATTCACTTCCTGTGGGTTATGT
GCAGACATCGTCTGTGGTGCAAGATGAGACTGGCATCCAGAGTCAGTCTCATTGTCCCAACCTGTCTTTATAGCTTTCTCTTGTACCCCTTACCCATCCAAGCTCATGTTA
GGTGAATTCGGCTTTCTTCCTCTGCCTTTGTGTTTGGTAAGATCCTTCCTCCCCACATCCCTCCTTCTGTTCCCTCTTACCCTGCCAATCCTGATAGTCCCTTCAGGGCCG
GTTTCCTTGGAGCTTGTCCCTCCAGGGCCTGTGCACTTGCACCTCTTCTCTGGCATTACTTGTTGCTTGTCATTTCACCTCCCTGCTAGGTTTTAATCTAGAAGGCATGGG
CCACAGTGTCTTTCTTCTCTGTGCATCCCCAGCTCCCTACACAAAGCTGGTGTACAGCAGGGGCCAGCCATCTCCAAATTGAATTCTGTCAGCTTGGGCCATTATGTATCA
AGATGGGGCTTGGAGAGGTCACAGAGCTTTCCAAAAAGGCTGGTGGAAAATTACACTGAAAAGGGGGCATTTCCATCTTCTGGGTCCTTCCCTGGTTTTTTTGCCACCACC
AAAGAGATTGTTCTGACAGGTTCTGCCCAATTTTGGAAGGTGGTTCAGTTATTCGGTGACTGAGTCAAATGAGATCATCTCTCTTAGCTGCCTTGTCAGACACACAGGAAG
AAGAGGAGACCACCGGAGTCCTGCCCAGGGACAGCCTTTCTCACACCATAGCAGGGAGCTGGTGATCACGGAGGCTGCCTGGAGCCTGTCAGCAGGCTAGAGACTGTGTGG
CTCAGCCTCCAGGCCCCTTGGAAGCCTTCGGGCTCAGCTTTTTTCAGTCCCCAGGACCAGGCCTCAGAACACAGAGCTGATATCCCAAATGCTGTTGTCAGAGATCAAATT
TGGGGAATGCATAAACTGGTTTTGACCCACACTGGCAGG
>chr1_116424215_116427767
CCCTGTACTTAGGTTATCTTGCAGAAGCTACTGGCATTTAGCAATGCGCTAGCTGATCTGAGGGAAGGTACAGGGAGATATAGAGATGTAGAAGTTGACCACTGAATGCAG
CCCTAAGTGAGCAAATGGACTGAGAGAGCTAAAAATCTTGCAAACAGGTACCATTTGTAAAATCAGTTCCCCTTGTTTCAAACTCATTAATGGTGTATTCCTGTATGCTGA
GTTTCTGCAGAACATAGCCCATCTGGTTAGAAAAATGCCTACACCATAATTCAGCAGACATTTTCTGAAAATATACCACGTGCACGGCATTGAATGGGGCACCATGGAGGA
TACATATTGATATTGTAGAGCATACCTGCCCCCAGGGAGCTCACCGTCCATGGGAGGGACAGAAATATCCACAATAGGAAGATGAGCAGAGCAACAGTGTTGTCACCCAGT
CACAAAGGGTAATGGGTGTGATGGGAGTCACAGAAGAGGGAGAGATGCATCCTGATGCTGGATGGTGGGAGGAATGGAGACGGTGTTCGGTCCACATCTTAACAGAAGAGT
AGAATTTTAACAGGGAATGATGAAGAAAGTTCATTTAGGGCAGAAGACACTGTATGAACAGAAGAGATGATGGCAGGAAAATGCAGGGGTGTTTAGAGCAAGAGTGAGTTA
CTTGGGGTGATAGTGGTGGATAAAAAAGAGGCTGGATTGTGCTGGTTTGCCCAAATGTTGTCTGGCAGGACTGAGGAAACTGGGAGGCTGTGGATCAGGGGGGTATCCTAT
CAGGTCACACCATATGTCTTTGCCACCAATCCACCCTTCACGGGCTCAGAAGAGGGAGGAGTAAATGCCTATGATAGCCTGATTTTCTAGCAGTTACAGGAATCACTGCCC
TGCACACAGTCTGACCTCATGCCTTAGCCTTCATCTACAGAAACCAAGGCTTTATTGTAGTCTAGCAGCCACTGCAACAAGCCCACTTGGAATCAAGACACCCCCAGGGAT
ACCAGCCAAAGGGAGCAATGAGGGCAGAGCCCAGCCAACTGAGTGATGCTCATCCACCCCTCAACCTGGAGTTGAATTCACAGAGGTAAGCCCCACACTACAGTTAGAACA
TTTTCAACACCCCAAAAAGAAATCCTATTCCTCTTGGCCCCTCGGTTCTATCTACCACCTCCTCAAACCTAGGCAACCACTAATCTACTTTCTGTCTATAAAAATCTATAG
AGATTTGTCTATTCTGAGCATCCCATGTAAGTGGGATCATGCAATAACACCTTTTGCATCTGGTTTGTTTCACTTAACAGAATGCTTTCAAGGTTTATCCATGCTGCAGCA
TCTATCAGTATTTTATTCCTTTTTTATGGCCAAATAATATTTCACTATGGATACATCACATTTTATTAATCCATTCATCAGTTGATGGATATTTGGGTTGTTTTGCTTTTT
GGCCATTATGAATAATTCTGCTATGACCAGTTGTGTACAAGTTTTGTGTGGACATATATTTTTAATTATCTTGGGTGCATATATATGAAAGTGGAATTGCTGGGTCTTTTC
TTCTCCATTCCCATTTCTTCTAGCACTTAACATGCATATCTATTAAATGAATAAATATCTGTTGAATGAATGAATAAAAGGCATCTCATCTTCTTAGAAGATTTTTTGGCA
GTTAACTACAACACACACCAGCATTAACAACTACAATTGGCAGTTAAGCCTTGTCACACTTCCCTTTGTGGCTTATTTAGGTTGAGGTAAGCCAGGGACTCCTCTCACCTG
CCTGATCCTTCTTGTGAAGCTGAGGAAGCTGGGGTGGGTGAGCAGAGTGAGCGTGGACCTCCCCAAATCACCCAGGAAGACAGAGGCTTGTCCCAACTCTGGCAGGTTCTC
AGAGCAGCGAAGGCCCCAGAATCTGGCTGACTCACTCCAGAAGATGGAGCTGCCAGGAGCCCAGTCAGCCGCGATGGGGCTTCACAAGGATGGCACCTCCATGCTGGGCTG
TGGGATGAGGACAAGAAGGGACAGGGGCTGCATTCCCACCGACCCACCAATCTAAAGATGCTCAGGGCCTGGTGTGTGTGTATGTGGGGAGGTAGGGGTGGTGGCCTGGGG
CACATGCACCTGTATACACTTAGTATTCCTATGAATATGCTGCTACCCACAACCCAAGGCATATTATCAGTAATAAAGGGCCACATGGAGACTTGGAATTCTTATTCAGAC
AGCAGATGCCATGGTGAGGCCTCAGCCCATACCTCGTGCACCCTCCACACTCCTGCCCGGCTGGCACCGGGCTGCTCGGCAGGACAGCACAAGCACCGGGCAAACTGCTTT
GGCAGCTGTAACCCAGATTTATTCAGGGCAATGGGCGGCTAGGCAGGTTCCCTCCCAGCTGGTGCTGGGTAGGGCCATGCCCTTCCACGGGCATCCCTATGGCATGCCAGG
CTGGGTCAGGCTCCTCACAGATGGTCTGGCAACACATGCTCTGACCCAGCACACAGCTTCTGGGATTCATTGGTCCAAGCAGAGCTACAACAAGCGACTTGGATTTCTAGG
GAAGGAGCAGAAGGAAACCCCTCCTGCCACCGAGGCAGGGCTCTGCCGCCCCCTTTCCTCCCCCTATTGACTTTCCATCTGCCCTTCGAGGCCCAGCTGCCCACACACAGC
TCCTGCCTCTTGTCATTGTGGGGCCCACATGGACACCCCCTCCTTCCTGTGCTCTCTCATAGTTTGATGGGCTATTTTCTCTCCAGCAAGACTAAAATCCTTAAGGCAAAT
AATAGTTCTCCTTCCATAACAGCTTTTTTGAGACCTTCAGAACAGAGCCCCAAGTTCAGAAATCAGCAAAAACATTTTCTCAGCCTCATCAAGCCACTTTCATGTCTGATA
GTCATACCCATTGACCTGGCCCTTACTCAGTGCCTCGGTGGTTCATGTAGCATGTAGCCAATATTTCGTGCCTAAATAATATTTCAGTCATTTTTTTAAAATGTCAAAAGG
AGCACGTGTTCAACATAGAAAATACAAAAGCATTAAAAAAAAACACTACCCAACACCCCACATGCAGAAGCACCTCCTATAAAATGTTGGCGTGTATGCTCCTATTATTTT
TCTATTTGTGTTTATTTATTACTTTTTTCAAAACTGTGATTCAAATGTGCGTGCTGTTTTACAACAAACATTATGAATAGATCATACTTCTATTTGATTGGATTTTTTTTG
CAATTTTAATGGCTATGTAATATTCTATCACGTGGATGTCATGTGTTTTATTTAATCAGTGTTTAATTGTTCCTTATATTGATTGCTTTCCATTTCAAAATTTATAAATAA
TGCCATGATGAATAATCTTATACAGAAATAATTTTGCACACTTCTGAATATTCTTTTAGGATATTATGGGATCAAAAATTATAAACTTCTTTAAATATTTTTTTAATTTCC
TTTAAAATAGAGACAGGGTCTCTTTATGTTACCCAGGCTGGTCTCAATCTCCTGGCCTCAAGCAATCCTCCCACCTCAGCCTCCCAAACTTCTAGGACTATAGGCGTGAGC
C
>chr1_117872313_117873202
CATTTGACCCAGCAATCCCATTACTGGGTATATACTCAAAGGAATATAAACCATTCTATTATAAAGATACATGCACATGTATGTTTACTGCAGCACTATTCCCAATAGCAA
AGACATGGAATCAACCCAAATGCCCATCAATGATAGACTAGATAAAGAAAATATGGTACATATATGCCATGGAATACTATGTAGCCATAAAAAGGAATGAGATCATGTCCT
TTGCAGAGACACGGATGAAGCTGGAAGCCATTATTCTCAGCAAACTAATGCAGGAACAGAAACCCAAACACCGCATGTTCTCACTTACAAGTAGGAGCTGAACAATGAGAA
CACATGGACACAGGGAGGGGAACACTTACTGGGGCCTGTTGGGGGAGGGTGGGGGGAGAGCATTAGGGGAATAAGCTAATGCATGCTGGGCTTAATACCTAGGTGATGGGT
CGATAGGTACAGCAAACCACCATGGCACATGTTTACCTGTGTAACAAACCTGCACATCCTACACATGTACCTCAGAACTTAAAAAACTAAATAAAATAATTTTATATAAAA
AAGAAATACCTATAAAAATGTTTCACTGACCAAATCCTTTATCTTCAATATGCATGGAAGCTATACTTACAGAAACATGCCCTGAAGAGATGAATCTATTCTGAGTTTCAT
CTGAAAAGTTCACTATCTGTCTTTAGGAGTTCTCTATTCTATTACCAATTTTTTCTAAGTTTTTCACACCTACATTAAATTATGACAAACTAAGAAGAGCAAGTTCAATAC
TTAATGCCATGAAATAGAATTTCCATTATTAATTTCACACTGGGCAAGAGACTGCTGAGCAATCAAATATTTTTTCTATTTCTGGAAACAATCATAGAAATTTTAAGAATT
GT
>chr1_119194305_119195274
TCACAGCTTCTTTATTTGTAAAATAGTATAAACAAGGCCTACCTTATAAGCTGAGGAGTAAAATTTTTAAGTCTGAAAAATGCTTAGAAGGTACATGGCACCAAAGGCAAA
TCCAGGTTATATAGGGTTTGAATCTTATATAATATTGGAGGCTTTCTTTAAGAAAAAGAATACACAACTCTGGCTATAAAATTAGATAGTAAAGTGAATATATTTTACAGT
AAGAAATCATAACAAATCAGCTGGGCTCGGTGGCTCACGCCTGTAATCCCAGCACTTTGGGAGGCTTAGGTGGGTGGATCGACTGAGGTCAGGAGTTCAAGACCAGCCTGG
CCAACACAGTGAAACCCTGTCTCTAATAAAAATACAAAAAATTAGACAGGTGTGGTGGTGAGCAACTGTAATCCCAGCTACTTGGGAGGCTGAGGCAGGAAAATCACTTGA
ACCTGGGAGGCGGAGGTTGTGGTGAACAGTGAGCTAAGATTGCGGCATTGCACTCCAGCCTGGGCAACAAGAAAGAAACTCCATCTCAAAAAAATAATAATAAATAAATAA
AATAAATAAATAACAAATCACTAATTCGAAAAGAAAGCTGACAAATATTGCAAAAATCACAAAATCCAGGAGAACAACATGCTGCTTTTATTAATTGTCTGAAATATTTCT
ATTGTATATATTGTATACTATATATATTACTTATATCTAATTATATATATTATATATAATATATAAAAATACAATTATATTATATATGATAATATATAATTAGATATAATT
AAATATGTAATATATTACATGTAATACATAATAAATATATAAAATATAAAATTTAATATAAAATAAATAATAAATATATAATATATTACATATAATATATAAGAATATAAT
TCTATTATATTTAGTAATATATAATTAGATAATATATGAATATGTAATATATTCTATTATGTGGAATATATATAATTCTAAT
>chr1_119948452_119949460
CCACTGAAGCCTGGTGGACATTCACACATGTAGCTGCCCTGGGTGTTATGGCAGAGACCATGGTTCATGCAGGGCTTGGAGATACACTCGTCAATGTCAATGGTACACCGC
TGACCTAGGAACACAGGGCCAATAAATGACCTAGTCCTTGGAAGCTGATTCCCACAAAAATCTACGCAGGACCTGAGCTTAGTTGGGGTGCATGGAGCTATTCCACAGACA
AACTGGTTGGCCCCCTGCTTTAGGAAGTTCCAGGAAGACTTCTGTGGCCTAGGAAGTTGCTGCCAAGGTGCTTAAACTCCCTGAAGAATGAACATCATGGCTTGTGAGGCT
TAGGTTGCAGCCTTCCAGCCGCTAGGGGGCCCCGAAGACAAGGACAATGGAAAGGCTTTCTAAGCCATTTCAAGTAGCAGCTCCTTTGCAAAACCTGTGTGCTCTTGACAA
GATGGACAGGCCTCATAAGACCAGCAGGGCCTTCCATATGATCTGATAACCTGACCACTTTGTTTAAAGTCAGAATGCATGTTCTTGGCTTCTCCACACCCATGTTCTTAC
CTTGCCAGCCAGGAGCACACAAGCAAGTATAACTCTCAAAATTTGGTGACTCTTTGCAAACAGCAGCATTCTCACAAGGGTTTGGGGAACAGGGAGCCAATACTGTCTGAC
AATTCTTGCCTAGAAAGTAAATGACAGAGTTTATGACAGATAAACAGGTAAGAAAACGAAAATTTTCCTTATCCCAAGGATGTTCTCTGAATTCAAGTCAAAAGTCCTGAT
TAAGAGGCTTTGAAAATGGAGAAGCCCATGATCTTTCCAGCATTGGCTCTGATATTGTTAACTGTGTAACCTTGGGCAAGATAGTTAGGGACCTCCTACAACTGTGATTTT
ATGAACTAGGCCTGTTAAATGTAGTTTCCCTACACTACTATTTCTTTTTTTTTTTTTTTTTTTTTGAGACGGAGTCTCACTCTGACTCTCAGGCTGGAGTGCAGTGATGCG
ATCTCGGCTC
>chr1_145745765_145745931
TTTAAAATCTCAGAAGCAAAGGTCTCAAACATCTGTCTTTCTGTGCCTGTATGCTGCCCAACTCATTCCCAAAAAGGAATGGGAATCAGATTCCTATCAACATAAGGCTCC
CAATATATGTTATGTAGGTTTCTTGGGAAACTGCATCAACTGAAGTAGTCTTTAAA
>chr1_147167336_147168123
TACCATACAAAGGGCCATTCTGACAACCAGTTAAATCACTCATTATTGCTTTGGAAGCAACAAATAACATGACTACCTAAAAATTCAAAATGTGTTTTGCTTTAGTGCAGA
AGTCAGAGCAACAAGACTCAGACAGTTACAAAAGACTTCCCACAAGCATAGACAGGACTTGTATGACATAGTCCTAAAGAATGTAGCCATAAAGCTATTATGAATCCCTCT
GAGGCAATGAAATTCTAAAGGGTAAAACATCTCTGACTCACTATGAGGTTAAAAAAAAATCCCACAGATATACTAAGTGGCCGCAGAAAAGGGCATGTTCTAGAGACAGTC
CTTAGTAGGTGGAGAAAAGTCCAGCTGGGTCTCTCTTCTGAGAAAAGAAATCAGGTCTCTATTCCTGGACCCTTAGATTCAACCAAGACACTTGTCACCTCTTAATCAGTG
GAATCTTGGTGCTCCAATTGTTGAAGGACCCAGAGATGAAGACCTCCTTGCCTCCTTCAGACCAGCGGATAACAGTGGGCCGGGCCTGCTGTGTGGGCTTTACGGAGTCCT
CCAAATCCTGCTGCCATGATACAAACTCTTTGTCCCCAGGGAGCTGTAAGAAGGAGTAGGTCATCCCTAGAATAAACTGTGACCCAAGAATTCTAAAAAGGTCACTCTCCT
CCCTAGGATAGAGAAGGGTGCTAGGCTTTGGCTAAGGATATAAACCCCAAAATTAGCAACTAAATCAGAGTTTGAACAAATTATAGAAAAAGAACTCATCTAGGACCAAAA
ATGGTCAAATG
>chr1_147219117_147221399
AATTTGGAGACACCAAAAACTATGATTTTGAAGTCTGTGCAGGAACATTAAAAATGGCGTATGATATAATGAAGTACAAAGGGAACTGTAAAATTAAATTTACATTCTAAT
CACCAAATATGTAATATTATGTCTATCTATGGGTATATAATTATACTTGTATAATCGCTCCCTGTTAGACATGTCTCTTTTGAGTATACTTCATTTATTTGAAATAGAAAA
AAATGTGAAAATACAGAAAACCAGTCGACTTATTAAGGCAGTAGGATTGCTTTCTTTTTCTTTTATTTTTGTTAAAATGTTGTTTGTACAACACCCATTCATGATGAAAAC
TCTCAGCAAACTAGGAATGGAGAGAAACTTCCTCAATTTGATAAAGAACATCTACAAAATACCTATAACCAACATCATACTTAACAGTGAGAAATTAGACACTTTTCCCCT
AAGACTGGGAACAAGGTAAGGATGTCCTCTCTCACCACTCCTATGGAACATTGCACTAGAAGTCTTAGCTAGTACAATAATAGAAGAAAGAAAAGTAAAGGATATTCGGAT
TGGGAAGGAATAAAGATAACTTTTTATTTGCAGATGACCTGACCGTCTATGTAGAAAATCCCAAAGGATTAAAAAAAAAAAGTAAGAAAAAAAGAAAAAAACTCCTAGAGT
CAACAAGTGAGTACAGCAGGGTTGCAGGATACATGGTTAACATACAAATGTTAATTGCTTTTTTTTTTTTTTTTGAGACAGAGTCTCGCTCTATTGCCCAGGCTAGAGTGC
AGTGGCACAATCTCGGCTCACCACAACCCCTGCCTCCCGGGTGCAAGCAATTCTCCTGCCTCAGCCTCCGGAGTAACTGGGACTACAGGCGCATGCCACCCTGCCCAGCTA
ATTTTTTGTATTTTTAGTAGAGATGGGGTTTCACTATGTTGGCCAGGCTGGTCTCGATCTCCTGACCTCGTGATCCACCCACCTCGGCCTCCCAAAGTGCTGGGATTACAG
GCATGAGCCATCGCACCCAGTCATTTGCTTTTTTATATACTAGAATGAACAACTGGAATTTGAAATTTTAAAAACTCCATCTATAGTAATACCCCTGAAATTACATACGTA
GGTATAAACATAACAAAATATGTATAGGATTTATAAGCATGAATTAGAAAACACAGATGAAGAAAGTCTAAGATTTAAATAAATGGAGAGATATTCTGATTCATAGACTAG
AAGATTAAATATTGTTAAGATGTCAGTTCTTTCCAACTTGACCTATAGATACAATGCAATCTCAATCAACATCCCAGCAAGCTATTTTAGAATCCAAGCTAACACATGGAT
TCTAAAGTTCATATGGAAAGACAGAAGGCCTAGAATAGAAGACTTTGTCCTTAATAGTGGGCTGTGCATAGTGACTTTGTTCCAAAGAGTATAGTATGGCAATGGAGAAAA
AAGGAGCAACTTTACAGTGTGGCAAAAACTGACAAACGCTATTTCAAGCCAGGACATCAAGGTTAACATCAATAGTGATATTATCTAGGGTTTTTATAGTTTTAGATTTTA
CATTTAACTTTTTAACGCATGTTGAGTTGATTTTCATATATGGCAAAAGGAAGGGATCCAGTGTCAATCTTCTGCATATGGCTAGCAGTTATACCAGCCCCATACAATTTA
TCCTTGTAACAAACTTTCATATGTACCCCCGAACCTAAAATAAAAGTTGGAAAATGAAAAATAGAAAAGTGGAACAAACTTACACTTCAACAAAGATATATTGTGGCATAT
ATTGAATGCTAATTTCTTACTTATAATAACATAAAATGAGTTTTAAGTTTCCAAAAAAAAAAAAAAACAGTGGGTATAATGTGGATAGTATGTACCCTTGATGGGAGGTGA
GGAGAATGGCACCTTATAATATTCCTCCCCAAAAGTCATAACCCCAATTTAACCATGAGAAAAAAATAAGATAAATCCCAACTGAGGGATATTCTACAGCATACCTGGCCC
CAAAACTATCAAGGGCATCAAAAACAAGGAAAGTCTAAGAAATTTCATAGCCAAAAAGAGCCTAAGGAGATATGACTATTAAATGTAATGCAGTATCCTGGATGGGATCCT
GGAACAGCAAAAGGCCATTAGGAAAAACTGAGTAAATCTGAATAAAGTATGGACTTCAGTTAATAATAATGTATCAATATTGGTTCATTCATTATTTAAAAACGTATCATA
CTAATGTAAAATGGGGTAACTGGACATGAGGTGTACTGTAATTCTCTGTATTATCTTCCTAAT
>chr1_147661726_147662558
GCAAAGGAAAAGTTCTTGGAGGAAATTAAAAGTACTACTCTGGTGAACACACAAACAATGAGAAAGTGAAACAACCTTATTGATAACATGGAGATATTCAATGCAGAAGAA
ACAGCCTATATAGGAAGAAGATCCCAGCTAAGACTTTCATAGCTAGAGAGAAAGTCAATGCCTGGCTTCAAAGCTTCAAAGGACAGGCTGATTCTCATTAGGGATTAATGC
AGCTGGTTTCCTTAAGGTGAAGCCAAGGCTCATTTACTATTCTGCAAATCCTACAGCCCTTAAGAATTATGCTAAATGTACTCTGACTGTGCTGTATAAATGGAACAACAA
AGCCTGCATGGCAGGACATCTGTTTACAGCATGGTCTACTTAATATTTTAAGCCCACTGTTGAGACCTACTGCTCAAAAGAAAAAATTGATTCCTTTCCAAATATTACTGC
TCATTGACAATGCACCTAGTCACCCAAAGGCGCTAATGGAGATGTACAAAATTAATATTGTTTTTGTGCCTGCTAACACAATGTCCTTTCTGCAGCCCATGGCCCAAGGAG
TAATTTTGACTTTCAAGTCTTTATTATTTAAGAAATACATTTTGTAAGGCTATTGTTGCCCTAGATAGTGATTCCTCTGATGAATCTGGGCAAAGTAAATTGAAAACCTTA
TGGAAAGAATTCACCATTCTAGATGTCATTAAGAACATTTATAAGGAGGAGGTCAAAATAGCAACATTAAGCGAAGTTTGGAAGATTTGACTCCAACCCTCATGGATGACT
TTGAAGATTCAGGCTTCCGTGGAAGAAGTAACTGCAGATGTGATGGAAATAGCAAG
>chr1_147704838_147706737
GGTATGCACCTGTAATCCCAGCTACTGGGAAAGCTGAGGTGGGAGAATTGCTTGAACCCGGGAGGTGGAGGTTGCAGTTAGTGGAGATCAAGCCACTGTACTCCAGCCTGG
GCAACAGAGCAAGACCCTGTCTACAAAAAAAAAAAAAGAATTTTTTCCTTTTTTTTTATTATACTTTAAATTCTAGGGTACATGTGCACAACATGCAAGTTTTTACATAGG
TATACATGTGCCATGTTGGTTTGCTGCACCCATTAACTCGTCATTTACGTTAGGTATTTCTCCTAACGCTATCCCTCCCCCTGCCCCCAACCCCACAACAGGCCCCTGGGT
GTGATGCTCTCCGCCCTGTGTCCAAGTCTTCTCATTATTCAATTCCCACCTATGAGTGAGAACATGAGGTGTTTGGTTTTCTGTCCTTGTGACAGTTTCCTCAGAATGATG
ATTTCCAGCCACATCCATGTCCCTGCAAAGGACATGGATGCATCCTTTTTTATGGCTGCATAGTATTCCATGGTGTATATGTGCCACATTTTCTTAATCCAGTCTATCATT
GATGGACATTTGGGTTGGTTCCAAGTCTTTGATATTGTGAGTAGTGCTGCAATAAACATACGTGTGCATGTGTCTTTATAGCAGCATGATTTATAATCCTTTGGGTGTATA
CCCAATAATGAGATCGCTGGGTCAAGTGGGATTTCTAGTTCTAGATCCTTGAGGAATCACCACACTGTCTTCCACAGTGGTTGAACTAGTTTACACTCCCACCAACAGTGT
AAAAGCATCCCTATTTCTCCAAGTCCTCTCCAGCATCTGCTGTTTCTTGACTTTTTAATGATCGCCATTCTAACTGGTGTGAAATGGTATTTCATTGTGGTTTTGATTTGC
ATTTCTCTGATGACCGTGATGATGAGCATTTTTTCATCTGTCTGTTGGCAGCATAAATGTCTTCTTTTGAGAAGTGTCTGTTCATATCCTTTGCCCACTTTTTGATGGGGT
TGTTTGTTTTTTTCTTGTAAATTTGTTTAAGTTCCTTGTAGATTCTGGATATTAGCCCTTTGTCAGATGGATAGATTGCAAAGATTTTCTCCCATGCTCTAGGTTGCCTGT
TCACTCTGATGGTAGTTTCTTTTGCTGTGCAGAAGCTCTTTAGTTCAATTAGATTCCATTTGTCTATTTTGACTTTTGTTGCCATTGCTTTTGTTGTTTTAGACATGAAGT
CCTTGCCCATGCCTATGTCCTGAATGGTATTGCCTAGGTTTTCTTCTAGGGTTTTTATGGTTTTAGGTCTAACATTTAAGTCTTTAATCCATCTTGAATTAATTTTTGTAT
AAGGTTTAAGGAAGGGATCCAGTTTCAGCTTTCTACATATGGCTAGCCCATTTTCCCAGCACCATTTATTAAATAGGGAATCCTTTCCCTATTTCTTGTTTTTGTCATGTT
TGTCAAAGATCAGACAGTTGTAGATGTGTGGTGTGGTGTTATTTCTGAGGCCTCTGTTCTGTTCCATTGATCTATATCTCTGTTTTGGTACGAGTACCATGCTGTTTTGGT
TACTGTAGCCTTGAAGTATAGTTTGAAGTCAGGTAGCATGATGCCTCCAGCTTTGTTCTTTTTGCTTAGGATTGTCTTGGCAATGTGGGCTCTTTTTTGGTTCCATATGAA
CTTTAAAGTAGTTTTTCCCAATTCTGTGAAGAAAGTCATTGGTAGCTTTATGGGGACGGCATTGAATCTATAAATTACCTTGGGCAGTATGACCATTTTCATGATATTGAT
TCTTCCTATCCATGAGCCTGGAATGTTCTTCCATTTGTTTGTGTCCTCTTTTATTTTGTTGAGCAGTGGTTTGTAGTTCCCCTTGAATGGTTCCTTCACATCCCCTGTAAG
TTGGATTCCTAGG
>chr1_151239924_151241418
CTAACTCTATAGCATTTCTTCTGCTCTGCAGGACACTGTCTCAGTGCATCGCCCAGGCTTCTACGCTGAACGGTTCCAGCGCTTCATGTGCAACACAGTATTTAAGAAGAT
TCCCTGTAAGTGGTTTCTACCAATTGACTGCCTACTCCTGCCCAGTGGCTCCCTTACCCCAAGAGAACAGAGGGCAGGACACCTCTGGTAGGGAGCTGCCAATGCCAGAGG
CCTCTCCTTCCACCTACATCCCATGAGAGCCATTTCTTGTCCTTTGTGTTAGTCTGTCATAGTCATTTCCAAGTTGCTGTTTCCCCCTTGGCTCTTCCTGCATATGTCAAT
GAGGTGAGGACCATTTCTGGGGAATTGGGATTTGCAAAAAAATAAATAAATAAATAATGTGTAGTTGTGGATGTAGGATCCATGCCACAGAGATAGGCAGAGCCTATGTAC
AGAGATACGCAGTGAGGTTAATGGTGTTCTGTTTTGTCTTCTAGACTATCTCAGGTGGTTACAGAAGCATTTACTGATTTCTGCTTAGCACATGTTTTTAGTCTCTTTTCT
CAACTTTCTTGTTTAGGAAGTGCCAATATTTTTTTGCAAATCTTCCATGCTGCTGCCATAGCAAATTCTAGCTTCTCTTTCCCTTCTTCTCATATTAGGCATCATTATTCC
CATAGCGAGGGAGAGGGGACCTAGGCATGCCAGTCTTAAGGGATATGGAAAAACCAGGCTGGGTGCAGTATCTCACACCTATAATCCCAGCACTTTGGGAGACCAAGGCAG
GAGGATCGGTTAAGCCCGATAGTTTGGAACCAGCCTGGGCAACATCATGAGACCTTGTCTCTACAACAAATTTTAAAAAGATAAAAAAATCTTTACAAAGTGATAAAAATT
ACAAGTATCAATTATTTAGTGCTGGGCACATACATGCTAAGAAAATGTAGAGTGAAAGAGTTATCTTTCTTGGCCCGGCACGGTGGCTCACACCTGTAATCCCAGCACTTT
GGGAGGCCAAAGCAGGTGGATCACCTGAGGTCAGGAGTTCGAGACCAGTCTAACCAACGTGTTGAAACCCTGTCTCTACTAAAAATACTAAAATTAGCCGGGTGGTGGTGA
GCACCTGTAATCTCAGCTACTCAGGAGGCTGAGGCAGGAGAATCACTTGAACACGGTAGGCAGAGGTTGCAGTGAACTGAGATAGTGCCATTGCACTCCAGCCTGGGTGAC
AAGAGAGGAAACTTCATCTCAAAAAAAGTTATCTTTCTCAGGTTTTACTATAGGATACTATTAAAGAAAAAGGGGGGCCAAGCGCAGTGTCTCACACCAGTAATCCCAGCA
TTTTAGGAGGCCGAGGAGGGCAGATCACAAGGTCCGGAGATTGAGACCATCCTGGCTAACACGGTGAAACCCCGTCTCTACTAAAAATACAAAAAAAAATTAGCCGGGCAT
GGTGGTGGGCTCCTGTAGTCCCAGCTACTTGGGAGGCTGAGGCAGGAGAATG
>chr1_152481339_152481704
TGCTTACTCTTTTCTTAAACACATTCCTCATGTGATTTCCTCTCCAGGGCATTTGGCCTCTTGAAGTAGGGAAAAAGAGCCTGGGGAAGGACTAAAAATCTTAGATCTGCA
TCTAATATTTGGGGTTTCTGAGGACCCTGGAGGGCTGGTGGCCTTGTATCCCTATGGGGATACAACCCAGGCATTTACATCCTCATATCCGGTCTTAATTTTTAAAGTCTG
CCTTAGGTCAGTTATTTCAATTATTATTATTTTTTACTCTATTAGAGTTATTGCCTGGTGGGTTAAAGGAAATGGTGGGACCAGAAGTTATAGTAACTTTGAGTGAGCTCC
AGGATGAGTTGGTGATTAGCCTGAGAGCTAACC
>chr1_152912138_152914561
ATCTCAGTCCAACACTACCTTCCACCACAACACCACACTCAACCCCTGGCAGAGCCCACCCTACACTTCTGCTCCAGACTCAGCTCCTCTCAGGAGGGGGACTGGGAAGAT
GCTAGGAAAGCTTGGGGGCTCCATCTGGGTTCTAGTCCCTTCCCTGGAAACATTTCCTGGCTCTTCTTCTTGGGTTTTCTCTCTTAGAAAATCTCATGATTTCAAAAAGTC
TTATGGTCTGCCTACTTGGCTGAGGAAGACTTTAGCAAAGCAATAGAAGTAGAATTGGGCAAGGTGGGAAGAGGAGGTGTTCCAGATTGTCTCTGAGGGAAAGTGACAGCG
TTATTAAAGTAAGTAAAGGTTGGACCAGCAGCAGTCATGGAAGCCAAAACTACTGACTAAGCTGGAGAAATACAGACCCAGTCACTGCAGGTGTCACCCTCCTGCTACCTG
GCTCCCTGACATTTCCATAGCCTTTACTGCCATCAATCATATCAGGACCTGGGGCTCTCCTTTCCTGGGAAAAGCGCTGCTTTTAATTCTTCAAATTGCTCACTTTTAACT
ATTTGACCACAGCATTTTAGGCAGGCTGTCTCAAGCTATTTGAAGCTATTTTACTGCAGGCAGTTAAGGATTTATCAGGGACTTCCCTACTGAAGTGTCCAGAGACACTCA
AGTTTAATAGATCTGCACATCATGGCACTTAGCATTCCTTCCTCCCCACCCAACCCCAGCAACACTCACTGTGTTTCCTCCTTAGGTGTTTTCTCTTTGAGTTAAGAAAAC
CGCCATTGCCATCTGTGTATTCACAATCATTCCTCATTCTTCCTCCTCTTCCCTACCCCCATCAAGGATCAAGTCCTTGCTATCTCCACCAATACCTTCTGAGCTCGGCCT
GAAGTCGTTTCTCACCTGAACTGTTGCAACACCCTTCCAGCTGGTCTCTCTTGCTCTCTATCTCCACATACCCTGCGATCCACTCATCACCCAGAGCACAGGGTGTTCTAC
TTAAAATTCGAATCTAACCACATCCCTCCTTAGGTTAGCACTTGTCAGTGGTTCTCATGACTGAGACCATGAGAAGGCAGGCTCAAGCTCTGGGCAGGGAGATTGGGGACA
GAAGGTACAGTAATCAGAAGCACCCAGTGTGTGTGCACATTTTCCAGTTGATTTTTTAAAAATAGACATTTTAGGACAGTATCAAATTTGTAGAAAAGTTAAGAAAATATT
AGAGTTATCATATATTTCACACAGTTTCCCCTATTATTAATATTTTACATGAGTAGGGTACATTTGCTACAAATTATCGCAGCTCAATACGGTGTTATTGGCTGAAGTTCC
TGGTTTATTCAGATTTTCTTAGTTTCACCTAATTTCTTTTTGCTGTTTCAGTATCCCATCCAGCATATCACGTTGCATGTACTTGTCTCCTTAGGCTTCTCCCTTGACAGA
GTCAGTTCCTCAGACATTTTTGTTGTTGTTGTTTTGATGATCTTGAAAGCTGCGAGGGGTGCTGGTCAGATATTTTGTAGGATATCCCTCAATTTGTATTATATTTGTCTG
ATGTTTTTCTCATGATTAGACTGGGGTATGGGTTTTTAGGAGGAAGACCACAGAGGTAAAGTGTCATTCATTCTTACCACATCATATAAAGTATACGTATATCAGACACAA
CTCATCACAGTTGCTATTAAACTTGATCACTTAGCTGAGACAATGTGTGTCAGGTTTCTCCACTGTAAAGTTATTCTCCTCACCCTCCCCCAATTTCCCCTTCTATACTGT
ACTCTGGAAAGGAGTCACTATGCAAAGGTCACCATTAAAAAGTGGAATGTAAAGTTTCCATCATTGAGGATGGAGAATCTACATAAGTTCATAAGTTATTTGGAATTTTCA
GTACAGATTTGTCCCCACCCTATTTATTTATATTAGTATGGAGTCATGACTAGTTATTTTGTACTATGGGCTATAACCCAATAGTACTTTATTTATTTGTTTGTTCAAATT
TTTCCAGCTTTGGCCATTGTGAGCTCTTTCATTGGCTCCTGTGTTCTTTAAAATATACTTCCATCAATATGTGTTTTTTAATTTTATTTTATGTATGTATGTATTTATGTT
CAATTTGTTTTCTGTTTTTGTTTTTTTTTTTTTTTTTTTTTTGGCATACTGCCCTGCTTTCTGACACTACAAGATACTCCAGGCTTACCTTGTATATTTCCTGCCCCAGTC
CTAGAATTAATTTCTTCAAGGAGTCCCATTTCATTTTATCGGAGAATGGTATTAGAAACCAAGAACTTGGAACTGGGTATAACCATTACTCCTGGGGTAGCATTTCCTTTA
GGCCCTCTTAACTGGCAAAGGAAGTATATATGTGTATACTAACCTGTGTGTGTGGGCATTTATGTATGTTTTCTAGTAGTGATCTGTATCTAT
>chr1_153091784_153094845
TTATCATTCAATCCAGCAATCCAACTACAGTGTATCTATCCAAAGGAAAAGAAATCAGATTATGAAAGGGTTGCCTAAACTCCCATGGTTATTGCAGCACTATTCACAATA
GCAAAGATGTATAACCTAAGCATCCATTAATGAATGAATGGACAAAGAAAAGATAGAATATACATGCAAAGAAATACTATTTCATTGTAATAAAAAGAATGAATTCCCATC
ATTGGAAGCAACATATATTCAAATGGAGGTCATTATGTTAAGTAAAATAAATCAAGCAGAGATAGACAAATATTGTGTGTTTTCACTCATATGTAGGAGCTGCAAAATTTG
ATCTATAAATGTAGAGAGTAGAATGATAGATACCAGAAGCAGGGAAGGGAGTTCAGGGGATGGAGAATGATAAAACACTGGCTAATGAGTACAAACATAGAGATATATAAA
AGGAGTAAGTTTTAATATTTGATAGCAGAGTAGGGTGACTACAGTTTACAACAACATATTGTATTTTTCAAAATAGCTAGAAGAGAGGAATTAAAATGTTTCCAACAAAGA
CAGAAATGATAAATGCTCAAGGTGATGAATGCCCTAAATTTCCTAATATCCCGGCTTTATCATTACACATTTGATCCATGTAACAATATATCACACGTATCCCAAAAATGT
GTATAAGTATTAGGAACCAATAAAAACAGAGTCTTCGATAGCATTAGGAGTTATACCTAATGCTAAATGACGAGTTAATGGGTGCAGCATACCAATATGGCACATGTATAC
ATATGTAACAACCCTGCATATTGTGCACACGTACCCTAAAACTTAAAGTATAATAATAATAAAATTTAAAAAAAAACAGAGTCTTCTTATTTTTTATATTAGTTACATCCA
AGCCACTCTATTGCTGGAACAAATATGGTAGTGGTTGTCATGGGGAGTGATGATGATGATGATGATGATGGTGGTGGTGGTGGTAATGGTGGAAACAATGATGATATGTTA
CTGCCAATAAACTTCTAAAATGACAGCTAATTATGTGTCAGGCATTGCGACAACAAAATTTCAGATAGTAATTAGATTTATCCCAAGACTAGTTTGTTAAGTAAATGTTAT
TTTGGTCGCTTTGCAATAAAGAGATTGACATTCACAGAAGTTGAATAATATGTTCCTCAAATCAATCAAACACTAATTAAGGAAAATAAAAGTGGTTTAAATAATACAGAC
ATAATCTTTGATATGACCCAAATTTTAAGATTCTGACTGTGGTTGAAAGAAAGGTGGAAATAAACCCAAATGATTATATAATTTTACTAATAAAGCAGATTTGAAAAGAAA
CAAAAGATCCATTCACAAATACGTATGCAAAGATATTTTATTCAGGGAGTGAAAGAAAAGTGACAATTGCACAGGTGTTAGAAGCCCATGCCCAGGTGACAGACAGACACA
GAAAACATCAACAGCATTTTTTGATGGTTCCCAGGGACAGAGCTGCTGGTCCTTCTTCCAAAGCTCTGGGAACTGACACTGCTGAGGACTTCCTTTCTCAGTCTCCACCTG
GACAGTGGCAATATGGCAGCCTCAGAAAGGAAACCTTTTGCTATCAGGGATCATCATGGGCAGATCACTGGCTAAGAGGAAAGAAGCTAACTGTGTATCCATGGTAGGCTT
TGATGAGAAGATGCAGGTGAAGCTGTGGAACAAGGTGAGCCAATTATCCTTATCCTTTCATGCTCCTGATGAATTCTGAAGCTGTTACTTGCTCTTGGGTGGACACTTTGG
CTGGCAGGGTGGGGAAGGTGTCACAGGAGGACATTTTTGCTGGCACTGCTGAGGTGGGCAGGGCTGTGGACACTTTGGTGGTGGGCAGGGCTCAGGGCACTTCGGGGGTGG
ACATGGCTCTGGGCACTTTGGCGTGGGGCACACAGGAGGTGGCTGGCAGGGCTGCTTGCACTGCTGCTGTTGATAAGACATCCTGCTGGAGTCTCAGAATCTGAAAGAAAT
GATATGACAGTGTTCACAGGAATGGACTCCTCCAGAGAGAGAAGCCAAAGCTTATGTAATACCATGGCATATTATTTCTCCAATCTCCAAAAATTTATTTAAACTCTTAGC
TCTCTTTTCATGACTTCCTGTCTTCTCCTTTCCACTTTAGCAAGTTGTTTCATCAGCCCTAGGAATTCCTGCCTTTCCTCATACAATTTTTCCAAAGAAAACATCTCTATA
ATAAAGAAGCAAGCATGTTATTCCATGAAAATGACATCTTCAGGAAAGGCAGTCACAAGTTCAGACCTCCTGGGCAATCTCACAAGCTATTCCTATCATCATTATCTGTTG
TAAAGCACCAGTGGGTTGACTTGGGCACAGAGCAAGGGCTGTTCAGGAAGAAGTACTGGCTCTCACACCTGCTAAGACACAAACCTTTGAAAAGGATACCAGGAAAATATG
GAAAAGAGAAAAATACTTCATCCCTTTCTTCAAACCAAAACTTTCCTATTAACTTCTCTGTCCATATGGACATATAATTGTACATTTTTTAAAAATCTGTGTAAAACACTG
TATCATGTAATCTAATCCTGTAGTTCCATCAACTAAGTACCATCAAACCTATGATCACAGGTTTGGATCCACCAAACTTGCTGGATTCAGGTTAAATTCAACACTTCAGGG
CACAAAGAACAGAGGAACTCAAGGAAGCAGACTCACCAGGTTCTCCAAAGCAGATCAGTGCTCAAGTACCAGGAGTTTAGGAGTTGTAGAGCAGAGAACCTCTTTATAGGG
CCTGCTACCCCACCCAGCAGGAAGTGGAACTACCCAAAACTGGGCTGGCCCAGCAATGTCCCAACTAAAATGCAAATCTATCCATAACTGGCATGACAGGGATTCTCAAAC
TGGGAAATATCCTGTTCTGGGATCTTTCCACTGGATTAAGTGCCCTGACTCACTGAGGCCCTGCCTTAGATCTCAGTTTCAGTGACAGCAAAGAGGGACTTGGGGGATTCT
CTAACTGGTGGTCAAGGGCTCTCTTTCTTGATTGGGGGCAATGAATGCTTCCTGTCTTACACATT
>chr1_155498935_155499733
GCCAAAAAGAAATATTAAAGAAAATTAAACATATAGGTCAAGAATGCATTTTAATAGAAAGTCACCAAATATTTTCTTTTCAAAAGCAGACCACAATGGGCTTTTCTTAAA
TTACAAAACCATTAGATGCTGAACTTGAATTTTATATTCCACACTGAAGCCCCAAATTCTATCCTCATTATATGGCCCTCATAGGATCAAGAGTAAGCCAAAACATGTTAC
TAGCATAATTTCTTAAATAAATTATGATAAAATAATGGCAATACTAATATAGAAATCATCATGTGATGTAAACTTCCACCACCCAAGAAGTTCTTCTTGCTATATAATTTA
AGGAATAGACATAAGGTGTCAATTTGTCCCAGTGGCAGAGGACAAAGTCTTCAGGGTCTTTTTAACACCTCTTTTATTCCCAACATGAAAAACCACTGCAAATCTGACTTC
ATCTATAGTCTTTCTCACAGGATTTCTCCCTATCCCCATCTAACTAGTTACGAAAGAGGTACAATTTTGAACTATGTACTCAGTGATTTTGACTCACAAAGTGAGGTCAGA
GAGGAAACTTTTCTTTCATCATTAAGTTTCATCTTGTCTTCCTATTAATGAATTTTCATAAAAGTTCCAGGTTTTGTCATCTTATCATATAGGACCTTTAATTCTGATGTC
TCTCAAAAAGCTTTCATTCATTTCCATACAGCTGTAGCTCAGAATTAATTAGTAATGTGTAATTATTGAGCAGCCGTATGTGAGGATCTCTGGAGTGATTTACAATCATTA
AAATGAAATCAAAGATATGAGC
>chr1_160899776_160901018
ACTATAAATCATGCTGCTATAAAGACACATGCACACGTATGCTTATTGCGGCACTATTCACAATAGCAAAGACTTGGAACCAACCCAAATGTCCATCAATGATAGACTGGA
TTAAGAAAATGTGGCACATGTACACCATGAAATACTATGCAGCCTTAAAAAAGGATGAGTTCATGTCCTTTGTAGGGACATGGATGAAGCTGGAAACCATCATTCTGAGCA
AACTGTCGCAAGGACAGAAAACCAAACACCACATGTCCTCACTCATAGGTGGGAATTGAACAATAAGAACACTTGGACACAGGGTGGTGAACATCTCACACTGGGACCTGT
CATGGGGTGGAGGGAGGTGAGAGGGATAGCATTAGGAGAAATACCTAATGTAAATGACGAGTTAATGGGTGCAGCACACCAACATGGCACATGTTTACATATGTAACAAAC
CTGCACGTTGTGCACATGTACCCTGGAACTTAAAGTATAATAAAAAAAAAAACAAAACAGAAACTTGGGGTGGGGTTGAAGGTAGTGACTTGATATTTACTGAGCTATACT
GGAATTCAAATGTAGTTCTTCTCTTTCAAAGAATAAAATCTCTCTTAACTTCAAAAAAAAAGTGGGCAAGGATATAAACAGGCACTTTTCAAAAGAAGACATACATGTGGC
CAACAAACATATGAAAAAATGCTCAATATCACTAATCACTAAAGAAATGCAAATCAAAACCACAATGAGATACCATCTCACACCAGTCAGAATGGCTATTACTAAGAAGTC
AAAAAATAATAGATATGGTTGAGGTTGTGGAGAAAAGCGAATGCTTATACGCTGCTGGTGGCAATGTAAATAAGTTCAGCCACTGTGAAAAGCAATTTGGCAATTTCTCAA
AGAACTTAAAACAGAACTACCATTCGACCCAGCAATTCTATTATTGGGTACATGCCCAAAGGAAAATCAATGGTACTACTAAAGACACATGCACACGTATGTTCATTGCAG
CACTATTCACAATAGCAAAGACATAGAATTAACCTAAATGCCCATCAACAGTAGACTGGATAAAGAAAATGTGGCCCATACATACCATGGAATACTATGCAGCCCATAAAA
AGGAACAAGATCATGTCCTTTGCAGCAACATAGATGGAACTGGAGGTCATTGTCCTAAGCAAACTAACACTGGAACAGAAAACCAAATACCACATTTTCTCACTTATAAAT
GGGAGCTAAATATTAAGCACAC
>chr1_162506658_162509589
TGGTCTTCCAGCCTGGCCAAGGTGGTGAAACCCCGTCTCTACTAAAAATACAAAAAAAGTAGCCGGGCCTGGTGGCACGTGCCTATAATCCTAGCTACTCAGGAGGCTGAG
GCAGAGAATTGCTTGAACCTGGGAGGTGGAGGTTGCAGTGAGCTAAGATCGTGCCACTGCAATTCAGCCTGGGCTACAGAGGGAGACTCTGTCTCAAGAAAAAAAAAAGAG
TCACTTGGTCTTCTTGTCTAGATGCCCAGAGGATTTTAACTTTTTCTTCCATGTATAGTAATTTTATCAAAATATATTTTGATTTTGATTGTTCTGGGTCAATATTCTCAG
AAATACGGTATGTCTCTTAAATTACAGTTTTTAAATATTTTTTCTGTTCTTTTTGGTTTTCACTTTCATGTCCTCCTCGTCTACATACGTTTGATTTTCTTTGCCTTATAT
TCAATGTTGCCATTTTTTCCTTTCTTTTTTTTTTTTGAGACGGAGTTTTTGCTCGTTGCCCAGGTTGGAGTACAGTGGCATGATCTCGGCTCACTGCAACCTCTGTCCCCT
GGGTTCAAGCAATTCTCCCACATCAGCCTCCCAAGTAGCTAGGATTACAGGCTACTGCCACCATGCCTGGCTAATTTCTATATTTTTAGTAGAGACAGGGTTTCACCATAT
TGGCCAGGCTGGTCTTGAACTCCTGATCTCGTGATCCGCCTGCCTTGGCCTCCGAAAGTGCTGGGATTACAGGCGTGAGCCACAACGCCCAGCTGCCATTTTATCTTGATT
CTATATTATCTCTTTTTCCTTTCTTTTTTTAAGAGACGAGGTCCCACCATGTGCCAGGCTGGTCTTGAACTCAAGTGACCTTCCAGCCTCAGTTTCCCAAAATGCTGGGAT
TACAGGCATAAGCCACCACCCCCAACCCATTCTTTCTTTTTTTTTTTCTTTTTTTTTGTGATACGGAGTCTCACTCTGTCGCCCAGGCTGAAGTGCAGTGGCGTGATCTCG
GCTCACTGCAAGCTCCGCCTCCCGGGTTCACGCCATTCTCCTACCTCAGCCTCCCGAGTAGCTGGGACTACAGGCACCCGCTACCACACCCAGCTAATTTTGTGTATTTTT
AGTAGAGACAGGGTTTCACCATGTTAGTCAGGATGGTCTCGATCTCCTGAACTCGTGATCCGCCTGCTTCGGCCTCCCCAAATGTTGTGATTACAGGCATGAGCCACCGTG
CCCCGCCTCTTTTTTATTTTTAAAAATATCCTCCTTTTTGCCTACTCTTTAAGACATTATTTGTTATGTTTATTCATCCTTGTATCTCTTATAGTGTAATTTTATTTTATG
AAATGATTTTTAAAATGTCTAATTCTTTCCTGAGTTCTATTACCTTATTTTTGTGATTTTCAATTTTTTTTCTGTTGCTCTTTCACATCTTATATCGTTTTTTAAAAATGT
CTAGCTCATTTGAGTTTTTTGCAGGGGGAGGAGAAGACAAAGTCTCACTCTGTCACCCAGGCTGGAGTGCAGTGGCACAGTGCTCACTGCAACCTCCGCCTCTCAGGTTTT
AGCGTTCCTCCCTCCTCACCCTCCTGAGTAGGTGGGCTTACAGGCGGATGCTGCCAGGCCCAACTAATTTTCATGTTTTTAGTAGAGACAAGGTTTCACCATGTTGGCCAG
GCTAGTCTGGAACTCCTGACCTCAAGTGATCTGCTTGCCTCAGCCTCCCAAAGTGCTGGGATTATGAGCGTGAGCCACCACGCCTGGCCATTTAGCTCATTTTGAAATGGT
AGGCTCACACCCATAATCCCAGCACTTTGGGAGGTTGAGGTGAGCAGACCACTTGAGGTCAGGAGTTCCAGACTAGCATGGCCAACATGGTGAAATCCCGTCTCTACTAAA
AACACAATTTAGCTGGGCCTAGCAGCATCTGCCTGTAATCCCAGGTACTCTGGAGGCTGAGGCAGGAGGATCGATTGAATCCTGGAGGCGGAGGTTGCAGTGAGCCAAGAT
TGCACCACTGCACTTCAGCCTGAGTGACAGAGCAGGACTCTGTCTTCAAAAAAAAAAAAGTAGATTATAATGGTCATATCTTTCTGGCATACATTATCTGAGATTTATCAT
TTTGCAGTTTTTTTTTTGTACAATAGATACTTTTCTTTCTCTTCTTTTCTTTTCTTTCAAGGCAGGGTCTCACTCTGTGACCCAGGCTAGAGTGCCATGGTGTGATCACAG
CTCACTGCAGCTTTAAGCAATCCTCCCACCTTAGCCTCCAAAGTAGCTGGGACCACAGGCATACACCACCATGCCTGGTTTATTTTTTTTGTAGACAAAGTCACACTATGA
TGCCCAGGCTGGTTTTGAACTCCTGGGCTCAAGTAATCCTCCTGCCTTTGCCTTCCAAAGTGCTGGGATTACAGGCGTGAGCCACCACGCACAGTCAGTTATAATCCTTTT
TATGTTGCCCATTTTTATGTGAAAATTATTTTCCTAAACTTAAAGAAAATATACTTGGGATAACTTTTCTTATATAGGGCTCCCTCTTCTGTTGTTTTGTATAATATTCCC
CAAAAAGTGGCTTTTTTCAGAGATCTCCTGGCTCTTCTCTTCTGCTTTTTTCTGGTGCCTCTCTCTCTCCCCTCATCCTGCTCAATTTGGATTGTGTTCCCAAGATTTCTT
CTCACTGTGGGACTTTGCACTGAAAGAAAGCTTTGGCTGGTTAGTTTTAAGAGGTCTTAGTGTCTAGATTACTCCAACCTCTTATGATTTTACAAAGAACTGCTTGTATTC
ACTTAGTATTAGAATGTATAACCCCTTATAGTTTCAGCTGCTTTTCTCCAGCATCTTGCTGTGCAGTCCAGTGAGTACCTTTTGGCTGTTTGGGTTTATTTTTTTTCTGGT
TCATCAGATCAATTGTAGCTTTCCTCTGCCTTCTTACACATAGATG
>chr1_167096209_167096509
GATCGCGCCACTGAACTTCAGCCTGGGCGACAGAGCGAGACTCCATCTCAAAAAAAAAGAAAAGAAAATTCAGCATTATGGTCCCACTTAGGAAAACTCTCAGGATTGAGA
GATTTAACATAGGTCCTCCTCTCTTGTATACCCCCGAATAAGGCAGAGGTCGCTTCGTGTGTGGTTGGGATAGGTGACAGTTTCGTGTATTGCTAAGAGTAATGCTAGCTA
TTATATCTAAAGGACATTTCTTTCTTGCTCAAATAAGTTCCAAAACAGGTACCTGAGCAGTGATTCAAGAACTAAGACT
>chr1_170920273_170920866
ACTCACCCTCACTTCCTCTAGGTTTCTTAAATGCCACTCTCTTGGTGTAGCCTTGGCTACCCACATTATTTTAAATTGCAAGTTGGGAACCTCATATTCTTTCCCACAGTA
GATCCCAAAGGGGCCCAGTTTCAGCTCTAGACCCTCATGCTGCATGAAGGGCTGGTATGTTCCTCCTGGGAGATGCACACCCTCTAAGCCAGTGAGACTGGGCTCTCCAGC
CTCTGTCCCACAACATATCCCAATGGGACCCAGTCTCAGCTCTAGCTTCTCATGCTGCATGAAGGGCTGACAGGTTCCTTCTGGGAGAGACATGACCTCTAAGCCAATGAG
ACTGGACTCTTCAGCCTCTGCCCTACAGCAGATCCCAACAGGGACCAGTCTCAGCTCCAGCCCTCCTGCTGCAGTCAGAAAACTATCCCTTTTATGCAGGGACCTGCTGGT
AGACAACATGCCTATCTGAGCCAATGTGATAGGTATCCCAGCTTCTGTCCCTCAAGAAGGCCCAGTTTCAGCTCCAGCCTCTTCTGTTGCAGTCAAGGTATTACCTTGCTT
GTGCAGAGACCTTCTGAGACAATGATGGAGATGTGTGAC
>chr1_171942679_171944751
AGGCAAAAAGTTTAGGGTAAGGGAACTGGGAGTACTGGATTGCAGTTTTATGGAGTTTTTGTATGTCACTAAGTCTTCCTGGAGCTGAAAGGGTGATCCAAGTGGCTATCT
TGAGGAAGAGTATTCCAGGCAGAAGCAGGAGCCAGTGCAAGGCTGGGTGCAGTGGCTCATGCCTCCAATCCCAGCACTTTGGGAAGCTGAGGCAGGAGGACTGCTTGTGTT
CAGGAGGTTTGAGACTAGCCTGGGCAACATAGTAAGACTTCATCTCTACAAACAGTCAAAAATTAGCCAGGTGAGGTGGCATGCATCTGTAGTCCCAGCTGCTCAGGAGGC
TGAGGTCAGGGGACCACTTGAGCCTGGGTGGTTGAGGCTGCAGTGAGCTGTGATCCTGCCACTGTACTCAGCCTGAGCAACAGAGTGAAACACTGTCTCAAAAAAAAATAA
AAATAAAAAATAAAAAAAGAAAAAGAAAAAGCCTGTGCAAAGCCCTAAGGTGGACACATGCCTGGCTTACTGAGGAAAAGCAGTGAGACTAGTGTGGCCTGTAGCATAGGA
AATTCTTGTTTTTGTCAACCAAAAATAAAATTCTAAGCCCACCAACCATTTGAATAGACCCCTCTTCTTGGCCAAGGGCATTCCAAAGTTAACCTGAGAAACTAGTTCAGG
ACATGATGGGGAGGGGTAGGGTAGTCATGCCTCATTATACCCACCTCCGTTTTGGAATTACCAATAGAACAGACTCTTTAACTCTGATAAGAAATATTTACAATCTATTAT
CTCTAAAACCTGCTACCTGGAGGCTTCATCTACATGATAAAACCTTGGTCTCCACAACTCTTACCTTAACCCAGACATTCCTTTCTATTAATTCTAAGTTTTTAGACAATA
ACTTAACTCTTTCAATCAATTGCCAATGGGGAAATCTTTGAATCTACCTATGACCTGGAAGCCCCCTGCTTCCAATTGTCTCATTTTTCTGGACCAAACCAATCTATATCT
GATATGTATTAACTGATGTCTTATGTCCTGAAATTGTATAAATCATGTGTAGCCTGACCACCTTGGGCACATGTTTTCAGGATCTCCTGAGGGCTGTGTCATGGCCATTGG
TCACTCATATTTAGCTCAGAATAAATATCTTCAAACTTTTTATAGTTTGACTCTTTTTATCAACTTTTTTTATGTAATGGGTGAGGATTAGAATGTCTTGGCTGATTACTA
GTCTGGCTAAGAGGGAGTAATCATTTCCCCTATGAATGTATTATTGATTTTTGATAGAATAAATTCAATAAAGTATATTTTAAGAAAAAAAAAGTTGTTTGAAACAGGGGT
CAGCAATCTATTTCTGTAAAGGGCCAGATATTTTAGGCTTTGCAGGACATAGTGTCTCTGTTGCAGCTACTCAACTCTGCTGTTGTACTGTGAAAGCAGCCACAGACAATA
TATAAATGAATGGGTCTGGCTTTGTTCCAATAAACTTAATGGTCTCTGATATTTGAATTTCATACAGTCTTCACATGCCAGGAAACACTATTCTTAAATTTTTTTTCAGCC
ATTTAAAACAATAAAAACCATTCTTAGTTTAGAGACTGTACAAAAACAGATATCAGATTGGGTTGGATTTAGCTCAGAGGCCATATTTTGCCAACTTTTAAACAATGTATT
TATTTATTTATTTATTTATTTATTTATTTATTTATTTATTTGTTTATTTATAGATGGGGTCTCACTCTGTCACCCAGGCTGGAGTATAGTGGCGGGATCTCAGCTCACTGC
AACCTCTGCTTCCCAGGCTCAAGCTATCCTCCCACTACCCGCTGCAGTGGCTGGGACCACAAGCGTGTGCCATCATGCCCAGCTAATTTTCTGTATTTTTGGTAGAGACAG
AGTTTCACCATGCTGCACAGGCTGGTATCAAACTCCTGAGCTCAGCGATCCACCTGCCTTGGCTTCCCAAAGTGCTGGGATTACAGGTGTGAGCCACCATGCCCAGCCTCA
ATTCCTTACTTAAAATACAATTAAATTTTTGTTAATTTTCAGATGATATAGTACTCTATAGTGCCTAAGGAATGT
>chr1_173208660_173209395
GTATCCAAACATATTTGTCATAGTTATTCCCTTGAACAAAGCTTGTGTTACATACAGGGTGTGGAGAAAAAAGCTGAAGGAAAAATCAGTGTGTAAAGCCCAATTCTTGTG
TAATAGTTCTTCATAAAAGAGTATTAAAATCAGTAACTATTTACTCGTCAATTTTCAAAAAATGACTAAGAGTCACAGCAAAAAAAAAAAAAGCCATAAATACTATTGGAA
ACTAGAAATAAGCTGAAAAAGTAGTAAAAACTATTCATGCTGAAAATCGTAGATAACATTTTTAAATTACTGTCAAAAGAATGAAAAAAATAAACATTTACCATGCACATA
CTTGTACCTTAAGCAGCATTTCTTCTCAGTGTTAATATCATGGCTCCGAGAAAGAAAAATCTTTGCACAGAGTCATCTCTACCCACATTTAGGCTAACACTTGGATGACAC
ACCTCTCATTTTTATTGTCTTGTCGTCCTACTACCATATTTTGCCTAGTTGTAATTTTTGTTGATGTTTAAGTGATATTTTACACTTAATTGTCTCTTTTTTTATTGAACA
CGTTTTCACAGCTCTTCACATTCTTTGTGGGAAGAGATACACACACACCAGGCTGGAAGTTTCAGGCACAGATTTCTGATAGACTATCTAGGCATTCCAAAGTTCATCACT
GGGCTAGTCTAGCATTTGAACAAATGAAATCACTATTAGAGTTATCATTGCTGACCTTTCAGTCTCAGGC
>chr1_175581518_175582378
AATCTGTTGGTTGGGAAGAGCAAGGAACCCTCATGGCAGCATGGGGTGGTGCAGAGAAAATGTGGTGGGAGTTCTGATCTTCTTGAACTTCTATGTGCCCAATGCTCATTG
TCTTTGACTTCACTACAATGAAGCTTTGGAATCTTTGGGGCATTTTTTTCTTACCTTTTGAGAGTTCCATTTTTATATTTGCAAAATGACAGATTAGATAAGATGATCAGG
TTTATAGTGTTGGTGACAGGCATAAAGTGACATGGCCCCTGCTAATAAAGAAAGATAAGGCTAGAAACTCAGTAACAAGTCAGTATTTCCCATTACTAGTATATCTAGAAG
CCGACAAGCTTGTGCTTATTCATCCCTACCTACATGCCAGGGACTGATAGCACATGTTTGGGATGTGAGAAGCCAGAATTAGAGATATTATCTCTGGCCCTAGACTAGAGC
AAAACCAATCAAATCCTGCAGGCCAGAATCTAGGATTCATCAAAAGGATGCTTCAACCTACTAAACTCACAAATTCTGGGTGGTACCAGGAAAAGATTCTCTTTTTGGCTG
CAAAATCTTAAAGATTAAACAAAAGTAAAGCAATATTCTAAAATATTATCTCATGACTTTTCCTTTATAGGTAATGCCTTTTTACCTACAACTCTTTCACCTTTGAAACTA
GACCATCAGGCTGAAGCTAATTGCCCCAGGGCACCATAGAACCTCTTGAGAACCAAGACTTAGAGTATTGTTTTTGAGTTCTTGAAAGCCAATATTTGCTATTGCAAGAGC
TAGGACTCACTGTAGTTATTGCTGCATTGTTTTCGTTTTAATATCAAAACTTAGCTTTGACTGTGGCAAGAAAAGGCTGAAGGA
>chr1_179886384_179887716
TACACCATGGCTGCATGAGGTTGTGGCAAGAGCATTGGACCTCAGTGAAGTTACTCACTCATCTTGAGCCTTAGGCCTTTACCTGTGTTATTTGCCCTGCATAACTCACAG
GGCCTCTGAAGAAATGAGATAGTACATTTGAAATCACTTTGTACCCGGTAAAACATGCAAGTGAGGTTTTTTTTTTCTCATAGCCCTTTACAAGAGATGTGAAGTTCATAC
AATTTTGCTTAAGTGTATCCTTTTTCTCAAGAAGCTTATGCTATAAATAGAAATTGAAAATGTTTACCAATATAAATGACAGATTAAATGGAATCTGCACATAGATTACCT
GGACTGTATCAATAGCATACTGTGCCTTCAGTATTACTAGAAATAAGAGTATGTCTGTCTTTGAGAGGTTTGAGATACTCAGGGTTTTCTTCCTCTAAAAGGTGCTTTTAT
ACTACATCTAATACTTGGCATATTCCCATCCCATGCCTCTTAATGAAAGGAGAGTTTAGGGAATTATTAAATGCTTATAAAGTCTAAGAGAAATTATTTAAATGGAGTCAC
TCTTTGATGGAGGACTGCTTTAAGTACAAGTTTAAGGTAAAGATAAGCCCTTCTTCCTCATAGAATGATAGACATTCAGTTTAACTTTGATATTCAAAATAGTGCTATAAT
TGTATATAAGGCTACCGGTGTGGTCTGACAGAAAATTATGCAAAGATGCCCTTACGAATAAAGACCTAGGCCCGGCATGGTGGCTCACGCCTGTAATCCCAGCACTTTGGG
AGGCCAAGGTGGGCAGATCACGAGGTCAGGAGTTCGAGACCAGCCTGGCCAATATGGTGAAAACCCCATCTCTACTAAAAATACAAAAACTAGCCAGGCGTGGTGGTGGGC
ACCTGTAATCCCAGCTACTCGGGAGGCTGAGGCAGGAGAATCGCTTGAACGCGGGAGGCGGAGGTTGCAGTGAGCCGAGATCATGCCACTGCACTCCAGCCTGGGTGATGG
AGCCAGAGTCCGTCTAAAAAAAAAAAATACCTAAACCAAAGGACCACCTTATAAAACAACATAGTAAAAATATCTACATCATTTGGTTATCTTGTTATTGGAAGACTTGAA
AATGTTGATTAATTCAGAACAGGAATATAGTTTGAAATCTTCTCATTGTTTGAAATTCCATAATTGAGTTGTTTTCACTTAAAATAGCCGTTAGGTTGTTTAATCAATTCA
GGTTATATATACCTACATAACAGTTATTCTCCTATGGCCAGATTCATTTCTTTCTGGAAATTATGACACTAATTTTATAATCCAAAAATATATTAGGACAAATTCTATTTA
C
>chr1_183062581_183063576
GGTGGAGTGAGCCAGAATTGCACCACTACGCTCCAGCCTGGGTGACAGAGCGAGACTCTGTCTAAAAAAATAAAAAACTTTTATTTACTGGCCGGGTGCAGTGGCTCACGC
CTGTAATCCTAGCACTTTGGGAGGCTGAGGTGGGCAGATCATTTGAGGCCAGGAGTTTGAGACCTGCCTGGGCAATATGGCGAAACCCCATCTCTACTAAAAACACAAAAA
AATTAGCTGTGCTTGGTGGTGCATGCCTGTAATCCCAGCTACTTGGGTGGATGAGGCTCAAGAATTGTTTGAACCCAGGAGGCAGAGTTGCAGTGAGTCAGCATCACACCA
CTGCACTCCAGCCTGGGCAGATAGAGCAAGACTCAGTATCAAAAAATAATAATAAAAAAAAGTAGTATTACTAATCATATTTAGTGACATCCACAGTAGTTATCAGTTAAG
TACATTTTGAGGGCAGGAAGGGAGTTAGTGAATGCCTCCACATCCAATATTAAATTCATTGTTTGGCAGAAAAACAGTTTTTGAATGTACCTTGTAATATTTTAAGATGTT
ACTTTGAACAGTCAAAAAAGGCTGTCAGCTTTTTACTCAAAGTTCCAGAATAGTCAAATTTCTTTTGTTTTACATGTTGAGTCTAAATGAACACTTTTCTGCAGTCCTTAG
TGTAGTAAGATGGGAGCTTGTTCAGCAAGATAGGCAAGTTCATGCATATGAGTTTTATTTCAGAGCTAATTGACATAATTTATCAACCAAAGTGATTTATTTTTAAAACAC
CTCATTAGAAATACTCAGATCTGCACATTGCCACAAAGCAAATGAAAATAAGTTAGAAGTTGGAGTTGTAATGTATTGGGTATACATACCCTGGTAGTGAGAACTTCCAAG
GTACCTTAGTGAAAATGACAGCCTAAATGGCGTTGTCTGTTACTATTTGGAAGATGCTGACATCTGATGTTTCTAACTGACCACTAGAACATGTGTCAGCAGTTGCTT
>chr1_184605927_184606651
GCTAAACCGAACCTGAAAATGCAGAACTTAGAAACTTGGATCCTGCGTGAGCAAGTGCCTTCCTACGGTACAAATATCTCCTTGTAGAAAGAGTAGTAGAATCGCACAGTT
TCCAGTGTATTCATCCACCTCCCTCCTATGTGGTGTAATAAACATGTTCAGGAGTTAGATTCTTGTGAACACTTACAGAGCCATTAAATAACCTGTGCTAACTTTCGAGCT
GTGATTACAGAATGAGTCAGTGAGTCAGTGGCATGGATACAGCTACAGCTGAATCCCTATATATTTTTTTCTGTTTGGAAGTTTTACTCTTAATTGTTGTGTCTCATTTGA
AAGGCTTTTATAAGCCTTTTAAAAGATATTCATTGGCCAGGTGTAGTGGCCCATGCCTGTAATCCCAACACTTTGAGAGGCTGAGGTGGGAAGATCACTTGAGGCCAGGAG
TTTGAGACCAGCCTGGGCAACATTGCAAGACCCTGTCTCTACAAAAAATAAAAATAAAAATTAGCCAGGTATGGTGGCATTCACCTGTAGTCCCAGTTACTTGAGAGGCTG
AGGCAGGAGGATCACTTGAGCCCAGGAGTTTGAGGTGGCAGTGAGCTGTGATTGTGCCACTGCACTCCAGCCTGGGTGACAGAGCAAGACTTTGTCTCTTAAAAAACAAAA
AAGTATTACTATCAGCCTAAATATGCTTGTAACAACAACAAAAAAAATTTAGGAAAGGG
>chr1_186491740_186494869
GCACTCTAGCCTGGGCAAGAGTGAGACTCCATCTCAAAAAAAAAACCACAAAAAACAACAAAAAAAATTGAAATATTTTGATTCCACTTTTATAGTTATTTTAAAATATAA
AATAAATTATTGCTGACTGTAGTCACCCTGTTGTGCTACCAAATGCTACCACATACTAGATCTTATTCATTCTAACTAATGGTTCATTCCAGTAACCATTCCACTTCATGC
CACCATTCCTGCTACCCTTCCCAGTCTTTGGTAACCATCATTCTACTCTCTATCTCAATAAGTTCAATTGTTTTAATTTTTAGTTCTCACATATGAGTGAGAACATGCAAA
ATTTGTTTTGTGTGTGTGTGCCTGGCTTATTTTACTTAACATAGTGTCCTCCACTTCTATCCATGTTGTTGCAAATGAGAGGATTTTATTCTTTTTTATGGCTGAATAATA
TTCCGTTGTGTATATGCACCACATTTTCTTTATCCGTTCATCCATTAATGTACTTGTAAATTAATCCCAAATCTTGGTTCTTGTGAATAGTGCAGCAATAAATGTGGGAGT
GCAGATATTTCACAGAAAATAATGTTTTTTAAAGCCTTATTAACCATCCATTCTTTTTATAAAATTTGAACTACCTTTCCCTGAATTAGCACAATTTGGCCAGAGTTTTAC
TATTAATTAATTCTGTATTTTTAATATGCTACAATTAAATCCTTTTCCTGATCTTTTAAAGAACACTGTGATGGAAGAAATGGAAGGTGAGATTTTTAAATCTTCAAATTT
GCTTATGTGATTTTACACCATAGGACAAATGACAGAGTAGTTATCGGTTGCTATACAACCAAATAGTTACTATTTTTACAGTAAAATTCAGATGATTCCCTTGGATTTCTT
AACTTGCGCTCTGTGGTTTAGGTTGCCAATGTGATCCGAATACTGTGTTCTTTTTAAATATCAAATAGAAACTAAAGCAGCTAAAGTACTCATAGATTCATATCTTAAGCA
AACATTGCTGATAAGTGAGGCTTTGTTCACTTGATGTTCTTTGGTGAGACAAAGGATTTGGGAAAGATTATTTTTAGTAATTGGAATGCTCATGAAAACAAAAAATTGTCT
GTTGCAATGAAAAGGTGAAAGAAGATTTTACGTGCTGCAAGTTTATTCTCCAAACGTGGTCGGATGCTTAAATAGTGTGTGAAACGCTTGTGAGCTTAACTCACTCCTTAA
GGAACAAATAACTATATAAGAGCAATCATAACTCCAAGTAATCCTTACTGGTCTATCTTTTCAGTAGGAATGTCAAGGATTAGAGCAATGGCTCACAAATTGCAGTGAGTA
CATCAGTCACTTGGAAAGCTTGTTAAATATGCAGATTTCTGGGCTCACCCATAAAGATTCTTTTTTTTGGTAGTTCTGAGGTGTGGTCCAGGAATCTGAGAGTTTAGTAAA
CATTGCAGAGCTTGTGAGGTGGATGCCTCCAGAGCCAAACTTTGCAAAATACCAAGCAAGTGAATGAAGCCCTGGCTATGGTCTTGGGAAGGACAAAGTTCATTGCTGGAA
GAAAGTGAAAATTTTACCTCTACTGAAGACGCTGCATAAATATGGAAAGCTTTCCCCGAAAGTAATTGAACCATGGGGTCGAAGTTAGAAGGGTCCTTAAAAATCCACTTG
ACCCTTCTAAATTGTTGGCTAGTTTATTTTTGAACATTTCTAGTAATGGAAGTTGATTCTGCCCTATGGCCGGCCAACCTCACTTTGCACTGTTCTAACCATTACAATGTT
CATCCATAGAGTAAGATCAAATTTGTGTCTCACAATCATCTATTTTTTCTAAAGCATAAAACATAACTGTTTCTAGATTTCTAAAGTATTAAGAAGGAAGGAAGAGGAGTG
AAATATTACTTTTAAGTCAAAAGGGAAACTCCAAACATTTTTCTCAAATTAAGGTTGTGCCAATGCTATAAGTTTAAGTGACATTTATGCGAGTTTAGACTTACATGTTGA
CAATATTGATTTCATTTAAAATCTAGCTTTCATAATCCAGACTACTACAGAAATTTTTTTTCCGTATCTGTATGATACCTATTTTCCTTCTCTATCAAATCATAATAAAAT
GTAGGTAAATAAATACCCTTTCCCAGAATTTATTATATTATTATGGAACTGCTATATTGTTAAGAATGTAAAAATTAAGGTGACCTAAAACTTAATAAATGCTATTTCCAT
GCCTTCTTGCACATCCCATGTTCTCTATCGTGAATGTACTTCCCTTCCTTCAGGAAGGCTTCTTATATTCATTTCATAGAATTTTGGCCATTCTTTTGCCTTCTTTCCCAT
AGGACTTTTTATTCAACACGATGTTATTATTTTTTGGTCCTCTAATTTTCCTTGAGTTGTTATTTATGTGTGTGTGTGTGTGTGTGTGTGTGTGTATGTGTATGAAACAAA
TATCTATGAAATATATATTTGTATTTATATGTATATAAATATGCATATAAATGTATATAAATACACACACATGCATATATTCTCCCTTATATGTAGTGCTACCAAGGATAA
AAGCCAAATCTTTGGTTTCATTTGTTCTATTTATTCAGGGGATAAAAACATAGTTTCGCTGATAAGAGAAGCAAGCCATCTCTATTTCTTTACATCCAGTGTCAAATTTTC
TTTTTCTTCTTTTTTCTTTTTTTTTTTTTTTGAGACAGGGTCTCACTCTTTCACCCAGGTTGGAGCGCAATGGTGTGATCTCAGCTCACTGCAACCTCCACCTCCCTGGCT
CAAGCAATCCTCCCACCTCAGCCTCCCAAGTAGCTGGCACCACAGGTACATGCCGCCATCCCCAGCTAATTTTTTGTATTTTTTGTAGAGATGGGGTCTCGACATGTTGCC
CAGGCTGGTCTCAAACTCCCCAGCTCAGGTGATCCACCCACCTTGGCCTCCCAAACTGCTGGGATTACAAGCATGAACTGGAGTGCCTAGCCTCCAGTGTTAAATTTCCAA
CAATGCATGCCCATTAGAATAGAATGGCGTGCTGTGTTAGAAATCTGTGAAATGAGAGGGGAAAAGAATCTACTGGACAACTCATCATGTTCTGAAACCGGTAGTAGTAGT
AGTAGTAGAATCAAGTACGGCT
>chr1_188494880_188496052
TCTATTATTTTGAAAAACTTCAAAATTTGTTAACTTGGGACTGTGTGAGCTTTCTATAGCATGAGCATTTATTTAGGTAACATAGTGGTTTTATTTTAGATAACACTTTCA
GATTACTGTCTAAAACCTTGAAGGCAAAACAATTAAATAAACAGTGATCTTATCAGATGATTTCTAAGCCATTGGTCGAATAAGTTGTACAGTATTCTGGTAATGCTGCTT
GGATATGTGATGTTTGCTTTTAACAGAAATATATAAGAGTGAAGCAAAACAACTATTTGACCATGCTTTAGTAGATCTTATAAGACTATCAAATTCCCATTGACATATGAC
TTATGGCATTAATATGTTAATCTTGCAAAGGATTTAAAAAATAGACAATTTTAGTTGAACAAACCACAATTATCTGCTTGCCAACAGTTGATAAATCATTTATTTTTCTGT
TCCACTGTAATACTCAATAAAAAATAAAAATTCCTGATACTGTAATCAAAGTGTATTGCTGTATATCATTCAATGACAATCTAGAGCAAATTTCAACTAAGGACAGATTTG
TTTTTTGAATTGACTTGACAGAGCAAGAAAGATTTAAGAAATATCTTGTAAGTGCTTAGTTGAAAACTTCTTGCCAAATATCATCAATCTATATTCTACTGAGACCAAATT
TACCAGAGAGTTACATGGAACTCAAATAAGTTTCTCTGCTACAAATTTTGATGTTACATAGTTAAAAATTCTTATATTTCTCAAATTCTTGGTATTGTAAATGGTTTCAAA
TTTTGAGAATGCCTTCATTAACCACCTGCTTGCTTGATTAAATTACAATACTGGAACGCAGTACTACTTTTATATCTTGAAGGCAAAATATGTCTGTTTGGTAATGAGTAA
CATTAGAATTCCTTAATGTGTAAATCTTAATACTGCAAAAAATATGAAAAAGAATTAAAACACCTATAATGGAGTAATGGTTGGTCATTAAGGGATACTTTTCTATTTAGC
ATTTCTTTTACTGTGCTAGGAATGGTCATGCAGTTAGTTCTGCGACTGCATTATAGTTTTGTTCACAGTTAACAAAAGATGTGTGGAATAAGATGAACATTTTCTTATATT
TGCACCTAGGCAAAAAGTAACAAAATTACATACATTTTATTTGAAGAAATAATAAATGTGGCT
>chr1_188898674_188900371
ACACTCTCTTACTATAGATTTATCCATTACATTTAATCACAAAACAGTTTATACTTGTACAATTTATTTGTATATTTGTTTAGAATTTTAACTTTGAATAAGGTATCTAAA
ACAAATATTCATTGTTAGCAAAAGGAGAGTTAAATTCTGCATTATTCTACTTGATCTTGCTTTTCAGATAGGAATCATGAAGTTCATGACTAAAAGTGAGCAATTTTGATT
TGGGTACATTTTCTTCTAAAACATTTCCTATCTCCTTATATTTTAATTGAAAAAGGATTATCTAAACATGTATGGGTCAACTTGTTAAACCAACCCAAGTCATACGAAGCA
GGAAGATGGTCCTATAAATATTTTCTTTAATTTAAAAAACTAAAAATCTTATTAAAATGTAATCATAATGTATTTAGAATTAATATTTAAAAATAAATACTTGTAGCATAA
GAAACTACCATCAGCGTGAACAGGCAACCTACAAAATGGGAGAAAATTTTTGCAACCTACTCATCTGACAAAGGGCTAATATCCAGAATCTACAATGAACGCAAACAAATT
TACAAGAAAAAAACAACCAACCCCATCAAAAAGTGGGCAAAGGATATGAACAGACACTTCTCAAAAGAAGACATTTATGCAGCCAAAAAACACATGAAAAAATGCTCATCA
TCACTGGCCATCAGAGAAATGCAAATCAAAAGCACAATGAGATACCATCTCACACCAGTTAGAATGGCGATCATTAAAAAGTCAGGAAACAACAGGTTCTGGAGAGGATGT
GGAGAAATAGGAATGCTTTTACACTGTTGGTGGGAGTGTAAACTAGTTCAACCATTGTGAAAGTCAATGTGGTGATTCCTCAAGGATCTAGAACTAGAAATACCATTTGAC
CCAGCCATCCCATTACTGGGTATATACCCAGAGGATTATAAATCATGCTGCTATAAAGACACATGCACACGTATGTTTATAGCGGCACTATTCACAATAGCAAAGACTTGG
AGCTAACCTAAATGTCCAACAACGATAGACTGGATGAAGAAAATGTGGCACATACACACCATGGAATACTACGCAGCCATAAAAATGATGAGTTCATGTCCTTTGTAGGGA
CATGGATGAAACTGGAAACTATCATTCTCAGCAAACTATCACAAGGACAAAAAACCAAACACTGAATGTTCTCACTCATAGGTGGGAATTGAACAATGAGAACACATGGAC
ACAGGAAGGGGAACATCACACACCGGGGACTGTTGTGGGGTGGGGGGAGGGGGGAGGGATAGCATTAGGAGATATACCTAATGTGAATGACGAGTTACTGGGTGCAGCACA
TCAACGTGGCACATGTATACATATGTAACAAACCTGCACGTTGTGCACATGTACCCTAAAACTTAAAGTATAATAATAATACAATTAAAAAAAGATGAATCTGAATTTTTA
TATAACAAAGGTTTACAAAATTCTGAGTGCAGTAAATCAGAAGAGAGTATGTTTTTAAATTACTGAATAGAAAAAATATATAACCTTTGAAATTAAAGTGGAATTTTTCAA
GTAGAGAATTTCCCATTTTAAACAAATTTTTGAAACTTATGTGATTGACCAGGCATAGTGGCTTACACCTGTAAGACTAGCACTTTAGGAGGCTGAGGTGGGAGAATCCCT
GGTACTCAAGAGTTCAAGACCAGCCTAGGCAAT
>chr1_189716956_189718836
GCCTTGCCATTTTTAAAAATAAGTTAAGAATGCTAACTACAGCAGAATTATTTCAGAGTTACCTTGAGAATTCTGAGTGCAACAAAGCACTTTCTCAGAAAGATTTTAAAG
ATTTTATTTTTTTAAGCAATTTTTTTTAAAATTTTTATTTTTTATTTATTATTATACTTTAAGTTTTAGGGTACATGTGCACAATGTGCAGGTTAGTTACAATAGCAAAGA
CTTGGAACCAATGGAAATGTCCAACAATGATAGACTGGATTAAGAAAATGTGGCACATATACACCATGGAATACTATGCAGCCATAAAGATTTATTTAGTTCTGGTTTGCT
GCTTCCCAGAGCATTAGCAATGTTCCTTCTTGAAGCAATCATGGAGAAAAAAAAAAGGATTTTTGTTTACATATATATATATATGTATCTTTTTCTAGTCATTTTCAGCAC
ACATCCAACTTATTGGAAATTGAAATGTATACCTTAGTTTTATCATTCTCAGTCAAGAAGGCCCTATAATGATCATAGTAAACACAGTTCGGGAAGTGCTTCATAGACTTT
GATTATTCACATCAATATTTTGAGACTGTGTCTGGAATTGGTGGGTTCTTGGTCTCACTGACTTCAAGAATGAAGCCGCAGACCCTTGTGGTGAGTGTTATAGCTCTTAAA
GTGGCGCGTCTGGATTTTGTCCCTTCTGATGTTGAGATGTGTTCGGAGTTTCTTCCTTCTGGTGGGTTCATGGTCTCGCTGGCTCAGGAGTGAAGCTGCAGATCTTCGCGG
TGAGTGTCACAGCTCATAAAAGCAGCATGGACCCAAAGAGTGAGCAGTAGCAACATTTACTAAAAAGAGCCAAAGAACAAAACTTCCACAGTGTGGAAAGGGACCCGAGCA
GCTTGCCATTGCTGGCTGGGGCAGCCTGCTTTTATTCTCTTATCTGGCCCCACCCACATCCTGCTGATTGGTAGAGCCCAGTGGCCTGTTTTGACAGGGTGCTGGTTGGTG
CGTATACAATCCCTGAGCTGGATACAAAGGTTCTCCATGTCCCCATCAGATTAGTTAGATACAGAGTATGGACACGCAGGTTCTCCAAGGCCCCACCAGAGCAGCTAGATA
CAGAGTGTGGATTGGTGCATTCACAAACCCTGAGCTAGACACAGGGTGCTGATTGGCGTGTTTACAAACCTTGAGCTAGATACAGAGTGCCAATTGGTGTATTTACAATCC
CTGAGCTAGACATAAAGACTCTCCACGTCCCCACCAGACTCGGGAGCCCAGCTGGCTTCACCCAGTGGATCCCGCACGAGGGCTGCCGGTGGAGCTGCCTGCCAGTCCTGC
GCCATGCGCTCACACTCCTCAGCCCTTGGGCGGTCGATGGGACTGGGCGCCGTGGAGCAGGGGGCAGCGCTCCTAGGGGAGGCTCGGCCGCACAAGAGCCCACGGAGTGGG
TGGGAGGCTCAGGCATGGCGGGCTGCAGGTCCGGAGCCCTGCCCCGTGGGAAGGCAGCTAAGGCCCGGCGAGAAATCAAGCACAGCGCTGGTGGGCCAGCACTGCTGGGGG
ACCCAGTACACCCTCCGCAGCCTCTGGCCCGGGTGCTAAGCCCCTCACTGCCCGGGGCCGGCAGGACCGGCCGGCTGCTCTGAGTGCTGGGCCCGCCAAGCCACGTCCACC
CGGAACTCCAGCTGGCCCGCAAGCGCTGCACGCAGCCCCGGTTCCCGCTCGCACCTCTCCCTCCACACCTCCCTGCAAGCTGAGGGAGCCAGCTCTGGCCTTGGCCAGCCC
AGAAAGGGGCTGCCATAGTGCAGCGGTGGGCTGAAGGGCTCCTCAAGTGCCGCCAAAATGGGAGCCCAGGCAGAGGAGGCACCGAGAGCGAGCGAGGGCTGTGAG
>chr1_190108747_190110549
ACCATCTCCCTCACCTCAGTGACAAGACTTCTCACTAACCAAAATATCATCTGATTGGAAAAAAAATGAGTCTCTTTGGATGATATCAGCAATCACGCAAATCAAATAGGT
GTTCAAAATACACTGTTCTCTCTTACTTGTGGGGTAAACCACAGCAATACAAATGAGAGCCTTTTATCAGCTGGCAGGAAGATAGAAATTTGTGTTACTTGAAGAGCTTCA
TCTGTTCAGTTAGCAGGGAGAAGATCCGTAAGTTTTTTCCTTAGTGTTTCTAGTTCAGCCTTAATGTAATTTTTGAACAGTAAATCCACTTTGAAATCATTTGAATATCAG
ATATTATTGTTTTCTTTTTGTTTACAAAGTTATGTTATCTTTATTTCTGTATTCATGTATTGCTTTTATCATGTATTGTCTTTTGATATTAAAATGATTCTTTGGAGGATA
AAAAGAAGCCACATCATATGTAAATAATTGCTAAAACCATGATATGAAAAGTTACATTTTTTCATATATTTACATATGATATGTAGATTAAATACCTGTTCAAACAAAAAT
AGTTTGACCTTACAAAATCATACATAATTATCAAGCCAAGGATTAACAAAAGTCATTCTGGACATAGTTTACCAGATCCCCAGTATGTACTTACTAGAGTTCTGAGTCACA
ATCTCTCCAGTATTCAGAGCCATCAACCTATTGACACATTCCTCATATACACCATAAAGTAATAATCATAAGTATACAATGTGATGGCTAAGTTTTGGTGTCAACTTCACT
GGATTAGGGGATACGCAGATAGCTGGACAAGCATCATTTCTGGGTATGCCTGTGAGGGTGTTTCCAGAAGAGATTACCATTTGAATCAGTGGACTGAATAAAGAAGATGTG
CTCTCACCCAATGTGGGCAGACACCTTCTAGTCCAATGAGGATCTGGATGGAACAAAATGTCAGAGGAAAAGCAAACTCATTCATACTCTCTTCTGGAGTTGGCAAGCTCT
TTTTTTCCCTGCCCTTGGGCATCTGAATTTCAGTTTCTCCAGCCTTTGGACTCCAAGACTTGCACCAGTAGTCCCTCAGGTTCTCAGGCCTTCAGCCTCAGACTGAGAGTT
ACACTATTGGCTTCTCTGGTTCAGAGGCTTTCAGATTTGGACTGATCCTCATGACTGGATTCTCTGGTTCTCCAGCTTGCAGGTGATCAACTGTGGGACTTTTCAGCCTCT
TTAATCATGTGAGTCCATTCTTCTAGTAAGTCCCCTTTCATATGTGTGTATGTATATCTGTATATATCTATTCTATTGGCTCTGTCTCTCTGGAGAACCCTGACTAATACA
ATAAAGAGAACTCACTATGTACACGATGGGCTATGACACATTTTTTGTATATTAATGCTTACTTAGCCTTTGCAACCAATACGTGTGGTGAATGCTTTAATAGTCTCCAGT
TATAAGTAGGGAGAGTAAGGTACACCAGATACCTCATAAGTTACAGGACAGTCTGTCTAGGAAAATGAGGTAGAACTCATGCTCTCAACCACTCTATTATCTATCATGTTA
CTAGCCCACCCAAGAAAGGCACATAAAATATTGTGAAAAAAAATTGAGAAAAGATATTTTTCTAGGTAATTATAATCTCACACCTTTCTAAGATGAGAGTTGTCTGAAACA
TTTTAGGCAGCCCAGATAAACTTTGGAAAAAAATGTGAGCTGCTCTACTTTCTCTGGATGAAGCAACACAAAGTAAGATGGGCATGTAACTCATACTGGCATCTTGATATC
ATCATGATATTTTATAGTTTCTCTATA
>chr1_191307695_191309114
TAACTCCTTTCACAGAGCTTTTATGCACATACATATATGCTCTTTGTCTGTAGTCCAAGGAAGTATTTCATACATGACTAACGATTACCCCTTTTAAGAACTCATTGTGCC
CACACACAAACCCTATTCTAGCTACATCCCAGAACCTCCACCTCTGTGGTGCTAACATGCATAATCTACATTGAATTATTTTGCTCATTTTTGTAAGTAGTAAATAGAACA
CAAATGCATTAATATGAAGTTTCTGTCTAAATTGACTGGAATAGAGAGTATGCAGTGCAGCCTTGACTGATAACTTGAACTCTATTTGTTCAGTTTCCTGTATCTTCTCAT
GGTTGTGTTAAAAGATTATAATTGACTTTAAAGTGACAATTCTCTCTCTCCATAAAGAGTTCAGTTCACATTATTTCTTTTATTTTCAGTTTGTCTTGAATTTACAAGACA
ACAATTTACAAAAAACAACAAAGAAAATTGTATTTGGTTCTACTCCCTAAAGAGAGTGAACATCCTTCCTTTCATAATTTGTTTTCTTTCCACTGGAGTTCTCCGTTCTGA
TTTTTATTCCATTCTCACATTTGTGATAAATATATATTATTTTTCTTTACTTTCTTTATAGTTTTGTGAGTATAACACTCATCAGGTTAAAGCTTACTGACCTCAACTCAT
TGTTAAGATTGTTTTGAATGTCTAACATTTTACTTAATCATTAAAATAATTTCATGTTTTTAAAATATTTTTAAACACTAACTGATATAAGATTTTTTAAATAGAAATTTT
ATTTTAATCATGGAGAAACATTTGGTTAATATGCAACGTTAACATCTAAAAGACCACATCAGAGCAAATAAAAAAAAAAGATAAAAGATTCTCAATCTGAGTTAATGAAGA
CATTGCAGATTAACATATGAATATTTGAAACAACATTCATTCTTTCATGTGGGGCAGTTAAGAACACAGGCTTGGGTCCAAAGTCACATGGATTTGAATCTTGAAATAAAC
CTAGTAGAGTCGGATTCTAAGCAAGCTGCTTCAACTCTTGTCTTAGATTCATAATCCGTAAAATTGAGGTGAAAAGTGACAATAATGTTAATCACCTTATAAATTTTAATA
AAATACACATATTTAAAATATTTCTGGATCAGAAAAAGTTCTTGTTATTAATGTTGTGATCATTATGATGAGTAGTCAATGGTAAAACAAATTAGAACTGTATGGTACAGA
ATTTTTTTTTTTTTTTTTTTTGAAACAGAGTCTTACTCTGTCACCCAAGCTGCAGTGTAATGGTGCAATCTCGGCTCACTGCAACTTCCACCTCCCAGGTTCCAGCGATTC
TCCTGCCTCAGCCTCCTGAGTAGCTGAGATTACAGGCACTCACCACTGCACCCTGCTAACTTGTATTTTTTTTTTTTTTAAGAGATGG
>chr1_192531357_192533911
GAAGAAGAATAGATGATAGGATCAGCTGGCTATGCAATTTGCAGTGCAAAATAAATTTGTGGGGACTCTTGTTAAAATTTCTTTCTCTTTTTTTATTATACTTTAAGTTCT
GGGGTACGTGTGCACAACATGCAGGTTTGTTACATAGGTATACATGTGCCGTGTTGGTTTGCTGCACCCATCAACTCATCATTTACATTAGGTATTTCTCCTAATGCTATC
CCTCCCCCAGGCCCCCACCTCCCAACAGGCCCCAGTGTGTGATGTTCCCCTCCTTGTGTCCATGTGTTCTCATTGTTCAACTCCCACTTATGAGTGAGAACATGCAGTATT
TGGTTTTCTGTCCTTGTGATAGTTTGCTGAGAATGATGGTTTCCAGTTTCATCCATGTCCCTGGAAAGGACATGAACTCATCCTTTTTTATGGTTGCATAGTATTCCATGG
TGTATATGTGCCACATTTTCTTAATCCAGTCTATCATTGATGGACATTTGGCTTGGTTCCAAGTCTTTGCTATTGCGAATAGTGCCACAATAAACATACGTGTGCATGTGT
CTTTATAGCAGCATGATTTATAATCCTTTGGGTATATGCCCAGTAATAGGATGGCTGGGTCAAATGGTATTTCTAGTTCTAGATCCTTGAGGAATTGCCACACTGTCTTCC
ACAATGGTTGAACTAGTTTACAATCCAACCAACAGTGTAAGAGTGTTCCTATTTCTCCACATCCTCTCCAGTACCTGTTGTTTCCTGACTTTTTGATGATCACCATTCTAA
CTGGGGTGAGATGGTATCTCATTGTGGTTTTGATTTGCATTTCTCTGATGGCCAGTGATGACGAGCATTTTTTCATGTGTCTGTTGGCTGCATAAATGTCTTCTTTTGAGA
AGTGTCTGTTCATATCCTTCTCCCACTTGTTGATGGGGTTGTTTGTTTTTTTCTTGTAAATTTGTTTGAGTTCTTTGTAGATTCTGGATATTAGCCCTTTGTCAGATGAGT
AGATTGCAAAAATTTTCTCCCATTCTGTAGGTTGCCTGTTCACTCTGAGGATAGTTTCTTTTGCTGTGCAGAAGCTCTTTAGTTTAATGAGATCCCAATTGTCAATTTTGG
CTTTTGTTGCCATTGCTTTTGGTGTTTTAGACATGAAGCCCTTGCCCATGCCTATGTCCTGAATGGTATTGCCTAGGTTTTCTTCTAGGGTTTTTACGGTTTTAGGTCTAA
CATTTAAGTCTTTAATCCATCTTGAATTAATTTTTGTATAAGGTGTAAGGAAGGGATCCAGTTTCAGCTTTCTACTTATGGCTAGCCAGTTTTCCCAGCACCATTTATTAA
ATAGGGAATCCTTTCCCCATTTCTTGTTTTTGTCAGGTTTGTCAAAGATCAGATGGTTGTAGATGTGTGGTATTATTTCTGAGGGCTCTGTTCTGCTCCATTGGTCTATAT
CTCTGTTTTGGTACCAGTATCATGCTGTTTTGGTTACTATAGCTTTGTAGTATAGTTTGAAGTCAGGGAGCGTGATGCATCCAGCTTTGTTCTTTTGACTTAGGATTGTCT
TGGCAATGCAGGCCCTTTTCTGGTTCCATATGAACTTTAAAGTAGTTTTTCCAATTCTGTGAAGAAAGTCATTGGTAGTTTGATGGGGATTGCATTGAATCTGTAAATTAC
CTTGGGCAGTATGGCCATTTTCACGATATTGCTTGTGTCGATTTTCAAAGGGAACGCTTCTAGTTTTTGCCCATGCAGTATGATATTGGCTGTGGGTTTGTCATAAATATC
TCTTATTATGTTGAGATACGTTCCATCAATACCTAGTTTATGGAGAGTTTTTAGCATAAAGGCTGTTGAATTTTGTCGAAAGCCTTTTCTGCATCTATTGAGATACTCATG
TGGTTTTTGTCGTTGGTTCTGTTTATGTGAGGGATTACATTTATTGATTTGTGTATGTTGAACCAGCCTTGCATCCCAGGGATGAAGCCAACTTGATTGTGGTGGATTAGC
TTTTTGATGTGCTGCTGGATTTGGTTTGGCCTTTGTTAAAATTTCTTAAGAATTTCATGGCAACTAAAGCAGAACCTTAAATCATGCATAAGCCCAAACATTCTCAGCACA
GGGCCCTGAGTGGCTGCACAGGTCACACACCAAAAAAGCAGGCTTTGGTAGGAAATAAGGTCAGGTCAAACAGGTAAGAAAGTAGGAGAATATATTTTGAAGGGCCTTCTA
AACTCTTGTAAGAAATTTGACTTTCACTCTGAGATAAATGAGACATAACTGGAAAGATCTGAGCAATTTCAAGTATGGGATCTGTGTTGAAATTAGTTTAGGAGCCCAAAG
TGGAAGCAGGAGACCACTTGGAAAACTACTGCAATAATCCAGGTAAAAGATGATGGTGGCTTGGCTCAAATGGTGAGAAGTTGCAGACTCTGGAACTCACAAGATTGGTGA
TGGGTTTTATAAAGGGAGAAGAGAAATTTCAAGAGGAATAAAGAATGACTCCAAGGTTTTTGACCTGAGGACCTGAAAAACTGGTGTTGCCATGGACTTAGATAAGAAAGT
GT
>chr1_192626554_192628172
AGTTTCTGCAAAGCAGATGCCCTTGTTGTGCTTCTAAAGCCTGGTTTCTGTATTTTTTAAAATAGCATGCTAATTTTAAAAGACAAAATAATAAAAGACATACAGGGTTGT
GAATGGAAAAGTTTCAAAACTCACAAGGCCAATTTCTCGTTATAAGAGGTCCCTGGGGAGAGATAAGAAACTGGTATTTCACTTGTCAAACAGGAACTTGTGTGCTATTTT
ATACTTTGCTTTGCTTATAGCAACCTTAGCAGACCATGAATGTTATAGAGGAAGAATGCTATAGGGGAAGAGTTTAGGTAAATTAAGTCTAATGGCTTTGCTGCTTAACGT
AAATGACAGCAGTTGACAGTAGGGCCCTGAGTTCATTTCAGGGGATAGGCTCTCTGTCTCTGAAGAGGGTTGGCAAAGAGCTGCAGGATAAAGGTGACACCAGGCTACAGC
AACTTCCCCTGACTGGCATCCACCACACTCCTTGGACTTCCACTCTGCTCTTCTCTGCTCCCAGCAGAGGGGTGAATGTATATGTTCTGACTTTTGCTTGCCTTTAGCCTG
AATGTTACATGACTTGAGCAAGTTGTAACCTAGAAAAACCTTTTATTTCCCTTAGGTGTCCTTCCATTTCTAGTCAGCTCTGCTTAAGTTGATTTCAAATATTGTCCTTTC
TTATAATCAAAATATTTTTCTTGGGTATGTCTCCCAGATAGTTAGCAGATATATATGTTACTATTATATTTCTATAAAAATGGTACCCTCCTAGCTCTTATTAATTCCCCA
TTCGTCTCACCTGGATTCTGTGTAAGAGTGTGTATACTCTCCAACTGAGAGATTAATCATGAGGAGGAAATTAAGTCTTCTATGTCATCAACTGGAAAAAAAGATAAAATT
AAATATCATTAATTAATTTAAATAATACAAAAAATTTCTCACTTTAGTTCGCTGATTTTCCTCTGCTTATTCACAGCTGTAGCATATATATATATATATATATATATATAT
ATATATATATATATATAAATAATTATAAATTATCTCTAATGTGCCAATATAGGACCCAATATAGCTATGATTGCGTTCATAATGATTCCTTACAACAAAACCTTAATGTTG
TAAGATAAATATCTTTGTAATTAGTGCCCTAGATTTTGCTCAGTGAGGATAAAATGGGACAGCATTCACTAATGTTCTGGAGTCTGTTCAGAGATGAATAGTTGCCAAAAA
CTACTGGAAGGTTGAAGACTTCCTAAAGTTTATCTAATTAAAGGCCATATGATATTAAGTCTCAATTTCCTCTTCTGAAAAATGAAGATAATAGAATCTGCCTCTCAAGGA
TGTTAAAAAGATTAGGTAAAGTTCCTAGCTCATTGTGCCCATTTCATGCTCTATGTAAACGGTAGTTATTGTTATTATTACTTTGACTAATAAATACTTCATAATAGTGTT
GGGTGCATCTATAAACACAAAATGAAACAAAACTCTTCAAATATAGCCATAACAAACCTGTATGATAGCAGACAAAAACCCTGACCCAGCAGCTGACACGGTCACTAGATA
TGACTCTACATACTCGGCTGTGAAACCTGGGCCATGCACAACCCTTCTCTCTTTCGATTTTGTCA
>chr1_192769409_192769819
TGAGCATGGTGGCTCACACTTGTGATTCCAGTGCTTTGGAAGGCCAAGGAGGGAGGATCGATTGAGATCAGGAGTTTGATACTTATGCCTAGGCAACATAGTAAGACACAT
ATCTACAAAAGGAAATTTAAAAGTTAGCCAGGATTAGTGACATGTGCCTGTAGTTCCAGCTACTCAGGAGGCTGGGGCGGGAGGATTTTTTGAGCCCAGGAACTAGAGGCT
GCAGTAAGCCATATTCATGCCACTGCACGCTAGCCTGAGTGACAGAGCAAGACCCTGTCTCTGAAAAAAATTAAAAATCAATCAATCAATCAATAAACCTAGTATTTGATA
GCACAATACGGTGATTACAGTTGAAAGCAATTTATTGTACATTTTAAAATGCTAAAAGAATAAAACTAGGTTGTTCAT
>chr1_193407643_193408815
GGAAATAAGACAGAAAAGATTACGCAGCAAATATAAACGATTAAAAAATTTAAAAAGTTATGTTCTAAAAATCATCTATGATTTGTTTGGAGATAGGTTAGAGGTGACAAA
CACCATCTGTGATGGTAAGTTTTATGTGTTAATATGACTAGGCCATGGGATGCCCTGATGTCTGTTTAGATGTTATTTCTAGGTATGTCTATGAGGATGTTTCTGGGAGAG
ATTGACATTTAAACTGGTAAATTAAGTAAAGCAGATGGCCCTCCCCAAAGAGCATCATTCAATTCTTTGAGCGCCTGAAAATAACTGGATGGGCATCATCCAATTTTTTTA
TGTTTTGACAATGTCTAGTTCTGTCACCCAGGCTGGAGTGCAGTGGGGTGATCTCTGCTCACTGTACAACCTCTGCTTCCCGTTCAAGCAATTCTCCTGCCTCAGCCTCCC
GAGTAGCTGAGACTATAGGCGCACGCTGCCACGCCTGGCTAAGTTTTTGTATTTTAGTAGAGAAGGGGTTTCACCGTGTTGCCAGACTGGTCTCGAACTCTGAGCTCAGGC
AATCCGCCTGCCTCGGCCTCCCAAAGTGCTAGGATTACAGGTGTGAGCCACCGCACCTGGTCGGGCATCATCCAATTCTTTGAACACCTGAAAAGAACAAAAAGGCAGAGG
AAGATTGGATTTGTGCTCTCCTCTGCCTGTCTGCTTGAATTGGACGTCAGTCTTCTGTCCTCGGTGCTCCTTGTTCTTAAGCCTTCAGGCTGGGTCCGGAGTCTACATCAT
CGGTCCTCTGGCTCTCAGGCCTTTGAACTACACCACAGGCTTTTCTGGGTCTACGGCTTGCAGATGTCAGATCATAGGACTTCTCAGCCTCTGTAATCAGTGAGTCAATAA
CTTATTGATATAAGTTATCTCTATAACCGTCTGTCTATCTATCGATCTATCTATCTATCTATCTATCTATCTATCTATCTATCTATCTATCCATCCATCCATCCATCATCT
GTCTATCTCTCTATCTACCTAATCTCTATAGGTTCTGTTTCTCTGGAGAATCCTAATTCACCATTTAAATATACACTTGCTAGATATAGGAACATTAGTTTGTATTTGGAA
CATTTAGATAGTTATCCATATATCAACAAAGTTGTTATAGTGATCAAGGCAGCAGTGAGCCTC
>chr1_194846253_194849067
TAGACAAAAACAAGGGGAAAATGCTCCAGGAAATCGGTATGGGTAAGGATATTTTTGGGAAAGACCTCAAAAACACGGGCAACAAAAGTAAAAATAGACAAATAGAATTGT
ATCAAAGTACAACATTTCTTAATGGCAAAGGAAACAGAGTGAAGAGTCTGTCCATTGAATGGGAGAAAATATTTGCAAACTACCCTTCTGACAAAAGATTAACAACCAGAA
TATATAAGGGACTTTAATAACTGAATAGCAAAAACAAACTGAACAACCTGATTAAAAATGGGCAAAACACCTGAATATTTATTTCTCAAATGAAGACATAAAAATGGCTCA
CCAATATATATACAATAAAGCTCAACCTCACTAATCATTAAGGAAATGCAAATCCAAACCACAATGAAGTATCATCTCACCACAGTGAAACTGTGTATCATCAAAAAGACA
AAATAACAGATGGTGTTGAAGATGCAAAGAAGAGTATTCATACACTGCTAGTGGGAATGGAAATTAGTACCGCCACTGTGGAAAACTGTATGTAAATTCCCAAAAAATCTA
AAAATAGAGAAACAATAGCCTTCTTGCAAAACAACATTAAAATTTTACTATGAGGCTGATAATTGAAAAGTACAATACTTACATGTAGAGAACTTATTATAATTAAAGTAA
GATGTAAGTACCCCTCTCCAGGATAAAAGTTGATAGCTCTTTTCATCATTAATTTTTCATTGAAATCTAGGAATAAAATATATGAACTTTCAAAATCATTTTGTCAGTGTT
TCAATGTAGTTAACCTATCTATGCATGCTTTCTGGTCTGTGTTCATGTGAATTTTTCAATACTTACATTTATACTTCACAGAATATATTGTGCTTTCTTCTTTCTAAACTT
GTGATGGAGAGTTTCATTTTTTAAAAAAGCAGAACTACTGCTTCTACAGAATTCAAATTTTGCAAATTGTTCGCCACATATTTATGTTTAAAAATTGTGAAAGTAATGTAA
TCCTCAAATTTTCATTGATTAATTTACTTCAAATTAGTTTTGTTCTTCTTTTATCTTCCTTTTATTTCAGTATAATGCAGACTGTATTGTGGTGAGAGGTGAAAATTACAG
CAACAAACTGTCCAAGTTCAAATCAGGATTCAACCACTTGCTAGTTGAACTTTAGGAAAATAAGTAAAGCTCTCTTTGCCTCTGGTACCCTGTCTCTAAAGTTAAAATAAT
CATAGAACCTAACTTGTGGACTTTGTAAGTCTTAAATGAATAACACCTGTAAGCTAAGGAGCACTGGGGCTAAAACATATTCAGAATTTAATAAATGTTAACTATTATTTG
CAATTACAAAGGGATTCATTCATTATACTGATAAAGATATTTCATCTGATTGGCCTAGAGTCATCAATACCAAATGCCTGTAGTACCTAATGAATATAGAAACTAATTATT
TTTTCTAGCAAATCTTATTCATTAGAGTTAATTATGACTAAACAACTTACACCATATCTCCTCTTATCTACAATTCTAGCCATCTAATTAAGAAGCTCACAAATAAAAAAT
CCTGACAAGTGATGTTAGCTGTCAGAGTGCTTTAAAACTTGTCATATGTAGCACATAAAGTCCGAATGTATATGGGAAATTAAATCAAGTAAATATAATTAATATACAGAG
TTTTTATATTATTTTTATTGTTACACTAAGGGGTTGCTGGTCAACGTAACAGTCACTAGGACATATGAAACTGATTACCTTTTTCATTATTTAATATTGAGACATTTGGAA
GATATTGCGTAGCACACTATCTTTAATAGTATATTTTCAGTTGCTTCATTTAATTAGTATTTATTAGTTGTAAGTAACCATGCTTGGAAGATGTATGAAAATATGTATTGA
ACATTATACTTTAACATCATAAACGTGTTTAGCTTTGTTGTTGGTGTGATCACTAGGAGTCCATAAGAAAACATAAAGTACCTAGATTTCAGGTCTTTGTTTAAGTTTCTG
TGGCTACTAAAAGCCTCACTCAAAATATATAATATTCATAACTTATTTGTATGCCTACTATTGTGGGAGAATTTTTCTTTCAGGATTGATATGCCTAAATTTCTCTGAAAA
TCCAAATGTTACAAAGAAAAAAAAAGATATTTTCCTTTTTGATTTGAAATAATTTAGGGCTTACCTCTGAGAACAGAGGAAAAATTGATTTCAAGAATTACACCTTTCTTC
TAGTAGAATCTGGGTCAAAGAATGCTTAATAATAAACACCTATTTTTATTAAAATTATGTAGATCAATTATTCTATAGAAAGTAGGAAACTTTAGTCAAGTATTTCTGATG
TGTAATGACATCTAAATTTTATACTAAAGTAAGACGACTAAATCTATTATATCTATTAGTTGTTTACATTGGCCTAACGATTATTAGTAATCTTTCAATAAGTGCAAAATT
AAAGTTGGCATATATTAATAACAGTAAATATCCATGTTAAAAATAATAAACTGTACCAAATTGAAACACAAGCATATATTTGAAATAAAATGTGCAAAACGCATGGAGACT
GCAGTAATTGAAACAAAATCAGTTTCTAACTTAAAAATTTAAACAGTGAAATAAAATTATGCTAATCTAATGTATTTGCTTTATTGTGCTTTTCAGTTCATTATGTTCCAT
GCATAAATATGAGATGGTTATTTTTCATTTGATAATACTCCTTAAGTTATTTGATTTAAATTGGTTTGCTTCTTTTAAGTGCTGCCAAACACTTGGAAACACAGATCTTGT
TTCCAAATGAGCCTTCACTGCCTGCAATATTTTATTTTTA
>chr1_196107662_196107732
AAATCTAGAAGAAATGGATAAATCCCTGAGCACATACACCCACCCAAGACTAAATAAGGACAAAGTCAAAT
>chr1_196558414_196561642
TCTTTTGTTGTTTTTGTTAATTTGGGGGGTGTTTTTTACTTGTTTTTGTTTTGGCTTGCAGCATTTGCAGGAAAATGGGAGGAATAATATTTTCACAACCAGTGCAACAAG
GCAATTATTATGTAATTTACAAGAATGTCTAGTGTCTTCCGAAACCTGGCCAGTAATTTGCCAGGAAAACGAAACAAAAAGCAAATAGGCTGTGAGCTTAGGGTAAGAAGA
CAAAATGCTGACTTAAATAAGTTTATGACTCATCACTTATCCTTGCCTTTTCTAAGTGTTTTCCTGAAGGGATTCTATTTATTACTCTTTTTATAAAGTTGACACATCTTT
TCTCAGAGTTAAAATATTTCTTATTGTTTTGCAGAAATGTAGTAAACCTGAAAAATACACATTAAATCAAATGTGTGAGCTTTTGAATTTTTATTATGTATAAAAATTTGA
TTATAAATCTTTAATTACATCACACAAGTTTATATAAACTTTTAAGAAAAGGTGTAATATCTTTGTAAACAAGTAATATCTTAATAAAACAAGTAATAGCATAAGAGGCAC
ATTGATTTGAAATACAAATGAGGTATGCATAAGAAAGTCACACCTAAATTTGTTTTAAAAGGTATGTAAACAGTAGCTGTTTTACTTGGAAACAAAAAAAAAAATCACTGA
ATATAGTCCTATGTTGATCTCATTTAAAGCACAGCTTTTTAAGATCACTTGAAAACAACAGATCTTTTCCACAAGTGTTTCACATGTAATCTATTTACTTCAATAGAAGTC
ACAGTAAATAAATGGAATGCTCTTTCTCTTATTAATTTATATTTTTATTTTATTGCATATTTTATGCATAACCTGGCAGTAATTTAAAAAATAAAAAACACCATATTTCCC
ATGTTACAATGGGATACGTGGTATTTTATGCCTGCACAGAAACTCATCCCATGAATACATATATTTCATTAATTAATAGGCCATTCCTCCAATTTTGAATATTTCGATTGT
TTCCAGTTTTATGCTGTTATAAATGAACTATGAATGTCATTTCAGATACGTTCTTAGGGTAGATTCCCAGAAGTGGAGTTACTTGGTCAAAGAGTAGAACATTTCAATGCT
CTTGATAAATATTGACAAATCTTTTTGCAAAGGGTTGCACAAATTTACCTTCCCATTAGCAAAGTAAGAAAGTTTCTATTTTAGCAAAGTAAGAAAGTTTCTATTTTACTA
TATCCTCTTTCACACTAAACAGCTTAATTGTAAAAAGCACAACTAAATATGGCATTTCATTTTAATGTGCATTTCTCTGTTTTTTAGTGATGTAATCTTTCTGTGGTTAGA
ATATATTTCGATTGCATCTTTTCTTGATTTTCTAATTAGTTCTTTGCAAAATATTCTCTGAATTTTTTTATAATACAACAATCAATCCATTGTTGAATTTTCCCAGTGTAT
TATCCATCTTTTAATTTTCTATGTGTATGTATGTGTGTGCATACAGGACACGTTAAATAAGACATTTCATTCTTTTTCTTAGAAAGACTGCTTCTTCAGTCTTATTTGTAA
TCTTAGGAAGGTTTTCTCCATTCAGATGTTATTTGATAAATATTCTAAATATTCGATTAATTATTTTTCTTTTTAAATAATTTAATTTGCCGTATGTGATTCTTTTACATT
CATTCATCTAAAAAGTTGAGTAAAATGCTTGCTTTGCATCCAGAGGAACTGCACTAAACTTGGCATAAAGCAATAGTGAACAAAACCTGATGCAGCCCCTGTGCTTGTGTA
GCTTAAAATTTGCTGCAGGAGACAGCCCTTAATAAAAGGAATGTTATGCAAAAGACGACAAAACCTAAATTAGGTAAAGGGAACGGTGAAGCAGAAAAATAATCTTTCACT
CAAACAATGTGGTATTAAAGAAATTAAAATGATTTTGGTGTTGTAAGGACAAATGCAAATTAAAAACAAGATGATTAATTTTCCATGTTGAAAATATGGAGACTTCTCTCT
CCTCCTTTTTCTTAATTTACTTTTTAAAAATTAGAATTGTGAAGTACATCGTCTTCTCTTTGAAATGTATATAAGTCCTTTGGAAAGCTAAGTAGGCTTTTTGTCAGCTTT
ATGATCCATTAATATCTTTCTTAAGAACCTGAATGCCATCTCTTTGAAATATAAAGAACAAAAGGGGTAACATCCCTACCTATCTCACTCTCTGTGGGAAAACAGGAGCCT
AACTTTAGTGGGCACCTTGTTCCAAGTGGCAAAATGACTTCCTGTAATAATGATATGATGTTTTTTCTTCCCCCCTCTGGATAAAAACAATTAGTCATCACACACGGTCAC
CCCAACTACCAGGTAAAGCTACTTGTGACAAATGGTGCTGCCTTGTCCTCTTCCTTGAGGACTGGTTATTGTGTATCTTTAAAACATTTATATAAAGTCCCGTACCTAGTT
GGCTTCAGAATTTCCTTCCATCTTTGTAGTACCTTAATAGATTGCCTGTGATGTGTATCACATTCCAGTTTAATACTTATTCAGCAATGAAGGTTTCCTTTTTCTACTGCC
TTTGTGGTGAGAATTTCTAGGTAGGAAGATTTTGTTTTTCCATGTGAAAAGAGGGGAAATATGCTTAGTTTTGTATTATAAAATAATATTTTAAGTGACCTAATGATGAAT
TACATATTTCAAAATTACTAAAAGAGTAGTTTTGAAATGTTCTTATAATTAAAAATGTATAGGCCATAATAGATATATTAATTAGCTTGATTTAATCATTCCACGACTTAT
ACATATATCAGGGCATCACATTATATCCCATAAATATATATTATTACTATCTGTCAGTTAAGTTTAAAGAGAAAAAATGGTCAAAGTTTTAGGAAAAAAAAGATCTCTCTA
ACTGTAAAGGAGAAAAGAGATTAGAGGAATGGACTAGTCTTTCCTAACTAATAAAGGGTTCAGGTGAGAAATGGTAGGAATTTAGAATAGGGTGGGAGTGATAAAGAAGAG
AAGTATATGTATTTATGATATCTCATATATAAGATCAATAGGATCTGGTGGTGCGTTGGATATCACAATGAGAGGCATAAAGATGACTCCTAAGTTGTTGATATTGTAAAC
CAAAAAGTATCTGAGACAAGTTTCAATCAATTTAGAAGTTTATTTTGCCAAGGTTAAAGAATGCTCACGTTGCAGTGAGCTGAGATCACACCACTGCACTCCAGCCTGGAC
ACAGAGCGAG
>chr1_197694937_197695944
ATATTCTTTTCAATGGGAGTCTGCTAGATGAAATATTCCAGCAAATACTTCAACTATAAAGCAAAGTTCATAAAATATCACTATGTTTTTCCAAATTAGTTTCCCTGTTTG
CATTAAAATTTTAAAATTTTAGCAGTAGAGAATATAAAATAAGCATGCAGGTAAAATAAGAATGTGATTATGTTTTGCCTTGAGCTTCCTAAACTGCGCCTGCTAAAGAAA
TAAAAATCTAGTCTACATAAGATAGATAGATACAAAGATATGTTTATGATGATGATTTTAGATTTACTTTTATACATTTTTCCACGTTTGCCCCTTATAATGTTTCGTTCT
GATTCATCTTTTTTAGTCATAAGAATATACCAATAGTATATTGGTATAGTGGTTATACCACTATAGTGGTTGTATGTACAAAGAAGCCGATAGGAAATAATTGCTATTTTA
GCATTACTGAAATATATAACTAATAAAATTTTTGGAATATGAAACCAAGTAAACAGCCATAATATAATTATAATTATCTTACATTTACCCATCATCTCTACAAAATTTATA
AATTTTTATTTAATTAAACATTAAGAAATCAATTTGTTTTAGAAATACGAGTTTATATATAATATTCACAGGGTTAGAAAAAGGAGTTTATATATAACATTTATAGGGAAT
TTACTATTACATATCAAAAATTGGTTCAAGACATTTCATTCTTTACATTTGAAAAAACAATAGTTGATATAGAATGCAATGAAATTATTTCTGTCTCATGTAATTGACTGG
TAGTTAAAAATGACAGAATCAAGCCCAAACAACCAAAAAATATCCAATTTTTAGAAATCCACGATCATTTAAATATTTATTTTCAGAGTATTAGAATTTAATAAATTATTT
CTGAATAATTTATATCTTCTTTATGATGATGCAAGAAGCAAAATTATAGAATACTCAATGTGTCTCAATTTCAAATAATGAAAAACTAATCATTCCTACCAAATACCTTTT
AAATAATAC
>chr1_198001974_198003152
GAGCTCTAAGATTGATTCTATTGATTCCATCTAACAATAACACTTACTGTTTTAGTTCAGAACAGATATGAGGTTTCCAAAGAAAGTTACAATTTTGTCAAAGTAAGAGTC
ATTATCTAGGACATGATTTTTCGCAAGGAGTTGAATTCCTGATTTCTGACAGAGTACAAATAGTTTGAAACTTTCCTAAGCCAGAGACTAAGAGATAGTTAAGTGTATTTC
TGGGTCTCACTGGCTACTCAAGGCAGCAGTTTCACTTTTCTGAAATCATGGCCCCACTATGACATAAGTAAGTTCTTGCTAACGGAACCTCTTCACTGGGAACCTAAACAT
GAACAGGGCTTTTATGACTTAAAATTAGTCCTCCTTCTACCACTCACTCTGGGTTTGACCTAGACCTAGTTATTATAAGACTTTCTGTCTACTTCTATGTGAAAGATATGG
ATAATTCCTTGGACTTCTGATTCCATTTTGTGGGAATTATCAGAGATCAATGAATGGTCTCTCTCTTGACCCAGTAGCAAACCCTACTCACCTTGTCTAAGTGCAATAGCA
GGAACAGCTGCCCTAGTGGGGGCTTCCACCAGCTTGACATTAGGCTCTTTAAATCTAATAGTTCTTCATGGTGTACAGATTTTGTTGCTCACAGCAAATGCACAATATTAC
TTAGCAAATAGACTTACCTCCTGTGTAATCATATTATTTTCTTGTTCACGTATTTTCATCCATCATTGCAACACTTTGAATTCTGAAATTATTTTTTTCATAACCTGAAAA
AGGGGAAAATCTTGACCGTCTAACCTCTAGTTATGATGTATGTTCAAAATAGATTTATTATAAATGACTTAGGAAATCTATACTTAACCTTTGTTGGTATGCCATATCTTT
GTTCTGAAACAGGAAAATATCAGACAGAATATGCTGTAACAGATCTTACTTTGCTCCTGGAATATGACTTCTTGCCAGTGGCAAAATCTACCCAAATGGTGGAACTTGTAC
ACCCAAGAATTTGTAAATAGCTAGAGATTAAAGGGTTAATAAACACACAGCTAATAGATCTCTTTTGGGAGGGTACATGATTTTGGAATGCTTTGGAAACAAAAAGCATGG
ACACCCCAATTAAGAGTATTCAGCAAATTAAATAACTTTAGAGTGCTATAATGCTTCCTAATGAGATGC
>chr1_199943551_199944258
GAATGTTCAGTTTCTTCAGCATGGTTTAATAAGAAATATATTTAGTTTTTGTCCCCAGTTTCTGGCATACAGCACCTAAAATCCTTGGCATTTGCTGAGTGATAGGAGCAC
GTTCTGTTATTTGTAAGGAGTCCCATTTGATCTTACCAAAGTTTATGCTAATGTGACTTAGGATGGGGCCCCTAAATAGCCTCAGGATGGGGTCAGTCACCAGAAAGACCC
AGTGATTATGGGGTAGAACTTTCAGTCTCACCCACTGACCTCTAAGGAAACGTAGGGATGGAGGGAGCTGAAGATTAAACTCTCTAAAAACGCTTTAAAAATGAGATTTGG
GCCAGGTGCAGTGGCTATTTCTTGTAATCCCAACACTCTGGGAGGCCAAGGAGATAAGATCACTTGAGGTTAAGAGTTCAAGACCAATCTGGACAACAAAGCAAGACGCTT
GTCTCTACAAAAAAAAAAAAAATTTAATTAGCCGGATGTGGTGGTGCACACCTGTAGTCCCGGCTACTCGAGAGACTGAAGTGGGAGGACCCCTTAAGTCCAGGAGTTCAA
GGCCGCAGTGAGCTATGATGGTGCCACTGCACTCCAGCCAGGGCAACAGAGCAAGACTCTGTCCAACCCATCCCCCAAAAAAAAGGTAAAAAAAAAAAAAAAAGTTTTTTA
AAAAAAGTAAAAATGAGATTTGATGAGCTTCCAGGTTGGTAA
>chr1_200119896_200121774
ACCGTGCCCGGCCAGCACTTTTTTTTTTTTAATGAAAAGGGAAATAAGCCTTTTCTTTTTTTGCTTCCAGACAACGGAATTATTCTCCTAAATAAAGTTATTGCTGTCTTT
AGAGAGAAACACATTAATCTGATGTAATCTAATGTAATCATCTGAGAATAGCAGTTTTATGTCATGCTTTTTAGGAAACAGAAAACTAAAGAATAATTTATTTGTATTTAT
TTTAAATTTTTAAATTAACACTTCTGCTGTTCTATAAAGAATAATTTAAATGTGATTCTTTCATCATCCACAAACATCCAATCTTGAACTATGATTACTTTAAAATGTAGT
CTCATAATACAAGTAGAAATATATCTGCCTTTATTTTCCTCATGCACTAGTTAATATTGTATATACATAGAACACTCTCCTGGATTCACTTTTCATGGACAGTATGTTTTT
CTTTCACCTTATTCATGAGAGTTAAAATTTTTTATCTTATGTGATGATGTAATTTCATAATATAAAAAAGGCATATATACTTGAAAAATTTAGGTAGCCAAAACCTCTTTC
CTACAAAGCTTATCAAAAGTGATTATATTTATCAGACATAGTAATTCTGATGCATTTTAGAATCATGGAATGTGCCTCAAACTACTTGCATGGGGAAAATCCCTTCTGTTA
TCAATCTGTATTGTGGCCAGGCATGGTGGCTTGGGCCTGCAATCCCAGCACTTTGGGAGGCCAAGGCCAGAGGATCACTTCAGCTCAGGAGTTCAAGACCAGTCTGGTCAA
ATAGTGAGACCCCACATCTCTATTCTATTTTAAAAACCTGTATTGCAATCTGATTTTACCCATAGTTCTTACGACTCAGGTGAAATACATATTGCTGATTCTGATAGTCCT
TAAAACTGTGATTCTGTATTGCAGGTGGACTATTCCATAATAGCATCACAAGCCGGAGCCACCCTCAACAACCTCATGAGTCATGCACAGGAGTTAGTGGCAAAACTTCGT
TCTCTCCAGTTTGATCAACGAGAGTTCGTATGTCTGAAATTCTTGGTGCTCTTTAGTTTAGGTAAGAAATCCTTTTCTCATGCTGTGCTCAACCAACGATTGCTAAATGAT
GTTGAAGTTCAAATATCTTGTGGTCCATGTATGTTTTTGTTCTATCAATATAATGCCCTTCCTGTCAAATTATGAAATCTTCAAACGTGAATATATTTTCATATATATTTC
TGCATGATGCATAGCCCTTCAGTGGATACGTTGGGGAATGGAAAATGAGTTATTCAATTGACTCATTCAAATGAGTCCTGGTTTTTCTTCCATAATATACAGATAAGCAAT
AACCAAATAAAGCTATGACAAAGGTTTAAAACAGACAGCTTAGGAAAGATGTATGGTATCAAATTTTAGCCATCTTTCTCCCATTGGTAATTTCTATGTGCCTTTCGTTTC
AACTTGCTATTTACTTCTGTTTTTATTCTTCTAAAATATGAATCGTAATTAAAAACCTGTATTTAAATCTCTATCGGGATTAACTAGAGAATGTTTATAACCAGATGCACC
ACTATGCAAGTACAAAAGATGACAGTTGTCAAGGGGAAAGGATGATTCTTTAGGAAAGCTTTGGAAAAGAAAGATAACTAAGCAAGACAGATTAGCTAAATCAAGGTTCTC
AGTGAGTCAGTTGAGAAAAATCACCACAGCTTGGAATAAAAAAAGGATTAAGGAGATGGATTTTTATTGACTTCAAAGGAACAGATTTTCCTGTCTGTCCCTTACTTGATT
TCTGTATTTTGTTGGCTTAATAAAGCCAACTTAAATAAACTTTTTGCCAAGTCCATTTATTACTTATTGGCAGACAGCTGAGGGAGGCAACTTCCCTTGAATG
>chr1_200832532_200833021
AGTTCAAAAAAAAATAGTGCTCGGTTTCTAAGTCTTAATGTATAATGACTACTATATTTATAAATGTATGTTTGTTAACCAGAATTGTGTATTTGTACTAATTACAAGATG
GATATGAAATATTTATTATCAAATTAATCCAAAGTCACCACCTTGCTCTTTTCTTATTTGAAGATATTTGTTTGAAAGAAACTATGTCTTTGGCTGATAGCCTGTATAATC
TGCAGCTGATTCAAGAATTTTGCCAAGAATACTTGAACCAGTGTTGCCATTTCACTCTGGAAGATATGCTCTATGCTGCTTCATCCATAAAGGTAAATTAAATTATTCTTT
TTTTCCCTTTGCTTTGTTAAAATATGTTTTTTTAAAAAACAAACAAAAACACCGGGAACAGTGGCTCATGCCTGTAATCCCAGTACTTTGGGAGGACAAGGTGGGAGGATT
GCTTAAGCCTGGGAGGTTGAGGCTTCAGTGAGCGATGATCGTGCCA
>chr1_201125906_201127191
AGCGATGCAGAGGTCTGAGCCTGAAAATACAAAACTCATCCATCCAAACTGCCTCCTCGGGGAGCAGGATAAAAAGCACAGGCACTGAGTGGGAGGAAATGCTGTGTTCTA
ACGGGGACAGAATCTTGGCTCACACCGTAGGGAAGGAGACTGTTATTTACTAGGCACCTTACCATGTGCTAGCAATTTATTTATTTAATCTCTTCAAGTTCCCTTAGCTCT
TTTAAAGTTAATTTTTTTTTTTTTAAGTAACAGGATCTCACCTTGTCATGTGGGCTGGAGAGCAGTGGGACGATCATAGCTCACTGTAAACTTGAACTCCTGGGTCCAAGT
AATCCTCCTGCCTCAGCCTCCTGATTATAGCTACACACCACCATGCTGGGTTGTTAAAAATTTTTTTGTAGAGACAGAATCTTGAACTTCTGGCTTCAAGTGATCCTCCCG
CCTCAGCCTGCTGAGTGGCTGAGATTACAGGCATGAGCCACTGTGTCCCGCCCTCCCTTAAATCACTTTCTATTCCCATTTTACAGATGGGGAAACTGAGGCTCAGCAAGC
TTAAGTGAGTTTAAGGGGGATCATATTTTTAGTAAATAGCATGATTAAAAACAACAAAAATATTTATATAACATTTATTCTATGCCAAGTACTAGTCTAAGCACTTTACCC
ATTTGATTCTCACATAGTGCTGTGAGCCATATACTATTATTAACCCACTTAACAGGTGAAGGGACAGAGACCTAGATATGCAAATGGCCTGTGGTCCCACAACAATTAAGT
AATGGAGCTAGGGTGTGAGCCCGGGCCATCTCTCCTGTGGCCAGGCCCTTCACCACTGCTCTGCACCTCCTGAGCCTGCTCCCAAGTTCAGACCCAGGCCTAGCTCTCCTC
CTGCCTAGACCCTTCACGACGAGCAAGTCCATGGGAAAATGCCCGCTCAGTGGCAATGTCCTTGGCAGCACAGCTGATCTCGCCTTCTCCCAGCACTGGTGGGTGCCGTAA
CCCCAGCCAGCAGGTGGCTTGGCTCTGTTTTCCTTTCCTTTGGGTAGGAAAGCCATCAGGGGTGACTAAGCCCTGAGTAAACAGTGTTCCTGGCCTCCCTCCTCCAGGCCG
GGTGGGGCTATCACTATTTCAGGATCAAACTCGGGCACATCCCTCAGCCACCACCTTCGCACGGTTACCTCTCTGGGTTTGTTCCTCCGGCAGCGCTTATCCTGATCAGTG
GCTCTTGAACCTCCTGGGGGGACTGCGGAATCTCCGGGGCTGCCCGCCTGCCCAGCAGCACCTTC
>chr1_203312348_203312738
GGCTCATGCCTGTAATCCCAGCACTTTGGGAGGCCGAGGCAGATGGATCACTTGAGGCCAAGAGCTCAAGACCAGCCTGGCCAACATGGTGAAACCCTGTCTCTACTAAAA
ATACAAAAATTAGTCAGGTGTAGTGGTGCGTGCCTGTAGTCCCAGCTACTTGGGAGGCTGAGGCAACAGAATCACTTGAACCCGGGAGGCAGAGGTTGTAGTAGCCGAGAT
TGAGCCACTGCACTGTAGCCTGGGCGACAAAGCAAGACTCCGTCTTAAAAAACAAAAAAAAAAAACTGGGAATGGTGGCTCATGCCTGTAATCTCAGCATTTTGGGAGGCT
GAGGTGGGCGAATCACGAGGTCAGGAGTTCGAGACCAGCCCGGCCAACATGGTGAAAC
>chr1_203842735_203845735
TTAAAAAAATCTTCAAAAATACACGAGAATATAAATAAAATTGGTGTCATCTGGGTATTGAGGTTTTCTTTATATTCTTTCTGTGTTATAATTTTTAAATTTTTTAAATTA
TGAAATATAACTACATAAGTATATATATGTACAGTTTAAGGAATAATAAAATGAACATCCATGTATTCAGCCTTCCGTCTTTTTTTTTTTAATACCTTGCTGAATTCAGTT
TGAGGCTTTTAAAAATTTTATATTTTTACATCTCTATTTATGAATGCTGTTAGCCACCTTAGGTTACTTTTTATCCCCCATCCTTATCTCATTTGGATGTTAAAGTTATAT
TAGCATCATAAAAAGGGAGTCCGATGTTGGACATTCTTATTCTGTTGTATGCAACCTGAATTATTCAGAGATTTCTAGGGTTTTATCTCTCCCTAGTATGCTGCAGGTTCA
CTGTTGTGGATCAAACATGGATCATTTTTGTTCATTCTGCTAAATCAGTATTTATGATAATCAGTATTTATCATAAATACTGATTCAGTAAATACATAAATACTGATTCAG
TGGGCCCTTGAATCTAAAGATTTGTCTTTAGCTCTAGAAAACATTAATTTCTTTTGAGTATGACTGCCCCACATTTCTTTTTGTTTTCTCCTTGTGAAATTTGTATTAGAT
AGATGTTGGAACTTTGGGACATATGCCTGCATGTCTCTGTATACTTTTTGTTTCTTTGTTTTTGGCTAACCTTCTGTGAGCTTTGTTCAACTTTATTTTTTAGACAAGGAA
TTGACAATTTTTTTCCTGTAAAGGGTCGGATATAAATAACTTTGCAGTCCACAGTATTGCAGCTACCCCACTCTGCCATTGTAGAATGAAAGCAGCCATATGCATATGTAT
GCAATATGTAAATGAATGACTGCTGGTGTGTTCTAGCAAAACTTCATTTACAAAATTAGGTGGTGGCCATATGGGCTATATATAGTTTGCCTATGCCTTTTTAAATGGCTG
ATTTGGGGCCAGCCTTATCTTTATTATCCAGTCCTTCATATGAATTTATTTTGGCACTTGGTGTTTTTATTTTTCAAGAACTTTCTTTGTTCTCTTATTTTTTTTTCTTTA
TTCTCGGCCTGGGATTTCTTCTTTTTTTTTGAGATGGAGTTTCGCTCTTGTTGCCCAGTCTGGAGTGCAATGGTGCGATCTCGGCTCACTGCAACCTCTGCCTCCCAGGTT
CAAGTGATTCTCCTGCCTCACCCTTCCGAGTAGCTGGGATTACAGGCATGCGCTACCACGCCCGGCTAATTTTGTATTTTTAGTAGAAACGGGGCTTCTCCATGTTGGTCA
GGCTGGTCTCGAACTCCCGACCTCAGATGATCTGCCCACTTTGGCCTCCCAAAGTGCTGGGATTACAGGCGTGAGCCACTGTGCCCGCCTTTATTTTTTATTTTTATTTTT
GTTTGAGACAGAGTCTCACTCTCATCCAGGCTGGAGTGCAGTGGCGTGATCTCAGCTCACTGCAACCTCTGCCTCCCAGGTTAAAGCGATTCTCCTGTCTCAGCCTCCCGA
GTAAATGGGATTACAGGCATGTGCAATCACGCCTGGCTAACTTGTATTTTTAGTAGAGACGGGGTTTCACCCTGTTGGCCAGGCTAGTCTCCAACTCCTGATCTGCCTCAC
CTCAAGTGATCTGCCTGCCTTGGCCTCCCAAAGTGCTGGGATTACAGGTGTGAGTCACTGCGCCTGGCCTGCTCTGGGATTTCTAATTCAAATCTTTATTTTTATTTTTAA
AAGTTTGTGTATTATTTTGGCTTCTTAACCACTTCTTTTTATTTATTTTGGTTTATCTTAAATATTGTTGTTTTTCCATAGTTGTAAGTACCTGGCTTGGGTTTCCTTTCA
TTTTAAAGACCCTTTCCCCAAGTTGTCCTCTCTCCTGACTGGGAGACTCCATTTATGTCTGGCTAAGTGGAGAGGGTGTACTAACAGGCAGCTTGTATGGACTGAAGATGG
GAGGTCTGGGGGCTCATACAATTGCCACAGTAAGACTTTATTTTCTGAGTGGAAACAACTTCTTTCCTTTTTCAGATTTGCTGTTTACTTTTATCCCTCCTCCCTCCCCTT
TTTCTGCTTGGTATTGTGAAAGCTTGGGATTTTCATGCTCTACTTCTCTCCAGCCCCAACATCTTCATAATGTGCTCTTCGTGGGCAAACTTGCCTCTTTTTAGGGAGCAG
TTCTCAGGAGGAGGTCATGACTGGCCCAACTGTTCTATAGGCAGTCCTTAAATTTCTACCCTAATGGTTATGTCAGATCCCACCGTTGCTTTTAATATTAGTTAACCCAAG
TTTGACAGTTTCCTTTGACTGTATTGGGAGGAACAGAACTCACGCCTATGGTTTTAACTATTATTTTTCCATTTTTCTGTAAATTCAGACATCTGCTTTCTGTTTTAGAAA
TTCTTCAAGATGTATGCTCTGCCAGTGACATCCTTATTTCTCATTGCTGGTGTGGATTTATTTTATTTTTAATGTTTTATCATTTCAATGAAATTTTGGTAGGGGAGGGAA
ACAGGGCCTCTATGTCACCATTCATGTTGTACTTTCTTGGAGTGGTAATTTTGAAATGTTTGCCACCTTGGATTGAAAGAATTTGTGATTTTTTATTAAAGAACTTGAAGA
ACTAATTCAGTAAGTGAGTGCTTCCTTTGCAATATTACAGGTACCTAAATACAGTCGTTGTTCTCATGAAGTCTTTAGTGTGGTTGAAGATGCAATTACAGTGTACTGAGT
GTTCAGTGCTTTGATCAGAAAAACTAAATTGGAGGGTATCAGGTTTTAAGCTGAATTCAGTTGAAACTAACCAGGCCTGGCGTGGTGGCTCACGCCTGTAATCCCAGCACT
TTGGGAGGCCAGGCAGGTAAATCTCTTGAGACCAGGAGTTTTGAGACCAGCCTGGCCAACATGGCAAAACCCTGTCTCTACAAAAAATACAAAAATTAGCCAGGCGTGGTC
GTGG
>chr1_204457293_204458241
ATATCCCAACCCTCAGGCTACTCGGCTGCAGATCACAGTGCCTATGGTGCTGGCCCTGTCTGCAGAGCACACAGCCCCTGCTGGAGTCCTGGAGCCCCTGGCTCTAGAGAG
ATTTTCCTCCTGGTTTGTTTTTGCACCCTGATGGATATGCAGACTGTCAGGCAATGCCTTGGTGACTGTGAATAAAGCCTTTACTGGCCTGGGCTCTCAACAAGCAGTCCC
AGGTAGCTCTCCCTCAACCTCAGGAAGAGGAGACACACTTGGCATCCATTTCTGAAGAGCTCTTGCGGTTGAATTCCTTAAACATAAAAGATGGAGGTGGAGAGAAGCCCC
TTTTTAGTGAGTGAACACCTACACACTCTAGCAACAGGCAACTCAGTTACCTGACAGTATCCCTCTCTTCCTTTCCCCTGCTAGCACCCTGGGCCCCTTTACCTTCTGAAT
TTTAGGCTGCATGCGGGAGGGGCAGGGGGGCAGCTGGTTGAGAGCACTGGTGATCTCAGGGGTTTCCACGGCGGCCAGGGCGTTGCAGATGGCCTTGACGGACTGGACCAC
CCTGTCAGCCTTCAGTGGGAAGTCTCCCTGTGGGAGGTGGCACAGTGAGGCTGGCAGGCTCTGCTCTCATGCTCTTGGTCTCCAACCCCTCCCCACCCCAGTCTTTAAAGG
AAAGGGTTGGGAAGAGTAGAGAGATTCATGATCCTCAGGGGTAAATGTGCAATACATTTTATTTTCAAATATTCATCATCAGCAAATAATCTCTCCCACTGAATTCAATGG
GCCATGCCCACATGCCCCAATTCTTTCAGCCGTTCCCCTTGAAGCTCCTCCTATCTCTAGCCTCTCTCTATAGTTAGTCTACTTATACTATACACATATATACAGGGTCTC
TCCCAGAGACCTGTAGAATTTCCAGACAGATCTCATCTCATTTCTACAGACATGCCACAGC
>chr1_207137681_207138502
GATCTCGGCTCACGGCAACCTCCACCTCCTGGGTTCAAGAGATTCTTGTGCCTCAGCCTCCCGAGTAGCTGGGATTACAGGCACATGCCACTGGGCCCAGCTAATTTTTGT
ATTTTTAGTAGAGACAGCGTTTCACCATGTTGGCCAGGCTGGTCTTGAACTCCTGACCTGAAGTGATCCGCCCACCTCGGCCTCCCGAAGTGCTGGGGTTACAGGCATGAA
CCACCGCACTGAGCCATAAATGTTTCTTATTAGATTTAAGATCTGTGTTGGTGTTAATGTTGGAGGGGTATAATGGGGAATGTCCAACCCTCTCTTCCAACATGGCCTGAA
CAAGATGTTCAGGTTAACTCTGGAATGCCTTGGCCGAGAGGAAGGGTCCATTCAGATGGTTGGGGGACCTTAGAATTTTATTTTTGGTTTACAATACCAAAAATATTTATC
TGTGAACCACGTTCAGAGTTTTCCCCATCCGGACAGTTTGGTTATACTGGATAACTGGTATAGCCACAACTGTGAGCTAAAGAAGAGGCACTCCTGCCATAGTGGCTGGGC
ACAGGTAGGAATTGGGTTTTCTGTTTGTGCAGCTTGCCTGTGCCACCTTTTACTGCCCATGCTCAATCCCAGATGCTCTACTTCCATCTTATAATGAATGGTTGCCTGCTT
ATAACCTGATGGGTCTGACAGACTTGGCTTATGATGGGTGATTCTGGCTGCATGATCACTTGATGACCCAATGTTGGGAGCTTTCTCTATCAGGACCTGGTAGCATGCCAA
GAGTTATATTTCAGAAAGCATACAGTCCTCTACTGCAGTGCATGG
>chr1_207677262_207678232
CGCACCACTGCACTCCAGCCTGGGTGACAGAGGGAGACTCTGTCACAAAAAAAAAAAAAAAAAAAAAAAAAAAAAAGTATGGTAATTTCTCCATTAACTTCGATGCTGCTG
TGGTCTTGATCCCCAGATCAATGCAATGTCCCGGAATGGCTTCCATTTGCCAGGCCTACCAACCTAACTGATGACTTTGAGTTTCCCATTGGGACATATCTGAACTATGAA
TGCCGCCCTGGTTATTCCGGAAGACCGTTTTCTATCATCTGCCTAAAAAACTCAGTCTGGACAAGTGCTAAGGACAAGTGCAAACGTAAGTAACTCTGGAGTGGGAACCCC
TCTGTTAGTCAAACATCTGTAAGATCTGATTCAATTTGTTCAAATTTTGTAACTGAGTTGCATACAACAATTAGTTTGCTAAGGTGCAATACATATGAGAATTATTCTTGT
AGATCATACCTTGTTACTGCTTTGAGTTCCTGGCACCTTCATTACAAGTTTATTTCATGAGAAACCGTCATTGCAGGACATGATTGAGGGAAAACCCCCATTCACTGGGGG
TCTCCCATTTTCATGACTAAAATTAAGTAATGAATGACTTGGGACAAGAAAGAGAAGTGGATTAAATAACTAAAAGATGCGACAATCTTGGGCCTTGAGATCTTTGGATTA
TATCAGTTGAATTGAATTACAGATAATAACGAAGTTTACATTTTTCTGGGAGGCATAATATGGGGATGAAACAGATCTGAAAGGAAAGCTTTTTTTGAAAGGGAGCTGATC
CTGAGGCAGTCTGGTGAGTTTCCTCAAGGTAGCAAAATCTGTGGAACCATCAGAACTGCATGTGTTCCTCAGTAAGCTATAGGCAGGTTGAGACCTTATGTACTAAAAAAA
AATTCAGTTTACTCTACTTGGCTTCAAATTTCTGTTTCTTTCCTGTAGGTAAATCATGTCGTAATCCTCCAGATCCTGTGAAT
>chr1_209369778_209370852
TATGGCTGACCGAGGCATCTTCCAATCATAAGGATAAGGATTCTGTGGCCTGTGGCTCCCATTAAATACTGAGCTTGGGTAGGGTCTCTGAAGACAGAGTTTCCAGGTGCT
TCTCAGTACACAGCTTTCCTAGGATGGGTCACATTCACTATTAAATGCCCCATCTATGATGCAGAAATTGCTAGGGACCTCTGTAGCCAGTTCATGAATTCTACACCTATT
TCTCTATTGACTCCCTGGTGCACAATTAGGGGGTCCCACCTAAGGGGAGGAGAAATTGAGGTTTCCAAAGTTGTGACTTAAAAATAACCCTTTGACTGTAGGTACAAGCTT
ATGCTTTCTCAAGTACCATCACATCTATTAACAATTTTGCATTTGCTACCACCTATCAGGTAGAAGGGGAACTCTTTCAGTGGGGAAGCCATATCTTGTTCATTTTTGTGT
GCCCCAAGCCTAAAAAAATGCACCTTTAATAAATATTGAATTGGATGGATAGATGGATGAATGGATGGGGGTGGGGGCAGGGTGAATGAATGAATACTCACAGCTGATAGG
CTCAGAGAGGTTAAGTGACTTGCCCGGGACTGAACTACACAGTGTCAGTGTAGTAACCAGCAGCCAGGCTTTCAGAGTCTCAACCCTGTGCTCTTTCAACACACCATGATG
TCTCTCTTCAAGATCACATAGTAAACTGGATCAAAGCCAGTATATGGGACCCCTGTAATTCCACACAAGCGAAAAGCAGGCACATTTTTCTCTGCTGGGATTGTAATTTTG
ACTGTGGCACAGACTGACATTCAGCATTTGAAGGACCTTTAGGGTCTCTGCATCTCAAGAAAGTTTTTGCAATTCCCTAGCGGAAGATCCACACAGAAGCCAGGACGCTTT
GCAATGAGGCTCTTGGTTTTTTTTTTTTTTTTTTCCCAGGGATATTTGCTTTGGTCTTGGCAGAAAAACTTGCTGTCATTCAATTTCTCAGACATGCTGGGGCCCCAAGCG
CCAGTGGGAGAAGCATATGTACCAACACGCCAGAGGAATACAGTCACAGCAGAGTAGATTTGTTAGGACAGGCAGG
>chr1_210041471_210043016
TTTCTAAAGGAAGCATGCATGTGGGATGCAGAGGTGAATATATGCAGTACATTAATGCTTAATATTAATAACTGTTACTAGGAGATGTATAGCATACACTAAGTGAAAAAA
GCAAAGTGTAGAACAATTCGTATACTATACTACCTTTTATCTAGAAAGGGGGAATATGTTTGTATTTGCTTATTGTTAAAAACAGTAGAAGAAATCATAAACTTAAAAATA
AATACTCATGAGGGAGGAAACAAGGTGGAGGAGACAGCAGAGACCCTACTACTTGGGTCTGGTGAGACAGAATACTCTTACAAGTTAGGCAAAGCAACTTTATTACTCACA
GATAGGCAGCAGGATAAACAGAAGCCAGGGATCCATGGTGAGCCAGTCCCCCAGGATTTAGGAAAGCTGCCCTAGGTAGATAGAGTCTTGTCTGTGTATGCCTCTTGTTGC
AGCACAACTGAGGGACCTCAAAAGCACTCTGCTCTGGGTTTTATATCCCAGCATGACTGGGATCACTGAGCCAAGCGTTGCTTAGTGATAGGAGGAATGAGGAGCCTGGGT
TTTTCTGGACAGTTTCTTACCTTAGGATGTTGCATTCTGAGTGCATTCTACAGTTATTCTCACAACTGCAAGCAGGAGAGGCAGGGGAAGGGCTGAGTGGACCAAGGCCAT
CTGGGGACCTGTCCTCCTGCATGGACAGGGATAGAAACTAGACTTCTGTGACAAACCTTGTTTACATAGTAATAAAGCAAAATTAAATTTACAAACACATTTCCTAAAACC
AAAAGCACAGTGAAACAAATGAGCTTAACCCTGTCTTGAATTACTTTAACCATACAGAGAAGGATGTTTAATTAAAAAATAAGTGGAAGTTTCTTTTGCTGTGCAGAAGCT
CTTTAATTAGCTCCCATTTGTCAATTTGGCTTTTGTTGCCATTGCTTTTGGTGTTTTAGTCATGAAGTCTTTGTCCATGCCTATGTCCTGAATGGTATTGCCTAGGTTTTC
TTCTAGAGTTTTTATGGTTTTAGGTCTTACATTTAAATCTTTAATCCATCTTGAGTTAATTTTTGTATAAGGTGTAAGGAAGGGATACAGTTTCAGTTTTCTGCTTATGGC
TAGCCAGTTTTCCCAACACCATTTATTAAATAGGGAATCCTTTCCCCATTGCTTGTTTTTGTCAGGTTTGTCAAAGATCAGATGGTTGTAGATGTATGGCGTGAAGGCCTC
TGTTCTGTTCCATTGGTCTATGTATCTGTTTTGGTACCAGTACCATGCTGTTTTGGTTACTGTAGCCTTGTAATATAGTTTGAAGTCAGGTAGCATGATGCCTCCAGCTTT
GTTCTTTTTGCTTAGGATTGTCTTGGCTATACAGGCTCTTTTTTGGTTCCATATGAAATTTAAGTAGTTTTTTCTAATTCTGTGAAGAAAGTCAATGATAGCGTGATGAGG
ATAGCATTGAATCTATCAATTACTTTGGGCAATATGGCCATTTTCACGATATTGATTCTTCCTATCCATGAGCATGGAATGTTTTTCCATTTGTTTGTGTCCT
>chr1_210236247_210239946
TGCCCACTTGTTTTAAGGTTTACTAATAAGTCCGTACTGATGTCTCTTTGGAGGGCATCTTAAAAGAGAACGGGGAGGTGTTGTAGCAGCCCAAACCAGCTGAGTCCTAAT
TCTCTCCACTGACCTGTACACCTTCCCTGTCTGTCAAAAGATCTTGCTTCATTATTCAGTGTGGTTGGGACAGAATTTGAGACCTCAGAGAGAAGACTGGGTGAAAGGTAG
AGTCATTGCTGCCAAGAGCTGCTCTTTTAGCCAGAAGGACATTGTCACTTTAATGATGCTATTTCGCCTTACCCTGGTGTTTTTCCTCTTTTTCCTTGGAAGTGGACCCTT
GTTATAGCATGTAGGTAATAATAGTCTCCCACGAGACAATGGTAGATTCACTCTTTCCCAGAAACATTACAAGCTGTATAATTTGGAAAAGAAAGCAAGAACTGGGCCCTT
AGTTTATGTTTGAAAGACAATCAATCTTCAGAAAGCCTGACGTCACTTGTGTGACAGTTCTTGAAACCACAGAATGAGATAGTGGGGGCTTGAGTCTCCTAAAGGGATTGG
CAGTTAAGGAGGCACTGAGGTTGCGCTACTGTCACCACTGGTCTATGGCTGCTAGGTCTTTTTACCTTCATATCAGACTCTCCTCTCCCTTGAACTTACTCTTGACCCTAC
CTCGAGACCTGCAAAGGGCCAAGTGAAGACACAGAGCCCCCATGAAAGCGGCCTCACTGCCTGAGCTATCGAGGGGCCCAGGAAGCCTCACAGAGCAGAGAAGCTCCCATC
TCCCTGCAGGCCCAAGGGAGAAGGGCGTGAACTGGAGAGAAGGGCAGTGATGTGTTGCCTCTTGGAAAGTTCCTGCTCTGTGTCTGGGCTTTGCAGTGTAAAGAGTTGTTG
GCTGCCTCTGGCCCCAGAGCCTGGCTCCTGTTTAATATTCTGCCTGCTCCGTTGATGTTGTGCTTGGCTCCTGTGGGACTGCAACTCACGGCTTGAAACTGGAGCCAATTT
TCTGTCTTCATCTCGCAGTGTTTTGACTGGAGGCAGATCCAGTTCAGGCCGATCAGGGCTGGTGGAAACAACTACCAAGTGTCTCTCTGTCTGCTTTGCTTTGGGAGAAGA
AAGTGGAGGGAGCCCCAGCATGTTGTAGAGGAACTGGCCTGCGGAAACGAGAGGAGGAGGGTGCAGGGGGCAGCGGAACAGACTGAACCTCAGAGCATCAGTTGGAATTAC
GGTGGATATTTCTGCTTCCCCTGCCCTTTTCTTTTGATTGATTAGTGGATTTCATCAAAGGAGACTCCCGGGGGATTGACTAGAAAATTGATTTTGCCTTATTAATAGAAA
GGAAGCGCAAGGGTTTTGGCTTCTTAGCAGTACATTTTCTTTGGAAGGTCAGGAGGAAAATGTGTTTAGGAGGCAAAGCAGCTGTCTAGAAGAGGGCTGAAGGGAATCTGA
GAACAATAAGAAATGGGGTTTTAAAGATCCGCCCATGAAATGCAGATTGCTGAACACAGAGGCTGAGCTAATAGCAGCTAGAGAGTTTGCTGAGGTTTTCTTTGAAAAAAT
AATAAAATGTTTCAGGGTAAAGGGGAGGGCCGAGAAGTAAAAGTTTCCCAAAGCAAAGAAATGAAGATGCCAAGGCCGTCCCTTGGCTTGCTCTTGATTAGGGCTGTTTTC
TTCATTCTTGTTTTTTTTTTTTTTCTTTTCAGATCTGAGGCTGTCAGAGATGACTCTGGTTCTGTCCATGAATAGATTCTGCGAGCCCATTGTCTCGGAAGGAGCTGCTGA
AATTGCTGGGTACCAAACACTATGGGAGGCTGACAGCTACGGAGGCCCAAGCCCCCCAGGGCCAGCACAAGCTCCTTTGCAGGGAGACCGGGGAGCTGGTCCCCCACTGGC
AGGTATTGCCCTTGACCTGCGCCCATCCCCCCCACCCCTCGCTGCCCTTTGCAGCCAGCCTGGTGGACAGGAGGTGGTGTCTGGGGTGCCCCTCTGAGCCAGGAGAGCTAA
AGCTCCAGGGACTTCCCGGGCTGCCTGTGCGCCTCTCATAAGTGAGTCCAGAGCTCCAGAGAGAGGACCAGAGGTGATATTTAAATTGCATTCAAACCTGTGTCTACCCAT
GCTGCTTTTTGAATATAAGTCATGTGTCTGTATTTTTAAGAGGGCCAAACCAGATATTGAAACTCTGAGTTTGGGTTTTGGTTTTCTACCCTGTGGAACTGTATGGTTCTC
TCACAACTATGAAAGCTCTGGTGGGCTCAACAATGACACCTTTATCCCATGAGATATAAAGGAATCTGCACTTTGGGCCAGCAGCTATGAGCTTCTTTTCTTTGTTAACCC
ATTTATGCCCAGTGTTCCATTATTGGAACGCTAAGCTTGTGGAAGTTATTTATATCCTACTGCTCAAGGTCATCACCAAGGTCTGACTTTTCAAACACAAAAAAATTTGCA
ACCTATGGCATAAATGGGTAAAGCACACAATTGGTTTTAGGATTGTAGGAAAAAAATTTAAAGCCAAGAAAATAGAAGTATGTTCTTCCTGATTCTTTCTTCTTATAGTTT
AAGTTCCTTTGGATTTTTTTGCAGTATTAGCTATTTTTAAAAGAAACTAAAATATAAAACAAGTACTCAATGAAGTCTGTTTTGCTAAAAAAGATTAAAAACTGTGGTCTT
CATGGTTGGCATACTACATTTTGGAGAGTGAAAAGGACATTAGTTACCCAAAATTTTAACTCAAATTTTAAAAATTTGAATTTTGTATTTTGAAAAAAAGGAATGCTATAA
TCCCAATGTGCAGATAACCATTTGTTCACTAACCTAAAGCCAATAAGATTTCAAAGTTGTTTGGTTATCAGTGGTTACAGTTAAAGATGTATACATCTTTAACAGTGGTGC
TATGTTGTCATGAATTTAATTAAACAATTTAAATAAATACTAATATATTTTAGAGAAATTACACTCCTCCCCTTTATGAATGTTGCAGTTTCCTTTTGCATAGAATTAAGA
TTCTGCATATTTATTAAATGCTAAAATATGTGATTTTCCTCTATAATTGCCTAGAAATCTTTTCCTAGCCTGGGTCACAGGATTCCATATGATAGCAACTATTAAGACAAA
TGTTTATTTTTAATCACCACATGTACAGACAAATATGTAGCCAAGTTATCCTCTAGAAGGAAAGGAAACGAAAGTATTTTGTTTGGAGAACCTCTGGCAAACCGCATGTCA
TTTGTCATATCTGATTTATTACCACAGGATCACATTACAGGGGAATTTCAAATCCTATAACAACATCCAAGATCACATACTTTAAGAGGAAGTATGTGGAAGAAGAGGATT
TTCACCCACCACTCAGCAGCTGTAGCCATAAAGTATGTTTTTTTAATAGTCATTATTTTTATTAAGAGTTTAAGATACTTAGTAACAGTTGCTTGATCCACTTCCAGGAAT
TAAATTGTTTCACCCAAGCAATGAAAATGAGCCACTTCTCAGTGGAGCCTCATTAATCGTTGTCGCTTTTTTGGGTCCTGTGTTATTTTTCACAAGTACTTGAAGAAAAAG
CTGGCAAGAGCTATTCTACCCAGAAATGTCAAAATTATGTAATCCAAGGAATTTTTTTTAACGTATGATTTAATATTTCTCAGACTGTGTTTTGGGTTATGGTTCTTCCAC
ACTTTTGTGTGTGGGGAATGCGCTCGTTCTTTCCTGT
>chr1_210291711_210292438
CTCAGACCAAATCGTTTTTCCTCTAGAATTTCACTGTAATCCAAACCAGTTGAACATTTGAGAAGAACTGGGTACCATGAAAAGGGGTAATGGAATTAGCTTTCATGTTTT
TCCAGGACTCTAAACCATATTTCCTGTCACAACTGTACATTATTAATACAAGGCATCTGTTAGCGCACAACTGCCTGAAAATGTGCACCCAAAAACCTTACATCTGGTTTC
AATAATTTATTTCTGACATTTGTAGTTGGTGGTGGTGGGGAGTGGGGGGAGGATGGGAAAAAGGGGGGAATTAAAGCAAGATGTTGCCTTTAACCCATCAGAAGCTCCTGT
TGGAGCCGAAAGCTGGAGTTCTTAACGTGGTTTCTGCATTAGGTAATATATTAATTTAGCAGCAAATAGCAAGACTCCGGGCCTGGTGGGTGTGGGTGCCCGCTCGCTTTT
ATCCTGCCTTCTCTGGCTGCAGCAATTAGCTTCCTCTTGCGAAGGGGATTAGGAGGACCACCCCCCAGCGGCGGGGGTTGGGGGGCTCTCGCAGAGCTGTCAGGTGTCATT
CGGCTTACCCAGCCCCCCCACCACTCCCCGCCCCTGCAATTAACTCCCTCTCCCGCTTTGCCAGCCCCTCACCCGCACAGAGACAAAGAGGCCTGTTCCCGAGGTGTCCGA
CCTCCTGCCCCCTTGGCGGGCCCCGCCCGGGTTCCTCCAGCAGGAATCGCCCCAGGCGCTGG
>chr1_213298028_213302265
CCTGCTTCAAGCTGAGCACCCCCAGACCAGCAGCTACAGGGTGAGGTTCAACTTGGGGGCATCTTCAGCCTGGCTGCAGGAGCTCAGCCACTGTCCTGAGACTTTGCTTCA
ACATCATGCTGGGAATTCTTGAATTTCAGTGTTCCACACCTTCGTCTTCTACGTTCTAGCAAATTCTTGAATAAGGGTGCACAGGAAATACATTTTTGCGTGTATCTTTTG
CCTAAATGTATATACTTCCTTCAAATTTGATAGTTTGGCTTGGTATAGCATTTAAACTATAACTATTTTCCTCAGAATTTTAAAGGCAATTATCTTGGATTCTATTTCTAT
TTCTGACCCTTTGGCCAACCCTTTATTTTTTTTCCTCTTTGAAAGCTTCTAGTATTTGTTCTCAATGCTCGTTATTCTAAATTTCCCAATCATGAGCCCTTAGTAGGAACT
TTCAACCTGGAAACTCATGTTCTTCAGCCTAGATACTGTTTATTGTATTACTTCTTATGTTTGCTGTTTTTTTGAGCATTTCTGTTAGCTAAGTTTGAGCCTGTTTGAGTG
ATCTTTAAATTTTTTTCTTTTCTGTTTTTTTATCTCTGCTCTTTTTATTATTTCTTGGAAATTTCTTTGTCTTCCAGTTTTTCTATAAAGTTTTCTTTCAGCAATCATCTT
TTTAATTTCAATAATTCTTTTCTTTTATTTGAATATACCAATTTTATAGCATCTTATTCTTGTTTTATAATGTAATTTTTTAATCCTTTTAAGGAGAGAGAAACCACAGTT
TTAGTTTTTATTTTTTCCATTTCCAGCATGATTCCCCCCTGTTGTGGTTATCAAGTGCTGTGTTACAAATTTCTCCCCTCCCCTTCATGGCTTACAATATCATTTATTTTG
TTCATGAACTTTCAACCTGAGCGGGGCTCTGCAGGTTCAGCTCATCTTTGATCTATTCAGTGTCAGGTAGGGCTGGAATCACCTGAAGTCTTCTTCACTCACGTCTGGTGT
TTGGTTTGGACAAATTCAAACAGCTGGGGCATCTGTCTCTAGCAACATGTGGTCCCTAAAGCATGGAAGCTTCATGGGAATCAGACTTCTAATCTGATGATTCAGGGCTCC
TAAGATGTGTATCCCAGGAAAGCAAGAGCCGAGTGAAAGCTGCATTCTTTGTATGACCTAGCTGCAGAAATCACATAACTGCCATTTCCCTTTTTCTATATTGCAGTGCTG
TCTAATTAAAATATACTGTGGCCAGGCACAGTGGCTCACGCCTGTAATCCTAGCACTTTGGGAAGCCAAGGCAGGTGGATCACATCTGAGGTCAGGAGTTCAAGACCAGCC
TAGCCAACATGGTGAAACCCTGTCTTTACCAAAAATACAAAAATTAGCTGGGTGTGGTGGTGCACACCTGTAATCCCAGCTACTTGGGAGGCTGAGGCAGGAGAACCACTT
GAACCTGGGAGGCAGAGGTTGCAGTGAGCCAAGATGGCACCACTGCACTCCAGCCTGGGCAACAGAGCGAGACTCCATCTCAAAAAAAAAAAAAAAAAAAATATGTCGTGA
GCCACATGTGCAATTTCAAGCTTTCTAGTGGCCACATTAAAAATATAAAAAGAAATAAAGTTAATTTTAATAATATATTTTATTTAACTTAATATCACTTAAATATGTAAT
GAATAGAAAATGGTTAATGAGATAGTTCACATTCTTTTCTCATACTGTCTTCAAGGTCCAGTGTAAGTTTCATACTTACAACACAGCTCAATTCAGATGCTAAATTCTTTT
TATTTTTATTTTTATTTTTGAGACGGAGTCTCGTTCTGTCGCCCAGGCTGGAGTGCAGTGGCGTGATTTCTGCTCACTGTAAGCTCCGCCTCCCGTGTTCACACCATTCTC
CTGCCTCAGCCTCCCGAGTAGCTGAGACTACAGGTGCCTGCCACCACGCCCGGCTAATTTTTTTGTATTTTTAGTAGAGACGGGGTTTCACCGTGTTCGCCAGGATAGTCT
TGATCTCCTGACCTCATGATCTGCCTGCCTCGGCCTCCCAAAGCGCTGGGATTACAGGCGTGAGCCACCGCACCCCGCCGCTAAATTCTTTTTTTCAGATGCTGAATTTCC
AATAGTTAATGTGAAATATAGTCCTGCCAAAACATAAGCTAGAAGAAAAACACTTTACATTGCTTCAGTTTTTAAATTTAAATTATTTAGAATTGAATAAAATGATTCTTT
CAGGTCTTCAGCTGTAATAGCAACTTTTCACTTATTCAACAGCCACACAGGTGCCTAATGGCCACTGGCAACCATATTGGGTGGTGTGACTCTGTTGGTTGAAGTCCCACC
TAGATTCAAGGGCAAAGAGGGTAAACTCCAGCTTTTAATGGGAGAAGGGACAATATTTTAAAGAAAAGAAGCAGGAGTATTGTGGCTGTTTTTGGAAAATGCAACCTGCCA
CACCCTCTGAGTTTCCCTTTTTCCCTGGTTTATTTGCTTTGGTCTCTATATTTCATGGCAGAGACTTTCCCCTAATGTGTTCACATTAAGACTGAAGCTCTTCGAGGTTGA
TTGGAGGCTCTGTGTGTGGGGGAAGTCTGTCTTTGGTAGGCTTCGCTGAAGGGTGATTGACAGGGGCCAGGTCGTCTTGCTGGGAACTCACCACAGGTCAGCATCTGCTGG
TTGTTTCTCTTAGGTCAGTTTCTTCTGAGAAGGCTCAGCCAGTCTCCTTAGGATATATAAACCCCGCTGTCAGTGTTCTGGAGGCAGAGGAGGAGGCAGAGGCAGTTTAAA
TGTTCGCCAAATATCAGCATTTTAGTAAAACAACTTTCTGGTGTCTCTACCAGAGACTCTCTGATCTAATTATGCAAAGAATCACCCTCCCAGGGCTTGCTGGGTTGGGAG
GAATGGTCTCCTGACTGCCACAGGGAGGGTGGGGAATCAGCCGATCCTCTTCTTCACACTCCACCCTCACCCTGCCTCCTGAAGAAGGTCCCTGAGCCTTTCTGGGGCTCT
CTACTGTGACGCAATCCCATGTCAGGGGCGCCCCCTCTACAGGCTCTTAGGGTTCATGTTTTTTCCACTCCGCTAAGCCAGTTATCAGTCATATATCCACTTTCCATCCTC
CAAATATTTGGAGACATCTGTTGTCTGCTGTCTTCTCCTTTCCTGTTTTCAGTGTCTTTTGTATATTTCTTTGCTTATTATTTTAGTAGGGTTCTAGGAGAAAGCAGAGAT
AGCCTAATATGACAATGCCCACCAGAAGGAATGTCAAGGCCTTTTGGTGCCCTAGGACTTCTAGCTGTTGAGGTCAACAATTGTGTTGCTTCAAAAATAAAAAATTAATGT
GAAATTTCGCTGTAAATTACACATTACTCATTATAGACAATGGACAACAGTCAGCCAGTCGATAAATAGTGGGCAACTAGTATATGCCAAGCATTGTCAAGGTTCTGGGGA
TGCAGTGATAAACAAGGCAGAAAAGGCATATAGTCCAGTGCTTCTCACGTCATCTGGAGATTTGTTAAAAATGCAAATTCTGTAGCTGGCCATGGTGGTGCATGCCTGTAG
TCCCAGCTACTCTGGAGGCTGAGGTGAGAGGATTGCTTGAGCCCAGAAGTTCCAGGCTGCAGTGAGCTATGATTGCACCACTGCACTCCAGCCTAGGTGACAGAGCAAGAC
CCATTTACTTATTTATTTATTTATTTATTTATTTATTTATTTATTTATTTATTTATTTGTGAGACAGAGTCTCTCTCTGTCGCCCAGGCTACTAGAGTGTAGTGGCACGAT
CTTGGCTTACTGCAACCTCCACCTCCTAGGTTCAAGCGATTCTCATGCCTCAGTTTCCTGAGTAGCTGGGATTATAGGTGTGCACCACCACCCCCAGCTAATTTTTGTATT
TTTAGTAGAGAAGGGGTTTCGCCATCTGGGCCAGGCAAGTCTCGAACTCCTGGCCTCAAGTGATCTGCCTGCCTTGGCCTCCCTAAGTGCTGGGATTACAGGCATGAGCCA
CTGTGCCCGGCCAAGACCCCATTTATAAAAATAAAAATATAAGAATATGGAATTCTGTCTCAGTAAATCTGGGATAGGGCCTGAGATTCTACTTATAGAGAAGCCTTTCTC
CTTTATTCCCCTCAGAGTTAACCCAATCTCTGAGTGCTTCACTCTCAGTGTGAACAGAGGAAAGTCTCTAATGTGAAAAATGAATATTGCAACCCTTACTAATATCCTCTG
CCTGTCTATGCTTTTGAAAT
>chr1_213377086_213378435
GGTTTGCAACATCCTGTGACTTTTCCCAAGTTGGAGTTAAACATTTGCTCAGGCTGAAATGTGCTTTAAAGGCTCTGAGACTTCCTGAACGTGGGGGTCATTGGATGTTTT
CTAGTGGAGAGCAAATTCCTGAATGCGATAACCTTTTCTCCTTAGCTGCAGGGAGTTTAGACTTTTTGAAGGAAGTTCCGTTGAAATTCACAAGAGAGGGAAGGAAAGTAA
AAATCATGACCTACTCTGTGCTGCATGCTTCCCATCGATTTGATCTTTCTGAGGTCTGAACTGGGAGTACCCTAAACAGTTCTCTCTGTGTCAGATTCACTGGTCATTTAG
AGCTGCTCTATTGTTTCAGGTGTTCTGTGTTTTGAGGAGAAGGTGCAGAATGTCCTTTGTCATTGTTTTTCTGCATTTTCTAACACTTTCTATTTGTGGAATACTATGGTT
TTTATTAGATATTCCAGTTCCTTCTGTCCTGGAGTGGCTCCAACTGATGTTTTATCATCCTTATTTGTTTTGAATAATAATAAGTGAATAATAATACTAAATGCCATGACT
CCAGGAGGTGGAACATTTCTCAAGCTGGAGCTGTATTTAATTTTGTTTTGGAAACTGCTAAAATCATTCAATACGACAAGGCTAAGAGGTGCTACATGTCTGATTGGGGGT
GGGAAAATAGGAAATAAAAATATTCCTGCTCAGTTTGGGAGGAAGAGAACTGGCAGCTGAATATGTTTCTTACCTTCATGGGGAAGCCCTACCTCTGAGCTTGACAGCATC
TTGACAAACCTTGAATAAATAGGAAAATCCTACACATTGGGACTTTAGTCCTAAAACTTGGCATTTGGGGATAACAATTTATACTTTGACACGATATAGGGAAGAAGGATT
TGGCAAGTAAAGAATAATGCAAATAGCAGGAGCAAGGTTTAAGCCCCTTGAGAGACCTATTTCCCCAGCTCCTGTTAGGGCAGCTCTGAGGGCCCTCCACCCAGCAACCTT
GCTTAATGGAGGCATTGCCATCTGAGGAACTGAGGTACGCTGTTGTAAGCTGATAATTGCAGTACCTACCAGACAACCACAACTGTGACTTTCTCCTAATTTAACTCTCCC
TCTAAGTGTGAAACTGTAGTTAGTAAAATAAAAATAGAGTTCTAGAATAACTGGCTTTGTTCAAGGAATTATGCCATGTGACTTTGCCTTTTTGTTCTGTTTCCCCATCTG
TAAAGAGGGGATGATAATGGGTCCTCCTTATGGGACTGGTGGGAGGATTAATTCAACTCATTGGTTAGAAAAATGCCTGGCATGAAGTGAGTGATCAATAAATACATTTAG
TTATTTGTTTTGGGATGG
>chr1_214129780_214130426
AATCCAACTTGGCCATCAATAAATCCAGAAAATATATTTTGATCCCCCTTTGCCACCCTCTGTAAAATTAGCAGTGGGTTAAGATGTAAGAAGGGGTGAACCCAGAGATTC
CCTTGTACCCCAAACCTCCTATATCAAGCAACTCTCAAGAGTTCATGTGTTGAATCCTTCACATTTGCCCACTTCTGAACTCTGCATTTCGGACCCCTGAGGTGACAAGCA
AACTGGCTGATCCTTCCAGGAATTATTGCATGAAAATGAGGAATAGAAAAGAAAAAAATCAATATCTGTATTGTTTTTAATTGTCTACTTCAGTTAAGGATAGAGACATAG
ATGAATATTCTAAATGCAAAGACATTAAGATGATGAAAAGACTGGGAATTGGTAAAATGGGGAAAAAAATTATACTGTATGAAAGGAGGAATGTAAATGTATTTTGAGGAG
GGAGCAGGATTAAGGATAGAGATCCATTATCCCAGCAATAACATGACTATCCCTCGTAGCACTCATTCACTACCCATAATGCCAGGAGGCCACAGGAGTGCGATGACCCTG
GTGTATATTGTTGGTGAGTCCCAGACAGATCACAACAAAACCTCACAAGTATGAAACTTGGCTCTGTGTCACCCTTTCTGCCACCACCAGAC
>chr1_214412932_214414268
TGATCATAGCCCACTGCAGCCTCAAACTCCTGGACTCAGGCGATCCTCCCACCTCAGTCTCCTGAGTAGCTGGGACTATAGGTGCACAACACCATACTGGGCTAATTTTTT
ATTTTTACTTTTTTCGTAGAGACAGAGTCTCGTTTTGTTGCCCAGGGTGGTCTCAAACTCCTGGTTTCAAGTAATCCTCTTGCCTTGGCCTCCCAAAGTGCTGGGATTATA
GGCATAAGCCACCACACCCAGCCCAACGAAAGCTTTTTAAAAGAAGAAAGACCCAATTTGACAATGAGGGACATATTGATCTTCTCCATTATTTCAACAATGCTACCTCTG
ATTTCTCTATCATAACTGGCCATTGTTTCTTCCCCTCCAGTCTTTAAGCAGACAGAGGTGATACATCAGATTTTGCCTGTTTCCATCCACAGAATTACAACAGAAGCTAAC
TGTATAGAAATTACACTTCTAACAGAAATTGTTAAGTTGTTAATACTTCAGAATGAAAGAGGTCAGGAGAAGGGCTGCCTCTTCAGACACTTAAATCTGAGATGATTCAAT
TCAGCCCAGTGTTTGGGATGGGAAGTCAGTTCACACCTTCTAAAACAACAGTCCATGCAGGAAGAACCCAGCTGCTGGCTGGCTCACACTTGCAGATAAGCTGGTTTTCAA
GAAAATGACTAAAAGGAAAAGTTTCTTTTCAAAAACTATATTACCATCTTCTTGCTTTTTTAAAAAAATGTTTTTAATTTTTACTTTTTGAGACAGAGTCTAGCTTTGTCA
CCCAGGCTGGAGTGTGGTGGTGTGACCTCAGCTCACTGTAACCTCCACCTCCCACGTTCAAGCGATTCTCGTGCTCCAGCCTCCTGAGTAGCTGGAATTACAGGCGTGTGC
CACCATGCTTGGCTAATTCTTGTATTTTTATTAGAGACAAGGTTTTACCATGTTGGCCAGGCTGGTCTCGAACTCCTGACTTCCAGTGATTCACCTGCCTCGACCTCCCAA
AGTGCTGGGATTACAGGCATGAGCCACCGCGCTGGCCTATCTTGCTTTCAATATGGCCTATCTTGCTTTCAGTATAACTGAAGGCAGTTAAGCCACCACTCAATAAACCAT
AATGTATAAAATATACATATAAAGTCCCACACATAACAATTTAGAGAAGGCAAAAAACAGCTATGTAATATAAACCTTTATAGGATGGATTGAAAGATAAATTCAGTCCAA
TACACATTTGTTGTTTCATGTTACAATCATGGATTTTAAATCTACCTCTTTAATTGCATTAGAATGCATTATACTATAATGTTTAAAGCTATCACACTCAAAGAAGTTGTG
ATAGT
>chr1_214652918_214654054
TCTAGTAAAGAAGAGCTCAATAATTCATTGAAAGCTACTACTCAGATTTTGGAAGAATTGAAGAAAACCAAGGTATGTTCACTTTAATTTGCTTCATGATTTCGAATGGTT
TATACAGGTGGTAGTGATTTTAATGGTATAGCATTAAACGTTTTCATTTTCATTTTATGAAAATTTTTGGTAGTCAAAAATGATGTCATTCATCAGTTCTCTGCTGAGTTA
TCTTTAAAAAAAATCAGTGGGTCATCTACAGTCTCATAGCTTGAATAAGCTATCCATTGCCTCATGCATCCTCTCAAACTAGAGGATGTTAAAGACTTCTTGAGATAGATT
TGAAGATCCAGCCACACAGCAGATGAGGGCAGGCCTCTTAAGCTATAGAAAACAGTCTGACGGGCAATTCCAAAATCTTGAATGAGCTGTCTCCAACTTCACTGTCACCAT
ACTCACTTTTCTGTGGCTTACGGGGAGATCAAAGTGTGGCAGAGCACCTTGGTCAGGCAGACGTGTGGATATTCTCCTCTTCCTCTTCACGCAAGGATCATAGAACTTTTT
TTTTTTTTTTAGGAACAATGAAGGTGAACCCTAGTCTCAGGATTGCTAGTCTCAAGATGGTACCACTGTAATTCTACCTGGAAAAGGAGGTGTTTTCATTCCTACAGATAT
TTTTCATAAGATAAATACCCACAGTGTATAGTAATGAACCTGGATAATAAATATCTTCCAGAAAATATTTTACTTAGAAGACGATTATATTTTTTAAATTTTGAGATTAAT
TGAATATATACAAACAGAAAATTAGGTACAAATTTATTATGTTTATGGCTCTTATACAACTATCAAGGTAAAGGAAATTTACCAATTAAATACAAAGTAGTAAAATTCAAA
ATCACAATAATTAATAATGTTCTGCTGCTACAAAATGAGATGTTGGGTTTAATAATAGAAGGAAGTAGCACTGTTGAAATAGAATTAAATGGGTCTTGAATTCATTTGTGA
TTGGAATCAGAAGTCGCAAGTTCTGAAAGGGTAAGGTTTACTGCAACATTGCTAATAAATAATTTCAAGATGAAATATACAAAGATGAGATCCAAGCTCTAACATTTACTT
GCAACATGAATATGGTACTGTGTTCTT
>chr1_215468836_215469213
TAATCTGGGAGAGCAATAAAGCATTTGATTATTTGATTGGTGATCTGCGTAAGAGCTTGCATGATTTATACTGTTAAAAAATTAAAATGAAACAAGCTTTTCCAAACTCTA
TTTAAAGTCATGTTTTCAGAGTTAGACTTCTGTCATCCTAGGACTTCCCATCAAGTTCTAGTAGCTTATTCAAAATATAATACAGAAGCCTGAGGAGTAAAATTTGTCCAC
TATGAAATGATTGGAATACCCACATCTTGTTCAGTAAGGTATATTTTCTTGTGGTCTTGGCAACCTTCAACCACAATCAAAGCAAAGAATGCTCCCTTAGGAGTACATTTG
GATGCAACAGCATTCTCCTCTGGATAGCAAGAGGAGATACCACAA
>chr1_217919881_217920030
TACACATTCTGGGCGCTGTTGCTGAGCTCCGCTCAATGGCTTTACGCCTCCCTTTCAGGGAAAAGCAGCTGCACTGAAGTTCTGTAAATGCTGTAATAGAAGTTGTTAACC
ACTTCCACATGATTTTTAAAGTAAATGTCACACTGCATT
>chr1_217933152_217934849
TATCAAGTCACCAGCTCTCCATATGTAGTCTTAAGCTCTGCAAAGACAGGAATGACTGCTTTCTTTTTCTTTTCTTTTTTTTTTTTTTAGACAGAGTCTTGCTCTGTCACC
AGGCTGGAGTGCAGTGACATGATCTCAGCCCACTGCAACCACTGCCTCCCGGGTTCAAGTGATTCTCCTGCCTCAGCCTACCAAGTAGCTGGGACTACAGGTGCGCACCAC
CACACCTGGCTAATTTTTGTGTCTTTAGTAGAGATGGGGTTTCAGCATGTTGGCCAGGATGGTCTTGATCTCCTGACCTCATGATACGCCCACCTCAGCCGCACAAAGTGC
TGGGATTACAGGTGTGAGCGACCGCACCTGGCCAGGAATGACTCCTTTCTTTGGGGGCTGGAGGCTGTACTGCCTTTCAAGCAGCATATCCTGGAGAAAAAAAGGAGTGGA
AACTCCACTGGTAGTAAACTTGCTGGTGAACAAACTTGATCTTGGTTTTGATTGCATAAAATATTTATGGAGTAGTTTACATTCCACATGTTTCATGGCTTTGTAAATACA
AATTTGTATTGTTTTGGAGATATTCGTTTGAAGAAATCTTATGTTTAAGAAAGCTAAACTTAGATAGTTCTGAAATTAAGACTAATTCACAGATTTGGGGTTGGTTAAAAG
ACAGATTTTTTTCAGGACAGTAGGTTTACCTTGGTTCCAAGGGTTTCTCTTTGCTTCATTTTGTGAAAAATAATTAAAATTCTATGTGGCAATACATAGCCTATCTTTTCA
ATAAGAATTTTAAATTCTCACATTCTAGGGTTCATTTCTATCAATGCTTCATAACTCATTGTCTCTTAGCCAACATAATAAGTGCCATGGGGCATCCTTGTTAATTGTTAA
TTGAATGTTCTAGATAAGTAAGCACTGCCGTTCTGTCTTCTTTCTAGCTAGCTATACAGATCCTCTGGGTGGTCACCACTTATCACTGAAACCCTAGTGATCTCCCTCCTC
TGAATCCTATAGCAGTTAAAGATCACTCATTTTTTATTCAAATACACCCTACCTCTGGCTAGTCATTATCTTTCAATATGGACTGTTCTCATCCCCCTAATCAAATTAAAA
CACTTTTGAGTACTTGCAATCTAGCAGGCTCCCAGGTAGGCACTGAGGAATGCTATGCCACATCATCCTCATAATGGGATGAGGAAAGCAAAATCATACCCATTACACAAA
TGAGGAATGAAGGAAGGCTCAGAGACATTAAATAACTTGCGTATAGTGACCTAATTATTCAATAAGGGATAATGTCTTATCCCATGGAATTTTTACCTCACAAGTCTGTAT
GTGTCTTGAGTCCAGCATAATAAATTATGCCTCTTTATACCACCTCAGTCACATGGTGCTGTGCTCCTGGAAAGTATTTATTATGTACTCTGTGATCCAGTAATGTCTAGA
TACTCTCCAGTTAGGCCGACAGTCTATGCAAAACTCAACTACATTATCTTAATCATTTGTTTACCTGTTTGTACCTTTTTAAGACAGGGACACACAGGTAAAAAGACGATT
AAGATAAAGTGGTTGAGTTTTATCTTACTTATCATTGTATTCCCGATTTCAAACTCATGGCCAACTCTCAGTAATCAATGGATCCAAGGCTAGGGGAGGGCAATTAGAGAG
GAGTACAAATGTTGGCAAAAGAGGAGAAGACCA
>chr1_220672366_220674343
GCCATCATTAATTAAATTATTCAACATGAGGCATTCTGAAGTTTGATATTCCTGTACCCACAGTGGACAATTTTTTCAACCCCAACAGTAATTTATATAGAGTATTATTCT
TTATGTCTAGATTAATTGATAATAAGTGCCCAAGAATCAAAATATAGATTGAAAGAGCTCTTATGATGCTGGCTGTAAATTAAGCTGTCTCTCCAAACTGGTCATGCTACT
GCTGCTTCAGGAGTAACAAAGACAAGGCCAGCCTGCCCTAAATATTGCCAAGGGCAGGCACAAGAGCACAAAGAAAACCAAAGAAGTCCCAAAGGAAACCCCTCTTCCCCA
CTCCCATCCCTCCAGCTCAGTCCTCCACTGGGAGGGGCATGAAGCACAAGCGTGTGGACAGTTTCCTGATCTGCATTTATTTCACTCGGCCAGTTACAAGTCTTACTAAAT
CTATGATCATTCAACTTGCTCTTCCCCATTTTGATTTTTCCAGATACAAAGCTGAAATCTAGGCATACTTTCCATTACATTTAATAATAATAATAACAAGAGGAAAGAGGA
GAAGGAGGAGGGGAAAGGTTATATGGTATAATGCAGTTCTTAATGAATCCATGCTACTTGCTAATAATTACCTTTCATTTTCCTTCCTCGGTGCTTAGTTCCTAAGCCACT
CAAAGATCTTTCTAGATCTTTGATGTTTACCTGTTTTGGTAGTGTCTGGTGCCTCTTCTGTTTTGCTCAATTTCTCAAAGCACACTTAACAGCAATTCAGAAATTTCACAC
TTTTTTTTTCCTGAAGTTTGCCAGAAGTATTTATTTTACAAACACATTAGTGGGACTTGAGACTCATAAAGAAGAAAGCCACAAAATCAATATAGGACCTCCTGTAACATC
TGGTGAGCCAGGAGAATTCTGAAACAAATACACAATAATTGGCACTAAGCAAACCAGAGCAATAACACATTGCACGACAGCTCCTAGTACACAGCCTGGCTCATTGCAGCC
ACTTAAAATGCCACTTGGGGTGGGCCAGGTTGATGTAGCAGGTCCCCTTTTTAAGAGCATTTCGAGAGGCTGACGTTGACAAGCTAGTGTCAGAGATTGAGGTCCTCTCAC
TTCAAGGACATTTGAAGTTATGTAAATGTATACGTTTTTCTCAAGCTAATATTGCCATTCGCCTATGTATCCAAAGTTTCATCTATGATATACTATACTATGCTAAGCCAT
AACTGCCATACAGTTCCAGATCATTCCACTCCATCTAAAAGACCTTTTTGAGTACCTAACAAATGTGAACTATTGTGGGGGAAAAAGTAATATATTAGAAAGGTGAGGTGA
AGTGATATATTAGAAAGGTGAGGTGAAGGAATTCTCTTAGTTTCTACAATTTAAAAAATTAAGAAATTTCATACTCTGAGCTGTTCTAGTGCCTTTGAATGTTATTTTTGC
AGCTAGGAGTCCTAAAATAGAATGGCAATGAAAATAACCTTATATGCTATTCTGTTTTTAAAAATCAAAGCATTTATTCATCTTCTTTAAAAAATGACAGCTGTTTTATGA
AAATTTAGAAAATATAGGTAAGCCAAAAGAGGAAAAAAAAAAAACCTGAAACACCTCACTATCCAGAAACCACTGTGAATAATTTGCTGTATGTCCTCCAGTGTATTTCAG
TGGCAAAATCTGTATATAGTTGTAGTGAGTTTGAATGTTGGGGGTTGATCAAGAAAAAGACCAGACCATGAGATGACAGTAGCACACAAGAGCTTTATTTTGATAAGGCTT
GGACAGATTGCATGGAAGGTGAAAGTCCTCACATCAGGAGACCTTCCAGATACAGCAGCAGGGCCACCACCATAAGGGAAAAAGGACAAGCAACCTCCCTGGGGAGAGGAG
GATCAGAGAGGGTTTTGCAGGTTTGAGGATGTCACTTAGCAGCGTAGTGAGGAGCCTCTTGGTCATAGATCCTTAAGGGACAGCAGCCATC
>chr1_221442138_221444911
TTTATGAAGGAGAACATGGAAAATGAGGTGGCAAAAGCAGTTTAGAGCCTCAAGTGAAATGCCTTGAATGCCTATCTATAAAATGGAGCTTTATTCTGTGAACAGTGAGGA
ACCATTGATGGTCAGTGAACAAAAGAGTGACATGGTCATGGAACTGTTTTCAGAACAATGAGGAGCAGATTAGGAGCAGAGAGAGAAGGGACTCACCAAATAGCTGGCAAT
TGCTGCAGTGGTTCTGCTGAGAAAGTGGAAAGGAAAAGGTTTATTTGAAGTGACGGTACTTTGCTATGGGAACATTTTTATTCTACTTTAAATAAAATTCAAAGTTATATC
AAGAAAACTTCAGGTAAAATGTAAGTTAATGTTTTCCATGCTTGATCAATTCCCAATTTTTTAATCAAACACTACATGTTTGGTGACAAAACATAAATGTGATGTGGCATC
CTTCCATCAGCACACACTTTGTGTGTTAACAAACAGCAAGACGCTGATTTCATAAATCCCAGACCAGACAGCACCTCAGGTTCTGGGAACCTTCTGCCTCTAAGAGACCAC
CCAGCTTTCAAGGGTCCACACAGATCTAAGTGAAAAGCTATAGGAATAACCATTTTGGAACCAGGTTACCTCAAAGACTTTCAGATGTTTATTTGGACATTTAGGCACATT
TGGAAGAGAGCAACATAATGTCCCCAAAGAGGAAATCATTGAATAAAGGCGTGTGTTAAAAAGAATTGTGCAGCCATTAAAATAGTGTGTTTATGAAACAATGCTCATGGT
ATATTAAATAAACTAACCTAGGAAAAAATGTTCATTAGGTTATCATTTCTGTTACAAAGTTAAACATATATGAACATACTATTATGTGTATAGGTAAAGAACTGAAAGAAC
ACACATTACATTTTTTTTTTTTTTTGAGATGCAGTCTCGCTCTGTCACCAAACTGAAGTGCAGTGGCACGATCTCGGCTCACTGTAACCTCCGCCTCCCGGGTTCAAGCGA
TTCTCCTGCCTCAGCCTCCCGAGTAGCTGGGACTACGGGCACGTGCCACTGCGGCCAGCTAATTTTTTTATTTTTGGTAGAGACGAGGTTTCACCATGTTGGCCAGGGTCT
GGATCTCTTGACCTCGTGATCCACCTGCCTTTGCCTCCCAGAGTGCTGGGATCACAGGAGTGAACTACCGCTCTCAGCCCACATTATATTTTTAACAGCGGTAGTCTATGA
CTGAAGAAATTATGATGGTTTTAAATGAGAGATTACAAACTGACAGCTTAAGGTTGCGTTTGACTTCTGGACATTTTTGTTCACTTAACCTTTTCTGTTCTGTTACCCCTC
TTTACACTATTCTCCAAGGACCTACTCACTTTGTGTATATTTTGATTACCTGCCTGAGCACTGTAGGTGTTCCTGGGTGAAGTTTTCACCTTTGCGCTTTTCTACAACAAG
CAGGCTTTAATTTTATATAAGAAAAAGCAAAAGTTTTAATAATTAGCTTCAATTTGCAGTGTGCACATTAGAATTAAAAAAATTTCCTTTAAAAAAATTAGATAAATCATT
GCAGTCTGGCCTGGGTGAAAGAGCGAGACTCCGTCCCCCCCCAAAAAAAATTAGATCAGTCATTTCCCTTCTACTGCCCTTAGTCCTAGGGTACAAGAAATAACAGCACAC
TTCCCATCATCCCCATGGGAGACTCCTCAGCTGATAGGTCTCTGTATGACCAGCTCCACCTCAGCCCTTGTTTTTGAAGGCTCTAAACATTCTGATCTTAACACTTGGGGT
GGAAAACCAGAGTAAAATATTTATCTATGCATGATGGTCAGTATTTAAAGTGGGAGAATAATAAAATTATTATTCAATACATGCAATTTTGGAAGGTGTAGAATCTTTAAA
AATATGAATCGCTTGAGTGAGGAAAATCAAAGCAATTTTCGGTGGTGGTACATTTAATATTCATTTAATCCAAGAACTTCATTTTACAAATTGGGAAATTAATAACCAAAG
ACATAAATCAGGTAAGACTTGATTAATGAAATACTGAATAGAATACTAGGTAGATCTTATGCAGTGGTTACTGGGGACCAGGCCCTTATCCATGTGAGCTGCAGACTCATT
CAATCCTCTCAGCAGCCGGCATGGTAGGTGTGACTTCTGCCATAGTGTTTGTTCTGTTTCCAAATATATTAACAGAGATGTACAGAAGCAGCAGTACAGACTTTAGAGCTG
ATGAAGAACTCATTGATCACCTTTCTCAATGTCCACTTTTATGAGTAAGGAAACAGAGGACGATGCATATTTGATGACTTGCCCAAAGTCACTAGCTTCTAAGACTAAAAT
TCCAGCATCCTGGCTGTTTTCCAGGTGTTCTTTCATCACATTATGTTCCCCTCATCTGTGAACTGAAAAATAAAATAGTTAAGACCGGGCACGGTGCCTCACGCCTGTCAT
CCTAGCACTTTGGGAGGCTGAAGCTGGCAGAGCACCAAAGGTCAGGAGATCGAGACCAACCTGGCCAACATGGTGAAACCCCATTTCTACTAAAAATACAAAAGTTATCCA
GGTGTGATGGCGCATGCCTGTAGCCCCAGCTACTGTGGAGGCTGAGGCAGGAGAATTGCTTGAACCCAGGAGGCTGAGGTTTCAGTGAGCCCAAATAGCGCGACTGCACTC
CAGACTAAGCGACAGAGCGAGACTCCATCTCAAATAAATAAATAAATAATAAAATAAAATATAATACAATAAATAAGTTAAATTACTAACATTTTTACTTAATAAAGTAG
>chr1_223382702_223384822
TGCTCCAAGACTGTCGGCTAAAGCCACAGAATAGATGCACTTGCTTAAGGAGTGCACGATGAAAAGGGAGGAGGCCCTGGAGAGAACTTTTGGGACCTGTGCTATAGGAAA
AGGAAGAAATGGAGGGAGTGAGGGAGGGAGGACAGTCAGTGAAAACAAAAAAAGAGCAGTGGGTCTTAAACTGTAGAGGGTAGAAAAAGTACCCAGAGATGTTAATGCAAA
CTGTGAGGCCATCCTGAGGCTGTCCCTGGGGAACCAGATTCAGTAGGCCCAGGACGGGGTCTAGGGACATGCAGCTTAAAGCACACACCCGCTTCCTTTTCTATTGATGTA
ATTACCCCAAAATTCAGCATCTTAAAAAACAAGGAAACATTTTTGATCTCATGGTTTCTATAAATCAGGAATCTGGCTCCAGGCATCTGGCGAGGTTGCAGTCAAGTTGTC
GGCTGGGCTGCAGTGATCTGAAGATTTAACTCGGCTAAAGGATCCAAATGAAGATGAGTGTCCTCATAACACGGCATCTGGCTCCCCAGGAGCAAGTGATCCATGAGAGAA
AGGCAGAGACCACAAGATCTTTTATGACAAATCCTCATAAGTCACACTTGTCGTGTCTGCAAAATCCTATCGTTTACATAGATGAGCTGAATTCAGTGTGGGAGGAGAGGT
CGCAAGGGTGACAGGAGACACAATCAGGAGGCCCACCTTGGAGAATAAACATGTTCTTACACCTCTAGACTGATTTTGACACCAATGGCTCTTGGAGGGCCGGGTGCTGTG
GCTCACGTCTGTAATCCCAGCAGGCATGGGATTGTGAGACCAAGGTAGCAGGATGGCTTTAGCCCAGGAGTTTGAGACCAGCCTGGGAAACAGTGAGACCATGTCTCTACA
AAAATTTTAAAAGTTAGCTGGGCATGTTGGCATGTGCCTATAGTCCCAGCTACTCAGGGGGCTGAGGCAGGAGGATTGCTTGAGCCTGGGAGGTCAAGGCTACAGTAAGTC
ATAATCCAACCACTGCACTCCAGTCTGGGCAACAAAGTGAGACTGTTTTTTAAAAAAAGAACCCAAGTGACCCTTGGAGAAACACTGGGTGGAGAGAAGAAAAAGTAAGCA
AAGTAAGTCAAGGAAGGAAAGAAATTCAGTCGAATGGAAGGTGGACCTCAGTGCCAAATAGGTCCAAGAAATCAAGATGAGACTGAGAAGAGACCACTGGATTTGGCCTCT
AGGACATAGTCTTGACCTTCTAAACTCTAAAACAACACTTCTAGAGAAACACAACTTTTTTAGAAAATGCAACCTATGGTAAGAAATATATTTTACTTCAACACCTGGTAC
ATAGTTCACCCATAGAAACAAACATTTCACGACTTCATATCTACCTCTACTACATGAAAACCACTCATATTTCTTATTCTATTGTAAAGTATTTCTTTTTAAAAAATACTA
GCCAAAGTCCACGAAATTAATGTTGTTGATTATTAATGCATCTTGAGCTGAAGTTTGAAAAAACAATGTGAACATGTCTGAATAACAAAGATGATGATGATGACGATAACT
ACAAGAAGCAAATTTTGAGTGTTTATGCTAGGAGTATACACTATCTGCTAAATGTAATGCTACGAATTATCTCATCCATGACAAACCTATACTTCAGTACTACTATCACAA
CTTTAGATGAAGAAGTTGAATACTTAAAGAACTTAAGTAAGTTGCCCAAGGTCATATGGTTCAGAGATCAAAACTATAGTTTATTTTAATCTAAGCAATATGACTTCAGAG
CTCACATTTTATAACTCTGCTGTCCAATATGGAGGGCACCAGCCACACGTGCCTCTTTTAATTTTAATAAGTTAGAATTAAATAAAATTAAAAGTCTATTTCCTCAGTCAT
GCCAGCCATATTTCATGTGCTCAGTAACTACCTGTGGGCTCCATATTGGATAGCACAGATACAGCGCATTTCCCTTATCTCAGAAAGTTCTGTTGGACAGTGCTGCCCTAG
AGCTAAACTATAAGGGTCATGGGAGATGGAAGTCACCTGAACATAGTTGTAAGGAGAGAGAGAAAAGAAGAAAGAGGAGTCAAAATAGGGGATGCAGGAGACAGCAAGGGC
CTGGGGAAGATG
>chr1_223660093_223661954
ACCCTCATCCTTATCCTAACCTCCCAACAATTCATCCCCTTGACATTTCTCTTAAACTAGGTCCTTATTATGCAGCTGACATCACTTCATTGCTGTCTTGCTGTATTTCTC
CTTAAGATCAATAAACCACTTAATTGCCAAAAAGTGGACACTTCAGGGAAGAATATCATTGACTGCACTGCACCAGGGCCTGCTCATGCTGGGCATTCCTCAAACCACAGG
ACCTGGGCTGGGCATTAACCAAGCACAGAGGGGAAGCCAGAAAATAAGGAGGCAAAAATCTACCTGCTAAGAACACCCCCGATCTCACATAGCCAACCATGCTGTTTGTGG
TAGGATTGTTCTTGCCCAACCCTAAATTGTCTCAGGATTGTGAATAACCAAAAGTTCATCCTGAGAACCTATGCTTGACCTTGAGCCCTTCCTCTGGGCAAACTTGTCCTG
AAACCCTTGGGACAAGAGCTCAAGCAAATCTTTGCTCAATTGCTTATGAATAGGCAGAAACGCCCAGCAGGGGCAGGATGTCAAATGATGTGATTTCAGAAAATATCTAAG
TATCAATCTTTATTTTATTATTGAGAGGACAAAAACATGTGTACATACATGTTCAACCCATCTCATCTGCTTTCCCCCAAAGGGCGGTAGAAATTAACGTCTGTGTGGGAA
CCAGGATCATATGAGTCACATTTAGGCAGTGGACTTAAAGCCCCCAACACTGAAGAAGTACAAAATCACCCTCAAAAGCAGCAGTGAAATAAAAAAGCAAACGACACAATT
AAAAATGGGCAAAGGGGCTGGGCACAATAGCTCACACCTGTAATCCCAACATTTTGGGAGGCCGAGGCAGGTGGGTCACTTGAGACCAGGAGTTTGAGACCAGCCTCGCCA
ACATGGCAAAACCCAATCTGTACTAAAAACACAAAAAATTAGCCAATTGGTGGCAGGAGCCTGTGGTCACAGTTACTTGGGAGGCTGGGACACGAGAATCACTTGATTCTA
GGAGGCAGAGGTTGCAGTGAGCCAAGATTGAACCACTGCAGTCCAGCCTAGGCAACAGAGTGAGACCCTGTCTTAAAAAAAAAAAAAAAAAGGCAAAGAACTTGGATATAT
GTTTCTCCAAAGATGATCTACAAATGGTCAATAAGCACATGAAAAGATGCTCACCATCACTGATCTTTGGGGAAATGCAAATCAAAACCACAATGAAATGTCACCTCACAC
CCATTAGAATGGCTACTATCAAAAAACAGAAAATGGCTGAGTGCAGTGGCTCACACCTGTAATCCTAGCACTTTGGGAGGCCAAGGTGGGCAGATCAACTGAGGTCAGGAG
TTCAAGACCAGCCTGGCCAACATGGCAAAACCCTGTCTCTACTAAAAATATAAAAATTTGTTGGGCATTGTTACGAGTGCCTGTAATCCCAGCTACTCGGGAGTCTGAAGC
AGGAGAATCACTTGAACCCGAGGGGCAGAGGTTACAGTGAGCCGAATTCGCACCATTGTACTCCGGCCTGGGTGACAAGACAAGAGTGAAACTCCATCTCAAAAAAGAAAA
AAAATGAAAGAAAATAACAAACATTGGCAAGGATGTGGAGAAATAGGAACCCTGTGCACTGCTGGTGGGAATGCAAAATGGTGCAACCACTATATAAAACAGCACTGTGGT
TCCTCAAAAACTTGAACGTAGAACTGCCATATGATCCAGCCATGGGTCATATCTTTTGGGTATATAACAAAAAGAACTGGAAGCAGGGTCTCAAAGAGAAGTTTGTATGCC
CATGTTTGTAGCAGCATGATTCACAATAACCAAAAGTGGAAGCAACCCAAGACCAACAATGGACAAATGAATAAACAAAATGTGGT
>chr1_224047991_224049484
TAGTAAAAAGATCAGCAGTTGCCGGGAGTTAGGAGGACAGAGGGATGAATAGGTGGATCACAGAGGATTTTTTGTGTAGTGAAGCTACTACATATGATGCTATAATAGTGA
ATACATGTCATTATACATTTGTCCAAACCCACAGAATGTACAACATGGAGAGTAAACTCTAAGATAAACTATGGACTCTGGGTGGTAATGATGAGTGAATGTAGGTTCATC
GATTGTAATAAGTGTACCCCATCTGGTGGGGAATGTTGACAATGGGGAAGGCTATGCATGTGTGGGGCAGAGGACGTACTGGAAATCTCTGTACCTCCTGCTCAATTTTGC
TGTGAACTTAAAACTGCTCTAAAAAATAAAGGCAATTTTTAAAATATTGCTGACTTTAAATGTTTAAAATGCAAATGAAAAAAACTCAAAGGGGGAGAAAATGGTAATAGC
TACCAAATTTCAAATTCAGATACTTTTGACGCATAATTTCTCTTCTAAACATTTATCCTAACTGGGCGCGGTGGCTCACGCCTGTAATCCCAGCACTTTGGGAGGCTGAGG
TAGGCGGATCACTTGAGGTCAGGAGTTTGAGACCAGCCTGGCCAACATGGTGAAACCCCGTCTCTACTAAAAATACAAAAATTATCCGGGTGTGCTGGCATGTGCCTGTAA
TCCCAGCTACTTGGGAGGCTGAGGCAGGAGAATTGCTTGAACACGGGAGGCGGAGTTTGCAGTGAGCCAAGATCGCACCATTGCACTCCAGCCTGGGTGAAGAAGCAAGAC
TCCATCAAAAAAAAAAAAAAAATTATCCTACAGACACACATGGATGGATGCAAAAATGTGTACACCAGGATATTGATTACACTACTATTTGTAGCAACAGAAATTTACGGA
TACCGGCTCATGCCTGTAATCCCAGCACTTTGGGAGGCTGAGGCGGGCAGATCACGAGGTCGGGAGATCCAGACCATCCTGGCTAACACGATGAAATCCCGTCTCTACTAA
AAATACAAAAAAAAATTAGCCGGGCGTGGTGGCGGGCGCCTGTAGTCCCGGCTACTCGGGAGGCTGAGGCAGGAGAATGGCGTGAACCCGGGAGGCGGAGCTTGCGGTGAG
CAGAGATCGTGCCACTGCACTCCAGCATGGGCAACAGAGCGAGACTCTGTCTCAAATAAAAAAAAAAGAAAAGAAAAGAAAAAAGAAACTGTTTACTGAATTACAACATAT
CCATCCATACAATGAAATACTACCCAGCTGTTAAAACAATGAGATAATTCATACATCTTGACATGGAAACATGTCCAAGATACATTGTTAAATTTTTTAAAAGGCAATGCA
CTAACATGATGTATTTGTAGCTACTCTCGGTGTTTAAAAACAAAAGGATATATATATATATAGTTTATATCCATTAAATATATCTACAAGAACATGAAAACAAAAACCAAA
ACAGTGGTTGCTTCTAGGGAAGGAAGCTGGAAGACTTGGTGGGGGTGTGGT
>chr1_224374212_224374567
ATCTAACATCTGCCACACCTTGCCTAATACCTTGGACCTAGTTGACATTTCAGGACTTGTTGAATGGAGTTAAAGTTTTGAAAAAATGCTCATCTTCTTTAGAGAATGGGG
GAATCTATGCTTTTGGTTTTTTGATTGGGTGCTAGCCTAGTGGAATGTGGGCTCTACCACTTACACTGTGGCCTGGGGCAAGTTTCGTTTCTTTTTTTTTTTTCTTTTGAG
ATGGAGTCTCACACTCTGTCCCCCAGGCTGGAGTGCAGTGGCATGATCTCAGCTCACTGCAGCCTCCGCCTCCCAGGTTCCAGGGATTCTCTTGCTTCAGCCTCCCGTGTA
GCTGGGATTATAGGCGCACGCCA
>chr1_224482086_224484096
GTCAGCTTGTGTTGAATGCTCTCAAGCCTGGGACTCACCCTTCAGGGCAGTGGGTTCCCCTCTGGCCCAGGATAGGTCTAGAGATGCTGTTCAAGAACTGAAGTTTGGAAT
CAGGGACCCCAAGAGCCTGGTTGGTGCTCTTCCCCACTGTAGCGAAGCTGGTACCTAAGCTCCAGACAGAGTCCTCTTTATTCTTTCCTCTGCTTTTCTCAAGCAGAAGGG
TTCTCTCCTCGTAGCGACCACAGCTGTGAATGTGCGGGGTCACAACTGAAGCCAGCATGTCCGAGTCTAACCCAAGGCCCTCAGTATGTACTACCTGATTACCACTGCTGA
TTATTCAGGGCTCAAGGGCTCTTTAGTCAGCAGATGATAAATCCTATCAGGAATAGGACCTTCCCTTCAAGGTAGCGGGCTCCCTTCTGGCCTAGGGTGTGTCTAGAAATG
TTGTTTAGGAGCTAGGCCCTAGAATGGGGGCTTCATGACTCTGCCCAGTGCCCTATCTTTCTGTAGCTGTGCTCATATCCAAGTTGCAAAACAAAGTCTTCTTTACTCTTT
CCTCTCCTCTCCTCAAGCAGAAGGAAGGGGTCACTTTTGGAGCTGTGAGCTGTACTACCTAGTTTTGGGGGAGAGGTGATGCAAGCACTCCCTTAGCCACCTCAGCTGGTG
TCTCATTAGGTCGTGTGCTCCTCAGGTCCTTTGGCTCTGAGCCCAGCACAGCACTAGAAGTCATCTAGGAGTTGTACTCTTTATGGCCTAGACAGTCTTTCAAGTTAATTT
AGGGCTCAGAGCACGTTAGCCTGCGGTGACAAGGCTTGCTGAAATTCAAGTTCTGACCAGTGGAGTGGGCGATTCCCCTCTGGCTAGGGTTGATCTAAATCATCCCTCCTT
GGGCCCTGGCTGAGTTCTGCCCAGTGTTGGCAGTACTGCATTCCAGTGCAAAATCTCACAATCAATGCACTCTCCCTTCCTTAAGCACACAGATTCTCTCTCTGTGCCACA
CAGCTGACCACTGGCAGGGGAATGGGGAGGGATGGTGTTGGCAATTCAAAACTGTCTTTCCTACCCTCTCCAGTGCCTCTTTGAGTGATATGAAGTTAAAACCAGGTACTG
TGAAATTAGTTGGGCATAATGGTGGGTGCCTGTAATCCTAGCTACTCAGGAGGCTGAGGCACAAGAATTGCTTGAACTTGGCAGGTGAAGGTTGCAGTGAGCTGAGATTGC
AGCACTGCACTCCAGTCTGGGTGACAGAGTAAGACTCTGTCTCAAAACAAAAACATAAAACAGGTAGTGTGATTGCTCACCTGATTTTTTTTTTTTTTTTTAGACAGAGTC
TTGCTCTGTTGTCCACGCTGGAATGCAGTGGCGTAATCTTGGCTCACCGCAACCTCCGCCTCCCCAGTTCAAGTGATTCTCATGCCTCGGCCTCCTGAGTAGCTGGGATTT
ATAGGCACATGCCACCACACCCGGCTAATTTTTGTATTTTTTTTTTTTAGTAGAGACGAGGTCTCACTATGTTGGCCAGGCTGGTCTCAAAACTCCTGACCTCAAGTGATC
CGCCCACCTTGGCATCCCAAAGTTCTGGGATTACAGGTGTGAGCCACCACACCCGGCTGATTTTTGGTTCTTATGAAGGTGCTTTTTTGTGTAAATAGTTGTTAAATTTGG
TGTTCCTGTGGGGGATGACAATCAGTAAACGCTTCTATTCTGCAACCTTGGTCTGCCTCCTCCCCTGCTTGCATTTTTTCTGATAAGAAATTTGCATGTATGTAGTTTTTT
TCTAACTACTTTTAAGATTTTTCCCTTGGCTGGGTGCGTTGGCTCACGCCTGTAATCCCAGCACTTTGGGAGGCCAAGATGGGTGGATCCCCTGAAATCAGGAGTTCGAGA
CTAGCCTGACCAACATGGTGAAACCCCGTCTCTACTAAAAATACAAAAATTAGCCGGGTGTGGTGGCGCGTGCCTGTAATCCCAGCTACTCTGGAGGCTGAGGCAGGAGAA
TTGATTGAACCCA
>chr1_224996232_224998616
ACTACAGTCTCAACCTCCTGGGCTCAAGCAATCCTCCTCACCTTCCTGAGTAGCTGAGACCACAGGTGCATGCCACCACATCCACTGAATTATTATTATTATTATTTTTTG
TGGAAACAGTGCCTCACTGTGTTGCCCAGGCTGGTCTTGAACTCCTGGGCTCAAGTGATCTACCTGCTTCAGCCTTCCAAAGTGTTGGGATTAGAGGCATGAGTCACTGTG
CTTGGTCATAGATTTTCTTTGGCAGAGATACACCTTTCACTGTTTAGCTTGTTATTCTGAGTGGACCAACTGGTAATGACCTTGGTCAGGCAGAACTTGCTTTTGGGTTCT
GAAGATTGCTGAGCTGCTGTCTTTAATCTGAGTTAGGGTAGGGAAGCTGGCTGGGCTCTAGTCTCTGGTGAGACCCCGACTGAGCTCTGTAATCAAGCAGAACTGCTGGGT
GGACACTGCAATTGTCTTTTATCTGGCTGAGCCACAACATATATTCCCCTGGCCTAATGGTACCACTGATTGAGTTCTGCAGTTGGATGGGCACTGCTTAGGATGGAGGGG
ACCAGCTGATATGCTTAGTAGAAATACACAGATGAGGTTTGCCTTCCTGCTTATGCAGGGCCTTGGGGTGGGCTTTGAGCCTGAACTGAGTGCTGTTTAACCTGCTGGGTG
TAGAAGAACTAGCTCCTGTGCTTTGTTATATTGCGCTGTGGTGGGTATTTCTCTCTCTGTGGGGTGTGGGGGCAGGGTCTGAGGCTGGACTGGAGGCTGAGCCATCTAGGG
ATATAAGCCAGGTAGAATGTCCCACCACTTCTGGGAGTGACCAGCTAGGATTTGTGAGGGAGCTATGCTGTTAGCTGGTACCTCAGATTGTGTACTACTGCTGGCAGGTAC
ACAGAGCTGCCACCAAGATCTGTAGGCTGGTTGCCATGGGCTCTGTCTCCTTGCTTTATCTCTACCTGACCCTAGGTGGTCTAGCCATGCTGTTACCCTCTGTGTTCCTTA
TGAAGTGAGACTGGAGTGGACTTCTTGGGAAGCATATCAGAATGCCAGGGAAACTGGATGTCTGTTTTCTATTCTATTTTCCCACTGTAGAAACTGTGGGCCCTGGGAAAT
TTTTTCTTTGTTGAACTGAGCCATCTTGGGGAAAGGAGGAGCAGTGGGATCAAAGTGAGATAATTTCTCTTATCCTTCAAAGGCAGGTTTTTTTTTGTTTGTTTGTTTGTT
TGTTTGTTTGTTTGTTTTGGTTCTGTGTTCTGTGGTCCATGCAGCTTTCTCAGGCCTTTCCAAGTTTTGGGAACACAAGGGTATTCTTGTCTGTGAATAGTTGCTAGTTGA
ACTTTCTTTGGGAGGTAATAAAGGCCTGAGACCCTGTATTTTGCCCTTTTACTGATATCAGTCTGTGTTAATTCTTCTTTAAACATTTGGTAGAAATGTCCAGTGAAATAA
TCTGGGCCTGGAGATTGCTTCTTTGGAAGTTTTTAAATTATGAATTCAATTTTCTTTTTTTTTCAGATTATCGATTTTTTAAATTATTATTATTATACTTTAAGTTTTAGG
GTACTATGCAGCCATGAAAAATGATGAGTTCATGTCCTTTGTAGGGACATGGATGAAATTGGAAATCATCATTCTCAGTAAACTATCGCAAGGACAAAAAACCAAACACCA
CATGTTCTCACTCATAGGTGGGAATTGAACAATGAGAACACATGGACAGAGGAATGAATTCAATTTTCTTGATAGGTATAGGGCTACTGAGATTATCTGTTTCACATTGGG
TGAGTTGTTGTAGTTTGTGTTTTTTGAGGAATTGGTACGTTTCATCTAAGTTGTCAGATTTATGTATAGAATTATTCATAATATTCCCTTATGATACCTTTGATGTCTACA
GAATCAATCTTGATATCCCCTATTTCATTCCTGTTCCTGATACTTTGTGTCTTTTCACTTTTTTTCAGTCTTATTTGAAGTTAGGTTTATTGATGTTTTTAAAGAATCAGC
TCTTTGTTTCATTAATTTTTCTCTATGGTTTTTCTTTTCTCCATTTCATTGATTTCTGCTCCTATCATAATTTCTTTCCTCTGTTTGCTTTGGGTTTCATTTGTTCTTTGT
TTTCTAAGTTCTTAAAGTGAGAGCCTAGATTATTGATTTCGCAATGCCTCTTTAATGTAAGCATTCAGTGCTATAAATTTCTGTCAGCACTGGTTTGGCTGTATACCACAT
ATTTTGATATGTTGTATTTTCATTCAGTTCACTGAATTTTTAATTTTCCTCGAGTCTTTCTCTTTGACCCATTTTGCAGTGTTTTGTTCAATTTCCAGTGTTTAGATATTT
TATTATTTTTTCCTATTACTAATTTCTAGTTTGATTTCATTGTGGTGAGAAATT
>chr1_227281184_227287431
TGCTGTGGTTTAAAGAAAGAAAAAGGCAGTCCTTTTAATCAATCATTAGAACGCTTTCTCGTGATTGGCTGCTCTGGTTTTACACAAAACCAGGTGGGGTGTGAGTAGGTC
ATTGCCCTAACCCTCAGAGTCACTTTTTTCCCCCACTCTCACCCCAGACATGCCAGGGAAACTCCAAAGCTCCTCAGAGCACAGCTCCTAAAGGGATTACCAGGCCCAGTT
CTCCAACCTGTACAACTGCCAGCCCCATTCCAGGTCCTGTGATTTCAGGCAAGGGCTCTTCTCTTGGATCCCATGGTCCAGTAGACATGAGGCCCTCAAAAGCAGTTGTCC
CAGGGCCCCTGGAAGCAGCTCAGAGCCCCCACGCTTGCCAGTCTCCAGCTGGTCAGTCTCCTGTGGCTGGTTCCCCATGCCTGTACTGAGCCAGAGGTAGTGGGACCTGGA
GGCCCTGAGCACCAGGCAGCAATTAAGTCTCTGAGAACCCTCCCAACCACTAGCCTGAGTTAGAGCTTTTGCAAGTGCTCCAACTCAGACAATTAAGTTTTAAGACAAAGC
ATGAGGCTGAGCAGAGGAGTGAGATCAGCACTGCCCAAAGACTCAGGAGTCCTGAACCTCTGCACATGTCCCTTAATAACAAAATGGGAAGGGGAAAACCTACCTGGCTCT
GGGTAAAACCAGAGCAGTCAATCAGGAAAAAAGAGTTCTAATAATTAAAAGGAAGAGAAGCCAGGCATGTTGGCTCACGCCTGTAATCCCAGCACTTTGGGAGGCTGAGGC
GGGTGGATCACTTGAGGTCGGGAGTTCGCGACCAGCCTGACCAACATGGAGAAACCCCGTCTCTACTAAAAATACAAAATTAGCCGGGCGTGGTGACACATGCCTGTAATC
CCAGCTACTTGGGAGCTGAGGCAGGAGAATCACTTGAACCCGGGAGGCAGAGGTTGTGGTGAGTCGAGATTGCGCCATTGCACTCCAGCCTGGGCAACAAAAGCAAAACTC
CGTCTCAAAAAAAAAAAAAAAAAAGGGAAAAGAAAAATTTTAAGTGAATTAGAGTAAACATTACCTAGAATGGCAGAATTAATATTCTTAGGGTGAGAACAGAGATTACCT
AAAAATTATTTTATGGTTCCTATTCAGTCCTGTTAAAATGTGATTTCATCACTTCCTAGGAGTTTAAACCAAAATTAATTAAGCGGTTGTTTATATAATACTCTAAAATGT
CTGCATAGAAAATAAAATAACTTCCAGTGTTTACTGTTACACATGTGGGATGTGAGGACTGTGATAGCAGCTAAGTCAAAAAGACAGCAGAATTCCTCTAGCACACACTGC
AGCAGCAACAGGCTCTCTGGTATTACCGGCAGTTATCTAAGATCTTGATTAATATGTTATTTTTTAAATGCAGATAAATAATTTTTCAAGTATTTAAAACAGTAATACTGT
TTGCTTAGGAGCAGGTAAAACACAAACAGCAAAGAAGCACAGCTCTACCTTACTCTTTGCTAGTGGTTCTTACATTTATTCAAGTGCAGAACCAGTGAAATAAGCTAGTCA
AAAAAGGACAAATACTGTTATGATTCTACTCATGAGGTACTTAAGAGTAGTCAAATTCATAGACAAGAAGTAGAATGACAGTAGCCAGAGGGCAAGGTATGGAAAGTGGGA
GTAAAGTCATTTTTAATGAGTACAGTTTCAGTTTAGCAAAACACAAAATGTTCTGAGATGGATGATCAGGATGGTTGCACAACAATGTGTATGTACTTGATGTCACTGAAC
TATACACTTAAAAAAGATTTAAAATAGTAAATTTTATGTTATATATATTTTAACACAATTTTTTAAATAACTTTTTATAATTCATGGGATGAAAAACTTTAAATTGAGAAA
ATTCTACCCATTGACTTAATCTTTCCTAAAAATTAAAGATTTCTATTATTCTATTTTAGTGGCAGAACATCACTACTCTAAGGACCATGACTTAAAATACACATATTGATA
CAACAGTATGTTCCTGGAAAAGTACATATAGTCTCATTTGTACTTTTTGTACATATTTTTGTAAGCAAACATTTATAAATCTGTTGCTATTAAATGCTACAGAAAGTTTTA
TATAAGCTTTCTATATACACATAAACGAGAGAAATATAAATGAGTGAAAAGTATTGACCCACCAAAAAAATGGCAGGCTTACTCTTCATATCCTATGAAAATACTATGATA
ATATTTACTAATAGTTTATAAAATTTTATCATAATCATTTACTACTCTCTCCACCTAAAAATAGAAAAAGCAAATGAAAACCAGGTAGGAAGATTCTATTTGTAATGAAAA
TGTTTATGCTATAATTATATTTATTTTCAAAATGCTTTATAAGTGGGAGCTAAACAAAGGGTACATATGGAGATAAAAATGGAGGAAAAAAACTCGAGACTCCAAAGGAAA
GAGGACAGAAGTACGGAGGGTGGAAAAATTACCAATGGATACAATGCCCAGTATTTGGGTGATGAGTACGGAAGCCCAACCCCCCACCATTATGCATGTAATATCCATGTA
ATAAATAAGCATATGTACCCTTGCATCTAAATTTTTTGTTAATGCTTTATTAGGCCAGGCATGGTGGCTCACGCCTGTAATCTCAGCACTTTGGGAGGCCAGGGCAGGCAG
TTCACTTGAGGCCAGGAGTTTGAGATGGGATTTTGCCATGTTGGCCGGGATTTTGCCCAAATTAGCTGGGCATGGTGGCGCATGACTGTAATCCCAGCACTCGGGAGGCTG
GGGCACAAGAACTGCTTGAACCCAAGAGGTGGAGTGGGCTGCAGTGAGACAAGATCACACCACTGCACTCCAGTCTGGGCAACACAGACTATATCTCAAAAAATATATATA
CTTTTTAATTAAGTGCTTTACTAGATTGTTTTAAATAACTAATGAATAAACCATAAACTATCTTCTATTAATGCTTTGTCTTGACACATCAAATGTCATGATGGTATGGTT
TGATGAGTATTAAATAGGATATTTTGATATTTTATAACTAAAAATATAAGAATTTGCATTTCCTAAAAAGTAATGATTTAATTTTTTATATTTTATTCTCCTTGAAATGAA
AAGCTGAACTTAAAGCAATTCACAACTTATGAACTAGTCATAATCTAGAAATTTAGTTACAAATAACTACTTTGGAATTTGGAATACATTATCTCAAAGATTATGTTATAA
ATACTGGTTGGTTTTCCAGTGAACCACATGTAAGTCCGTAAGCTTTAAATCTGAGGCCCAGCAGGTGATTATCAAGTATTCTACCCACCACCATCCCCAGGAGAGGGCCTA
ACCTTAATACTAATAGCACTGGAGAGAATGTACACATTTTCTTAATCTATGATTCCTAAAGAAATACTAAGTTGGTCCCTAAGCCCAAACTTCAGAGCAACATTTGATTGC
ATTTTTCTCTTGCTGGAAACCCAAGTTCCCCTAACTGTTAGAAATCCACTTTGTTCTAGGCCAGGATTAATTACATCTGTAATCCCAGCATGTTGGGAGGCCAAGGTGGGT
GGATCACTTGAGCTCAGGACTTCGAGACCAGCCTGGGCAACATGGCAAAACCCTGTCTCTACCCAAAATAGAAAAAATTAGCCGGGCATGATGGTACACGTCTGTCATCAC
AGCTACTCAGGAGGCTGAGGTGGGAAGATCGCTTGATTCCAGGAGGAGAAGGCTGCAGTTACCCAAGGTTGTGCCACTGCAATCTGTCACTGGGTGACAGAGTGAGACCCC
ATCTCACAAAAAAAAAAAAATAATCCCCTTTGTTCTGGATCAAAGCATTCTCTGGTACATACCTCTGGATAGAGAAACATGGTCCAACGTTCTCCAGTCTACCCAGCCAGA
CACACACCCCACCTGACAAAATTCTTGTTTCTTGTGCAAAACAGGTAGCAATACAAACTATCTACACAGTTTCATTAATGGAGAGTCCAAAACTTATAAAAGGACTAAGCT
AACATTAAATGGTCTGGAACTATGATTCTTAATCAGAAGAACACATTGGAATTAACAGGGAAGCATTTTAAAAACTCACATACACTGACTTCCATCCTGAGTTAACTGAGT
CATAATCTCTAGAAGTGAGTAGCAATCATATATTTTTTGAAAAAGCCACTAAGTTATTTGGATGCATATATCAAGTTAAGCACCACTTCTTCTGAGGACTTTACATCTTAC
GTAATTATTTAATAACCACAAATTGCCTATGAAAAGCAAACAAAAATTTACATTATTGGTTCTATCCATATGCCCCTGAAATAACAGACCCAAATTCCATCCATCTAGCCA
GGAAATTACTAGGCCAAAACCAAGCCAGGTAATGGCGTCCCATAAGAGGTCACAATGAAGGACTGTCAGTATCTGATACTCTGCTTATCTTGACAGGTTATTCCATACAAA
TTGTATCCTCTGTGAGTCCTAGATGGTCCTGTCACTAGAAAGAGGATCATTTAGGGTTTACCATGGGATTATCGAATGAGAATAAAATCCACAAAATCTCCACCTGTTTCT
CTGTCTCACGCTAGTGTAAAAAAAGGAGCCACCTCATTTCTGAACAATTCAAATTATGTCAGCAAACCCTAGTTAAAACTGTAACTCTGCCTACTCCTGAGTACTTGGATA
TAGGTAAAGAAAAAAAAAATCACAATCATGCTTTTATTAATCCAGCTGGAGTCAGAGAGAAGAACAGCATCCTGAGTCGGCACAAGGCAGTTGAAGCCCTAGGCCTGGCCC
CTTGAAACCATTCTGTCCTCCTAAGCCTCTGAGCCTATAATGGGAAGGACAGCCTGGAAGATTTCTGAAATGCCTTCAGGGCCTTTTTCCCACTGTCTTAATATCGGCACT
TACCTACCTTTTCATCATGCTACTCTCTCTAGCAAGTGGTTGCTCCACAGCCCCCTTGGATTCCTCTCCTGAAAACACTTCTTCCTTCTTTACTACTGCACCAGACTGAGA
TTTTTCCAAAATTTTATGCTGTTTCCCTTTTTATTATAAGCTCCAACTTTAAGTCATTCATTTGCTCCCATATTTGATCACAGGCTGTTAGAAGCAGTCATATCATTCTCG
AATGCTTTGGTGCTTAGAAATTTCTTCTGCCAGTTAGTCTAGGTCATCACTCTTAAGATCAGCCTTTCACAAAGTCCTAGAACATGGACACAATGCAGTCAAGTTCTTTGC
TAAGGTGTAACAAGGGTGAACTTTGCTCCAGAGTTCCCAGTAAATTCCTCGTCAGCTTGGGCTTTGTTGTCCATTCTTCTATCAGCATTTTTATCAGAGCCACTTAATCAG
TCTTTAGTAAGTTCCAAACTTGCCCTGTCTTCCTATCATCTTCTTAGCCCTCCAAACTCTTCCAACCTCCGTACGTTATCCAGTTCCAAAGCCACTTCCACATTTTCAGTT
ATCTTTATAGCAACATTCCACTCCCGGTACCAATTTTCTGTATTAGTGTATTAGTCCATTTTGAACTGCTATAAAGGAATATCTGAATGGCTGGGTAATTTACAAAGAGAT
TTATTTTGGCTCACAGTTCTGCAAGCTGTACAAAAAAGCATGGCACCAGCATCTGTTTATGGTGAGGGCTTCAAGAAGCTTTCATTCATAGTATTAGGTTGATGCAAAAGT
AATTGCGGTTTTAGATGGAGAAAAGAAGCTGGCATGTCACGTGGCAAGAGCGGGAGCAATGGGGAGTGGGGAGGTATCAGGCTCTTTTTAACAATCAGATATTGGGAGAAC
AAACACAGTGAGAACTCACACATTAACCACAGGAAGGACACCAAGCCATTCATGAAAATCTGTCTCCATAACCCAAATATCTCCCACTAGACCCCACCTTCAACATTGGGG
GTCACATTTCAACATGAGATTTGGTGGGGAAAAACTTCCAAACTACATCAATGCTTGCTGATAAAAGTCATCATCACACATTTTACATGAACACACATTCCTGACAATCTC
AATACTCTCTCCTAGGATGGTCTCTCTCCAATGCTCCAAAAGTACTGTTTCGTATTGTGCGGAAAAGAGTTACATCACAGACCTGAGACTGCTATTTCTTAGCAAGGCCTA
TTTGCAAGGTTGGTCTATGGCTGGCATCTGGGAACTTAGATTTTGGGAGTGTTCTCACAATCCTAACTGGTAAGAATGGCTCACTGTACCTGAACTATTTCTGCAAATAAT
ATAATTTATGCTGAAAATCTACTATCCTTCTG
>chr1_231273738_231274448
TCTCACAACCAGAATTGTTCTGGAGGTTGGGGAAATAGCTGGTATTCTGTTGTCTGAGGGCATGTGGCTGCATATATTCAGATAGGCAGTGTATCCATTAACCTAGATGAG
GGGGTACATGTATTCAGATGGGCACTATACCCATTAACCTAGATGAACATTATGGCTTCCTCTTCCCTTCTAGGACTTTGAAGAAGGCTGTTACCTGCTTTGTAAAAGTGA
AGCCATACAAGTGACTACGAAAGACATCCTAGTTACAGAGAAAGGAAATACTGTGTTAGAATTTTTAGTAGGACTCTTTAAACCTTTTGTGGAAAGCTATCAGGTATGTAA
ATTTGGCAAGTTCTCCTTCATGCCCCCCATATCAAATATAATAAGACATTCTCACCCTGTGCTTATTTCCAGTCTGAAGGGCAGGTATCTTCCCCAGGCAAATGGAAGAAG
GAGAGAGAGTGACTAATACGATCAGTGATTTCACCTCACCAGTGAGACCTTGCTCCCCGCATTCAGGAGGAAGCTTGGTTCATTACAGACCCAAGAGGACAACAGCTTAGT
GATGCCATGGTCACAGTATTCACAGGACCACAGTTACACCCACGCATCATCTGTCATACTGTGTCTCATGTCTTAATGAGGCCTTCATGTCAGTCAATATGTAACCTCGAG
GTTTGATATATATCAGGCACTCAGTAAAGGCAAGACTTGAGTGAT
>chr1_233443658_233444440
CCTCAACCTGTCCTTTCTTCCCCAGTCAGCCAGGGTGGATTGAAAGAAACTAGCTCCCCTAGGCTGCAAGGGCAGTGTCTGATAAATGTCACTACCATGGGCCTGGTGGGC
CTTGACATGCACCTGCTTCTCCGGAGCCTAAGCAGCTCTCCGGGGATAGGCCAGAGCACCTGCACCAGCTAAGGCCAAGTCCAAAGCAGCTCTGTCTCTACAGCCTTCCTT
TTCTTCCAATGACTAGGATAACAAAATGTGACAAACAATTACTTCCAATTGTCACTTGTCTTTAGTGTACAAGATGAGTTTAAGGATTTGGAGATGAGACTGGGAGCAGCG
GAGACTTAATCACACTTTTTTTTTCTTTTTCGTTTTTTTTTTTTGTTTTTTGAGATGGGGCCTCACTCTGTTACCCAGGCTGGAGTGTAGTGGTGCCATCTTGGCTCAGTG
CAGCCGCAATGCCCTGGGCTCAGGTGATTCTCCCACCTCAGCCTCCTGAGTAGCTGGGACTACAGTCACGTGCCACCATGCCTGGCTCATTTGTTGCATTTTTAGTGGAGA
CAGGGTTTTGCTATGTTACCCAGGTTAGTCTTGAACGCCTGGACTCAAGTAATCTGCCAGCCTCAGCCTCCCAGAGTACTGGGATTACAGGCATGAGCCACTACATCTGGC
CTTAATCACACATTTGAAAAGTTCTGTGGCTACTATTAAAAACTCAAACAACAACAGATGCTGGTGAGGTTGCAGAGAAAAGGGAACACTTATACACTGATGGTGGAAATA
TACATT
>chr1_235149102_235149932
GAAAAGGCCGGGCGCGGTGGCTCACACCTGTAATCCCAGCACTTTGGGAGGCCAAGGCGGGCGGATCACGAGGTCAGGAGGTTGAGACCATCCTGGCTAACACGGTGAAAC
CCCATCTCTACTAGAAATACAAAAAAATTAGCCAGACGTGGTGGCGGGCGCCTGTAGTCCCAGCTACTCAGGAGGCTGAGGCAGGAGAATGGCGTGAACCCGGGAGGCGGA
GCTTGCAGTGAGCCCAGATGGCACCACTGCACTCCAGCCTGGGCGACAGAACGAGACTCCGTCTCAAAAAAAAAAAAAAAAAAAGGAAAAATGTTAAGGAAAAAGAAATGT
TTATAAATTAACATTTTATCGTGTATTCTAATAAATTTTTAAATATGTCTAACTGAACTGATGAATAATATAAAAAGACATATCACCTGTATCTCTAAGAGTTTATATATT
AGCCAAAAAAATGCATGGTGTCCATCATGCAGGTAAGGGAATCCCCTTTATATTCAGGTTCACTTTATTTCCAGTCATATATAGCCTCCTTTAAGAGTGGATGGGGCAGGT
AGGGAAAACTTTATGGAAGAGGCAGAAATACACGTCAACAACTACAGCTGTCGACAACATGCCAAATGCAACCAGGTACTGAGAAGATCAAGGTGAAAAGATACCAACCCT
GCAAGTTCACAATCTAGAACATAAATGCCATGTAGGGTAGTTATTATAAATCTTTTCTGGAAAACCTATTTTCTTTCTCAGTAACCTGATAGTTTACATAGTAAAACTATG
AAATTTTAACTATTTCTTCTGTTTGCAGTTTATCTTGCTAAAATTGCTAACATA
>chr1_235807784_235812605
TTTGTTTATCTATATTTTCTAATTTTTCTACATATATTGCAGAGGTTATAAATGTAAATATAATATTTTAAAATTAATAATCCCATTAGTGCCTCTGCCTCAATAATCATT
TTATGTATTATTTTACATGTAATACATATTTTACATAGTTGTAAATAAGTGAACACTATTTTAATTGTTTATATTTTACCCATAAGATATTATAATCATTTTCTCATATTC
CAATATGATCTTTGTAAACATTTTCAATGGCCAATAATATTCTATCAAGGAAATATAAAGTAATTAAACTTGCCCTGCTCTTGGATATCTGTGTTTCATCTACGTTTTTCT
CAGTTGTATATCTAAAACTTTTCTTTTTGTTGAGAAATTAAAATCAATGGCTGTATCCTCTTCTCTATAAACAGCTCAGTAAAAAATGCATACATACATAAACAAATGGTT
AAAACAAATCTGACATGGAAGGAGAACATTTTTTGTTGACAAATTGAAATTAAATCCTAGGAAAGAATAAAGAGTAAATACGATCACACTGCTGCCAAAGCCCTGGAGATA
TCAGTGTTAGAAGTTTAAATGCATACAATTTATCACTCACTTGAAAGCATCCAATGAAAAAGATCTAGACATGCTCAACAACCCCCGCCCCCGCCGCCACCCACACACATA
CAAACCTGGATTTAAGCAGGATAGGCAGAGTTTTTACATAAATCTGAAGCACGTCCTGAGGCAAGCACTGGTTATGATGGCTACATACATGACTTTGAGCTGAAGTAACGC
TTAGGTGTTGACAATGATGTGCTAATTCAACTCCTCTTTGGAGCACAGGATTAAATATGTAATTATATAATTTCCACTGAACAACTATATTGCCTTTCTGGATTAAATTGC
AAATGTGATTTGCAATCTGTATACTATGTAATCTGTCTTCTTCAAAAACAAAGTTCTGATAAGCCTTTAAAGCATCCCATTTCCACAACAAATCTTCAGATCCACTGCTGG
GCAGGATCCCTTGAAATCTGTAAGAAGGACTGGATAAACTTGAGGAGAGTTCAGCATCACATAAGTTTCCCTGCAGTGTCTCTTCTAATTGGGCTAGTTGGTCAGAGTCAA
CAGTACAAATATTACAAGCTGCTTTTTTAATTTTTGGTGATATCTCTGCTCCTCCTAACTGATCCAAAATAAGTTTGTTAAGGATATTCAATATATGCTGCTGAAAATTTT
TCAGTGCTGGCAATTTAAAAGCATGGAGCAAAGGAATGATTACAGATTTGGGATCCATACAACAGCATATTCCAATGTTATGAACACCCGATAGGATCTGGACACAAGTGC
TGCTCAAGGAAGCCTGCTGTAGTAAGCGCAAGCACTGATGGGCACACACTGCAATGCAACAGCACCGCTCAGGATAATAAACATCTCCATCTGCAGTCTCTTCAAATGGGT
TTTTGGAAACCTGGTTTTTAAAAGCCGAAACCAGAAGACCTGAGAGATCTCGGTGATGATGCATAAAATGAGAATATTCACATCGTCTGTGCCTTTTTCTTGTACACATCG
AATGATGAAGTTGCTCTGATTTCACTTTTTTGACAGTGCTCATTATTTTCATCACACTATTTATTAGGGCTTTCAAATGCTCTGAGGCCTCGGGAGGAACTCCATCTCTTA
AAACCAGCCATTCCATTTGAAGAACTGCTGTTTCAAATAAATTAAATCCATGATGCTGAATGAATTCTTGAACCAAATCCATGGCTTGACTGAAGTAGAAGGGATTTGAAG
CTGCACTTTGAAGACAACAGATCAGAATCTGAAGAACTCCTTCCAAAAGCTCAGGTAAAAGAAGGGCTCTATGACGATACTTTGAAAACACAAAATCTTCCTGAACCTCCT
GCAGTGTTTTCTTTTGTCTTGGTGCAAAAGGGTCAGGCTGCTTTTCTAGGCATATTCTAATTTTTAAAGCTGCTCTAAGCAATTCAGTTAAATTTTTCCTAAGATTTTCTG
GCATCATCTCTGCAGTACTAACATCTACTGACAGAAGATGCAACACTGTTCGAAAGAGCATCCTTTGAATCAAAGCCACCGGTTCTTCGGTCCAACCTGCAGAAACTACTC
GACTCTCCAAGTTGTCGCTCAGACTGCAGCAGTCCCCAAAGCCTGCTAGGAATTCAGTTAGTGTGGGCACTACACTGGCTGCTAAAGGAGAATTATGATTCAAGGTAACGT
CAAACTTACAAACTTTTTCTAATAAAGATAACAAAACATGACATAAGTCAAATGGAGAATTGTTCATGTTACTGATAACAGACAAGGCAGCTGGCTCACTTAAAATGTCAG
TGTTTGACCCCTGTCTTGGAATAATCTCTCTGGAATTTTCCAAAGCCATAGCATCTGGAGGAGTCTGTTCTTTGGTTGCTAAGCGGTCAAGTTTAGCTTTGGGGTGGTCTT
GTTTAGGAAACGATGTTAAAAAATGATGCAGCAGATGGGGCCTTCTATGCTTATTCATTGCTATGCCTTTTTCATCTGAATTGGCTTCTGAATCTGAGGTGGAGAGCTGTG
TCTTTCTTGCATCTCTTACAGAATAGCGATGGGTAATTTTACGCTGTCGTCTGCTTTTTCGAAAAACATTTACTTTTGCAGAAACCTGACTAGACAGGGCACTTCCTTCTA
AATGTAATTTTTCCTGAGTGGATCTTTGTGAACTTGAGTTCTTTTCTTTGGTCAGGATTATATCTGCTGAGAGCGGTAGGTTAAAATCTAATGGAATGAAAAAAGAAGGCT
TAGAATACCTCAATATGTTTTAAAACTCAATTTTAAGGTGACAGCCCTCTTATTTATCTTAAACCCACTAAAGGAGTTTATCCTCAATGTATTTTGCTGCAGGGCTGATTT
CCTTCATTTATGTCATATCTCTGGGTTACCTCCTCTCACACTTATCCTTACTCTAAACACTAGCTGACATTAGTTCAAAGGATACAAATTGATTTTTAAAACAACAAAACA
GAGGCACACCTATACTTACTCTAAACACTAGCTGACATTACTTCAAAGGATACAAACTGATTTTTAAAACAACAAAAGAGAGGCTGGGTGAGGTGGCTTATGCCTGTAATC
CCAGCACTTTGGGAGACTGAGGCGGGTGGGATCACTTGAGGTCAAGAGTTTGAGACCAGCCTGGCCAACACGGTGAAACCCTGTCTCTAGTAAAAATACAAAAATTAGTCA
GATGTGGTGGTGCACGCCTGTAATCCCAGCTACTTGGGAGCCTGAGGCAGGAGAATCTCTTGAACCTGGGAGGCAGAGGTTGCAGTGAGATGAGATCGTGCCACTGCACTC
CAGCCCAGGTGACAGAGTGAGACTCTGTCTCAAAACAACAACAACAAACAAAAGAGAACAGAGTTAAGAAAGTAAATCTGATTTAAAACTATATATTATATTCTAACTTCA
ACATAAGAGATGCTGTAGATTATCTGGTATTTAGTGCTGTTGTTCACACCATTTACAAATCTCTTCCCATAGTACCACTAATTAAAATGTAAGGATGTATTATATTCTCAA
AAATAGTATTCATAGACCTGATATAATTTAACTACTTTAAGATTTTTCTAAAATTATTTCAAAATCATACACTATATGCCAAATGTTCTCTAAAACTGAGGTTTAAATAAT
TCTTTATTCAAATTATTTCTCAAATGTTTCAGCACTGAACTAGGCACCAGGTATAGACACTATTATTTCATCCCCGGTGCCTAGATAGGGCCTGGCGTATGGTCAACACTC
AGTAAATACTTCACAGGGGAAATGAATGAATTCTCCCTTTAACTAAAAAGATAATTAGATCAGTCTTTCTCTTTGCAGTATGTAGTAAGAGCTATATAAAAAAGTAGCTGT
AATTTAGAGTGAATAAATTAAAATCTGTAAATAAAAAAATCTGTGCTTTACTAAGACAGGGAAAGCAAACCAGATGGGAAGAGGAGAAATTAAAAGGAGTCTGACAAATTC
CACCCAAGCAAAAGATGCAGACAATGAAGACAACTTCCCCCAAAGAGCATTAATCAGATTTCTTAAGTGATTAACAATTTGTGAATTCTGCAAACTCAGAAAAAAATAAAA
GCAGAGAGTTAGTGAATCAATAAATAAGCAGAAAAACAGTATTACAAAACCTTAGATACCTCCTTAAAAAAAGCTCCATGAAATTCACTAAAAATACAGGAATTAAAATAC
AATAATTTTTTTTTTAACCTGAGAGATCTTCAAACATCTCACAAACATGTCACAAGAAAGGGTCAAGAGGAAAACTATTAATCTCTCCAATGAAACATTTAAAGTTTCATG
TACTTTATAGACATATGATTTCTTCAAAATCATAAATTAAAAATATCTATCGACCTTACATAGAATAATTCTACCCAAGCTTGAAACAAAATATTAAATATATCCTTTAGG
CTGGGCACGGTGGCTCATGCCTGTAATCCCAGCACTTTGGGAGGCTGTGGTGGGCAGATTACTTGAGGTCAGGAGTTTGAGACCAGCCTGGCCAACATGGTGAAATCCCAT
CTGTATGTACTAAAATGCAAAAATTAGTCTGGCATGGTGGTGCACGACTGTAATCCCATCTACTCAGGAGGCTGAGGCACAAGAATTGCTTGAACTCGGGAGGCTGAGGTT
GCAGTGAGCCGAGATCACTCCACTGCCCTCCAACCTGGGTGACAGAGTGAGACTCTGCCTAAAAAAAAAAAAAAAAAATTATACTTTAAAGGCAACACTAGAAAAACTAAG
CTAAAACAAATACTGCAAAAGTCACTTATAGAATACTGGTAATAGAAAG
>chr1_236516817_236518342
TGATGTCATAAAAAGAAAAACAACCAGATATTTTCTGTCTCCTGATGAGTTGCAATTGGAGCTACATATCACCTGTAAAGTCTTCTGGCCAAAAAATTAAGCCCAGCCGGA
CCTTATTAAACCTTTAAATCTAACAATTAGTTTTGAAGCTTTTACAGATTAAATGAAGTCTGAGATTTGCTTCAAAATGAACCAGTGGTGGGGAGGAAGTGGGTGAGGTGT
AGGTGAAACAAGATTGGCCACGTCGATAATTGCTGGAGCTGGGCGATGAAAGCACAGGTATTTATCACACCATCTCTCTACTTTTGTGTGTTTTTTTGTTTGTTTTTGGTT
TTGGTTTTAAGGAGCAGAGAGTCTAATAGGCAAGAAAGAAAAGAGAAGGCTGAAGGAAGACGCTCCCCCGTACAGAGACAGAGGGAGGGGGCTCCAAAGCCGAAAGAGGAG
GTCCTCTTGTGTATGTTTTAAAATACTCCCAGATAAAATATTTTTGGAAGAGTACTTGGTTGGATTCAACAGCTTTTTTTTAATTTAAAAAAATCACCTCAATTTTTTTGC
TTGCTCTAACGTGCCATAGAAATTCCTGAGGTTTTACTTGTTGCTTTACAATGAACTGTGTAAACACAAGCTGGAAGAGATCAGCTATGCGCTGGAAGGGTTGGTTAAATA
TTGAGACTGCCTTGCTGAGGGAAGCCTTTTAATGAATCTCAGTAATTTTGCAAGAGAAAAGATAACAATGAACACTACATTAAACATCATTCTTTTGCACTTTGCTAAATA
TGTGTATGTAAATTACTGTCTGACTGTTACTGGATATATACAGCATATACATATGCACTTTTTTTACTGTTTTTTTTTTTTTTTTTTTTTTTTTTTTTTTACAGAGCTTGC
TCTGTCACCTAGGCTGGAGGGCAGTGGCGCAGTCTCAGCTCACTGCAATCTCCGCCTCCCAGGTTCAAGCGATTCTCCTGTCTCAGCCTCCAAAGTAGCTGGGACTACAGG
CGCCTGCCACCGCTCCTGGCTAATTTTTGTATTTTTAGTAGAGACAGGGTTTCACTATGTTGTCCAGGCTGGTCTCGAACTCCTGACCTCGTGATCCATCTGCCTCGGCCT
CCCAAAGTGCTGGGATTACAGGCATAAGCCACCGCGCCCGGCCCATGTATACTATTTATACATTTTTAGTATCATTTTGTCTTTACATTTTACATAATTTCAGATACATTT
TCCTCATATCAAATAATTCAGCATTTTTTAGTACTAACATCATAGTCTGTAAGCCATTCAAAAAATGTATTTCACAAAATAGGCTATCTCATCCTTTGAGCTATTGAGATG
AATTAATTTATACTCCTCCTAAGATCCCTCTCGTCACTAAGATTCTTTTATTTTATGACAAAACCATAGTTCTAGAAGCTTGTTTCTCCCACCTGAAAAGACTGGATTTGG
GACATGATCCTGTAGAACTTCGGAGGTAAGCCTGGTGAATCAGATCATAGGGGGTCTGGAGGGTGAAAAAAAAGAGTTTGGTG
>chr1_236789198_236790597
TGCCCAGCTAATTTTTGTATTTTTAGTAGAGACACAGTTTCACCATCTTGGCCAGGCTGGTCTTGAACTCCTGACCTTGTGATCCATCTGCCTTGGCCTCCCAAAGTGCTG
TGATTACAGGTGTGAGCCACCGTGCCCAGCCTTCTTCTAGTAACTTCTTTAAGCCGCAATTTCTGCTCCTCTAAAATAGGGGCAATTATATTGTGAACCCAAAATATCTGA
GACGAGTCTCAGTCAATTTAGAACGTTTATTTTGCCTACATTAAGGACACGCCCATGGCACAGCCTCAGGAGCTCTTGTCGACATGTGCCCAAGGTGGTGGGGCACAGCTT
TGTTTTATACATTTTAGGGAGACATGAGACATCAATCAATATATGTCAGATGTACATTGGTTCAGTCTGGAAAGGCAGGACAACACAAAGTGGGAAGGGGACTTCCAGGTC
ATAGGTAGGTAAGAGACAACTGTTGCATTCTTTTGAGTTTCTGACTAGCCTTTCACCAAATATGCAATTTACAGGAATAGTCACTTACGCCTAGTCTGGCTTAGTGAAACT
ATAGGGCAGAGCAAGCAATCAGATGTGCATTTGTCTCACACGAGCAGAGGGATGACTTTGAGTTCTGTCTGTCCTTTGAGATTTTCTTGTGGGCACATTGTGAGGGAGGGA
GGTATATAGCTTTCTAAAAAATCTTTGTAGCTATCTTATTTAGGAATAGAATGGAAGGCAGGCTCGTTCAATGGAGTTCCCAGCTTTAACCTTCCCTTTGGCTCAGTAATT
TTGGGGTCCCAAGTTTTTTTTTTTTTTTTTTTTTTGAGATGGAGTCTTACTCTGTTGCCCAGGCTGGAAGAGTGCAGTGGCATGATCTCAGCTCACTGCAACCTCTGTTCC
CAGGTTCCAGGGATTCTTCTGCCTCAGCCTCCTTAGTAGCTGGGGCTACAGGTGCACACCACCATGCCTGGCTAATTTTTGTAATTTTAGTAGAGATGGGGTTTCACTATG
TTGGCCAGGCTGGTCTCGAACTTCTGACCTTAAGTGATCCACCCATCTCGGCCTCCTGAAGTGCTGGGATTACAGGTGTATAATCTGCACTTGACTCCAAGATTTATTTTC
CTTTCACAATATGAACCCTATGTTATAGGGTGAAGATTAAATATGAGATTGTACATAAGAACTTAGAAATTCATCTGACAGTATGTGTAAGCTAAAACCCATTTTTGCATT
TAATTTTAGTCCTGTCTACATTTAGGTGCTAGCATAGTTAGCTAGGTAAAAGATGAACTGTCTTTGGATAATTAAGAATGCTTCTGTCCAGGTGAAGTTTAAAAAAAAAAA
AAACCTTCTAGAGTCCCTGGAACAGGTGGCACAAATTCAGCCAATTGATACCCTCCAGTGTCAAGTCT
>chr1_239343195_239344145
CACCCCCAGCTAATTTTTTGTATTTTTAGTAGAGACGGGGTGTCAGCATGTTAGCCAGGATGGTCTCGATCTCCTGACGTCGTGAGCCATCCACTTCGGCCTCCCAAAGTG
AGATCCATTTTTTATATTAGGATCCACTAGCCTACATTTCAGATATGTCACCCATGAATATATTTAGTTTGAAAAAGGAAATGAATTGTGACCACAGAAAACATTGCTTTC
TATTTTATTTGCCAGCATTGAGAACAAGGTAAGTGTGAAAACTCAAAGTGTGCATAAGATTGTTCATAATGCTGACCCTTGGGAGAGCAATGAGAGAGGAAGCAACACAGC
AGAGAGGCAGGACCCCGGCTCAGCCTGAGCCACCACACCTGGGACACGGCGATGCTGGCCAGCTTTCTCCATTCACTGTCTTGAAATGACCACATCATTATTTCTAAATTA
AGGAACATAATTTATGTAACTCATGGGACTCTTTTGGAACAAATGGCACTGAGACAAAGTTCAGACCAATGTTCTAAGAAATTTAACTTCCCTGAGAAACAAACTATAATA
GAAAAACTCTGTGTATTCATTTGAATAAACATTCATTGAACACCTATTCTGGGCCAAGTGCTATATTAAATGCTGTTGATAGAGGAAAACTAGCAAGACTGGACTTTATCC
TCAAGGATTTCACAGTATAAGTGAGAAATTAAGCCTTCAGTTATAATGTGAAGTGTACTCCGGAAAAAATGTACCAAAGAAACGTGTAAAGGAAGATTAGAAAACTAAGGA
TGAGGAGCTTACCTCTAAATGCAGTTGGGGCTGGGCACGGTGGCTCACGTCTGTACTGCTAGCATTTTGAAAGGCCAAGGAGGGTAGATCTCCTAAGGTCACGAGTTCAAG
ACAAGTCTGGCCAACATGGTGAAATCTTGTGTGTACTAAAACTACAAAAAAATTAGCTGGGCA
>chr1_239791561_239791732
ATCAGTTTTATTTTCTGATGTGTGAGGCAAGGATACATTTTCCCTGCCATCCTAAGACTGGCTTTGCCTTGGGAGATCACAAACCAATCAGAGGGCTCAGTATAATCTCTG
CCAGCTCAGAGAGCTTGAGAAAAAAGAAAAGAAAAGAAAGAAAAGGGTTGGTGATATTTCA
>chr1_239861530_239864545
GAGGAGACTGGAGAGGTAGCGAGAGTCAACTCATGCAGGGTCACACAGAGCCATGTAATAATTGTCCATGGGACCAAGTTGGGCAAGGTTGGGGCAAGAGAAGTTGTGTGA
TGTGTTTAAGATCACACAGACTCGTTCGTTATTTTTTCGTAGAGTACTTCACTGAGTTTCCAAGAGGTGAAAGGCTATCTCTAAGGCCTTTGGAAATTTCCCTGATAAATT
TAGATCAGTATCTTCTAATCCAGGGTTCCATTTTGTTTTAGTTCTAGGCTTTCTTAGTTCAAGCAATTTTAGTAATTGATTAAGCTTATCAAATAATAAGAAAACTGACTA
AATACCATTTAATAGAAAGAAAACAATGGTTTTTGAAGAGATAAACAAATTTGCAGATGAAAAATGAAATTTTCCCAAAGCAACCTGTCTTCTGAGGCTGTCTGTGCAGTT
TGTACTAGAGCCACCAAAAAAACACAAAAGAACAGCTTCTACCTCTGGTTTCCAAAAATTAGGGGAATGTCATGATATGCTTCAGACTACAGCCTCTCAATATAAAAGGGT
TTGCTTGTTTTAACTAAGGCTGCAAAATTAGGGAAGAGGTTGCAAAACCTTCTGAAGTCTATGTAATTCCCTCATGGTTTTTGTATTTTCTATTCTGCAAACACAAGAGGA
AGTTTACTACGTTTCTCAATGATTACACAGACTTGTAGAAAACACCACTATTACACTAGTCTGTTTCCCTGTTAGAAGGAAGTCTAGTTTATTGGAAAGGAAGCTATGTCA
GAAAATTGAAGCATCCCTGCAGCTTAACTTCTTGAACAATCATCATCCTTTGACTTCATTTACAGATTAAAACAAAGAAAAACACTCCTAAGTAGAGGTTTATGTTCAAAG
TAATCAGTGCAGTCAAAACTACACCTTAGAAGTCATTACATGACAATTCCAATGACATTACATTATTTTAAATTTCTTCTTTGCCAAGTCACAAAGGGCAGTAGAACATGA
AAAAAAAAGATTGAAATTAAAAATAGCACTTAGAGGTCAAGATTTTCAGGTAGAGTGTGTTTGAACATGTAAGCAAATAATTAAATGTACTGTTTTGATAGTTATTGATTT
GATTTCTTTAAGTACCTATTATTTAGTAACATGTTTGAAAATAAATATGACTAAGACTCCCAGTCTGCTTCATAAAGCAGAAAGCAAAACAAGGAGATCATAGGCTCTGAA
TCACCTAAAATACAGCCTATATTTACAGAAACTCCTTTTCATTTGGTCTGTACATCTCCATTTGATCTATACTGGTCAAAGCTTGTACTTCGGTGAAATCAAAGAACACTT
TAGAGAAACAATTACAGTAGTTTTCTAATTTATTTTTGGCCTTGTCATTCTAAAAGGGAAGCTTGAGATGAAAGATATACAGACAATTTTCACTCTAACCTTTGTATCATT
AATGTGGATGTCAGATTACAGAATCTGTTTCCTTAAATAAATGTGGTTTAAGCCTGAGGATATCAGGAGGAGTTTTTGCCCATAAGGAGTTTCTAGTCTAGTTGTGAGCAG
CAGGAGGCTGATAAAGGACGGAGCCAAAACTCAAACCCAGGCCTGTTTAGCTCCAAGCTCTCTATTCCTAATGGGTAACTCATATTGCCTCTTATTATTTAGGTTCTTAAG
TTGCAAGAAAGAGACACCCTGAATATAAACTTAGGCCTTGCTACCATAAAGGTAGCAACCGCCTTCAAAGGATGGGACAATGGTTTGTTTTTATTCTGGTAATGGCAGCAG
TTCCAGAGTTTCCAAGGACTCTGTACCAACAGTGACGCAGCCGTCACCTTAGGGTGCCCTGAATAGCCAGGGCCACTTTCTCTCTGCTCCATCGGTGTGGGCAGCTCAGAC
TCACAATGCCCAAGAGAGCACATAAGGTTCTGTGTCACTTTGCCATATGAGCTGCCTTACTGGCCAGAACCTTACCTTAGTCCAGCCCCTCAATGGTCATCCCATGGAAGG
AATCCTATCTAATCAGCAGACACCAGGGTAACAGATAGAAAGGCCATCAGGGCTGGTTCCTCAGGGTCAGGCCATGAGAGGCACCAGGCTTAGAAGATTCCCAAGAGGAAT
TCTACCAAATCTTTTCTGAATGGATAATCCCAGTGCTGTTAAAATTGCTCCAGGTGCAGAAAAAGAAAGAAGGTGGGGGGAAGAGAAAGAAACAAAGAAGAAAGGGAGGGA
AGGGGAGTAGACAGTGGCATAATTCTTTAACAAAGCAAACATACAATGTTATAAAACTCACCTAAGAAAGAAAACTACCAAACTCTTTGGTTTTTAAAAAGGAATTGACCA
ATCCTAAGTATAACAGTAACAGACACGATGCAACAGCACATTAGAAGGAAACACACCACAACTAAGTAGAGGTTATTCCAGGAATGTAAGGATGGTTTGCCAATGTGAAAC
TTATTAATAAAATTCAATGTACTAAAAGACCTTAGAAGAAAAATAATATGATCTTCTCCATAGGTGCTGAAAAGTATTTGATAAAATTCAGTCCGTTCTTGATTTAAGAAA
AAAAAAAAAAAACTCAGTTGGGTGAGATGGCACATGCCTGTCATCCCAGCTACTTAGGAGGCCGAGGAAAGAGGCTAGTCCAGGAGGCAACATAGCGAGACCCTGCCCCCC
CACCAAAAAAACTCTGAAAGGTATATGTATAGGCCGGGCATGGTGGCTCATGCCTGTAATCCCAGCACTTTGGGAGGCTGAGGCGGGCAGATCACCCGAGGTCGAGAGTTT
GAGACCAGCCCAACCAACATGGAGAAACCCCGTCTCTATTAAAAATACAAAAATTAGCCAGGCGTGGTGGCACACGCCTGTAATCCAAGCTACTAGGGAGGCTGAGGCAGG
AGAATCGCTTGAATCTGGGAGGCGGAGGTTGCGGTGAGCCGAGATCGTGCCATTGCACTCCAGCCTGGGCAACAAGAGCGAAACTCCGTCTCAAAACAGAAAATACACACA
CACACACACACACACACAC
>chr1_239869420_239872230
AGCTTGGAACATAGTAGTCAGGCAATTAGGTGGACATTGAATTTGTTCACCCTGTGGCCTACAGCTTCCCTGGTGGAGGTAAGCCTTAAAGTGGTCTCTGCCTGGGCTACA
GAATCAGCCACAGGAGTCAAAGTCCCCTGTGGCGTGGCCCAGCCTGGAGTCACAGATCACACCCTCTGGAATGAGCACATCCCCAGCCCTCAGCCATGGATCCCCAAGACT
TCCTTTCTTCCTCTGACCCCCCCAGAGCTTATAATGTGTACTTATTACTGTATTAATTGCCCCTGATTAAGTATTATCTTTTTATGTGCATATGTCTTTATTTGCCCAAAA
TGTGAACTCCTGTAGGGAGAAGCTGCGTCTAAATTTCTTTTTATGCCTGGTTCTTCGTGGGTGTTTGGTAAATACTTATCGATGGAGTATTCATTTGACTGATAGAGTGGC
ATAGAGTGGCAGGGGTTTCAGGCACTGGGGAAAGAAGAATCTACAAAGGGAGTGATCATTTGGAGTTACTTTCAACTCATTGATATGTGGTTTGGGGTACACTGTCTTCTC
TCCCAAACAGGTCATTTTGTGTTTGTTGTTTCTACTGTATTATGTCCTTTATGTTTGGGGACCGTTCTGCAATTCTTATGAGTCATTCCTGGGTCCTTGAAGCTAAATAAG
GTTAAGGCACATTCTTTGAGGTGCCCCTGGGAAGGTTCCTAGTGTGTAAATGGCACAGTCTCTGCACACAAGGAGTTTATTATCTAAAGAGGGAAAGAATAGGCATTTTAT
GCAATGCTGACAAGGAAACAGAGCAAGTCACATCTCTGTAGGGTCACACAGGGAAGTTAAGAGAGGCAGAAGGCAAGCGCTGAGCCAGCCTGTCCATCTCCCCAGGTGGGT
AACAGTTGTCCAGATAAGTAGAAATAACCCTTCCAGGCAGCGAGGACAGATGAAACCTTGTCTGTTAGTTTCCTGTGCAGGCCTTCAATTAAGTCATACGATAAGGATTAA
TGTTTGTTGAGTGTTAGCGACATGCCAGACATTCAACCCACCCCTTCCCGGGAGCGCTAGACAGGCCAGCAATCCAGACATCAAATGGATCTGCTGACAAGGTGGCTCAGT
CTCACAGGTGAGCAGTTCAGAGCTTTGTGGGTTGGTTTTATTGTTCATTCCTTTGTTCTTTGGGTATTTTCCCCCAAAACTTCACCTGGTGTTCTGTGAAGGAAACAAAAG
TACCTCCTCTATGTTCCGTGCTGGGCATTCACTCTGAGGTTATGCTTGTATTCATGGAATAGCTGAGGCTCTCGTTAGCCACCTTCCTTCATATTAAAATCTGTCAAAAAC
AGAAGTGCTCTAAGGAGATCATGCTTTTCAAACATTCTCACTGGTGTATTAAATAGGTGAGTGATCACAGGTGCTGGGTGTGTTTATCCTCTTTTTGACTCAAATGACATT
CATTAGTTTTCGCCTAAGGCATACCTGAAAGCCAGATTCACTTCAAACTAGCAGGGATTAAAAAAACGATAAACTACAGAGGCGATTTTGTGCTTTACTTCTCCTGGCGTC
ACCCAGACTGGCGGGGACGTGCTGCTCTTCCTGACCCATCCCAACAGTGTCCTCGCTTTGAGACGTGTTCCCTGCGGGCTCTGTGAGTTAGGGTTGTGGAATCACTCCAAA
CTAGCGACAGAAGACGTTCAAGAAAAGTAGACAGTTGGGCTCATACTAGAATGTATTTAAATATATAATGTTATCTAGAAAGAGGATTTCTTAGGTTGCAAGATGGCAGGA
TGCACTATATCCTGTGTATAGGGTATAGGGTATAGGATTGCCATATTATTATTATATTATTTTTTGAGATGGAGTCTCGCTCTGTTGCGAGGCTGGAATAGAGTGGTGCGA
TTTCGGCTCACTGCAACCTCTGCTTCCTGGGTTCAAGTGATTCTGCTGCCTCAGCCTCCTGAGTAGCTGGGACTACAGGCATGCGCCAGCATGCCCAGCTAATTTTTGTAT
TTTTAGTAGAGACGAGGTTTCACTGTGTTGGCCAGGATGATCTCGATCTCTTGACGTTGTCATCTGCCCGCCTCAGCCTCCCAAAGTGCTGGGATTACAGGCATGAGCCAC
CACCCCTGGCTGCCATATTATTTTCTATGTCTTATGTACAGTTTCAATGGAAATAAGTACCATAGTAAACGTCAGTCATAACACATGATGAGTGACCTGTTTCTTCTTCCC
TCTGTTTTTTTGTTAGTTCATTTGCAATATGTCTCTGTCGTCATATTTTGTATAGGTACATGCAGTTTACATGATATGGTTCCCTGAGCTACCCAACCTAAAAAGGATTTT
GGAGTGCTAATGATTACTGCCTTAGACCTGATAAAAATCTCTTAACCTGGGATAGTTTCTCCTTTCCTCGTAAGGAAAAGCTGACATTCCCAAAGAGTAGCCAAATACGAG
AGGCGCACTGAAATTTTTAGCTGGGGTTCAAGAATGAAAAAAGTTCTTCCACCACAAACATGCCCAATTTACACACAGCCTCTCTACTTCTCAGTAATTTAGACAGTTGTG
TTGATTGAATTCTGGAAATAGAAATGAAAAATAATTGGCCCGTCATTGTTCGAATAAACTTTGTAAGAAAGCTAACACACCTCACCCCACACTAGCCACTGGTCTCTTGGG
GATCTGCAGGTGAAAGGTAGGTGAGGCCTGTGTCACCAGCCCTCTCTGACTTGGAGCTGTTTGTTAAACACAAGGCCAAGGCAAGACTTGTGTGTTTAGAAAGATGGCAGT
GTGGTGTGAGCAAAATATAAATTCTTTGTAAGTCAG
>chr1_241066562_241068066
GTCTTTCTTAAGTTCTTGCAGACTTCTTTCTTTTCTCCTAAGAAACCCCATCTCTTTAGATGAGCCCAACTATTCACACTCTTTCCTCTCGCTCCTCAAATTATAATCACC
GTCACATCAAAGACCCACTAAAAGGCACTCACTGAAGCTTTTAAATTAAGGTACTTGAATGACTTAGAAATAGGAATCACAAAACAAATCTATTTACATGCATTTGTGCAG
AACATTCCTAAATGTTCAGGTGACACTGACCTACTAGGCCCTTTAGCTCGCTATGTGAGGAAATAAGATAGAATCTTCAAAGAAGTTTGGTTGTCAAGAAGCCTCTGGGAC
CAGTGAAACAAATAATTAACTTATAGTGGAAAGAGAGGACAAGAAATGTTTCCCTCTGGGCCTGAAATACAGTGTGCTCTACTTTGCATAAGTTAACATCGGGAGGTTTGA
ATTTTCCAAAGGGCTTAGTGGCTAATTAGCTGTGTGAAGTTGCCCATAGTGTGTCCTTAAGACTAAACATTCCCATTTCTCATAAAAAGCTGTAATAGTTACATGAAGCAA
AAGAAATTATCTCTACTATGTGTTTGGGGTTTGTCTTTCTTGTGGCCTCCTTTTTACTTCTATTACAACACTTACGACACAGTACTATGAAGATCAACTCTCTCTTCCCCA
CTACAATGGAAGCTTTCGAAGTATAAGGATTGTGTCTGACTTAACTCTGTATTCCATGCTCCTAGCTTGACATTTAGTAGGCTCTGTATTCCATGCTCCTAGCCTGACATT
TAGTAGGCTCTGTATTCCATGATCCTAGCTTGACATGTAGTAGGCATTCAATCAATAATCAGTGTTTTTCAGATAAGTGGGCTAGTATGAAGACCACCGAGAGCTATCCTT
CCAGGGCTTTAAACACCTCTATACTCAGCTAGTAGAACATTCAAGTAAAATACAGAAACCTACTGAATAATGAGATTTTTTTTTTTTTGAGATGGAGTCTCAATCTGTTGC
CCAGGCTGGAATGCACTGGCACGATCTCGGCTCACTGCAACCTCTGCCTCCCGTGTTCCAGTGATTCTCCTGCCTCAGCCTCCTGACTAGCTGGGACTACAGGTGTGTGCC
ACCCCAGCTAATTTTTTATTTTTAATAGAGATGGGGTTTCACCATGTTGGCCAGGCTGGTCTCGAACTCCTGACCTCAGGTGATCCACCTGCCTCGGCCTCCCAAAGTGCT
GGGATTACAGGCATGAGCCACTGCACCCGGCCTACAATGAGATATTTTCTAAGAATAATACCTGCAAGTAGATTAATTATTATAGGCATAATTTTAATCAGAACAATAAAA
ATTTATGTTTTCTAACTAGTTTCGGGCCTAATAGTTTAGATGCATAAGGAATTGCTCCCATCTGAATGTAGACAGAGAGTATGTGATGGGCTGAGTCCAAGAAAATGAAAC
CATAAAACCAAAGTCCTACATTTAAAATTTTAAAAAGCAGCAAGACAGAATGGAAGACAGCG
>chr1_243407350_243409890
ATCAAACAGGAATATCTGTTCCATCTCTCTGCCCCACAGAGATGTTATGAAGAATAGAGAGGTCGGTGCATTTGAATGTGCCTTTTAAAATAGAAAGTACAGACATGCAAA
GGGTGATGCGCTAGTAACTGGAGTTGATAGAGTCTGTGGTTTTGTTTTAAAAGTAGATGGGAATTGTGCATATGTAATAGAAACAGGCAATAGCTAGTCTACTGTATTGTC
TTTTGCCTTGAAGGTAAGTTTTCAAATTATTTTGGAGATACTGTAAGAACATTTTTGGAGGGAAAATTATTTTTAGAGATGTTTCTGTTAAATATTTCCTTTCTTTTGTGT
ATATTCCCTTGAAAGAAGTTGACCTCCTTTCTGTTTCTGCTTTCTTCCCTAGAAGTGACTCATTCTCTGATCTGATAACTCATCTTTCAACATTGTGCTTGAAGTTCTGAC
ATACTTTGCAATGAAGAAAATAGAAGTAATTTACTCCAGGAAATATGCCATTAAGTCTTTTGCATACTTAAGGAAGTAGAGATTCCAGAATCTCATTCCTGTGTTTTCCTT
TCTGTTTCTTCTCAGTAGTTCCACATTTGCTCAAATAAGGGAATACAGCCCCTGTTAGCTGTAAATAAGCATAGAATTTTGGGTTCTTCTGAAACATGGAAGACATCATGC
TGTCTACCAATTTTATTATTGTTTTTGTTTTGTTTTATTTTCAATAATAATAATAAATTCTTGCAAAAATAGAGATTATCTTATCATATTCTCTGACTGTAGTCAGTAGAC
AGGATGATACTTACACCTGTGAGGATACTTAGTACTTTCCGTCTTTTAGTAGTTGATCATTCATTCATTCGTTTATTCATTCATGAAATGTTCATTGACCACACAACTGTG
TACCAGGCACTATTCCAGATTTTCGGGATAAATTAGTGAGCAAAACAAAGGTTCCTATTCTCCATGGATTTAGATTCCAGATTGATGCACATGTCTTATCTTTTCTAGAGT
CTGTGGCCACTTGAGGCAGGAGATGTGTTTGTGGTACCTTTCAATGTTTTTGCAAAGGTGAATATATGTCTTCGAGAAGGACACAACTAATTGATGGTGTCATTGTAGGAG
AAAGTAATCCAATAGCTTAGGGGACAACAGGGAAAGAAGAAGGAGAACTAGCTTGGGATTTGGCTGTCAAGATGGATAATATGGCTATTAAATGGCACACTCCCATATAGA
TAATTGAAATAGACACTTGTTATCCTTTCAACCTTCTCTCATTTCTCTACATCCCTGATAAAAGAAGAGACTGAAGCATAGTGATTCACTGTGGACTTTAGAGTCAGATAG
CCCTGGATTTCCTGGCTGTAACCTTTAATAACTAAAGAACTTGGACATACTGTATAACCTCTCTAGGCTCCCATTTTCTTATCTATAAAGTGAAGATACTAAGAGAACCTA
CTTTATATGGTTGGTATGAGGATTAAATAAAAGAATGCATGTAAAGACCTTAGCTTATGTGTAAACATTAGTAATTAGTAGCTTCTTAAAAGGATTAGTCCTTTAAGGTTG
GATTTTCTTTTTGTTCTGCTTGAATGAAGAACCCCAGTATTAAAGGAAGAAAGTTATTAGTCTATAGTCACACAGGTGATAAGGTGGTAGATGCCATACTCTGACCCTCTA
GCTCTGTGAGTTTGGCTGTACTCCATTGCCTCTCAAGGTGTCATCTTCCCAGAGCACAAAGAGAATAAACTCAAAAAGTACCTATACATTTGTTTAAAAAACAAGGCAAAA
CAAAACAAAACTATAAGCAAATATTGAAATCTAGTTACTAGTAGATTTGCTTTCCATAGATTATTAATTTTGAAACTACTTTCTGTGTATTCCAAGTTTGAACAAACAAGT
ATGTTGAGGATAATAGGAACCAAGTTTCTTACTATTGAGGAAAAAATTACAATTATGGAAAAAAGGGAGACAAGGTTCTATGTATGTTGTTGGATTGTAATTGGAAAGACC
AGTATGAATGTGTATGCATATATTCATATAGGATACAGACAAATATTTATATTTATATTCACATTTATACACTTACATGTATATTCATATCCAGACTTAGTCCACCAAGGT
GACCTAGAAGCAATGATTTTGCAGTAGCAGTGAGCACCACCTAGTGACAGATCCTGATTTCTAAATACCATTCTCCATTAAAGGCACAAAAACAGCTCCTTGGTCAAATGC
TGATTCCAAGACTGGTACAAGGACATTACAAGATGAGCCTGCAACATTTTGTGGAGATAGAAAGCCACGTGAACAATAGAGACATGTCACGTAGGAACCACCTTGAAAGGG
TTCCCCCTGGCCAAATCCAGGATAAATTGAGCATAAAAATAATAATCATAATGGATTATAACCCACTGAATAAGATATGAATCCATGACTCCATGCTGATATTAATGAATT
AATAAATGAGAGAGAAGGGAAAGCTCTTTCTTATAATACAATGTTAACTAAAAAATAGAGAAAGAATAATGGAGTAAAAAAGTCATTTTTGGATGTAAA
>chr1_243670205_243673124
ATGAAATACTCTACAAACACATTTCATCTCTACACCAAGATGTTCAAGTGGTAGTTGGATCACTACCAAGAGAATATCACAATGTCTTATGGTTTGTTGCTGTACAAAACA
AATGTAATTTAAAAAGCTGAATCCAAATTCAAAAAAGTTAAAACTCTAAATTACCATGTTAAAACCAGTGATCGAGTAAATAGAAAAACTTTTGAGTTCTTGCATGTTCGC
AATAAGGAATCAGAAACACATGATTCTTAAAGGAAATGGTGGTTAATAAATGGATTAGCCAATACTTCTTTAGAAGAATATTTGCCTTTTGGTTACGTAAAGATTCCCAAC
GCAAGGTAGGGCAATTTAAATTTTAAAAATCAGAAGTAGAAACTTTGGATAGAGATTCTAAAAAGCTATTAACCAAATGATTATCTACGATTTTTAGAATCATTTAATATG
CATCAGTAAAGTAAATGTGCTTATACAAAATGCCAGGTAGCTAACTCTTATTATAACATCTACTTCTCAGTGTTATTTGTTACACTGTTACTTATATTAGATAGTTATACA
CTAGTTAAACTCTACTGAGCAACATGAACCACAAGCTGAATTTTAAATGTTCTGCTTACTTTACACCATTCTGAGCCACAGATGACAAAGTCTGTACAAAGCTGTAATTAC
TCTGCAAACCTGAAACCCAATTAGAGAGACTGCAACATGTCAGACCAAGAAATACATACACCAAAAAAAAAATTTTTAGAGATCATCTGTTTAGATTAAAATGTTTAAAGG
TTTAATTTCAACCAACCTCTTTAGCCATTTAAACACTAATTTTATTCTTTCTAAAATAACATCCAATGTGAAAAACGAAGGCATAATAATAGATTCCTTTTTTTTTTTTTT
TTTTGAGACGGAGTCTCGCTCTGTTGCCCAGGCTGGAGTGCAGTGGCGCAATCTCGGCTCATGCAAGCTCCACCTCCCGGGTTCATGCCATTCTCCTGCCTCAGCCTCCTG
AGTAGCTGGGACTACAGGTGGCCACCACCACATCCAGCTAATTTTTTTGTATTTTTAGTAGAGACGGGGTTTCACTGTGTTAGCCAGGATGGTCTCTCGATTTCCTGACCT
CATGATCCGCCCACCTCGGCCTCCCAAAGCGCTGGGATTACAGGCGTGAGCCACTGCATCCGGCCAGATTCCATTTTTTATTAAATCACATAATGAAATAATGCTGGCTGT
GAGTTATGATGACCATAAACCAAATTTATTTTTCAGGTCTTAAAAATATGATACACCATGGAGGTTCTCTGAAGGGGACAAAAAGCATTTCTATCTTTTGTTTAATGTTTT
CACTAGGGGCAAAAAAGCATAACACCTATTTAAGACTCAATACATCAACCTTTAAGAGATTCATTTAATCCAATGAGCGGAAGGTGACTTAGGTGAGGCAGGTGTCCTGGT
AGAGAGCATTCCAGCAGCAGATAACTGTTGAGTGATCACTACGTTCCAAGCACTGCACAAAGAGTGGTGCATAAATGTTATTCATTTAATCCAAAGGAAAAACCTAAAAGG
TGTTATTATCTTCCATTTTCTAAATGAGCAAATTTACAAGACTCAGGCAAGCTAAATAACTTGCCCCAAAACACACAACTGTGAGTCATTATATAAGGATTTATTCCAAGT
CTATCTCAATCCCAATCCCATGCTCTTCTGAAGAGAATACACTGCTAGGAAAAATGCCTTAAAAATCAGTAATCATCTGTCAAAGCCATAGGAATGTCTGTTCCCTCTTCT
ATACCTTCTCTACACCTTCCCCGTGCTTGGCCCTTCTCCCATCTATGACACTTTTTCTCATATAAGCAAATCCAGGATAAGTTTCAACTGATAACAGTGTTTGAGCGGGAG
AGGGCTCCAATGTGTTTGCCTCTGGTTCTCTCCACAGTATAGGGATGGACAGGAATGAGGGTTATCCCCTAGCAGGATGCTGATCCTTGACATCTCGTTTCTCCAGGTAGG
AGTAACGGGAGGCGGTTTAGAATGAGAAGCTGAAGGGAAAGAAAGTGGTAAGGATAGCAGAAAGGAAGGCAAGAGAGCCTTTGGGTTCTTTCACTGCTGGCTCTCACATTC
TCCAATACCAATGAAGTTAATGATTAAAAAAAGTTCAATTACTAATAATGGAAAAGTGATCTGCAGACTCACATCAATCCAGCTCCGCATTGCTAGTTATTTTTGTCTGAA
CCATTTGCGTTTTATCACCCAAACTCAACATATCTCTCTCCACATAAGCAAATAGGAGAGAAGACAAAGTTCTTACATTTGATTCCATAATACAAGGGGTTCAATAAATAA
TGGGAGTCAGACTGGATTACTAACATTACATTTCCCTCTAGAAGATGTTTTTCACTTCATCATCCACATTCCAAATTGTGACATTTTAATTATCATAAACCACCACTTTGG
AATTAACATGAAATACTATTTATGAACTTGAGTTGAATTTGAAGTCACGATATGTTAATGTGAACTTCTCCTAACACATTTTTCTTCTTTGAATATGGTCACTACAGATAC
TACCATTTACCAAAAGCACACTTACAGAGCCAATATTTTCCCCATCAACATTTCTCTGTCTTGTTTGCCCACCGAATCCTGCCTCTAATTAAACAAACATACACCTCAAGA
GTCTTCTGGAACAACTGTTCTTGGCATACTTTCTGCCTACTTGAAATTCCAAATAAACGTACTGTGGTCATTTTGAGACAATAGTTAAAATATAAAAATGACATAAGGCAT
TTACTAAAAGAATTATAAGAGGCATGCAAACATCTAGTGGACTCAAGGAATTAGGCATGTTGGTTTTTTGGCTTTGATTTTGGTTTTTGCAGTATAATAGCCATGGGCTTT
TTAAAAATGTAGTAAAATATACATAACATGAAAT
>chr1_244052276_244061383
TTGTGAGCTGCCCTCCAATCTTTATTTTTAGCCTTCTCAAGGATTAGGATTGATGTTAGCTGTGGGGCACTTAAAGTGATTGTATTGTAAATCTTAGTTTATTCTAGCAGT
GGCATCTTGCAGAATGTGTCTGGGGTTAGGATAAAGTTTTAGTCTGTCTTGGGCAAAGTGTAGAAGAACAAGAAGAAAGGAAGTAATTTCTGAATATTAAATTAAGTGTAT
CTATTCCCAAAATGCACTTGCTGAGATGGGTGGTGTGGAGGCTTGCTTCTGGTCACAGGAAAGGGGAAGTCGGGTCTTCTTTATTTTTCAGGAGTTTACCCACTGCAGTTG
AATTCTGACCCTTTGTACATCTTTGCCTTTCTCCTCCCTCCATTTCACTTTCCCTCATCACAAAACAAGGGCAATGATGAATATTTGCAAGAATAGAAGCTAGTGGGAAAA
CAGAAATATATCAAATTATATTGAAACAAAGTATTTTCTGTTGGCTGAGGTAAGGCAGAACCAGGAAAAAAAAAAAGGTTCTCTTTTTCTAAAAAGGCTTAAAAAAAAACG
TTGAACCTGTAAAGCTTTTGAGTTTTATTTAAGCGCTGTATGCCTTTATTTTTAAAAGTTTGAATTAATTTCAATATGAAACTCATTTTGCCTTGCAACGGATCAAAGTTT
AGATGAGAATTTTCGGAGTTCAGTAAAGCCCCTCTGGTTCCTAATATTCTGAAAGTACAGTTTCTACAAAGAAATGTAACTACTTTTTTCTCAGTTCGTTTTGAAAAATCT
TTGGATTTGTTCATAGTAAAGATGATCTTTTCCATCTGTTGGTGCAGCTCCTTCTGATCTCGTACATGTGTGCTATACCTGCAAATCTGAAGGCATTAACATCTGTTTTTA
TACACAGGGCTTTTGTTGTAACACCCTGACTTTAAAAGTAAGTTGTTTGCTAATTTCTGGACTAATTATGCAATTTCATTTTTTTTTCTTGATTCAGCCAAATGTGTGTGT
GTGTGTTTAAACTGTGCTTTCTAAGCACAGTCAGGTAGCAAAAGTAATAAAAAGGATGGTTGAACAAGTTTTCTTGTATGTTCCAGGATATGTTTGGGACTTTTCTTTGTT
TATTATATGAGTTGTTCCCTTTGAAATTAAAGCTATTTTGTAGGTTTTGTGGGACATAATTTGATAAGTAGAGTTAATTAAATTTCTTCTGGAAGAGATCTAAATTCTTAT
TCTTAGTGAGAGACTGTAGTTAAAGGAAGGCTTTTAGAACTTGGGTTCAAGGAAGATGGAGATGCGTCGGAAGCTCTTTGGCGGGGGTGAGGAAGTTCAGAAAGTGTGCAT
TTTCCTTCTGGCATTTAGGTCTTGTCCGTGTGATTTGGTGGTGCTTGGGTCATAAGCCTGATTAAAATTCAGGGACATGTACCACGGCGGCCAAAGCGGAATTAATTTTTT
TATATGGGGACTGGAGCGCTGAAAAGTTGTTCCTGACCAGGCTCTAATGAGAAATTCCTCTCTCCCCAGGTTATGAAGACAGTATGGAGTTTCCAGACCATAGTAGACATT
TGCTACAGTGTCTGAGCGAGCAGAGACACCAGGGTTTTCTTTGTGACTGCACTGTTCTGGTGGGAGATGCCCAGTTCCGAGCGCACCGAGCTGTACTGGCTTCATGCAGCA
TGTATTTCCACCTCTTTTACAAGGACCAGCTGGACAAAAGAGACATTGTTCATCTGAACAGCGACATTGTTACAGCCCCCGCTTTCGCTCTCCTGCTTGAATTCATGTATG
AAGGGAAACTCCAGTTCAAAGACTTGCCCATTGAAGACGTGCTAGCAGCTGCCAGTTATCTCCACATGTATGACATTGTCAAAGTCTGCAAAAAGAAGCTGAAAGAGAAAG
CCACCACGGAGGCAGACAGCACCAAAAAGGAAGAAGATGCTTCAAGTTGTTCGGACAAAGTCGAGAGTCTCTCCGATGGCAGCAGCCACATAGCAGGCGATTTGCCCAGTG
ATGAAGATGAAGGAGAAGATGAAAAATTGAACATCCTGCCCAGCAAAAGGGACTTGGCGGCCGAGCCTGGGAACATGTGGATGCGATTGCCCTCAGACTCAGCAGGCATCC
CCCAGGCTGGCGGAGAGGCAGAGCCACACGCCACAGCAGCTGGAAAAACAGTAGCCAGCCCCTGCAGCTCAACAGAGTCTTTGTCCCAGAGGTCTGTCACCTCCGTGAGGG
ATTCGGCAGATGTTGACTGTGTGCTGGACCTGTCTGTCAAGTCCAGCCTTTCAGGAGTTGAAAATCTGAACAGCTCTTATTTCTCTTCACAGGACGTGCTGAGAAGCAACC
TGGTGCAGGTGAAGGTGGAGAAAGAGGCTTCCTGTGATGAGAGTGATGTTGGCACTAATGACTATGACATGGAACATAGCACTGTGAAAGAAAGTGTGAGCACTAATAACA
GGGTACAGTATGAGCCGGCCCATCTGGCTCCCCTGAGGGAGGACTCGGTCTTGAGGGAGCTGGACCGGGAGGACAAAGCCAGTGATGATGAGATGATGACCCCAGAGAGCG
AGCGTGTCCAGGTGGAGGGAGGCATGGAGAGCAGTCTGCTCCCCTACGTCTCCAACATCCTGAGCCCCGCGGGCCAGATCTTCATGTGCCCCCTGTGCAACAAGGTCTTCC
CCAGCCCCCACATCCTGCAGATCCACCTGAGCACGCACTTCCGCGAGCAGGACGGCATCCGCAGCAAGCCCGCCGCCGATGTCAACGTGCCCACGTGCTCGCTGTGTGGGA
AGACTTTCTCTTGCATGTACACCCTCAAGCGCCACGAGAGGACTCACTCGGGGGAGAAGCCCTACACATGCACCCAGTGCGGCAAGAGCTTCCAGTACTCGCACAACCTGA
GCCGCCATGCCGTGGTGCACACCCGCGAGAAGCCGCACGCCTGCAAGTGGTGCGAGCGCAGGTTCACGCAGTCCGGGGACCTGTACAGACACATTCGCAAGTTCCACTGTG
AGTTGGTGAACTCCTTGTCGGTCAAAAGCGAAGCACTGAGCTTGCCTACTGTCAGAGACTGGACCTTAGAAGATAGCTCTCAAGAACTTTGGAAATAATTTTATATATATA
TAAATAATATATATATATATACATATATATAAATAGATCTCTATATAGTTGTGGTACGGTCTAAAAGCAGTCTTGTTTCCTGGAAATAAAAAGTTGGGATATTAACTTGTT
TTTGCACTTTAGAATAGCATGAGAATCTCACTAATTTAGCATTCTGATAAAAGAAACTTTAGAGCAAGTCAGAATAGAGAGGTGTTTTTCCTTTGAGGGGATAGGGGAAGT
AAGCCAATAAGAACCTTTTAAACAAATCGTCCTGTCACAAAATGCTTTCATATGGCTTAATTTTGTCAACACTGCATTGTCTTTTGAGCTCTTTTTTCCCCCCCAACAAAG
TTTTTTTGTTTTTTGTTTTTTTTTTTAAGTAGAAATTCCCTCCAGTTTTATTAGCCTCTTTATATGTCTCAAATTGCATGAATTTTTTCTGGCTGTTGGAAACCTGAATGC
TTTTAGACCCAAATGGAAAATTTCTGAAATGCTGGATTATCTATTTTTAAACAAGCAGTTGACTTAAAACTTTCTGTGGCAACTTCTGGTTTTCTGACAGTTCCCAGTGAG
AGAAATGCTGAAAGTACACTGGGATCACTGGGACACTGTCTTATGAAGGTTTGCTTGGGATGAAAAAGGATATTGCAGCTTCAGCAGTGTTGAACTGTGTGTTTAAAAATG
TGAATTACTGTTATTGTATACTGTAATTGATTACATGGGCTGGGGGGGTGTCAAAGAACTTGACAGGTTGTGTTGATGCTCTTAGTTGAGTCTTGAAAAGTAAATATTAAC
GCTACAGAAATGCATGAGTTTCAATATATTTTTTGTCTTTGTTTGCATTGTATAACTTTAACGAGTGAGTTTAAAATTATTTAATTTCCTTAGAAAAATAACACCATTTGG
AAAAAAAAACTGGTGTTATGAAGAACGTAAATGCACTGTTTTTATTTTTATTTTATATAATTTAAATTGACTTTCCCACTGTCTTTAAGTTGAAACTGTTAAGCTGAATAA
AAACTTAAGCTGCAAATTGATAACTTCGCTACATAACAAGGAAAATATAAATGTTTACAAACAGCTTAAAGATTTGCATGTGCAGTGTGCATTTATAACAAACTTCTAATT
GCACAAAACCCATGCCAGCTCAGAGTTTAGGTGTACACATTTACCCAGTTGAGCGTTCTTAGAATAACTACTGCACAAGTTGACAATAGGTCGTTCTCTCTTTTTTTTTGT
TTGCTCCCTTTTTCTTTTTCTCCCCTTCCTCCTTACCCTCCCTCCCTTACTCTCCCCCCCCACCACCACCCTCCACCCCCAACTCATGAAAAGATTCTATGGACTGAAAAA
GCCCCAGGCTGAAAGGACTGGACTGCCTTGATTGACATGGGGAAGGGGGTTAGTAGACTATGTGGATTGCGGCAGCAGAGGCTGCAGCCTAACGTGTGGTTTTAATGACCA
GCACGCAAGGCAAAAGCATTTTGCACAGTGTTTGTTTTCCTGTCTTGCACTTACAAATAAGGTCTATGGGAGTAGCATGGAAAACGTTTGCTGTTTTTCCCTTTTTTTTTT
AATTGCTTTTGTTTAAAATTTGATCGCCTTAACTACTGTAAACATAGCCTATTTTTGTGCTTAAGATACTGAATGGAAAACTCCATTGTGTGTTGCTGGACTGTTTTGGAA
ATATTTGGTTAAATGTGTGTTAATTTGGCTGTAATGGCATTTAAAGCAAACAAACAAACAAAAAAAGCTGTGAAAATGGCCTTGGAGCATTATCTTTAGTTACTTGAAGAG
TTTCTAGTTTTTTTAAAATACAGTTTATGTTAAAATAATTTTTATTAATTTAGAGAAGACAATCAATGTCTGTGAGAAAACGGACTTTCTTTTGGATTTTCTTTTTGTGGT
CATTGTGAGTGATTGCTTTTTCCTTTTCTTAGTTTCACATTCTTCCTTTGTTCTAAAACTTAGACTGACATCTAGCTTTGACAATCATAGTATGTTTTATTTTCCTGAGGG
GGAATAACTTATAATGCTGTTTAGTTTTGTACTATTGGTGTGTTGGTGAATTTTTAAACTGTGTGCTAACTGCAATAAATTATATGAACTGAGAATTTCTTGTGTGTATTT
TTTATTGTGATTATGTAGTGTATAGATTCTAAATATGTATCATACCTGGCATCTTTAATATCAATTCTATTCGGAGTTTATGAAATTATTAGAATGCCTTAAATCACTCGA
GTGGAAAATGTGTAAGCATTCTAGTCACTTAAGAAGATACTAAATGCACATTTAAAAAATGCGACCCATTTTCACAATCTACATCAAGAATGTTGAGGTAATTCCCTAGAA
ACTCATGAATCATGAAACTACGTGGCAGCATAGGTTGTTAAAAATACACTGTACAACTACTAATCCATATACCGTAAGTCACTTTTCGTGTGTAATTTTATCCTAAGTTGA
TCGGTCAAATCTATTCTCCTGTGTTCTGGTTTAAGTGGAAAATTGAAGGAGACCGGATGTTTTAATTTGGAAGACTGCTTGGCTAATGACTGGAATTCTAGGCAATTGAAT
TAGCAGGCATGCAATTGTTCACGATTAGCTATATACATCCTTTTTGTTGCTGGGAGAACTCGAAAGTTTCTAGGTTTTAATTCTCAAGTTTTAATTTAAACATGTAATTAA
ATACATGGACCATTAAAAGAACTCTGTTCCCTACTTTTTATGATTGTCCCAACTTCATGCTTATCTAGTTGGGTACATGTCAGGGTGAGAAACATTGCTGGTTGACCTGGG
TAGGGAATTGACAGAACACTCACACATGCGGATGATACTGTAGAGGAATTGTCACAAACAACCCTAAGCTCAAGCAGTCAGGTGCAGGCATGGAGAGGTTTTGTAAACCGT
GCTTGTCTCTAACTTCCAACCTTAAATAGAAATATGACTATGAAATTTTACATTATTACTGTCAAACTATGTTTATATTCAGTGGCCTATAGTAAGGTCAATATTTTTAAC
CTACAGAAGTGGGATATAAGGTCTGAAGTTTGAAAATGGACCATTTACCAACTACCTGGTGGCTTTGGATAGGAAGCCACAGGGATTTTGTCATGAAGTATAATAACATAA
TTTGGAATCCTAATTTCCATCCCCCTGCCTTTTTTTTTTTTTTTCTAAAACAATTTTTAAAGTATGTAACTCATCCTTGGTTTTAACCAGCCAAATACTGTTTCACATGAA
AGGGGAATGTACATTTGACCCCCATAGAATAATTTCTTGAGCAGTTACAAGCTTACAAAAAGGGGAGGGAGGGGGACTTTTTATTTTCAGTTCCTATAGTAACTGGTCAGA
GTATCTCAAAGCTTCCTGAAGATGCTGAGCGTTTACTTGAATTTAGTTCTGTGGACTAACATCTAATTTTAAGTAAGGAACATTATCTTAACAATCTTAACTGGATATACT
TATAAAAATAATATTTTGACATGATTTGGAAGAAGTAACTTCTTAAAACATTCTTTGCAAAACTAGAACAGAATATTAATTACACAAACTGCCACATTTGGTAAGTGAAAT
GAAGGAATCATTTATTTGCCACATTTAAAAAAGGAAATTAATTTGTCATGTGATCATGTTGGAAACCATTAAAACTGATCCCTCCTTTGACATCTGGCTGATACATAGTAT
ATTTTAAATATGTAGTTTTATTTACTTTAGAAAACTTCTTTTTCCTTTAGATAATCAATTATGCACTGGATTGATGTGGGTTCAGCATTGTGTGCTAGGGGTACCCTAGGG
AAGATCCAAGAAGTATAAAGTGTTAAGGATACTAGTTTCGGATTTCCTTTCTGGTTAATTATGCTATCAGATTAATAGGTGAATCAAATAGAGTTTTTCTTTAACATTTGT
TATGAATATCTACAAATAGGTTATTGAAAGGTTGGAAAAAGGGGAATACTATATTAACATTTTAGAACAGTTAAAATGGCCAAAATAATCATTTTCCAAGTAAATCTTTTT
AACTACCATCAAAAAATCTTTTTTTTTTTTTTTTTTACCAAGAAGTGGCACTACTTAAAAAATCTCGAACTTCCAAGTGTTACGTATAAAACACACACCGACTCACTGACT
CCATGAAGCCTTGACTCAAGAAATCCCATTGTACATATAAGATTTTTTTTTTAATGGTCTTAAGACCTCAAAATTTCCTGCATGGCATGACTATTTTATTCCTATAAAGCT
TAAAACATTCTTTGATTTCCACTATAACGAGGGAAAGTTTCACATGCTCTGACTAGGAAACTGAGATAATTTTATATTTTAATTTGTAGATACTGACCTAAATTTTTGTTA
TAATTGTTTGTTGCAATGCTTGAATTTGCTGATAAGGTACAGTGAATTGAGTGTGAATTTGAAATGCGGCAAAGAAAAGCTCCGTCCTTTTCACTGAAATTACTTGACATT
AAAATGCTAAAGATACCATCTTTAAAAATAAAGGAATAGTTTTATTTTTTAAAAGCGAATAGCTTTTAGGAGTTTCATTTTGGCTGTAGTCCAAGTTTATTATACTGACAG
GATTTTGTCCCTTATGTTAAAATTTTTGTACCTTTGCCTACAAAAACACGGCAAAATATCTTTGTATATAATCCCTTGGTTTAAAATGTAGAACCGTTTATCTTTTGACTC
CGAGTAGGTTTACTTCCATAAAAAAGAAACATTTTATGCTTCTAGGACCTCCGCCCTTGCTTACATTTCCTTAATATTATAAAAGGATAGCTAAAGTAATCAGATCTTATT
GATGACACGGGAGGTTTTTAGAAATTCATTTTCAGAGGCACTTTAGAAATTGGACTTTCAGTATTTTTGTGAACCAACCCCTTAAAAAAATCTTTACTAATTAACTTTTGT
AATTTCTTGTGAAAGAAGCTAAACTCCAAATTTAAAACACTGTAATCAGAAAGGATGAGGTCATATAAATGGAACAATGGCATGAAAAGTTGTTTTTTTTTTTTAAGTCTA
AATACTTTATAATGTATCTGCTTACACTAAATAAATTGTTGAATTAATCATCCAGGTAATTCAGGCTTATAGGATAGTATTTGTCTAAAAATATTTAAGTACTTGCAATAA
ATCAGCATTTTTTTTGAGAGGGATGAATTATCCAGGTAAATTTCCTGATTTGATTCTAGCATTTACTAATGTACTGTGCATCATAATTCCTAGGTTTATGTGATCATGGTA
CTTTTCTTTAGCTGTAGGTACTTCACAAAAAATGTATATATATATTCTTTGAAAACCAAAATTTTTCTTGACTTTTGGGGCACATATGGCCAAATAAGGTATCTCCCTTTT
CTAATCTTTGGAAATGGGTTTGCAGTCAAGCTTGCAATTTGCTATAGGAGGCATTCTCTAGTTAGTTTGGCAAGAAAGGAGTGAAAACCCAATTTGGCTTTAAAATGTAGC
ACATTAGTCAGTAACAGTTTCAGTGAGGATATTTAGAGTGGCTTTGAGAGGCCGTGTGACACCCAGAGAGAGTCCATTCACGGAAATGACTTATTTACAGTTTGTTATAAT
CTCTTTAGTTAATCATTAAATCAAGTAGCTTTTATTAAATGTCAATATGTATGGTTAATATGACTACATAGGAATTTTAAAAAGTCATATTGCCCCAAATATTCATGTTTG
TAAAGGGTATATTTGTAGTTAATATGAAGTGGAGCTTGGAAAACGTATTTGAATATTGGTAAACATTTATAGGACAGATTAAATGTGTTGTTTCAATACATAATGCATCTA
CAGTGGTATGAACCTGAAAGAATAGCATAACCTTATTTATGGATGCTATATGCCAAACCAGAGCTAACTTTTGATATGTGGCAGCTTACAAGGATGGATCTTTATCGTGTA
TGATTTATAAATATATATTACTTAAAACTGTAAAACAGGACACATTCATTTTATCTTAAAAATCATATTTAATGCAGTTTACCTTTGAGAGGATTTTAAAGACCCAAATAT
TTTTGT
>chr1_246885346_246886906
AATCTGAATTTGATGCAGAACCCACTAATACAAAGGACTGACTTTACTGACTTAACGGCCAATTGTATATTGCCACTGTCTATCTCATCAATTCCATTTTATTAACAGATA
CGATAAAGACTTTATAGTTTCAAAAGATGTACTTACCTATTAAAAAGCAAAACAGTGAGGTGAAGGATAACATCGTTACCACTGGACACTGTTGGCTTCATTGTCTGAATA
TATCTGAGGGCTTGTCTGTGCTCGCCCTGACTCATGAATGCCTGAATAATCTTTGAATGTTGCCATGACAAAGGTTTTGCAGTAGCTGGATGAAACAAAAGATCCAAACCA
CTCTGGAAATAACATGAAAAATGTTAAATATAAATATAATCCTATACATTTAGACAAAGTAGGTAAACCTAACACTAAAAACCACAAAAATCCAGATAAGACTCGTTTAAA
TATAAGCTGAAAAAATCTACTTTAATCTGTGCTATATAGAGTTGGCTCTCAGTATCTACAGGATCCATATCTGCAGACTGAACTAAGTGCAGATAGAAAACATTTGAAAAA
ATAAGGCTGGGCACGGTGGCTCACGCCTGTAATCTCCGCACTTTGGGAGGCCAAGACAAGCGGACTGCTTGAGCTCAGGAGTTCAAAACCAGCCTGGGCAACATGGCAAAA
CTCAAGTCTCTAAAACAAACAAAAGTAAGTTTAAACAAAAAAAGTGCAGTGGCTCATGCCTATAATCCCAGCACTTTGGGAGGCTGAGGTGGGCAGATCAGTTGAGGTCAG
GAGTTCAAGACCAGCCTGGTCAACATGGTGAAACCTCGTCTCTACTAAAAATGTAAAAATTAGCCAGGTAGGGTGGTGCGTACCTATAGTCCCAGCTACTTGGGAGGTTGA
GGCAGGAGAATTGCTTGAACCCAGGAGGCACAGGCTGCAGTGAGACAAGATCGTGCCACTGCACTCCAGCCTGGGTGACAGAGCGAGACTCCATCTCAAAATAAATAAATA
AAAATAAAAAATAACAGTATAATGATAAAACATAATACAAATAAAAACAATACAGAATAAACTATTCACACAGCATTTACATTGTATTAGATGTTATAAGTAATCTACAGA
TGATTTAAAGATCAAGATCTAGAGATGACTTAAAATACCCAATGAAATGTAAATACCATGTAAATAATTGTTATAGTGTAACATCTAGGGAATAATGACAAGAAAAATGTC
TGTACATGTTCAGTACAGACCCAATTTTTTCCCCTGAATATTTCTGATCTACAGTTGATTGAAGCCACGGATGTAGAATCCATGGACACAGAGGGCCGATGGTATACAAGA
GGATGTGCATAGGGTATATGCAAATACTATGCCATTTTATATAAGAGACATGAGCCTCTGTAAATTTTGGTATGTTTCTGGATCCTGGAACCAATTCCACACAGATACTGA
ATGATAACTGTATTTTAAAGAATAAAAGCTTTATAAAAAACCTGATACCTCTAAGACCCTATCACACTATTTTATAAGATCTTCCCATCACCAATTTCATATATCAAGGCC
AAATCTT
>chr2_588556_591425
CCCTTGACTATTCCCTTCGCCTCTGAAAATCCAGACAGGATGCTACTGTTTGTGGAAACGTGTATGTCCTTCGTGTGTTTTTCACTTTGACCATAAACTCATCTGCAGCAA
AAATGTATGCAGAGACCCCATGTGCACCCAGGGTCTGCAGACGTCTCTGAGAGTTTGCGTCTCGGTTCCCAGAAGGTGCGGCAGCTCGGAAACATGTGCCACTGGTTTCTT
GTCTCGGTGCATTTTTGCTCCCCATGGACACGCTTGTCTCAGATTTTTTAAAACGCCAAGGGTGGGAGGCAGCATGATGCAGAAAGGGCAGAAAACGTAAGGGCTGGATTT
GGGGACCCTTACTAGACACCTTGGGGCATGCAGCACAGTGCAGGCCCACACACGAGGTACAGAGCCGCAGAATGTTGTAATAAATGAAATCATGGTTTTTGGCCAGAAAAA
CCATGGGAAGCTTTATGGAGACGGCAAAGCTTGAGTGGGGCCTTGAAGGTGGGCCTTTTCAAGGGGGGTGATAGGTGAGGAGGGGTAGTCTGGGATCCCGGGCGGGTTCTG
CAGGTTTTGGACACACTTCTATTGGTGCAATCCGTGTGCAGAGGTGATAGTTTCATGACTGACATATTTAGGTACATGTCACATCCATAATAATACTGTGTAATAATTATA
AAGCCAGCATTGAAATAATAAGAACCACCCACTAGCACAGCCAGTAAAAATGAGATAGATTTCACTTTCCCTTACAGTGAAGCAAAGATCACAAATCCTTAAAGTAAATGG
ATTTTCTCATTAACCCACATTCCCCCAAAAGCTTTAATGGTGCCTACTGTGAAATGAAAATGGAGCCTATTTTCCTTTAAGTTTTAAGTAAACTCTTAATTCTAGCTGGGA
TTCATTGCCTTGAACCCACTGTGACATTAGCTGAAGGAGGAGCCCAATTAAGTTTTTAATTTTGCTGAGTGAGCCCTCAGGTGCGACTCATTTGCTAATTAAGTAAAGCGA
GGGGATTCAATGAGTGGCGCTGTGAGTGCGGCAGCCCCAGAGCAGAAGAAACAGGTGCAGCCCCATAGCCACCTTAAGTCAACTGTGAGAAGGTTCACACTACATGGAAAA
CAAGAAAAACCTTTAGAAAGACAGTCTCCACAATTGCCAAGGACAAGATGTCCTTTTAGCATGCAGGAATGCAGTGAGTAACTGGGCTTCTCCTGTTTCCTGGTCGGCAAG
GTCCCAGGCAGCGTTCCATTTGTAAGGCAAGGTGTGGATCCTTAATCCCTGGGAGCCACAGGTGTAAAAGGCATTGCACACTCTGCCAATAGTTCCACTAATGCAAGTTTT
TGGTTACTTTCTCTTAATGAATACTGAGATTTCCTTCCTTAAATACGATAGAAAAGAGCACCTGAGCTAGGGCAGATGACCAGGAGGCGCGCCAGCCTTTCACAGCTGGAA
AGGCAATTCTCATCTCTCCACGCCAAGTTTCAGAGCTTATTTCTGCCCACTCACCAAGACTTTCTTATTTTCTCAATGATGGGTTCTAAAGTCTAAGGCAAAAGTAGATTA
TTAAATGCAGGTGCCAAGACCAGCTCGGTTGGGGAGACCCTAACCCAGCAGCGCTAGAGGAATTAAAGACACACACACAGAAATACAGAGGTGTAAAGTGGGATATCAGGG
GTCTCACAGCCTTCAGAGCTGAGAGCCCCGAACAGAGATTTACCCACATATTTATTAACAGCAAACCAGTCATTAGCATTGTTTCTATGGATATTAAATTAACTGAAAGTA
TCCCTTAAGGGAAACGAAGGGATGGGCTGAATTAATTGCAGCAGGAACACGCCCTTAAGGCACAGATCGCTCAGGCTAATTGTTTATGGCTTAAAAATGCCTTTAACCAGT
TTTCCGCCCTGAGCGGGCCAGGTGTTCCTTACCGTCATTCCTGTAAACCCACAACCTTCCAGCTTGGGCTTTATGGCCATTATGGACATGTTACATTGCTGCAGAGATTTT
ATTTATGGCCAGTTTTGGGGCCAGACTTTGGGGGGCTTGCTCCCAACATGCAGGCACTGTATTTTTCTGTTATTTTAGGCACATGTGCTGGGGTGAGGCACCAGTCATGAA
AGCCAAGTCCACCGAGGTCCTGGGAAACAAGGTCTCAGCACAGGCGGAGAAACTGGGAGCCTGGAAAAGGGAAAGAAGTTGGTCCACACTGCACAGGGATCTCCCCTTCTC
ACAGAGGCTCAGGCCCGGCGTCCCCGCGGGAAGCACTTAGACAACCAAACACCTGAACAGGACGTTTCTCCCAGTCAGGCTGGACACGCTGGAGAGTTAGGAGGGCCAAGG
GCGAGACCAGCTCCTATGTGGGGAAGGAGACGGGGCGAGGAGCTCAGCCGCTGAGGCTGTTTTGATAGAGATGATGGCCAATTCTGAGACACTGAAAACCACAGCAGAGGT
TTCTGAAGTCTCAAAGGAGCAGAGAAACAATACCTGGGTTTTGGTCTCATGCTGGACCAGAGGCTCTGCTGAACAGTTGAGGACTTGCTTAGAATCTTCAAATGGCTACAG
CTAGAAATTAGGGGAAGCAGGAACTATAGATGCTTCTAACACATCATTCCCTGATTGCATTAAGGTGATCCACCCTTATCCTCGCAGTCAGAAGACACCTCCTCATGGACT
TCTGACTGCTGTTGTTTCAAAGGAACATCCAATTTTATGCTGCTCATACATATTTGAAAAAAGAAAACACAATGCAACTATGTGATTAACAAAAGAGATACCTTCAACATA
ATGATATAAAAGTTGGAAAGTAAAAAGAAGTGAAAATAATATCATGAAAAATAAACCTGGAGTAGCTCTGCTAATAACAGACTCTACGGCATAAA
>chr2_675724_676103
GCCTCTCACTCCTGAGTCCTCCTGGGCTACTCACCAAGTATCCAGAGAGCATTGCCAGGCCTCAGAGAAACATGGGGACAGGAAAGGGAGAAGGAACCAGGAGGATGGAAA
CAGGATTCTCCCCTCAGTGCAACTATAATTCATGGAATTCAAAGTTCAAGCACACAGAACTGAAGGCATCTCTGATGTGCTCCTTTCGTTTGTGGAACAGAATCATGTTTT
TAAGGTGGGTATAATTAAAGGAATTACCATCCTTTACGATGATAATTGGTTATGATAATTGGTGACGACAAGGAAATTAAGACGATTGCTCAAAGAGATGCACTTGGCTCA
GCCCCAAAGGTAAAACATGAATCATCATTTCAGACTCCTTAGTCAGC
>chr2_4204434_4210745
GAGAGGAAAGAGCAAAACAAATTTCAGTTCTCTCACAAATTTCCTGTGGTCACTTGGAAATGCACATAATGTATTAAAACATTCAAATCACTTTTTGTCAGAGAAGAGATG
CTATTCAGCACTACTGATATTTGGTTGAATTTTCTGGATGGGAATATCTTACAGATCTTTTTGGATATAGGAGCATCGCTTTTGATCTGGAACAAGGTGAATTTACTTTTG
TAGTTACTATGGCAAAATAAAATAAAAAGGGGTGAAGTTGACGCTAAAATTGATGCCCATATTCAAGCTAAGATTTGAATAAGTGATTTAAGCATTTTCAGTGAAACTAGA
CTTCTCTCCCCTAAAAAGAATTAAAAATATAAGGAAAATTAAAAACAAAACTGGTAGGTTAAATGATATTTGATTTCTAAAAAATTTAATAGAACATATTTCTGGATATTT
TTGGGGAAAGGAAGAGAACATGGTTTTAATAGACTTAGACAAAATGAACTGCTATTAAGGTTATGGCCAGAGAATTTCTAATAGACACAGAAGACTCATTTCTCTGTTTCA
GTCCTTGTCTAGTCAGGAGGTAGCACCACATCATCATTAAAAAAGATACTTTAGTATAAAGGCTTGTTAGGTAGATTGAAATAACTAATGGATAACTGGAAGGCACAAAGA
AAACACTAAAATATCGTGGAAGTATTAAATACAGAGAGCAGATACTCCCTCAACATGTTTAGGAAATGAAGGGAAGAGGTTGGAACTATTAAAATTTAGAAGATGTCTCCC
TGACACAGAAATATTCCAAGCCTGTGATAAGCCCTCTCGCCCTGAACCCTTAAATATTCTTAGTCTGTAAAAGAGAATGCTCCTGGCCAAAATTGACCAGAAGCCCCTCTC
AGGTTTATTCTCCAAAATAAACCTGTCTTTGACTGTTGAAAAATAAATAAATAAATAAATAAATTAATTAATAAAATTTAGAGGATGAAGAAGGTTGCTTGCAGAAATGAA
ACTCAACAGAAAGAGAGACAGAGACTTATCAGACTTATTGGATTGAAGAAGAGGTCCTATGGGACTAGGACCCTAGACTTCTCAAGATAGGGCACTGGTTAGCTGGTACTG
GTCTCCCTAAGGGCTATGATGAGGTTGATTCTGTACCTATGGAAACATTGCAAACTGATTCAACTTTTGCTTCAGGATACATCTGCCACTGCTGCTATGGTGGTCTTTAAA
TATGTTCACAAATTTTTTGATATTTACTCCCTCTTTTAGGCAGTAGTGTTTAGTTTCCCTCCTGTTGAGTATAGGCTGGACTTAATGACATGTTTGTAGCAAACAGAATAG
ACCAGAAATGACAGTGCATGATTTCAGAGAGCAGGTCACTAACATCAGCATAGCACCCTCACAGCATGCTCTCTCATGTGTGCCTGCTCTCCCTTTCTTTCAGATAATTTG
CCCTGGGGGAAGATGATTTCTGTGTAGTAAGCTCACTTAGGCAGCCCCATGGAAAAGTATACATGCAAGAAACTTAGGCCTTCTCCTGAGAGCCCTGAGTGATCCTCCAGC
CTCAGGTAAATATGCAGCCCTTACTGACACTCACAAGAAACCCTGAGTCAGAACTGAAGCAGGGCAGGTGAGCCCCCAAATTGGGACTTAGCCTGGGAGGGTTCTTGGCTT
GCCCAGGAAAGAATTCAAGAGCCAGCCAGTCATGTTAAACAGGAGCTTTTACTGAAGCTGCCATGCACAGCAGCAGAGGTTCTGCTTCTTGTGGAGCAGGCCTACCCCGTG
GGCAGTGTTCCCAGAACAGCAGCTCAGAAGCAATGCTGTGGTCAGATTTATACCCATTTTTAATTATATGCAAATAAGGGATGGTTTATGCAGAAATATCTAGGAAAAGGG
TGGCAACTTCTGGATTGTCAGGATCATTGCCATGAAAAGGAGCGGCGGTAACTTCTGGGAGTTGCCATGGCAATGGGAAAGTGACATGGCACAGTGGTGGGCATATCTTAT
GGAAAGCTGCTTCCACCTTCGACCTGTTTTAGCTAGTCCTCAATTTGGTCTAGTGTCCAAGCCCTGCCTCTGGAGTCCAGTCTTTCCTCCTACCTCAGAACCACCCAACCA
AGCTGAGCCTACTTCCTTGACCAAAATAAATTTTGAGATAAAATATTTTTTGTTTTAAGCCAGTAAATTTTGGTGTATTTTATTAAACGACAATAGAAAACTAATATAAAC
CATATGAAGAAGCAAAGCTGAGTTGCACTGGTAGGAACCATGAGCAAAGAGGAAGGGTGGTTCCCTTCTCCTGCCTGTAGCCTCTCCTCCCAGCACCCCCAGCACCAAGCA
CTGCTCTGCTTGCCTAGCAGAGTCTAACAAGTTAGATAGCAAAGCAGAATGCAATTTGCAGGACCTCACATTTCTAAAGACAGTAGCCTAATATAATAGCTAGTGCCGTCC
ACCTCTTTGTCCACCTAGCACTGACACTTTGTGCACACATTGGAAATTACCCCAAATTCTATGATTATGCATAATGAGATACAGTGATCATTCACGCAATGTAAGACACTC
TCACCCTCTTCTGATAATGAGGAGACAAGAAGTCTCAACCATCTGTCTTGCTGAACAAGCATACTGTCCCTCTCTGGCGTATGTTAATTACTGTTTAAATTCAGTCATAGT
CCCATCTAAATATTATGTTACCCAAAAGATAAATTGTATAGGTAAGCTAGAACAAAGCTTGTAAAATACAATAAAGGAATGTGGGGAGAGATGAATACATATTAATATGTA
CAGATGGACACACGTACACATGTAATCAACAAAGAAAATATACATGGATATTATAGTCCACATTTATGTAACTAGCCGTAAGGTTGTAGCTGATATTTGTAATTTCCCTTT
CTTTTTATATTCATGCTTCCTTTACCCTCAGCTTAGACCTCAGATTATGCTATTAGTGGGATATAGAATAATTTTTATTTAACCCAATACCAAAAAGTTTTTTCTTATGTT
TTGTTTTAAAAATTGTACTATTTTAGATTTTACATTTACATCTGTGTTCTATTTTCATATTTTAAATTTTATTTTTAATGTTGTGGGAGCTGTAGAGGTCCTTTTGTGTGA
GTGTAGAATTCCCAATTTTTTTCAGTACCACTATTGAAGAGACTATCGTTTTTCCATTAAATTGTTTTTCATTGTAAAAAAATTGCCTGGCCAAGTATTTTGGGGTCCATT
TTTAGATATGTTCTGTTCTGTTAATCTACATTTATTTTTTCATCAATACACACTGTTTTGATTACTGTAACATTATTATAAATCTTGAAACTTGGCAATATAAATCTTCCA
ATATTATTCTTTATTGAATACTCTAAAAGTTATTCTGATTCCCTTATCCTTTCATTACATTGTAGAATTAGCTGATCAATTTCTACAAAAATTCTGTTAGCTTTTGAATGA
AATTGCATGGACTATATAAATTTGGAGAGAACTAACATTTTGCAAGAATTATCATCCAAACTACGAACACACTATATCCCTTATTTAGGTCTTCTTCTTCCTTTTTTTCTT
CACTGTTAATCATTGTTAGTATACAGATCTGGCACATATATTTTATTAGATTTATACCTAAGAACCTCATAGTTTTGTTTCTATTATTAATAGGAATCTCTTAGAATTTCA
ATTTTCTATTTTCATTGCCATACAATTGTTTTTTGTTTGTGGATCTTGTATCTTATACCTTGCTAACATAATTTATTAGTTCTAATGCTTTTTTTCATATTCTTTGGGGTT
AACTATATAAACAATCTTGTAGTCTGTAAATACAGGTTTATTTCTTCCTCTTCCCTCTGTATGGTTTCCTTTTTTAAATTTCCTATTCTTGTCATATTGCACTGGTTAGTT
TGTCCAGTAATATGTTGAATAGTAGTGGTAAGAGTGGATAACCTTGCCTTTTTCTCTATTTAGGGGGAAAACATTCAATCTTTCATCTTTAGATGCTATGTAAACTGCAGA
TTGTTTAGTAGACAACTTTCACTAGGTAGTCAAAGTTTCTGGGGATAAATTTAATAAAAGGTGATCAATACTTCTATACTGAAAACTATAACAGATTTCTTAAAAAAATAA
AGAAGACCTAAAGAAAAGGAGAAATATACCATGTTCTTAGACCAAAAGACTCAGTGTTGCTGTATATTCTTGTTTTAATCTATACATTCAGTGAAAAGCCAACCAAAATTC
CAGACACTTAATTTTTCTTGAGAAATTGAGGACCTCATTAAAATAATTTAGGGATATAAAAATAACTTAGATAATAAAATAAGGATATTAAAAAGATCATATAAGTTAATA
AAAACCTAAATAATGCATCTAAAAATGGATGCATGATAATGCTAGAAATAGGTAATAAAACTCTCAGGAGGAAAATTTCACCATAAAAAATAGGAAGTATGAAGGTTAGAA
TAAGTTAAAATAATTTCAATGTACTTTTTAAAAACATATGACTAAATGATGAAAGGAAGTCGTATACAAGATTAAGAACAAGCATTTTTTAAAACCAGGAACACTAAGTAA
AAAATAAAAAATAAATTCAATTAAAATTTGGAAAGTAGAATAGCTAAATAGAATAAGAAATAAAGTTAAATAACAAAACAGGTAAGATTTGAAGAGGAAATAAAGTCCAAG
GTCATTCAAGTAGCATAGAATTCTAAGATGTGAGCAGAGTAGGTGAATAGCCGAGTAGATCTCCCAAGGGCAGAACCAAGAAGGCTACTTCTTACCCTTAGCCCACATTCT
TAAGCTCTTGTCTGACCCACCTCTACGCTACAGGTTTGCGTTATACCAGCGGTCAGACAGAAGTCTGCATGTTATTCTTGGTCTGAACCAGAGTGACAGTCCTATATGTTT
AAGTGTTGATATTATATATATATATATGTCTTTGTTAATCCCAAAATCTACTTTCTGTGAAAAAGCTTTAATTTCCAAATATTTTCTTGCATTTATTTGAATGATGCAAGT
ACTCAAGCCTTGATACTGCTTTCTCTTCACTTCTTCCTAAAATACACCTGTCCATATGATTCACATCCCATTCAGAAGTCAAATAACTAGGAATGGAAAAGGATAAATTAT
TTTCTGAAAGTCTCAAAGGATAAATTAGTCTCTTATAGAAATTTTATTACTAGAATGTGTGATTCTTGACTTTATTCCAAATTTCTTTCCTCCAAGTCACGCCACTTTCAT
TTTTTTCTTTTACAAATTTATTAAATTATAAAATATCTATAGATTTGTGCATAACTATATGTTCAGTTCAATTGACCTTTACAATGTGAATATCTGTGTGTAACCAGAAAC
CCAGGTCAGGAAACACATTACAGCATCCTGTCACTCTCTCCATGGTACTCAGTGCTGTCCAGATTTAAGATGCGAGAGATTGGTTTTGCCTATTTGTCAACTTATAGATAA
AACTTTATCATATGTCCTGTTTTGTGTCTGAATTTCTCCACTTAGTATTATTTTGTTTAATTTCTGTGATTGTTCTCAGTTAGACTTACTTCATTCTCATTTAAGTAGGGC
CTATTATGAATATTTAATTTATCAATTTTGTCGTCGATGGGCAGTTTATGTAGTTTACATTTTGGAGTTATTACAAATAGTGCTGTGCTGAATATTTTGGTACATGTGTTT
TGGTAAAGATTGTACACATTCTGGTAAGAACATATTTTAGAGTAGAATCAATAAATCATTCAACATGCATATGTTCAGCTTTAGTAGATATTACCAAATAGTTTAGTTGAT
TTAGTTTAATTGGTTTGGTTGTACCAGTTTATACTCCTGCAGTGGTATATGAGTGTTCCGAGTACCACTCCACATCCTTAACACAATTGGTATTTTCCGCCTGTTAATTTC
AGCCGTTAGGGTGGGTTTGTAATGGTATATTACAGTGTGGTCTTAATTTACATTTCCCTTGTAATTAATAATATTCAACACCTTTTTATATGTTTATTGGGCATTTGAAGC
TTCTCTTTGTAAGGTACCTCTTCAGTTGTTTTGATCTTCATTCTGTGGAGTTCCCTGTCTCTGTTTTTGCATTATAGAAATTTTTAAAAGTTATTTATTTTGGATATGGGC
ACTTTGTTAGAATTAGGCATTGTAAATATTTTCCCATGCCCTATGGATTACTCTAAATTTTTTTTTACACCAACAGAATTGCATAATTTAAAAATTATTTCTCACTCTGTA
GTTGTCAAGAATAAATGTAGAATGCACTGGGAATACAATATTCTGAGATAGGGAACAATGACAGAATAGCCCAGGTGTATTAGTCCGTTTTCACAC
>chr2_4663841_4665383
AATTCACTTTGTTTTTTTATAAAGGGGTTATCATTACAGTTTTGATCAGCACTGATGTCCTTATGAGCTGAGCTAATATCCACAAATGTCCATTAGCACAAATCTATTCCT
CAGAAGTTCTCTTCAACTCAAATGGTCTCACGAGAGGGGTGATTTCCTGTGAGGGTAAAATGAGTTGTACATCTATTTTCACAAGGAAGATATGTGTTTCTATTTTTAGTA
AAAAAGAAAGGCCAAAGCTTATTTCATTACTCTTTTCTTTTTTTTTTTAGACAGAGTCTTACTCTGTTGCTCAGGGTGGAGTGCAGTGGGGAGATCTTGGCTCACTGCAAC
CTCCACCTTCCAGGTTCAAGCGATTCTCCTGCCTCAGCCTCCCGAGTAGCTGGAACTACAGGCACGTGCTACCACTTTCGACTAATTTTTGTCTTTTCAGTAGAGACGGGG
TTTCACCCCATTGGCCAGGCTGGTCTTGAACGCCTGACCTCAGGTGATCCATTTGTCTTGGCCCACCAAAGTTCTGGGATTACATGCATGAGCCATCTCACCCAGGCTATT
TCATTACTCTTTTAAACGCAAGTTTTAAATATTTTTAAATGGGAGAAATTACCATGTGTGAAATGTCACCCCAAACTCCCAGTATTCTTATGAGGTATGATCAGCCCTTTT
TGATATAAGTAGGTGAGTGAAGTTTAAGTAGTTTGTCCAATTTGGAGAGCTAAGAGTGTGGGATCTGGGTGTTCGGGCTGAGTCTGACGTTAGGGTTGATGGTCTCCAGGC
TATGTGGTAAGGTTTTTTTCCACTTTTTCTACTGATCAGAAAATCAAGCACCCTTAAGATTTTTAGATTATGGTTCATATAACAACACAGAGTCTCCCTCTTGGGTTTCCT
GTGAAAATGTAAGTTTACAAAGGAGTTTGACCACAGTGGCATCTTGTTTATGTTTTCCCTAATTCAATAGCCCCATTTTCACAAGAAGGCAACTCATAGTTATGTGCAAAT
CTAATTGACTCTCACTCTTTTAAAGGTGGCTTGAGTTTTTTAAGCTGGGAAAGTAACTGAAAAAGATTTATGTAGCTGCTTAAAACAGCAAATTTTCACATTACGAATTAT
CTCCCACTTGCTTAGTTTACCAAATAGGAGCTTCAGTCACGTAAAGCCTTGAAGAAATTTATTCGGTAAGCTTGTAAATAAGATTTGTATGGCAAAAATATCACACATTTG
GTGCCTAATTGTCCCACTAGACCCTTGGTATCTAGTACACCGTAATGAGCTGGGTTGAACATAGCCACCTGTCTCAGGTTAATGCTCTAAGATTGTGTCACCAGCAGGCAG
AAATTAGGTTGGCATCTTCTCCTATGTTGTAATTCTGTTGAGCAGGTTTTGCTGTGGAAGGTTTGATATTCAAAAACAAAGATAAATGTTTTCCTCCTTCTCAGGCAGTAC
ACTTTAGATCTGATGAGAGTCCAAGTGTCTATTAAGCACAAATAATAAATTTTAATGAAGCATAACTTTACCAATTATAGTTTTCTCTCACTTTCTGACA
>chr2_5023994_5024939
TGCATTGAACACGGGAGTGCAGGTCTCTCTTTGACATACTGATTGCCCTTGGATATATATCCGCAGTAGTGGGATTGCTGGATCATGAAATCTGATTTCTAATGCAATAGT
TCGAAAATGGGGTGTGATTTTGCCTGTCTCCTTAGGAAAATGTAGTAATGTCTGGAGTTTTCTGGTTTCCTTTTTGATTGTCAACAATGGTGGTTGCTACTGGCACCTATT
GGGTAGAGGCCAGAGATGCTGACCAGCACCCTACAACACACAGGACAGCCCCCAACAGAGAATGATCCAGCCCTGGATGGCCCTGGTGTTGAGGCTGAGAATCATGGAAGT
AGGCCAATGCGTGGCCTACCGCTGGGGAGAAACGGGCAGCTCTGCCCTCGTCTGCTAACACCGGCCTGTCACTCATAACCATCTCACACCTGGAACACAATTCTGCCTCCT
GCCTAGAGCTCACTTTCAGGAAACAAGGCAACGAAAATCAATTTGATGCCATCAGGCTGCTTTCATGGAAAGGCTCTTGCCACCTGGGACTTCTTACGTTGTCTCTGTTTT
CCTCCTCCAGAGACCAGCTGGGCCCCGGGGGCTGGCCAAGTTGGTGCCGGGAGCCTGCCTGGCCCAAGCCCCTGGAGCCAGCTGGGGCACATGACCGCCTGCATGTCAGCT
GTCTAGGAAATCCTGTGATTCGGTCACACGGGGGCTAGGAGCAGAGCACCCAGGCCCTGCCCTCACCCCTCACTCCTCACAGGGTGCTGAGGGCTGCCTTGAAGGAGAAAT
GAAATAAAATAAATGAGTAAAAATAAATAAATCCCGCATCTGTCATCATGGGGCATCAGATGTGCCTCCTTAGAGACACTTCCCAGGGTAGGACCCATTGCTATGGTGAAC
ACTCCTGGGGAGCAGGGGAGCATGCTGAGGAGTTTCAGGGGAGGGTGGCATCGCCCAT
>chr2_5478572_5480550
GCTAAGTAAAATGTGCATTTATATGTATAGATTTGAACATTACATATGTCTGTGAATGCATATATGTGCTTATCATATATGTATTCTTATACCCTGCCAACTAAGTTCTTC
GTTTATCCCATGAAGGTGCTTGTTTTGAATACTGTCCTTTTATCAACATTTTTGTGAATAAAGGATGAATTATACAGACATGGGCCTTTGCAATGCATACACTATTATTCA
TATGTTTTTACACTGATGTTTAGTCTATTTTTTTCAGTGTCTTGCAGCCATATGCGGCTCTTGATCTGCATAAGAAACTCTCCCAATGGGAGTTACAAAAATCTAGGATAG
TAGAATAGTAATCAGCATTCGTTTCATGACTTGTTCTATTTTGTTTTGTTTTTTTTGAGAAATCGACAAAATTATACATTATATCCTTCTACTAAAAATGGAAGGTTTTGT
TTTCCCAAAGCTGGATTCTTTACAGAGCCAGTGATTGGACACTCTTTTATAGGTAGAACTCGAGAGTTGTCTTGGTTGCTCTCAAAAGGAATCCTGGAAGAAGAACTGGAT
GCATCTTGGTCCTCTGTGAGAAACATAAATAAAGGGTTCAACTTCATGGACCGAGCACTTGCACATCCTCTGAGAATTCACCGCATTCCTCCCTGCATGCTTCCTTTCTTG
GCAAATGCGTTTCCCTGGGACCTTTTAGTACATTTCTTAAGTCCTGGAGTTAGGCTTTACCCAATAATGTTTGGACAAGCAGTCAGAAAGAGCCACCACTAGGCAGGGTTT
TCTCTATAAAGTCAACTTCCTGCTGGAATAACTTGGAGGCCGGGATGGCCAAAAACAAATCCGAGGGGCCTGGCTCCAGGCAGCAGCCTCTTTCACCCCCATGTGTTCAGC
CACTCCCAGAACCATTGTTCCTCTGGGTAGGAAATGAAGGAGGGGCTCTTCCACTTCAGCCAAAGAGGAAATGGGGAGCCTTTGCCTGTGCATATTGCATGAGACCGCCAC
CCCCAAATTATGCAGATAAGAGTGGTTGAATCCAGCAGTCAGGCACAGAAAGGGAAAACCCAGCTAAGTACAGTAATTATAAATCAAAGAGACCTGCCTGTTACGGGTGTC
ATTTGGAGAAGCTTGTGGGCTCATTTCCCTTTAAGGGCTGAGTTGCGGGACTGTTGTTGACTGTGATTTGAAACTCCCTCCCCTGTGGGCTGGTTGTCATCATTGTTCTCT
CAACACATGCACCAGGCTTGGCTTAATTAGTGGTGTGTTGTTGGGGTGGGCCAAATTTTATATCCTGGCATTGGGGGAGGTGTAAAGTTGCGGCCACAATTGTCTGGAGAT
GTTGATCAAATCCAGATTACGTGAGCCTGGGGCACAGTTGGCGCAGCTTTCCTTACCAAAACAGGCTAATAAACAAGTAAATAAGAGGGGAAATGCTCTCATGCTTATTAG
TGAGTTGGAGTCCCTCTATCTTTTTTTTTTTTTTAAGTAAAACTAGATCGTTTCTGAAATTTTTAGGCTTGACTTTGCAGCATGCTTTTTTTTTTTTGCTTTCTTTTTCAT
TTGCATATTTCCTAGGAGACAGGCTCCCATCTAACCGTGGATTAGGATTTGAAAAATCAGTAAATTTTATGCTTTTAGAATGTCATTTTCTTTGTGAAAATGGAAGCACTG
GTGGCTACTCCTTGTTGTAACTACTGTGTTTTCCACACTCCATGTAAATTAAAGTGTATATAAACACTAATGCTAGGAAGTTGCTTGATGAAAATACATACTGGATTCTGA
AATGCACAGAGACTTTTTTAAAAATGTTTGTCAAAATACACTGCTTACAGTGCATTTTCTCCCAATATCTCAGCATCAAAATTCCTCAGAGTAGGATAGATTAAGTGGTCA
TAAAATGCAAAACATATGCATACATATATACATGGATTTTATATATATATTTACATATATGGTAGAGCAAAAAACAGCATAAAACAATCTAT
>chr2_6630710_6631983
TCCAATGAGGCAGATTTTCATAATAACTTTAATAAAATCTTACTACCCCTTATTTTGCTCATGTTACTGAGCCATGATAAACTGCAATGTAACTGAGTGAAATGGAGAGTC
AGTTGAGTTGGGCATGGTAGGGAGGCATTGATGTGCTTTCTGCACTCTCTTGTTCAGTTATCCTGCAAGGGAATTCTCCAATCACAGCATATTCAGCTTAAATAACAGAAA
AATGGAAAACTTTACCTAGAAAGGGTGAATGAATCATCTTATACAATAATTTTGCTTTATAAATGAAAAAAACAAAACGGAGAAAGTCATTTGTCTGTGACTGCAGTTGCT
GGCAGAGTTAGATGCAGGATCTTGACTATGAGTATTAGTATCACTAATTTGAGAGGTCCAGGAAGATCCTAACATCCTGAAAAAAATGTTCTAGGAGATATGTATTCATAG
TAAGGATTTTGGCTTCATCAATTTCAAAAAGCTCATGACAGTGAAAAATATTGAGAGTTATATTCAAAGATCCTTTAAGCTCAAGGAGTCTCTTATTCTACAAAACATTCT
TTGGACCTGTGTTGTCTCTAGCGTAAGTTCAGAAGAAGCAGAAAAATAAAACTTTCCTTTTTTCCCCCAAATGGAAGTCTTATTTAAATTGAATTTCTTTCTTCCTTAGAA
CTTATAGATAAGCTTTTGCACAACAAAATAGTTCAAGGAACTTTAATAAGTTTTCAATAGATTCACAAGTAGGTTTTTATTTCTACCTTCCTTTAAGAAAATACATAGCAG
TACTCAAATCTTTATGACCATCAAATTTTACCATATTAGGAAACTTTTGTCTAATAGTAACTCTATTAAGTGCATTGCTCAGAAGGCCACAAAATTCCTAATATGCCAGTC
CAGATAGACTCATAGCATAGATAAAGCTGAGAGGACCTCAATCCCCATCTGGTGAAAGTCTCCGTCTACTGTTAGAAATAACAAGGACTTCCAAAGGGGAGTGACTTGGAG
AAGGGTATATTGCAGCTAGTGGCCAAGGAGCCCAGGACTAAAAAAAAAAAAAAAAAAAAAAAAAAAAGGCAGGGGGGTTATATGAGTTTTGGGACTCATGATGTTCATGCT
TCTTGGTACTCCTTCAACACTGGTAAAACATAGTAGGCATTAGGTGAGGTTCAGGCATGGAGCATAATATCATGGATGGAGAGATGAACAAAGAACTTTTCCTCTCCTTGG
ACTCATAAATGAATAAGAGAAAATAGACAGGCTTCTTCTAGAACATCTGTTGA
>chr2_10114704_10115990
AAATGAGCATAAAGATTGGATAGGAAGACGTAAAACTGTCATTCTTTACAGGCACCATGACTGTGAATGAAGAAAACATAAAGGAGTCCACAGATAAACCAAATTAATTAC
AAATTGATCAAGGTTGTAGGATTTAAGGTTAATAATATGAAAAACAATGTCTATATATATCAGTGCATAAATTTAGAAAATAAAAAAGTTAAATGATACTACTTATCATAG
AATAAGAAATAATAAATATCCAGGAGAAAAATTTTTTAAATGTGCAAGACCGCTATATAGGAAGCTACAAAAAAAAGTACTGAAAAAAATTAAGGACAACATAAATAAATG
GAGGGATATACCGTGGCCATGGATTAGAAGACTCAATATCATAAAGATGTCAGTTCTCCTAAAATTCATCTAATGATTCTAACAATGTAATCTGAATGAAAAGATATTCAA
AATGAAAATCAAAGCACATGGAGATGAAAAGTTTTAACATTCTAAATAAACCAGATCTAGGTAATAAAGGAAATCAAAACCCACATCTCAGACTATTTAAAAAATGCAAAA
GTGAGATCACTATCCATTAAAACCTGTGGGATTTGCCAAAACCGTACTCAAAAGAAAATGTAACAGCGGCCGGGTGCGGTGGCTCTTGCCTGTAATCCCAGCACTTTGGGA
AGCTGAGGCACGTGTATCACTGAAGGTCAGGAGTTTGAGACCAACCTGGCCAACATGGTGGAATTCCTTCTCTATTAAAAATACAAAAATTAGCTGGGTATGGTGGTGGGT
GCCTTTAATCCCAGCTACTCGGGAGGCTGAGGCAGGAGAATTGCTTGAACCCAGGAGGTGGAAGTTGCAGTGAGCCAAGATGGCGCCACTACACTCCAGCCTGGGCGACAG
AGAGACTCTGTCTCAAAAAAAAAGAAAAAAAAAAGAAGTAAACCCAACCAATATTTGAGAGGGGATAAGCAAAGAAATTAATTAGTTAGAAAGCAAGATGTGAGCAAGGGC
CTGGTGACATGCATGTGTGATCACAGCTACTTGGGAGGCTGAGGTGGGAGGATCACTTGAACCCACGAGTTCGAGTCCAGCCTGGGCAACGTAGTGAGATCCCAACTCAAA
AAAAGTAAATAAAACAAGAAAGCAAAATACACAGATGTCCCACACCAGGTGAACAGCCATCCAAGGAAATGCACACTACTCAGCAATAAACAGGAAGAAACTGTTGATACA
TTCAACAACTTGGATGAATCTCAAGGGCATTATTTCTAGTTAAAAAAAGCCAGTTAATCTCAAAGG
>chr2_13125517_13125837
GAAGAAGCCTAATAGATTTTTCAACTCTGAGTCTAATATAGTTTGACTGTGGAAAAACTGTTTAATCTCTTGAGTCTCACTTCATTATAAAATGGAGTATTACTATGTTCT
TCTAAGTGTTTATGCAAGCAATTAGAAGTGATTGATATAATGCAAGGTTGAATATATATTGTGTATGTAAGAAATATATAGATACAAGGAATGTATCAGTGGCCGGGTTTG
GTTTCCCTTGCTTGTGGAGAAAACAACAACCACAACAAAAACCAAACTCCAACTGTTTTTGTCCAGTGTCAATTTGATCAATGTCCCTCAGATGGTGTG
>chr2_14402508_14404023
TAGTATCTAATTCATTCCTTTTTTTCCGCTGCTGTTGCCTTTACTAGGAGCCTAGTATCCTGATTTTAAGAACTCTTCAGAAAACTTCAGGCTGGGCATGGTGGCTCATGC
CTGTAATCCCAGCACTTCGGGAAGCTGAGGCAGGAGGATCACTTGAGGTCAGGAGTTCAAGAGCAGAGCCTGGCCAACATGGTAAAATCCCATCTCTAATAAAAAAAAAAA
AAAATAGCAGAGCTTGGTGGCATGCACCTGTAGTCCCAGCTACTTGGGAGGCTGAGGCAAAAGAATTGCTTGAGGGTGGGAGGTGGAGGTTGCAGTAAGCCAAGATCACAC
CACGCACTCCAGCCTGGGTCACAGAGTAAGACTCTATCTCCAAATAAATAAATAAATAAATAAATAAATAAATAAATAAAAAGGATCAGCCTAGAGCAAAGATCCTAATAT
TGGTACCAGCATATAATGAAGGGACAGCTATGAAGAGGACATGAAAGCCTGAGAGCATCCTGCTGTCATAGACACAGGAGTACAGGGATGGGAACTCCAGCCTGAGGATGA
GGAAGAAGGTGTTTAGTTATATCACTAACCAGACACCTGCCTAAAGTGTTTCCTTGGCTCCAGGTATCTGTTCAGCATGAGGCACTTCAGCACACACAATCTAATCTCCAA
ATATTTTTTCAGTCTCACCTTTTATTCCCCCTCCCACTGCAGTCATCCTATAATCTAAATAAAATATAAAGCAGAGACTTCAAGCCTTTGCTGCCCCATGTCATACCCATT
CCCAGGAATACTGTTCAACCCTTACACAATTGGCAAATCCCATTTGGTCTTCACAATTTAAAGGACAGCTCCCTCTTTTGAGATCTTCTTTCTCTTTATAGGCATCTGCCT
CTGTACATCAACAAATGGTTTTTCATCTAAATATTATGTTTTTACGTGACAATATTGTAATTATTTATTTTTTTGTTTTCCCCACTAGACTGGGTTTTTCCTCCAGGAAAA
CCCTGGGTTTTAATAATCATTTTATTTCTAGCATCCAGCACTATGACTGAAATATGTTTGTATAACACATATTTTACTGAATTCAAATTAAACTATATAGAAGGAGGAGGT
TACAAGGTGGACATAAGTGAGAATGAGAGAAAAAAATAAGCAAAAGAAATTTAGGAATTAGAGATTTTTTACTCATTATCCTAAAATGTGAGTTTATGTTTCATAATAAGA
AGGAGAAGGGAGATGTGATATGATTGATGGGATAGGATGGAATGAAATGGGATGGAATGGGATGAGTACATCCTTTTCATTATACCTCACCAAAAATAATGCTATACTGTA
TTTGTGCAAAAAAAATGTGTGTATCACTTACTATATGTCACGCATTGTTTTAAGGGTTCAACACACATTAAGTACTTTAAATCTCGTAACAGCGCAATAAAGTAGGTACAA
TGGTTTGGAATCTTTTACGTTCTTTTGACAACTTCTGACAACTTTTACGTTATCAATTACTAAGAATCCACCA
>chr2_14835472_14837936
CTAAAAAAAACTACTATCTTGATTTTATGGTAATAACATCCTTGTTTTCCTATCTATTTTACCACCTAATGATACATTCTTAATCACTCTACCTGAATTCTATTTTGACCC
TTATATGAATGGAATGATACGGGGCACATTCTTTTATGCCCGGTGTCTTGTGTTCAATGTATTTCCAATACATACCCAGGTTGTTATATTGTGGTAGTTTATTTGTTTTTC
ACTAGAATATAGTATTCACATTTATTTATTTTTTTGTGGATGTTTGAGTTGCTTCAAGTTTGGGGCCATTATGAATAAAGCTGTTACAAAATCACATTTATCATCTAACAG
ACGTTTCTGTTGGGTAAATAACTTGGAATGAAATTGCTAGGTTAAAAGATTGCATAGAATCCTCAACTTACGTAGAAAATGTCTAAGTATATTCTAAAGTCACTGTACCAC
TTTACACATCTACCAGCATTAAGAATTCCAGTTGTTTCACAACCTCACCAACACTTGATATTGGGTGCCTTTCTAATTTCAGCTATTCTGATGGGTGTATAGGGATATCAC
TGTGGCATAAAGGCATAAAGTTGAATGCCTTTCCATCTGTGTGGTAATCATTTAGATAACTTATTTTGTGGAATGGCTGTTGCAATATCTTGTCCATTTATTTTTCCACTG
GGTGGTCTATCTTTATCTTATTGATTTACAAGAGATCTTTGTATTTTCTGTAAGAGGTTTTTGTTATTTACATGTACTCTCACTCTATAAATAGCTTTTGTTTTGTTTTTA
CTGTTTTAATGGTGATTATTGATGGATAGAAGTTTTTCATTTTATTGTGTTACAACTATAAATTTTATCTCATGGTTAATGCTTTTTGTGTCTAGGTTTTTTTAAATAAGC
TACCCCAAAGATAGAAGATATTCTTCCAAATTTGCCTTGATAAATTTGAGTATTTTGACTCTCATGTAAAGGTCTATGATTTATCTGGAATTGATTTTGCATATATCTTGA
AGTTAATAGCAAGTTTCTTTTCTCCCATGTGGATATCCAATCGTTGCAGCAACATAAATCAAGTGCTCTTCCGTGTGCGTGACTTTTCCTGCATTCCATATTCTATTACAT
TTGACTATTCATCTATATTTTAACCAGCTATCTTAAGTACTGTAGCTTTAAAACAAGTTTTTTATATCTAGCAGAAGATATATTAGCTATGTGAAGCCCTCTATTATTCCA
TATAAATAGCATAATTCTGCGTACAGTCACACAAACCATTGGATTTTGATGGGGATCACATCAAATATGTAGATACATTTAGGAAGAATTGATAACTTTCTTAGATTAAGT
CTTCTAATTCATGGACATGGAGTATTTTTCCATTTACTTCAGTATTCATTAATTTCTCCCAAATTTTCTAGAGGTCTTACACATCTTAGATTAATTCCTAGAAATTTGTTT
CCTAATTGCAAGAGGCAACTTTAAAATTTTATTTTTTCATGTGTATTTTTATTATTGCATATAAAAATAAATGCCTTTTATTCTATGGATTTTCTATTAGCAACCTTGCTA
AACTCATTTTTAAAATATTAATAATTTTATCTGTCAAACCTCTTAGATTTGTTACATACCAAATCACATCATTAGCAAAGAGTGAAAGTCTTATTTCCTTATTTCCATTCT
TATAACTTTTATTTGTTCCTCTCACCTTCCTGCACTAGCTAGACCTCTCAGGATTAAGAAAAAGCAATGAGAGTAGGTATTCTCTTGTTCCCAATCTCAAATGGAAAATCT
TTGTAGTAGATGCCTATGCAAAATTCTAAACTAAATATGAATACCGTGAACTCTGTAATATATGAAAAAGGGAAATATATCATGTCCAAATTGCATATTTTAGAAATGGAA
GTCCTTGAGGAAGCTGGCCTTCAATATTTCTTTTTAGTAATACCCTTGTCTGATTTTGCTATCCAGGTTTTGCTGGATTTATGAAACTGTGTAGAGAATGCTGTTTCTCCT
TTTTTCTAGAGAATTTTGTGGAAGATTCCTTCAATACTTATCTGGTAGAATTTGCTGGAGGAGCCACTTGAGCCTGAAGTTTTCTTGGTGGGAAAGCTTTTATTTATGAAT
TTATATCACTAATAGTAATAAAACTATTTAGATTTTATGTTTATTCTTGTGACAGCTTGGAAATTTCATTAGAATACTTAACTCCATTGAAATCTACCTTCTTTCTCACTT
TTTGCTATAAACTTAATTCTTTAAATTTTATATTTTATGAACCCTAAAAAAATTATATTTTCAAAATATAATATTTGTTTGGAATTATCCCCCTATTTACCATATTCCTTG
TATTTAATTTCTTTCCACATTGAAAACTTCTATCTGGTATAATGTTCTTTTTGCTGAAGAACACCTTTTAATATTGCCTTTAGTATTTACGCTAGTCTCCTACTGGAAAAT
CATTTGCTTTTAATTGGGCTGAA
>chr2_15761827_15762972
AAGTTGTCACTGAGCTGATGCATTATCTCACCTACTCTTTCAAGTAATATAATATGTAGTTACAACCATTTGCATTTTACAGAAAACAGAAACTTAATGAGTTAAAGATCA
GCCCAAGGTCACAGAGATAGAAACAAGGTGAAGAGCAGAACTCAAGCCCTTAGACAACTTGGGAAATGGCCAGTCCGTTGGCATCTTTAGCAATCAGAGTTTTTGACTCCT
AGCAACTAAAGCAATGCTGCCAATATGAATAGAAAGGGGTGATATGGTTTGGCTGTGTCCCCATCAAATCTCATCTTGAATCATAGTTCCCATAATCCCCATGTGTTGTGT
GAGGGACCTGGTGGGAGGTAATTGAATCATGGGGGCAGGTATCTTCCCCCGTCTCATTTTCATGATAGTAAATAAGTCTCATGAGATCTGATGGTTTTATAAAGGGCAGTT
TCCCTGCACACGCTTTCTTGCCTGCCACCATGTAAGACATGCCTTTGCACCTCCTTTGCCTTACTCCATGATTGTAACTTTCCTGAGGCTTCCCCAACCATGCTGAATTGT
CAGTCAATTAAACCTCTTTCCTTTATAAATTACCCATTCTCAAGTATGTCTTTATTAGCAGTGTGAGAGCAGACTAATACAGGAGGTGAATTAAAAGGGTAGCTCAAGGAG
TCCAGGAGGGCTAAGAACTAGGCCTGGGACAAATATCAAATGGCAAGACTGGACAGGGAGAATATGAATGCCTCTGCCATTGAACACTAGATGCTTTTACTGGCTCCACTG
GTGTGCCCAGCCTTGGATACTGGACTCTGGACTTGGCCATTGTCACCTGTTAAGTGGCCACTCCTGGCCCAGGAGCTCAAACTGCTGAAGCTACTGCTTCTCCTCACCCCC
TGCCTAGCATGAGAGAATGTCCTCCCGCTCCAGATCACCAGCCCTGGATCAAATTTAGGCAGTTGAAGCTGACGGGTAGAGCCCAGGATACGAGCTCCTGCTCTGTCTGGA
GGCAGGTGGCAATATCATGACTGGTCATTTTCAGCTTGTATTGTAGGAGACAGGCAGACACTGCCTCCCACCAAGACTCAAGGGTGGCCAATATCCCATACACAGAGAAGA
AGTTCAGGTTTCTTTTCTTATCAATGAGAATGACAA
>chr2_15899628_15902147
ACAGCTCCTGCTACACATGTCGTCATGTAAACCCCTCATCGAATGTGAGCTGTGCTTAGTGAGTGACTTCCAGAGAACAGGATAAGGGAAATGTGATGGTGAGTGACTTGG
ACACCAGCGTTCCCAAAGAAAGGGAAAGTGGGGGACAGAAAAATATTTGAAGCCAGGTGAGGTGGCTCACGCCTGTAATCCCAGCACTTTGGGAAGCTGAAGCGTGCAGAT
CACCTGAGGTCAGGATTCGAGACCAGCTTGGCCAACATGGTGAAACCCTGTCTCTACTAATGACACAAAAATTAGCTGGGCGTGGTGGCCTGTGCCTGTAATCGCAGCTGC
TTGGGAGGCTGAGGTATGAGAATTGCTTGAACCCCAGAGGAAGATGTTACAATGAGCTGAGATTGCACCACTGCATTCCAGCCTGGGGGACAGAGTGAAATTGTGTCTCAA
AAAGAAAAAGTATATATACATATTTTTTTTTAAAGAAATAACAACAAAAACCTTCCAGATTTGATAAAAATTATAAACCCACAGATTTAAGAAGCTAAAACAAACATGGAA
AAAAAAAAAAACCTATACCAAGCCATAGTATCATCAAATTGTTTAAAACTAGTGATGAAAAGAAAAATCCTGAAATTAGCCAGGGATGGGGGAAGGGCACATTGTATACAA
CAGAAAAAAGACACGTGAATATAGCAAATTCCTCATTAAAAACAATGTAAGCTTAAAGACAGTGAAGCAACATCTTTAAAGCATTGAAAGAAAGGAAAAACTGTCAACACA
GAATTCCACATGCAGTGAAATTATCTTTCTAAAAACAAGGATAAAATAAAGACTTTTTCAGACATAAAAAAGCTGAAATAATTCATCACCAGCAGACCTGCACTATAAGAA
TCGTTAAAGGAAATACTTCAAGCAGAAGGAAAACGATACCAAATGGAAATCTGGATTTACACAAAAAAATGAGAAGCACTAGATATGGTACATACATGGATAAATATAAAG
GCTAATATTATTATTTTTGTTATTGACATTTTTAAAAGGTAAAAGTGATTGACGCAAAAATATTAACAATGTATTTTGATGTTTGTTGTTAACATATATACAGGTAAAATA
TATGAGAATAATATCACAAAGTCCTAGAGGGAAAAAATAGAAGTATATTGTTGTAAGGTTCTGATACATGAAGTAGTATAATATCCCTTGAAGACAGCTGTAGAAGTTAAA
GATATATACTATAGACTGTAAAGCAACCTCTAAAATAACATCACAAACAGTTATAGCCACCAGGCTAACAAAGTTGTTACAAAGGAATCATAAACAATATTCAATGAATTA
AAAATAATGTGTAAAGAGGGGGAAAATGAAACAAAGAACAGGTGGTAGAAATAAAAAAATAAGATAATAGATTTGAACATAAACATATCAATAATTATATTAAATGTAAAT
GGTCTAAATATCTTGTGGTTGCCAGCCTCCAAGATGGCCAGCATTGAGGCCCATCTTCTGGTATTTCCACCGCCATATTAGCTTCTTCCATAGAGCATGGACTGAGCTTTG
TGACTTACTAAGCAAAGGATAAGGCAGGTGGGATGATGTGTAATTGGTGACTAGGCCATAAAGGGCAGGGCAGCATTGCATTCTCTCTCTCTTTTTCTCTCTTTTTCTCTC
TCTCTCGCTCTCTCTCTAAGGGCAGAGCAGCATTGCATTCTCTCTCTCTCTCTCCCTTTTTCGTCTCTTTCTCTCTATCTCTTCCTCTTTCTCCCAGTATCAGTATCAGCT
ATGGGGAAAGCCATGCTGAGAACAGTCCCATGGAGAGGCCCACATGGTAAGAAACTATAGCTTCCTGCAAACAGCCTCCTGGATGAGCTCAGAAGTGGGTTCTTCAGCCCC
AGTCAAATCCTCAGAGTCTGCAGCCCCATCTTGATCGCAACCTTAGGAGAGAGATCTGCCCAGATAAGTTGCTTCAGATTTTGGACCCTCAAAACCTGAAAGATGAAAAAA
TGTTTGGTTCTTAAGCTATTATGTATTGCGGTAATTTGTTACACAGTAGTAGATAACTAACATACACCTTAATTAAAAAGCAGATATTGTCAGACTAGGTTAAAAAGTAAG
ACCCACCACTTTATACCCATTAGGATGACTATTATGTTAAAATTAAAAACAAAACAAAATTAAAAGATAGAAAATAACAAGTGTTCACAAGGATGCTGAGAAATTGGAACC
CTGGTGCATCAGTGGTGGGAACATAAAATGGCGCAACCACTGTGGAAGTTTCCTCAAAAAGTTAAACATTGTGTGACCACATGATCCAGCAATCTGCTTCCAGGCATATTT
CAATTTCCAAAGAATTGAAAGCAGGAACTCAGGTGTTTGTACAGCAGTGTTTATAGCAGCATTGTGCACAGAAAACAAAAAGTGAAAATGGTCTATAATCCCAGGACTTTG
GGAGGCTGCGGCGGGCTGATCACTTGAGGTCAGGAGTTTGAGACCAGCCTGGACAACATGGTGAAACCCTATCTCTAT
>chr2_17214601_17215650
TCATCGAATGGGTGGTGTCCAGCAGTTCCAGTTCCAGGGAGGGCACAGTGGCATAGTTTTTATGCAGTTCTGTTACCTGAGGCAGTGTTGGCAAATATTGCAGGAGTATTC
GGCTGCCAAGGCTGTGGGTGTCTGCAGTGGCCACAGGGGATGTTTGGGTTTCTAGTGGTGAAGACTGCTGAGATTCTCCTGATCTCTCTTGGCACTGGTTCAGGTTCACAG
GTACTTTCATGATGGCACATGAAACAGTCACACAGCTGGAACCTGGATCATAAGCACATGTATAGTGACAGTGGCTCTGGGATTCAATGTGCAAGATAGCCTGTCACTGTG
GTGGCTCCAGTGTCTGAGTCACACTTGCTTATGGAGCAGCAGTGGAGCTGGGGTCCGGAGCACAGGTGTATGCAGAACAACCATGGTCCTGGGCTCATGGCAGGTTTATCC
TGCAGTGACAATAACTCCAGTGTCTGATGCATGGGTATGCACAGTTTGATCACAAAGCAAGGGTCTAGAGTGCAAACATGCAAGGAGCAGCCACAGATTTGGGGTCCATGG
CACATGTGGATTGGGTGGCCTGGTGGTTCCAATCCCAGGGTGATACAACAGTGCCTCTTTCTAGGGGTAGGAGACAGAGCATAGCAGCATCTCCTTCTCCAGAGCATCTGC
AGTCCATGACTTTTTATTACATCAGTGGTGAATGCTACCTGTGTCCTCTGCAGGCCATCAGAGACCATGGTGGCACTCACCATGTGGCTGAGACTAATATCCTCAATGCTG
CTTCTTTGTTGCTAGCTATCTCCAGATGTCTCAGGCACTCAAATCTCTCAAACCATCTTTTCTGTGCAGATATTCTCCTTTTTTTTTTTCTTCACCGTGTTACTGCAGGTT
CTTAATCGGACCCATGAGCCACCGCGAGGCTATTTTCATTGATAGATAGCTATCTAATTGTAGATTTTTGTGGGAGAGGAAAGACTGATATTTTCTATTCTGCCACCTTGC
CGATGACATGATGGTCAACAAGAGCGCTGAGACAATTCAAAGGGGAAAGAT
>chr2_17666151_17668595
TTACTTTAGTTTGTCATGATAACTACAAAGAAGCAGACTCAAAACAGAATAGTAACAACTTGCTTCAGTTATGAAAGGGAAGTAATACAAGTAAAATTTTAAATATCTCAA
AAAGAGAAAAACATCCCAAATCTCCTGAACCAGTAGGGGAGCTAATTTTTATTTTCATTGGTCTTGTATGTATTTGTATTTTAAAAATTAAAATTGTAAAAGATTTCTTTC
CCCCTTTTATATACTTGATATGTATCTAGAAAGTTTTAAAAAGTTACCTCATGCTTTGAGGTGTGAGCAAGATAAACTGTCTAAAACGCTGGGAATCTGCCATCTTCAGTA
TCAAGTCCATGGCAATTCTCCTATTAACCATATCCTGAAAAACAAAGGCAAAAGTTAGGATTGCTATTGTGTAAGTCACATTTCTGTAAAAGCAGCATTCTGTGGGCTGAT
ACAAGCTCCTGGATTTTCATCCAGGGATCAGTCATTACATTATCTATGATGTCCAAGAAATCTATTATACTGGAAAAGAAATACCAGAAACTATTAGGAGAAAATTGGCTG
GGTGCAGTGGCTCATGTTTGTAATCCCAATGCTTTGAGAGGTGGAGGTCACAGGATCAATTGAGGTCAGGAGTTCGAGACCAGCCTGTGTATAATAGCGAGACCCTGTCTC
TACCAAAAAAAAAAAAAAAGTTGGGCATGGTGGTGCATGCCTGTCATCCTAGCTACTCGGGAGGCCGAGGCAGGAGGATCACTTGAGCCCAGGAACTCAAGGGTATAGTAA
GCTATGATCGCACCATTGTACTCTAGCCTGAATGACAGAGTGAAAGCCCATCTCTAAGGGAAAAAAGAGAAACTCTTCGGGGACAATAACTGAATAAATATGTCTTTCAGG
TAATTTCTATAGTCAAAATATTTGTATACACAGCCCCCTCCCTCAAATACGTGTAGCAATTGAAATAATCAGAAAATATTCTCCTGACACAACTAAATGTTAGAGAATAAA
TCTAATTTGTACAGTAATGGTTAATGAGTCAGGGTAATGGTAACAAAAGTGGCTAGTCTCAAATTCATTAAGTCTCTCAAATTTTCCCTCAATGATAAAGGTTAAGTTTTA
AAAAGTCTGCCTCTCCCCATTACCTCTACCATTTGTACAATATAAACCAATTTGAACTTACAGACCAATTTCTCAATTATATCTTTAAATAAGTTAAATAGCACATCAGGG
TATAGACAAAGAATAATGCTTCGTTATAATAGGTTTTGGGATTAAATGGTCTAGACCTGTGGCTACATTTTCTGAGTTAAGTAACAGTAAAAGAAAATCAAAGTGTTCCTC
AATTCCCTTGAAAATTCCTAAAAGTTGAAATCATTGACATATGAACATGTATATTTTAAAGGTCTTAATTTAATACTATATGTGGTGCCGGGCGCAGCAGCTCATGCCTTT
AATCCCAGCACTTTGGGAGATTGAGGCAGGTGGATCACTTGAGGCCAGGAGCTCGAGATCAGCCTGGCCAATATGGCAAAACCCAGTCTCTACAAAAAATACAAAAATTAG
CCGGGCATGGTGGTGCACACCTGTAATCCCAGCTACTCAGGTGGCTGAGTCACAAGGATCAATTGAATCCAGGAGGCGGAGGTCGCAGTGAGCTGAAATCACGCCACTGCA
CTCCAGCCTGGGTAACAGAACGAGACTGTGTCCTGAAAAAAATAAGTAAATAAATAAAAAATAAAACTGTATGTGGCAATACAGCATGGTGATTTAGAACAAGGGCTGTGG
AGTCAAAATGGGATACACATCCTGGCTATATTGCTCAATGGCTCTGATTATAACAATTCCATCAGGCATATCTGCTGTGAGAGGCCTATTATTTTATAACAAAACTGCCAA
AGTACCAAAAAAAAATTTGTTTTCCTTGGATTAGCTCACAGAACTTGGATACATTCTTCTGAATAATTTCATTGGGGCAAAGTGCCACTCTGATTAAGAAGCTCTAAGTTT
CTGAAAGAGAAAGGAGCTGCTTAGAATTAAATCTGACATACAAGATGAGTGATAAGACTGCACAGCACCATTCTGGACAAAAACACTGCATGGAAAGAATAATCATCTTCT
ATGACTCGTGATTAGCTCTGAAGACAATTCTTGGAGGAATATCTAACCCATTTTCAGCAATAGTATCATAGAAAAAAATTGACACTGAACTATTATACAGCACTCACAGGT
ATAAATTCTGATTCACGAATACACACTTACTAAACGGTCATTATAGACTAGGCATTAGGAGACATAAACATCTCAGACATAGCTGATAACCTCAAAATGGTTACAATCTGG
TAGGGGATTCAGATATAAAAATGGGCAACTGCAACAGAATAAAAAACAGTATAAAATATTATATAATAATATAAAGCATTTTTATATTTTTATCTTAAATAAAAGTATAAA
AGT
>chr2_18413155_18413896
GCTTTTTCCTGATTCTAGGGTTAATATGAGTCATCATGGAACATAGTGAGTAATTTGGTACTATAAAGGAATTTGCTTGTTTTTTTTTAAAAAAAAGGTATTTACATTTCA
AAGCAACCAAATTAGAATAGAAAGAATTTTTAAGCTTCTTTTTTAAAGGAGAATTTTCAGTTCATTATTTAAGAAACTTAATGTATGTTTTCATTTTAAGTCAAAAAATAT
TCCGATTTAAAGATGTATCGCCTTGTCTAATGTAGTTATGAGCCCTTCTCAAAACAGTCAGTCTGGAAGCCTGAAGAAATCGTAATGCAACTTCCAAAAGTCTCTAACCCT
ACTAGGGAGTAGCTTTGGCAGTAGGAGAATTTGGCTCTGCAGATTTCAGCCAAGACCCAGCCCAAGAAGTCAATTAGCTAGGAAAGATTAAACATCTGAAAATGTAAATTA
TTAGTTCAGTTGCAACTCTATGTGTTACATGTGTAGAAATGCAAAAACACATTTGTTCAAAGGATTTATCATTAACTGCCACATTGGACAGTACGAATACTTAGATATGCT
TGCATAAACACATGAGTCACCTTTCATAAAATACAATTTTCCATGTAAGCAAACTATTGATGAATGTGGAGTCTAAGACATTTTCTCTTTGGCTGTTGTAAAATTTTCTAT
GAACGATAAGAAAGAACATCTTTGAATGCAGTAAGTTCAAGAGGATAGCTTGTCACTGAGGGGAAGGGAAGCCAAG
>chr2_18592158_18593501
TGACCTCAGGTGATCCACCCGCCTTGGCCTTCCAAAGTACTGGGATTACAGGCATGAGCCACCGCACCCGGCCATGGTGGAAATTTTAAAAAGTCATTTCCCTATGCCTTT
GAGGAGGACCATGAAGTTAGTGCATGGGAAGAAAACCCAGAAGAGTGCTGTATTTCTTTCCTGTCCTTTAAAGCTTTTTTTCTAGAGATCAGGGGTTCTCAAGCCTGAGAG
TGCATCAGTGCATTACTCTGAGAGGTTGTTAAAGTGACTTTGCAACAGGAGAATGGTTAAACTGTGGCACATTCATACCATGGAACACTAATCAGCAATGCAGAGAAACAA
ACTATTGATACACACAATAATATGAATGACTCCACAGAGAATTATGCTGGGTAAAAAAAGAGCCAGTCCCCAAGAGTTATATACTATATGATTTCATTTGTATAACATTCT
TGAAATGACAACAATTATAGAATGGAGAACAGGTCAGTGGTTGCCAGCATGACGAGGTGGGTGAAGTTAAGTGGGTGTAACTAGAAAAGGGCAACATGAAAGATCTCTGTG
GTGACGGAAAGTCTGTATTTTTTATTTGGTTGTATCAGTGTCAACACCTGGGCTGTGATATTGTACTATAGTTTTGTAGGATGTCTAAATTGGGCAAAGGGTAATGGGATC
ATTCTGTATTTTTTTTTTTGCAACTGCCTATGAATCTACAATTATTTCAAAAATTTTAAAAAGTTTAATGAATTTTTTAAAAAACACATACACACAAATTTTTGGGCCTCT
CCCCCCGGAATTTCTGATTCAGTAGACTTGGATAGGGCCCAAAACCTAAATGTGTAACATGTTCCCAGATAAAGCTGATACTGCTGGACTGAGCACCACACTTTGATAATC
ACTAAGCCAGAATAATTAGGAATTCTTCATACTCACAGGTAAGCTCTAGCTGGTCCATCGACTTCATGTGAACAACATCAAATAATCCTCTACCATCTTAAATATTATTTC
TTGTAGTAAAGACTATCATTAGTGAAACAGTCTCTAGAATGGGCCTGTCAGACTCCAATGCTCAAGACAAAGCCTCACCTTTTTTCAATAGGGCCCTGTCTGATTGGTTGG
ACTGTAAGCAGTTCACCAGCAACATCTGTGTCCTTTTCTGACTGCCTCAGCTGGAAAGGAACTGTCCAAGTTGTAGGTTCACATCCTTGGCTGCACATTACAATTACCTGA
GAGCTTTTAAAAATCCCAGTGCCTCGGATCTTTCCAGGTCACAATCACAGACAAGTTTAATTAGAATCTCTGAATGTAAGACCCAGGTATCAGTATCATTTGTGTTTGACT
GGAGGGCTGAGC
>chr2_20512888_20515470
CAGCCTGGGTGACAGAGGGCGACTCCACCTCAAAAAAAAAAAAAAAAAAAAAAAAAGAAAGATCTGAAATGTAAATGCCACCGTTTTATCAGATTAAGCATCATCCCATCC
TATTGAGGGTCTTTTTTTCTTCACACAATTTCCTCCCCGTTTCCCCAAACAACACTATGTTGGTTTCTGTTTCTCCTGCACTTGGCCTCCTTCCCTCCCCACCACTCCCAC
CCTGCTATCTGTGCTGCCTCGACAGCTTCCCAGTGGGTCTCCCAGGGTCACGCGGCCCCCTCCACTCTGCATTCCTCATTGCCTGCCTTGGAGTGATCTTTCTTCCACACA
TCTCACCAACCCTCACTCAAAACCCTTTTGTGGGCTGGGCACAGTGGCTCACGCCTATAATCCCAGCACTTTGGGAGACCGAGGCGGGTGGATCACTTGAGGTCAGGAGTT
CAAGACCAGCCTGACCAACATGGTGAAACCCTGTCTCTACTAAAAATACAAAAATTAGCCTGGCATATTGGCGGGTGCCTGTAATCCCAGCTACTGAGGAGGCTAAGGCAG
GAGAATTGCTTAAACCCGGGAGGTGGAGGTTGCAGTGAGCTGAGATCGCTCCACTGCACTCCAGTCTGGGTGACAGAGCAAGACTCCATCTCAAAACAAACAAACAACAAC
AAAAAAAACCTTTTTGTGGCTCCCACTTACCTGCTGAAAAAGTTCAGACCCGTTAGCTGAGAACTCAAGGTTCTCTATAATCTCCCCCATTTATCCGTCCGTCCTCATTGT
TGTCTCCCAGTTCCCTGTGCCCCAGCCACAGCAGACTTTTCATGCTCTCCAACGCCTGGGGACATTGCCAGCCTCAGGACCCTTTGCCCATACCATCCCTTCTACCTGCTG
TGACTGTGTTGTGGCTTGAACTGTGTTCCCCTCAAAAGACCTGTTGGGATCCTAATCCCTGGTACCTGTGACAGTGACTTTATTTGCAAATAGAGTTTTTGCAGATATAAT
CAAGTTAAAATGAGGTTGTACCAGTTGGGGTGGGCCCTAAATTTAATGACGAATGACCTATAAGACAGCCATGTAAAGACACAGGGACCCAGAGATGCACAGGGAGAAGGC
CATGTGAAAACAGAGGCCGAGGCTGGGGTGATGCCCTCAAGCCAAGGACACCAAGGGCTGCCAGAAAGCTCCAGAAGCAAGGAGAGGGACATGAAGCGGGTGCTCCCCCAG
ACCCTCCAGAAAGGACTGGCCTGGATGACACATTGCCTTTGGACTTCTGACTGTGAGGCGGCACCTTTCTGTTGCTGCAAGCCACCAAGTTTGTGGTGGTTTGTTGTGGCA
GCCACAGGACACAGGCAGCCTGGCACCTGGATGCCACCCACAAACGCGTCGCCTGAACACAGCCTGCCCTTCCTCTGCATCCAGTCCCTTTCCACCTCCTCCCTGACACCT
TGCTTCGTGTTTCCTGAGAGCTGTGTGCTCCTGCTGAGGTACTTCTCTCTGACACCTGTTTTCTAGCTCTCCATGTAGCCGTCTGGCCCCACCACTGGAAGCCCCTTCAGG
TCTGAGTTCCCTGGGGCTGGTTTGGTTTTCTCTATAGTCAAGCTTGAGGTGGGTAATCAGGACAGCCCCCAGCCAACCCAAGGACGGTGACTGCTCCATCAGGAAGCACCA
CCTATTCCATTAGCAAATATATATCGAGCACCCAGTGTGCATGAGGCATTCTTCTAGGTCCTGTAAACAGAGCCATGAACACACTGGGGGCCTCACAGAGCACATGCTCCA
GGGGGAAAGATGGTCTACACCTATCACATGGCACTGCCACAAAGGACTCAAGAAGAGCAGTTCAAGGGCACAGATAGTCCTGTTGGGGGAGCATTCCTATTAGGAGGAAAA
AAAACTCATTACACAGACCTCCGCATAGATGATGGCCCAATTGGGGTCAGTCTGGGGACAGAAGACAGCATGAGTCAGCCACACTTCAGCCATCTGAAAAATTCTCTGTGC
TCCCCTGTTGCAGACAGAGAAACTGAGGCAGGGGAGTGCTGCTGTTTTTTTCAGGGTATCTCAGCCAGGCAGGGGCTAGGACTGGGAGTCAAATTGGAAGCCCCTCCCGCT
TCTGACTTCATCCCTCTGGTTTCCTGTTGAGCCCTCTGGAATGCATGTTTCCCTGCAGTGACGCATAGTCAGGGAAGGCAGGCGCTGGGGCCGTGCCCTGACTGAGTGTGA
GGTAAGGGCTCTGTATTAGTCAGTTTTCACACTACTGATAAAGCCCAAGACTGGGTAATTTATAAACAAAAAGAGGTTTAATGGACTCACAGGTGTACGTGGCTGGGGAGG
TCTCACAATCATGGCAGAAGGCGAAAGGCATGTCTTACATGGCGGCAGACAAGAGAAGAGAATGAGAGCCAAGTGAAAGGGGAAACTCCTTATAAAACCATCAGATCTTGA
GAGACTTATTCACTACCATGAGAACAGTACGGGGGAAACTGCATGTTTTCAGCTCTCTCTCACCGGGTGCCTTCCACAACACGTAGGGACTATGGAAGCTACAATTCAAGA
TGAGATTTGGGTGGGGACACAGCCAAACCA
>chr2_20637260_20639221
AGAATGTGAGTTCAAACAAAGCCTCACCCTTACCAAAATAAAGCCCAAGAAAGGCCTGCCGCGTTGGGCCAGGCTGATAAGGAGTGACTATTACAGGCTTGTCCCCATATC
ACCCACTACTCTGGCTGCCTCTCCCTCAGGGCCGCTGACCCCACTCAGGGACAAGGCCAGCCACGGAGGGCCAGGAGGAGCGACTGCAGGGCACTTGCTGTGCCCAGGTGC
CGCAGGACCCCAGATCTCAGGCCTGTTTCTGCTGCAGCTCCCTGAGCGCCGCGTACCCTTTCCCAGTGCAAATCCTCACCCCTGGACGCTGGTCTCATGGCCACCCTGCAG
CCCACCCTCCCATAACCCTCCCCACGAAGAAGGCCTTTCCAGAGTGGGCTGTGATTTTAGGAGAGAATTCTACATGCTGATGAAGTTGAACTTGCTTCTGCCTAATTTCTA
CTGGGCTCTAATTCCTTTCTGCGGCAGGACCTACACTCATCTGGCGCCCGAGGGCTTTGGTAAACGGCTAAGAGACATTCGTTGTGGTAGAGAGCGGGGAGGACAGCACCC
CTGGCCTGGTCTGATTCCACTGAAAGATGGGGCCATGATGGTAGCTGATTGCTAAATTTACATAACTCAGTTCATCGTCACAGGAGCCCTAAGAGGTTGATACGACCATGA
GTCCATTTTCACTGAGGAAAACCGAAGAAAAGAGATTGTAAATGGCCAGAGATGTATGGCTGGTGAATGGCCCTGTGTGGAGGCAGGGCCAAGGTGAATGCTCCTGCTATG
CAGATGATGCAGCCCAGAGAGCCGCAGCCACCTCTGCGAGTCCCACAGCTGGAAGGAGCACCCAGTCCTCCCACACTAGCCGGACAGGCCCGCAGCCTGCACTACTGAGCT
GTCACGGAGGACTCTACCAAGCCCCAGTGCGGAGCCACAAGTGGAGGACATCCTGTGACCCGAGAAGGGAGGCGACACCTAAGCCCAGTCCCAGAGACATGCACACCACCA
AGGGCACGCAGAGAGCTACTTCCCCCAACACACCAGGCCAAGGCCTCGTGGCCCAGATCCCTGCGAGGGGGCGACCTGGGATGCTCAGGGCTTTTCTCAGATTCCAGGGAA
GGGGGACGTCATCTCCAGAAAGCCTGGAATACACCAAAGGGGCCCTCTCAACAACAGGAGACCAACCGCATAATGCCCAGAGGGTCCAGCGCCTCCTCCTCCTCCAAGGAT
TCCTCAGCATCCTCGCCCTTCAGGCTCTGGACGGGCGGACCCTCTTCTGCCACTTGGTCTTGCTCCTCAAAAAAGTCGAAAGCCTCTTCATCATTCCCTGTCTGACTGTCT
GTGCCATCCAGGACAGAGGAATCTCTGCTGGTGAGCCCTGCAGCCCCTGGGGATCTGGTACCTGTGGAGGAAGACAGAAAAGAATGGACTTGGTAACCACCCCAGAGCCAG
GGGAGGCATCTTGCCACACTGCACCCTCCCATGCCAGGATCTGAGGCCGAGGGCTTCCTGCAGCCTCCTGGGACCAAACTCGTCCCTCCTGGGACCTAAGCAGGATGGCGA
GTCTGGGTGGATGGAAGGTGACCTCCGTTTCGGGGGCAGCCAAGTGCCTGCTGCAGCCCCCCAAGGGCTGACGGGCACCAAGGAAGCCTGGAGTGGAGTGGTCACAAGTGG
GAGCTTCAGAGCAAGACAGGGGCAGCGGTTCCTGAACCCAAGGCCCAGAGCCTGTGTGCGCCGCAGGGATGGCTGCACCCTCCTCCCGGGTGAGCGGTGGGATACAACAGC
CAGGGCACAGGGTGATTCAAAAAGAACCAGTACAGCCAGAACCATTTACAGTTGGAGGCACGGCAAGGAACTCTGCAGACAGAGACCTGCCCCGAGAGTCTGGGCACCTGG
ACTGTGGACTGGATGGGTGCCCAGGGTAAGCATGTGGAAGATTCCAGAACAAACGGTAATCACTCCATTACAAAC
>chr2_21755065_21755795
TATTTTCCAGAGACTCATTGGTAAGTTGTGGGAAAATTGACTTGTGAAGTGGTAAGGTAGAAGGAAAAGTTGCTGGGAAAGTAATTCTAAAAAAAAGGAAGATACTAAACA
TTGGAAGCCAAGAGTTGTAACTATTCCAAGTTATGGTATCTACTGCGCTTCTATAAAGTGTGCATCTTGGGGCCTGGCAAGGTGGCTCACGCCTGTCATCCTCACACATTG
GGAGGCCAAGGCGGGCAGATTGCTTGAGCCCAGGAGTTCAAGACCAGCCTGGGCAACACGATGAAACCCTGTTTCTACAAAAAATACAGAAAAAAAAAAAATAGGTGTAGT
GGTGGGTGCCTATAGTCCTAGCTACTCAGCAGGCTCAGGTGGAGGATTGCTTGAGCCCAGGAAGCAGAGGCTGCAGTGAGCCATGATTGTACTACTGCATTCCAGCCTGGG
AGACAAGAGAGATCCTGTCTCAAAAAAAAAAAAACCAAAAAAACCAAAAAAACAAAAAAAACAAGTGCATCATCTTGGTATGAATGATGATTTAAGAAATAGTAGAGGATC
AAATGAAATATTTGATTTCAAGGATAGCTTCCCTGCAATTTCCTGAATTTCAACCACTTATTCTATGATCAAATTGTATACCTTATAATTGCTGATGCTATTCTCCAAAAT
GCAACCCAGAAATCATAATGTTGTCTCAGATAGATTGAGAGTAGCTGCTTAGTCACAATCGATAT
>chr2_23380673_23381317
TGCTGAATTCTTGCCATTGAGAATGCCAAAAAAAGACACCACTGGTTTCATTCTGACTCTTAGAATCTAATATTTCACTGATTTGGCGGGCTGGGGGTGGTGGGAGGAGGG
GGGAAGGAAATACACTTTCACTTTCACCCAAAGGAAATGACTTAACAACAAGTCGTGTTTTAGAAACGATCATATGGTAATGAGTCCTCCAATCCAGCAATCCTCCCTCCC
CTGACCTCCTGGCCCCTGCCTTCCCCTCTGCCTGGTCTAGGCTCCCTCTGCCTCCCACAGAAACTGCCTTGTCAGGTCCAGTCTTAGACCTTCCTCCTCCAGGAAGGCATC
CTGACCAGCCTAGCTCTTAGGGAATCGTCCCCTTAACCCCACAACACTTGAGAGTCTCTTCCCCACAGGTGAGCACGAAGTTATATTTCTTGATAACAACTGCTGTTATCT
TAACCCTTGTCAAGAACAAGAGCCAAGTATTGTATTAGGAAACCTCGATCACTTTTTGGAAAATAGGCAGGGTAAAAATGATTGGCGTATAAGCCGCCTTATACCTTCCCT
GTCTTCCTGAGAGTCGCCAGCACAGAGTTGAGCAACAAAGCAGGTTCTCAGTAAATGGTTGATTGCATGATTGGCAAATGCCTTTGTGAC
>chr2_24481453_24483309
TCACTCCAGCAAAAATGCCTCTTGTAGGAAGCAACTAAGCATTTGACCTTGGATAAGTCACTTAAGTTCTCTGGGCCTCAATTGTTTGATCTGTAACATGAGTACATTGTA
CCAAGAATTCTTTCCTGCCTTAGGAGTTTGTGGAGGTAGGAAACTCAGTCCAATTAGATGAGGAAAGCACCAAGAGAGTGTTGCCAGTGTCTCCTGACCCTAGGAACAATA
GGAATGCAAGGAGATGGCAGTCTCTGATGGCTTGGGGAGAAAGAGTAGTTAGGGAAATGGGAGGCAAGCAGAGGTTAGGAAGTGTGGAAGAGAGGAGGGGTGAAATGAATT
CTTTCTTAGAATCATAGCTATACACATGCATTGAATGAGAAGCTAGGTGCAGGTTCTGAGCTGGTGGACCCAGGATGTGCTGGCTCCATGAATGGAAGTACATACGTCTCC
CCTCCCTAAATGAAGATGTGTAGTACAACCACTGACTATGGTGATTAGTTGAATACATTAATACATTAGAAGAGGAGTGTCTGGAGGGCAGGGAGCCTCTTTTCGGTCTTT
ACAGTTTTCAAGCCCACCGTAGGAAGTAGGCACTCAGTTTGTTAAATTGAACTGAAGAATATTCTTAGATTTTATGCAGCTTGGTAATGAAGAGAAATTCTGGGCATGAAT
CAGAGTGATTAATACATTGAATTATTTTAGCATTAATGTTTGTACTTTATACGTTCTACTTACATAAAAACCGTCCTCATTTATTTACTTGTTTATTTATGTATCTTTTTT
TCCTGCAATGTAAACTTTTGAGGACAGAAATTTTCCACTGCACCCCCAACACTTAGAATAATGCTTGGCCCATACTGGGCTTTTAATAAATGTTTATTGAATGATTGCCCG
AGTGAATCTCTGATTCCTGTATTTGAAAGCTTGCAGCTTGCCAGCTTGCCTTTGGGATTGAGGAAGTAGAGCTGGGAATTTCCCCTTTCTGATTTCTCATGCCTTCCCTCT
GCCTAAGTGGCAGAATTTGGATAGCCTCCGGAAGGTGAGACGGAAAGAGAAGTGTGTCCCCTCATCTCCTGCCAAGCTGAGAGAGTGGGCCTTTCTCACCACCTAGCCACC
CAGGAGGTTCCACTACCACCTGCTTGAACCTGGTGCTGTCTGCAGCTTAGTGGTGTCATGGGAGTGTGGAGAAGGTTTGGACAGGGGATGGCCAGCCCTCCATGAGTTGTC
TAAGGGCTCCCCAGAAAGGAAACGCTTGCCTGGGGACTTTTCAGAGGGCACTAGTGGGCACCCCCATGAGCTCTCACCCATGTATCAGCTGCCTTGCTAGATCCTGTTTCT
CAGCACCAGCAGCGGGGAGGGCCATCTTCATGAGAAAGTTCACAGTCATCATTGGTCAGCAGAGATAGGAAGGAATGAATTGGTGTGTCAAAAGCTGTTTAGTTGCATCAG
CACATGAAGTGCACAAGTGTGGGTTCTTTTGAAAGTCAAATCTAATAAAAAATAAGGCTGTTGGCATTATGCTGGAGGCAGAGGCCCCACCCTCAGGGAGCTCAAAAGCTG
GTGGAATCCACTATCTAATGAAGGTGGAAAGAACGTCATCTTAGCAACTATTTCCGTTGTTCTCAGACAGGCTGGCTGAGCAAGAAAAAGGATAACGTTTCTCTTCAGTGG
CCTCTGCCTTCCTTTCTGTGATACTTACTTCCTCCAGTGTCCTTACCTTCCCCAAATGGGAAGAAAACCATCAGCTTGATTGAATCCATGAGAGGCATAAGGCACAAGCAA
TTTGCTCCTCCTTTTACAAGTATTTGAATTCTTGATAGTGATAGCTGATAGTGATATGAACAATAAGGTCCAGGCTGAGGT
>chr2_25059903_25060995
ACTAAAATGGGCCAGGTGCAGTGGCTTAGGCCTGTAATCTAATCCCAGCACTTTGGGAGGCTGAGATGGGCATATCACGAGGTCAGGAATTCGAGACCAGCCCGGCCAACA
TGGTGAAACCCCATCTCTACTAAAAATACAAAAATTAGCCAGGTGTGGTGGCGCGGCCTGTAGTCCCAGCTACTTGGGAGGCTGAGGCAGGAGAATCACTTGAACCTGGGA
GGCGGAGGTTGCAGTGAGCTGAGATCACGCCATTGCACTCCAGCCTGGGTGACAGAGCGAGACTCCGTCTCAAAAAAAAAGAAAAGGCTAAAATGGCAAATTGAATATTAT
ATATATTTTACCATAATTTTTTAAAAAAGTTTTCATACACATGTTATCAGAGTTGATCATACCCTCTGCCAATAGCATGAATCAGACCACATCGATGGCTTTGTGTTAGTC
ACCTTATTGATCAGGGGTGTCTGTAAAAGGAGACTTAGAAACTGGCATCTTCATATTCTTTGGATCTCTGGAAAACTCTTCCAACTCAAATTAAGAATATCATTAAAGTGC
CATTTTTTTTTCAGGAAAGAAAGTTTGGATAAAATTAAGAGAATGTCTGCTACTGTGTTTTGTGAAAGTGGCTGGAGGGATGATTATCAAAATTGGAGTACCTGTTAGGGG
TGGTCTGAGTTAATGGCAAATGGGCTTTTCACCTTGGAGAGGGGGTGATATAAAAAAACTAGCCACTGTCGGCCGGGCGCGGTGGCTCATGCCTGTAATCCCAGCACTTTG
GGAGGCCGAGGTGGGTGGATCACGAGGTCAGGAGATCGAGACCATCATGGCTAACACAGCGAAACCCCGTCTCTACTAAAAATACAAAAAAATTAGCCGGGCATGGTGGCG
GGTGCCTGTAGTCCCAGCTACTTGGGAGGCTGAGGCAGGAGAATGGTGTGAACCCGGGAGACAGAGCTTGCAGTGAGCCGAGATCGCCCCACTGCACTCCAGCCTGGGCGA
CACGACGAGACTCCGAATCAAAAAACAAACAAACAAACAACAACAACAACAAAAACCAAAAAACTAGCCACTGTCCTGAGTGACAAAACCGAGG
>chr2_27253128_27253754
CCTGGGCTCAAGTGATTCTCCCCACTTAGCCTCTCAAGTAACTGGGACTACAGGTACACACTACCATGCCCAGCTAATTTTTGTATTTCTTGTACAGACAGGGTTTCACCA
TGTTGCCCAGGCTGATCTTGAACTCCTGGGGTCAAGTGATCTGCCTGCCTCAGCCTCCCAAAGTGCTGGAATTACAGGCGTGAGCCATCTTGCCTAGCTGATTTTTCTTTT
TTTTTCTTTTTTTTTTTTTTTGATGGAGTCTTGCTCTGTCGCTCAGGCTGGAGTGCAGTTGCATGATCATAGTTCATTGCAGCCTCAACCTCCTGGGCTCAAGTGATCCTC
CCACCTCAGCCTCCTGAGTAGCTGGAACCACAGACATACACCACCACACGTAGCTAATTTATTTTTATTTTTAATTTTTTTTGTAGAGACAGGGTGTCACTATGTTGACCA
GGCTGGTCTTGAACTCCTGGCCTCAAGCGATCCTCCTGCCTCAGCCTCTCAAAGTGCTGGGATGACAGACATGAGCCACCAAACCCAGTGAGTTTGATTTTTTTTTTTTTT
TGAGACAAGGTCTTGCTCTGTTGCCCAGGCTGAAGTGCAGTGGCATGATCATGGCTGACTGCTGCCTTGACC
>chr2_27253137_27253765
AAGTGATTCTCCCCACTTAGCCTCTCAAGTAACTGGGACTACAGGTACACACTACCATGCCCAGCTAATTTTTGTATTTCTTGTACAGACAGGGTTTCACCATGTTGCCCA
GGCTGATCTTGAACTCCTGGGGTCAAGTGATCTGCCTGCCTCAGCCTCCCAAAGTGCTGGAATTACAGGCGTGAGCCATCTTGCCTAGCTGATTTTTCTTTTTTTTTCTTT
TTTTTTTTTTTTGATGGAGTCTTGCTCTGTCGCTCAGGCTGGAGTGCAGTTGCATGATCATAGTTCATTGCAGCCTCAACCTCCTGGGCTCAAGTGATCCTCCCACCTCAG
CCTCCTGAGTAGCTGGAACCACAGACATACACCACCACACGTAGCTAATTTATTTTTATTTTTAATTTTTTTTGTAGAGACAGGGTGTCACTATGTTGACCAGGCTGGTCT
TGAACTCCTGGCCTCAAGCGATCCTCCTGCCTCAGCCTCTCAAAGTGCTGGGATGACAGACATGAGCCACCAAACCCAGTGAGTTTGATTTTTTTTTTTTTTTGAGACAAG
GTCTTGCTCTGTTGCCCAGGCTGAAGTGCAGTGGCATGATCATGGCTGACTGCTGCCTTGACCTCCTGGGCTCA
>chr2_27343706_27343990
AACAATATTTACTAAGCACCTTCTATATGTCAGGACTGTTCTGGAAACTGGTAATATGAGCCAGGTGCGGTGGCTCACACCTGTAATCCCAGCACTTAGGGAGGCTGAGGC
AGGAAGGCAGCTTGAGCTTAGGAGTTTGAGGCTAGCCTGGGCAACACAGCAAGACCCCTTCTCTAGCAAAATAAAATAAAATAAAAAAATTAAAAACAAAAAAGGAAACTG
GTGATATGACAATAAACAAGACAGACAAGGTCCCTGCCCTCATGGAACTTACATTTTGGTGAA
>chr2_29176075_29177116
TAAATTATTAATTTATCTGTTTTTACTCATAAAGTGTGCAACCAAAATGGTGATCATTGTTCTCAGAAACAAAAGAAAGGGTTTCAGGTGCTGGCAGGCACTAGGACATTT
GTCCCTGCTCTTAGGGGTGAGGGAGACAGGGCAGTGCTCGATGGCCTTCTGCCAAGGGGCCAGAGTTGATTGTGTGTTGTGCTGTTGTTAACCTGGAGACATGGTGTGTTC
TGAGACACGTGTGTTGAGAAAGTATGTTTCTTGAGATTCATCAAACTCTGCTCCATGTCCTTGCTTGTTCGTATGGAAATAAATGATACTTTGAGAAGAAATGTGGATAAT
CTAGTCAGAGATGATGGACATTCTTGGGTAGAAACTTGAAGGCCTTGGAGGGCACGTTTGGCCCCTGTGAGTGAAAGCAAGCTGGGAGAGGAGAAGGAACAGATTTTTCTC
GATCACGTATAGAAATGGTAGTGAGGAATGCGTTTCATCCCGAGGAAGACATGGCAGAAAGGGGGAGGGAAGCAGCTCTGTCTTCAGAACACTGTATGTCCAGTGCCAAGA
ATGAGCTTGAGATTTTACCATGGTCGTCAGAGGGACCTGATAGGCATGAGGCGTTGATTCTCCTTCACTCTGCGGATGTGTACATCCCGCCTGGGATCTGTCTCCTGTCCT
GTTGTTACCAACTCACTTAACTCTTCTCCATGTTACCACCAGGGCCTGCTCAGAAATCCTCACTGGGTCCTGTCTGTAGAATCTGGCTCATTGGCATGGTTTGGTCAGCCC
AAATTTGATTGTCTTTAGGCAAAACTGATACCATCCAGTTGGCCACAGGTCTGTCCTCTCACATCATGTGCTTGGGTTTGTTTTCTGCCTGTCCCTTAAAGCTTTCGAATT
CTCAAACACAGAATGAAGTCCAGATTTATTGGCCTAGCATTCGAAGACCTACACGATTGGCTCTTGTGTTTCCCTGACTTTTTTTTCATGGCAATATCCTCACAGGTGATT
GCAGTTCTCTAAACTGTATGCTTTTCAGGAGTATAAAAAGTAA
>chr2_29756547_29759736
GAGACAGAGTCTCACTCACTCTGTTGCCCAGGCTGGCATGCAGTGGCACGATCTCGGCTCACTGCAATCTCTGCCTCCCGGCAGATTCTCCTGCCTCAGCCTCCTGAGTAG
TTGGGATTACAGGCACGCACCACCACGACTGGCTAATTATTGTATTTTTAGTAGAGACAGGGTTTCACCATGTTAGCCAGGCTTGTCTTGAAATCCTGGCCTCAAGTGATC
CACCCGCCTCAGCCTTTCAAAGTGCTGGGATTACAGGCATGAGCCACCGCACCTGGCCCATTTATTCTTCAAATATGTGCCAGTCACTGTGCTAGGGATTAGGAACATTAC
AGAGAACAAGATCACTAAGACTCTCACTCCAGGAAGCTGGCATTGCCGTGGGAGAGCAGACCATGAGCAAATAACACAGATAAACAGTATCAGGGAGAGGTAAATGCTGTG
ATGACAGAGGAAAGCAGAAAGGGGGCTAGAGAGAGAGCAGGAAAGGCCTTTCCAGGAGTTACAGTTGAGCAGGATCCTTTGTGCATTGAGGCAGTGAGCTCTGTAGGCTAG
TAGAAAGAAAAGTGTTCTAGGCATAGGGTGCCATGGGTGCAAAGCCTTTAAGGCAGTGTCCAGGAATGGCCAGAAGACCACAATAGCTATAGTGAAATGTGGAAACTGGGG
AGCAGCAGGAGGAAAAGCCAGACGGGCATCTTGGAGCAGGTGATATAGTAACAGCTGGTACTCCTGATCTCTTACTACATGCCACATACTGTTCCAGGTGCCCTAGAGGAC
ACCATCACCCCCATTTTGCAGTTGACAAAGCCGAGGCATGGAAAGGTTAACCACTCACCCAGTTATATGAGTGGCGGAGCTGAGATACGAACCCAGGCAGTGTGATCCAGA
GCTCATACTCCTGCTATACCACCCTTTCATGTCCTGTAAGGAAGGTTACCAAGTAAAATACAAAATGTCTAGTTTTATTTGAATTTCAGATAAAAAGCAAGTCATTTTTTC
ATATAAGTATATCCTAAATATTGTGCAAGCATCTTGTTTTTGTTTGTTTGTGTGTGTGTGTGTGTGTGTGTGTGTAATCTGCCAATGCCACTAGTAAGCCATAATAAACTT
TGGATTTTGTCTAAATGTGGTGGGAATCCACTAGAGCAGAGGTCAGCAAACATTTTTCTGTAAAGGGCAAGACAGTAAATATTTTGTGCCATATAAGAATATGGCACATGC
AGCCTCTGTGGCATATTCTGGTTTGGTTTTGGTTGCTGTTGTTTGTTTATACCAGCCTTTTGAAAATGTAAGAATCATTCTTAGCCACACATCACACCAGCTGCAGTTTCT
GACCCCTGATCTAAAGGATTTTGAGTAGTAGACAGACAGACATGATCTCACTCAGGCCTTCATTCTTTTCATGAGGGAAAACACACCCATTCCCAAGAGATGATATTCACA
CCTTACCCGCATCCTCTTTTTTTTTTTTTTTTTTTTTTTGAGACAGAGTCTCACTCTGTCATCAAGGCTGGAGTGTAGTGGCCTGATCTTGGCTCACTGCAACCTCTGCCT
CTTGGGCTCAAGTGATTCTCCTGCCTCAGCCTCTGGAGTAGCTAGGACCACAGGCATGTGCCACCATACCTGGCTAATTTTTTGTCTTTTTAGTAGAGACAGGGTTTTGCT
ATGTTGGCCAGGCTGGTCTCAAACTCCTCCTCAAGTGATCTGCCTGCCTCAGCCTCTCAAGGTGTTGTGCCCAGCCCCACGTACTCTTATTTGGGGAGCACTGGGGGTGGC
TGTGACTTTCCCATCAGGTAGAGGAACAGCTGCCTGCTGGCCTTGGTGTTAGGACTCACTTTAGCATTAAGGTTCAACCATGGCACCTCATTGACAAGCCACTGGTTAAAC
CTTTTCTCAGTGCCAGGCTTGGCCTACTTGTGTCTGGGATGGTGATTTGACTCCAGGGTTTCACTGCCCATGGGATGTATCAGAGATGAACAGGATTTGTACCTTGTAGAC
CAAGTTCCCTTGGCCTACTTTCTGGATCTCATCCCTTTCTGCATTGAATACAGGCACCTGGCCCTCTCCTTGGCTCCCTCCTCGGCTCCCTCCTCCCTCCCCAGGCACTGC
TCAGGCCTTATTCATCATTTGTCTCCATGGGTGACCTCCTTTCTGGCCTCTTCCTGCTTTTTTCTCTCATTCTTCTTCTTCAATTAAAAAGGCTTTAGCCAAAATGAATTC
CTACCTCTGTCAGGCCTTCAAATTCCTGTTTTCTGGACATTTCAGATTTGCCTTGAAGAGTGTGTAAGACAAAGCCTGTTCTCCTTTCATTCTCACCATGTCTTACTGGGG
CCCTTTATACACAGCCACCTCTCACTGCCTCTTTATAGGGTCGGTGTTTCCTGTCCAACAATTTGCCTTCTCTGGGAATACAGGCTAAATCTTGCTTTTTTTTTCTGCAAT
CCACAATCCACACTTCACTTTGGACATAATGAAGACACAAGAATATAAGAATATTTATTAAACGCAGTTCTTCCATTTTTCCCATCTCTTTTCTGTGTGTGTAAGCTGTCT
CCTCCCTGCTTGTCAGTCTCTCCTCTTGTCTGAAGTTAACCAGTTGGAATGCAAGTCTGCAAGATGGTCACACAAGACCTTTTTCTTCATTATTGTACTTTCCTATTCCTT
GAGAATATTCATCATCTTTCACCTAACTGAGGTTTTCTGTCTGCCTTTCCGTTTAGTCAACTAAGTGGGCAAGTTAGCTAACTGTATGTTGGCTTGTATACAGGAAATGGC
AAGTAATAATAAAACAGTCAAGCAATACCATTGACTGAGACCTCCATGAGGTACTAAGGAAGTTTGAGAGAAATCAAAGATCCCTGGGCATGCAAGTGCATGTGTGTGTGC
ATGTGTGCGTGCGTGCGTGTGTGCAAAAGTAAGTGGAGAGTGGAGAAAGAGGAATGTCACTTTGATTTAGCCTTCTAGGGACAGGATACAGTGCAGGAATCTTTCCCTTGA
CATGCTTTCTGGGAAATTTCCAATGTCTGGCTTTGACCACTCTGGCTGTTTTAAATCAGAAACACTCTTTGGCCTTTGAATAGGTTTCAAAATCATCACAAGAGAGATGTC
CATGATTTCTCTCTTTTTGTCTATATTCCAGTCCTTTGGGTTGCATGATCTTGTGAAATTTGTAGCCAGCGAAACCCAGTAG
>chr2_30305441_30306980
CATTTCATATTTACTATTTTCCTATCTGTATCATAGTTTCACATTCTGCTAGAATGAAGCTTTAAGAGGACAAGGTCTTGCCTTGTGGGGGACTTTTCTCTTGTTCACAGC
CACAGCCTCTGCCCTGATAAGCACATTATCCATATTTACAGAAGGAAATTACTTTTATGTCACAAGGAGAGGTGGCTGCTATAGAGCTTTGGGTATAGCAGATGTTCAATA
AATGCTTAAGAATAACACAAAGGTAAGCACTGGCTCCTTCTCCAGGAGGGTGACTCTGAAGCAGATGTTCTGGGAAGAAGGTTGCCCACTGAGGCTGACGAAGGAGCCTAG
ACACTCAGGAGACAGCTGTGCCCTCATCTGTGCGCTCCTTGCACTGACAGAAAAGGCATTTATAAGAACAGACCTAAAACAAATGGCAGGAACACAAAGGAAGCAAAGCCC
AGGGCCCAGGCGTGGAAGCCTCTAAGATGCCACCTCCCCAGGCAGAACCCTTCATTTCACACCAAGATCCCAGCTCCAGATCCTCCTCTGCTGTGGGATGGGGAGTAGGTG
CTGCTCCATCCAGCTGTCCAGAGCTGGGTGTGGGAGAGCAAGCCGAGGCTGTTAATCAGGTTTTAGGACCCAGGGTAGAACCAGCGGCCTGAGCACACCTAGTGAGTCTGA
AGCAAGCCCACCTTGGCATGTGAAGGCATGAGCGCGTAATTTATGCCAGGCCTGTTGTTGGCTAAATTACCTGAGACATGTCCCTTCCCCTCTGTAAGTTTCCATACCCTA
AGGTCATATCAGGAGAAGATATTGAGCTGGAGGTATGTGCATGGGCAAATTTTTGTTTATGGATCAGATGGTTCTTCTTTCTCTCCTCTTACCCCACATAAACTATAGGGA
GAGTGAGAAATTAGTTTTCTCCCTATAGTCTATGTGGGGTAAGAGGAGAGAAAGAAGAACCATCTGATCCATAAACACTCACGCCTGAAATGCCTTTCTATAGCAAAAGCA
TCCACAGCACCTTCTTTGGGGTGCTACTCTTAAATAATAAACCCTGGGCCTAGGACAAGGGTGAGCGTGGGTCTGGTGCAGCCAGCAAGCCTCCCTCCATGACCTGGGATC
ATCTGTTTGCAGGGAAGGAAGTCTTGGCCCCACATCGGGGAAGCGGCCAGCTCACTCAAGTAGCTCTGAGCCTGGGCCAGTTGCTAGGAATCTCAAATTTCCTCTGCTTTC
ATAGGTGACTAACATGGTTTGGTTAAGTCTCCACCTAAATCTCATCTTGAATTGTAGTTCCCATAATACCCACATGTCATGGGAGGGACCCAGTGGGAGGTAATTGAATCA
TGGGGACGGTTTCCCCCATGCTATTCTCATGACACTGAGTAAGTTCTCACGAGATCTGATGGTTTATAAGGGGCTTCCCCCTTTGCTGGGCTCTCATTCTTCTCTCTCCTG
CTGCCATGTGGAGAAGGATGTGTTTGCTTCCCTTTTTGCCATGACTATAAGTTTGCTGAGGCCTCCCCAGCCACGTGGAACTGTGAGTCAATTAAAC
>chr2_30470032_30480243
GAATCTGCATCTGATTGGTTGGGTCAGGAATGAAATCACACGAGTGTCAAAATGGTCTTGTGTGTCGAGTCAGTTTCGGGTGGGGGTTACAGGGCCAGTTGAGTCAATTTC
ATGGTATGAGTAACCCAGGTGGCATCAGTTGGTCCACCAGAACACGAGGTCTGAAAAATACCTCAAGAATCAGCCTTGGGTTTTACAATAATGAGGTAATCTATTGGGGTA
ATCGGGGAAGTTACAAGTCTTATGACCACTGGCTAGTGACTCCTGTCTAGTAAGTAATTACAAAAAAGACAAGTTAGAAAATAGTGTCTTGTTATTATTTAACTATGCTTA
AGTCTTAGCAGAATTCAGGCTCCTACTGTAATTCTGACCTTGTGTCCTTTTGTTATTTTTTACAAAGATGGTTTTGGTCTCTAAACAAGGAGGGGGTTAGTTTTGGGAAAG
GACTATTATCATATTTGCTTTAAAGTTAAAATACAAACTAAATTCCTCCCATAGTTGGCTTGGCCTATGTGCAGGAATGAGCAGAGACAGCTTATGAGGTTAGAAGCAAGA
TGGAGTCAGCTACGTTAGGGTTTTCTCACTGTTATAATTTTGCAAAGGCAGTTTCAGTACCACATTGTTTTGATTACTGTAGCCTCTTAGTAAGTTTTGAAATTAGGAAGT
GTGAGTCCTCCAACTTTGTTCTTTTTCAGTGTTGTTTTGGCTGCTTGGAACCACTTGGAATTCCATTCATATTTGGTGATTGGCTTTTCCATTTCTGCAAAAGTTATTGGA
ATTTTGATAGAGATTGAATTGAGTCTGTAGATTGCTTTGAGTAGTATTGCCATGTTAATAGTATTGTCTTTTATTTATTTATTTTCATTTTATTTATTTATTCATTCTTTT
TTTTTTTTTTTTGAGACAGAGTTTTGCTCTGTTGCCCAGGCTGGAGTGCAGTGGTGCGATCTTGGCTCACTGCAACCTCTGCCTCCCGGATTCAAGCAATTCTCTGCCTCA
GCCTCCCGAGTAGCTGGGATTACAGGCGCCCACCACCACGCCTGGCTAATTTTTTGTATTTTTAGTAGGGACGGAGTTTCACCATTTTGGCCATGCTGATCTTGAACTCCT
GACCTCGTGATCCACCTGCCTTGGCCTCCCAAAGTGCTGGGATTACTGGCATGAGCCACTGCACCCGGCCTATTTATTTATTTTCTAAGATAGAGTCTCACAATGTTGCCC
AGGCTGGAGTGCAGTGGTGTGATCTCAGCTCACTGCAACCTCCGCCTCCCGGGTTCAAGCGATTCTTCTGCCTCAGCCTCCTGAGTAGCTGGAACTACAGGTGTGTGCCAC
CACACCTGACTAGTTTTTGTATTTTTAGTAGAGACAGGGTTTCGCCATGTTGCCCAGGCTGGTCTTGAACTCCTGACCTCAAGTGATCCACCCGCCTCAGCCTCCCAAAGT
GCTGGGATCACAGGCGTGAGCCACTGTGCCTGGCCAGTATTGTCTTTTAATCCCTAAACCTGGTATATCCTTCCATATATTAGATTTTCCTTAATTTGTTAATGTTTTGTG
GTTTTCAAAGTGTCTTTTACCTCCTTGGTTAAATTTATTCCTAGGTTTATTCTTTTGATGTTATTGTAAATGGAATTACTAATTTTCCTTTCGGTTTGTTTATTACTGGTG
CGTAGAAACATAGTTGGTTTTTGTGTGTTGATCTCGTACCCTTCAACTTTGCTGAATTTATTAGCTCTAGTAGTATTTTTGTGGGTTCCTAAGGATTTTCTATACATAGGA
TCATGTCATGTGCAGATTCTTCCTTCTGATTTGGATGAATTTTATTTATTTTTCTTGCCTAATTGTTCTCACTAGAAATTCTAGTACAATGTTGAATAACAGTGGTGAAAG
CAATCATCCTTGTCTTATTCTTGATTTTAGGGGGAAAGCTTGTAGTCACTTTATCCCTGAGCATGAAATATGAACATCATTGTCATGAACCATTGCTGTGGGTTTTTCATA
GTGCCCTTTTCTTTTAAATCTTTAACATTCTTCTGAGTGGAGTTAACTGGAAAACTTTAAAGAAGCTAATTTAAAATTTTTGCTAGTTTATGGGACATAGTCTCAAAATTG
AGAACAGAAGAAACATCCACATGGTTGTAATTTTTGTCCTTAGGGCTTACATGGGCAAGAATATACAGAAAGCATTTATGGAAAAGGAGTTAAAAGGAGACAAGACTTTCA
GAACTCACTGAATAGAAGATTCCACTTGTTTATTTGGTTTTACTCTCTAAACTGTTGGAGTTGATAATTAAGCCCCTTCTAAGGCTTTACTTTTTGTCACTGGCTTGTAAA
ACTGGAAAATTTGCCCAGATTAAGCCTTTTAATGTTTTATTTTGTGTTAATTTCTTTCTTGATTTGAGATAAATGTTTATAAACATCAACCAGTTTTTGTTTATGAGGCCT
ACACTGGAGGAAAGGACTGTAATTACTAATGTTGCATCAGAAGTTGCTCAGACAAATGGAAACTTTTTCTTTTCTTATAAAAGTGGAAGTGCCCCTAGTGTCAGAATGCAC
ATTATTCTTGCATTTGGTAAAGTGTTCTGTTGTGTTTTTGTAGTCATTTTAATGACATTCAGATAGGTTTTATGCAAAATGTTTATGGTAGGCCAGATCTTAAAAACATTT
TTTTGCAGGGAGTCAGGAGGTGATTACCTTTCCAGGTAATTTCAGGAATTTTCAGTTTTCCTAAATATTTTTAGGAAGAAACCCAGGTTCTATTAGAATATTTTGTCTCCA
CAAGTCTTGCCAGTCCCTCCTACCTGCCCCCCACAATACCTTGTAATGGAACATTTTGTGCCATGTCTAGCTAATGCATTAGATGAAACTTTTAAGTCACAGTGATGAGGA
AGAAAAAAGATTGGCTGTGGATAGTGTGTTGCAACTATTTTTGCATTAAATCATAATTATGCCTTTCTGTCTTCTCTGGAGTTGAAAAAAAAATGATTTGTTGTCTCTGAA
TATAGTTGATATTTGTGTACCATATATCCATGGCCTCACCAGTCAGGAGAGAGATTTCCATCTTGGAAAATAGTTTGTCTGGAGTGAATGTTTCTGATTAATTCATTATGT
GTATAGGAAAATTATATATGTATGACAGTTACATATGTTAGACAGTTATATGTGTCTAACTGTATTACATATATAACTACCATATGACAGTTGCATATGCTATTATGAAGA
CATATATATGTATGTGTGTATACATATATATAAAGTTCTGAACAAGGAGGGCGGGTTGTATGCTTCTTATAGTAAAAGGAATCTGAATCTATTACGATCTTTCTTTTAAGT
TAGTGTCCTTGGGATAAGGAGAGCAGGTAGACGGAAGAGAACCTGGTAAGCTTAAAAGCCACCTGATTCTCCTGATTTGGGTCACCCGCATCTGGAACATCCTCTTTAATT
TGGTTATCAACATGTTTTTTCATCCCTTTATTTATTCTATAATTCCTTATAATCGTGATAATTTATGAACCTAAACAAAGACTTTTTGTGTTGATTTCTTCAGTGACATAA
AAATTAACCTACTTCTGTGGATGGATAGATGAACATGGATGCGTTCTATGGAGCAGAGTCTACCAAAATTATTTTTTTAAATCATCTGAAACAAATTGTGCTATTGGATTG
ACCATTTTCCTCAGTTGTTTTAACTGTTTACAGGGAATGAAGATGAGTGGGCAACAGGTTGTGGTTGCTAGAGTTCATGTCTTCACCATTATCTGCAGTCTGAATATTGGC
TCTAAAGGTTCTGAAACCTGGTTTCCTAGTTTTATGCAGTGCTAATTTATACCAGTGAAATTTATAAGGGATTGATTTTCAAAACCCAAAGGCTTGTTTATTAGTTTACAT
GGGCAGTGGACCTTTCCAGTCCAATTCACTGTTTGGATTGTTTTTGTGTTGGTATCTGAGTATCAAACAACATCTTACCAATAATAAGAAAACTGTGTAATGTGTTAAAGA
TAATATAATGACTTATGCAGCTATGAAAATACATGTGTTAAAGAAAAACTCATAATCAGGGAAGAAGGCAAATGTTATACCTGTTTCAATGGAAAAGTAAAATAACCCACA
AATTTATATGGAGTAAAGAAATGTTGAAATGGACCCAAGTGGAGACAAACTGGTTTGTTGGGGAGAGGGAGCTGGGGAGAAGCTCAGGAGGACAACTGAACCTGCTCCCTG
ACAGGATAGAATTTACATGTCCCTCAGTTAACCCATAGTCTATACAGTGTTGTAAAATAGCTCCCATCAAACAGAATCTGATAAAGTGTAGAGGTGTGCTATAAATCATGC
CTAGTTTTCCATCAGATTTTTCTCTACATGTTACTGTGACTTGCAGTGAGTGGGGGTTAAAAGATGTTTTTTAAATTTAAGAGACAGGGACTTGCTATGTTGCCCAAGCTG
GGCTTGAACTCCTTGATCCTCTTGCCTTAGCCTTCTGAGTAGCTGGGAATACAGGCGTGTGCCACAGATATTTGAGTACAGTTCTGGATCCTCTTTGAGCCTGATGAGCTT
TTAAAATTGTGCTATTACCTGGTTAATGAATGAACAGTTTTAATGATTTGGTTTTAAATAATTTAACTTTTTTTTTTTTTTTTCTAAATAGGGCCTCACTCTATCACCCAG
GCTGGAGTGCAGTGGCACAATCCCAGCTCACAGTAGCCTTGACCTCCTGGGCTCAAGTGATCCTCCTGGCACAGCCTCCTGTGTAGTTGGGATCACAGGTGTGCACCACCA
CACATGGCTAATTTTTAAAAAATTTTTTGTAGAGATGAGGTCTCATTTTGTTGCCTAGGCTGGTCTGGAACTCCTAGGCTCAAGCAATTCTCCCACCTTGGTCTCTCAAAG
TGCTGGGATTACAGGCATGAGCCACCACACCTGGCCTTAAATTTGTTAGTTATACACAGATCCAGGTTCAGATTTACCTTGCTAGTCTTATTCTGTGTGTGTGAGACAGGG
TCTAACTGTTGCCCAGGCTGGAGTACAGTGGCACAATCATAGCTCATTGTATCCTTGAACTCCTGGGCTCAAGTGATTATTCTGCCTCAGCCTTCCAAGCAGCTGGGATTA
CAAGCATGTGCCACCACCACTGGTTAATAAATTTTTTTTTTTGTAGAGGCAGAGTCTCACTGTGTTGCCCAGGCTGGTCTAGAACTCCTGGGCTCAAGTGATACTTCTGTC
TCAGACTCCCACAGTTCTGGGATTACAAAATTGAGTCATGGTCCCTTACTAGTCTTATGGAAACTTATAATTTTCTTTTTGGCACTGGGTCTTTTTTGGATAGCTGGTGGT
GACTTGGAGGCTGGCTGCAAGGGGCAGTATTAAATGTAATCTGGTATTATATGCTTTTTTTAAATAAACATGTAACCGTTAAAATTGCATACAATTATTGGAGGCTATATA
ATGGGGTTGGAAAGAGTCCCAGCTCTATGATAATCTGGATTACTGACCTATACAACAACATTTGCAGTTATTATGATTTTTGACCTAATTTGTCAGAATCTTCATTTTAAT
TCATTCTGAACATTTTAATGCATGTTTAAATAGAATAATTTTTAAATTGGCATGCCTGTTTTATACAACTCAGCCCAGTATTTTTCTTTTAGCCAGAATAAATGTTGAATG
ATTCCTTCCTTTTAGTGATTCTTTCTGATACAGTTTCTCCTAATATGTGATGCCCTCTAGTGAATTCAGCCTTTCAGAAATATTTTGAGAAGCAAGATTTTGAGAAGATTT
CAGTATAATGAAATCTCAAGGAACATTCTAATAATTAGAACTATTCCTTTATGCTTTGTTGAGATGCAGGTTTCTCTCTCTATAAGTGTTCAAGTGAAGATTTGATAATCC
ACTATGAGTCTTATTTTTGAATAGAGTGAAACTTTTCCAGATGACTTCTAAAGTCTTCTTCAGCTTCATGGTTCTAGCTTCCATATAAACCAGTAGTCGTCAGCCAATAAA
TATTGAACATTCACTGGACCTTAAGCACTGTCCTGGGGCATTGTGAAGGTTCCAAAGGTAGTATAGGTCATAGATGTGATTTCAAGTAACTAATGCATCAAGAGGATGAAA
TAAAGTAGCTAACCTTTATTGAAGATTTACTCTGTTCCTGGAGCTGCTGAAGACAGTTTACTTTGTCATTTAATCCTCACAATAGTCTTTAAGTAGCTACCACTTTTAGTC
CAATTTATTTGTGTAGATATTGGGACCCAGAGAGGTTAAATAATTTGCCCAGGGTCACACAGTAAGTGTTGGAACCAGGACCAGTTTATGTAAAATAATAGTGGGTAGGAG
GTGAATGGCAGGACAGCAATCAAAGTTTCATCTGTCTTTACAGCCACTCCACATCACTTGAATTATCTCCTGATTTCCACCTCTGCTCAGATCCGCCACTGCATTCGATTC
TTACAGGAACGCAGGCCCTATAACTGTGCTTGCAGGGGATCTAGGTTGCATGTTCCTTAGGAGAATCTAATGCCTGATGATCTGTCACTGTCTCCTATCATCCCCAGATAG
GACCATCTAGTCTCAGGAAAACAAGCTCAGAACGCTCGCCGATTCTACCATTATGGTGAGTTGTATAATTATTTCATTATATATTACAGTGTAGTAGTAATAGTGGAAATA
AAGTACGCAATAAATGTAATGTGCTTGAATCCTGAAACCACCCCTTCCCCTGCCCCTGCCATCCATGGAAAAATCGTCTTCTATGAAACCAGTTCCTGGTGCCAAAAAGGC
TGGGGACTGCTGGCTTACAGGCTGTCAGCTCTCTGAGGGTGTATTTAGTTGTCTGTATTAAGCTAGCTCAAATTACTTTTGGATACCTCTTTACACTGTCATACTTAAGTG
TGTGATTCTCTTATTAGCTTCAGTCACAGAAGTGATAGTTAATAATTTGTACATAAGTTTTGCAGTTCATTTTAATTTTTGGCCCATAAGGTATTTTACTTACTCTAAAGA
CTTACTTGATAGAATGACACAATCTTACCTTCTTTTTTCTTTAAAGCATCCATTCTTTGATGTTTAGTGAATCAACGCTTGTTCCTGTGCCTAAGAATCCTTTGAGGGCAT
TTATGACTTGTAGGTTTCTTTTGATTTTCAGAGACATTTACCACCCTCTTTATTGGATTTTAAGGCTAGGATAGCTGTTGTCCTTTTTGTTTTTATCACCTAGACTAAATA
GAAATCGATTTCTCCATTTGTAGGTAAATTAATTTCATCAAATTAGAGCTAGCCTTTTGATGCCTTGGATTGTACCTGTTTGTGGTGTATTCAGGTTAGTGCTTGTTGTTT
GGAGAAAATATGGAATACATCTTCGGTCTAATTACTGGAAAGATAATGTGAGCCTTAAAGAAGAAAGGAATATTATATTGTGATATATAAGGTAGGTCATTCTCATTTCTG
GATACTTGTTTGGTGTCCATTTATGAAATGGTTTGTTTGCTCCAAAGTATCTGTATATAGCCTCTAACTGGTATACAACTAAGTCACAGATTGTGACCCTAATGGCCTGAG
CACCCCTTAGGCTTCATCTCTCCCTGATTTCACTTCTGCGCATACCTAAAGACTTGATGTTATCAACATATCACTTTATCTTTCCATTTAGGCTATCCCTGAGTAATGAGA
AGGAATGTGAGAAGAAATTAAATTGGAGGCTTTCCTAGTGAAAGGAGAGACACTCAGAGGTGGCCAGCCTAGGATTTTAAGAAGTCTAGAAAGATTGAGCAGGGCTCCCGA
GAAGAATATTTTAATGAAAGTAGGAGGTTAGAAAAATCCTACCTGACTCTGTGCCCGTTTTGGTAAAAACAGAACAACTTTTTAAGACTTCTTGAAATTTTACGATTTTCC
TTCTGTTTTTCTAATTTCTCTCTCTCCCCCCTGAAAGTTTTTCTAGCAGTGAAAAATCTCAAAGATTTACTTAAGGGATAGGAATTAAGGAATTTTGTGGTCTGAATTCTG
TGGCCCAGGATTTGGGAACGTAAAGTCAAAAGTGTTAGTGAGGGATTAAAAAAAAAAAAAAAAAAAGGCATAAGCCAGTTACAGAAGCATTTGGAACTGGGCCTCCCACAG
TTTATGAGTTAACACGAGATTGGGGTGTTAGGAGATAGTTTTATAAATCATTATTTGAAGTTAAGCATTTATTCATAATGGTTAAAGACTGTGTTGTTATTAGTGCTATTT
TCAGGTACATTTTTGTGAAGTTGGCTTTTGTAGGCTGACGTGAAAACCTGATCACTTTTTATAACATAATTTTTGTGGGAAAATGCATTCTGAATTCCAAACAGCTGATTT
AAATGCAGAGTTTTAGCATGCTACCTGCTCATAAGTTGGGACTGTTTTCTCTGTTCATATTCTGGTAGAATTCCCAATTTGGTACATTTCTAATCTGGGAAACAAAATTTT
ATTTGACTGTAGATGAGGTAAATCTCTATAGAATAGTTATATGTGTAAAAATAAGTTACTTCTTAGCTGAGTGTAGTGGTGTGTGCCTATAGTCCTAGTACTTAGGAGGCT
GAGACGGGAGGATCACTTGAGCCCAGGAGCAGTAAGCCATGATTGTGCCACTGCACTCCAGTCTGGATGACAGAATGAGAACCTGTCAATAAATAAATAAATAGATAGATA
GGTAGGTAGGTAGGTAGGTAGGTAGATACATAAATTTAAAAAACCAAACATAGACACACATAAACAAATGAAGTAACTTTCATAACCAGAAACTACAGTAATCTTTGGCAT
AGTATTTGTAACTTAAGACTTGGTTTTGTATTGTCCAAGATTTTTTAAGATCTTTAGGTTAAGATTCAGATGGACTTGCTGACTTGTGTTACATTGTAAAAGGGGAATCAA
GCCTCCTGGGATATACTTGGGTTGCCCAATTGCTGTGTTTCTTTAAGTATTTTTTTCCCTTTTTAGGGCCTTTGTTTCTTCATCTACAAAATAAGAATGTTCATAATGGCA
TTATTCATATAGCTCAAACTTGAAAAATACACAGATGTCAGACAGAATAGATGAATACATTTTGGGATATTTATACAGTGAAATACCGTACAGCAATGAGCAAGAAGAAAC
AATTGTGGCACTTACTTATTTGGGTGAATCTCACAGACATGTTGAATAAAAGCAGCCAGATGCAGTAGAGTATATACTTGTTTTTTGTTTTTTATTTTCTTTGGTTTTTTT
TTTGGGACAGGGTCTCATTCAGTCATCCAGGCTGGACTACAGTGGTGTGATCATAGCTCTCTGCAGCTTCCAACTTTGGGGTTCAAGTGATCCTCCTGCCTCAGCCTCCCA
AGTAGTTGGGACCACAGGCTCATGTCGCCATCCCCATCTGTGGAGGATTGCTCAAGCTATCCTCCCATTTTTGTAGAGGTGGGATCTCAGCATGTTACCCAGGCTGGTCTA
GAACTCCTGGACTCAAGCAGTCCCTCTGCCTCAGCCTCGCAAAGTGCTGAGATTATAGGTGTGAGCCACCATGCCTGGCTGTGTATATGTTTGTTAATTCCATTTAGATAA
AAGACAGGTAAGACTACTGATGGTCATAGAATTCAGAATTGTGGTTACCAGTGGAGTAGTTAATTATTGGGAAGGGACATGCATGAAGGAGGCTTCTGGGTTGCAGGCAAT
ACTCTGTCTCGATCTGGATACTAACTTTGTAAAAAATTTATTAAGTCATATACTTAGGATTTGTGTATTTTACTGAACACTACAGTTTTAAGAAGGCTGAAAGTATGTACC
AAAACGAAACACAAAAAAGAAAAAAGTAAAAGAAACAAAAGATTGACTGGATTGGGAGCCAGGAAAACTGAGTTCGGACCTCAGCTCCACCACTGAACATCTGTGATTTTA
GGTAACTCATTGACCTCTTTGCCTTAGTGATTGTATCTCTAAAATGGAAATAATCCCTGCCTTCTGTATTTCAATCAGGTTAAACACTTTCATCCTTTTATACTGTATCTC
ATTACATCATAGAGATAAACCTTTGAAAACACATTGGAGGCTATTTAAAATATTGTGGATGTAAAATGACATTATTTTCCTGTTAATACTTTTATATTTGTTGTATTAGTA
TTCTGTTTAATAAAAAGGACCCCATATAAAAGTAGCAAAAGGGCCAAAGACTGATCAGCTGAACGACATTTGTTACACTTACTTTTTTTCTTTTTTCCAGACAGGGGCTTG
>chr2_36150246_36151867
AAAACATAATTACCATTTCATCCCAGCAATGCCATTATTGGGTATATACCCAAAGGAGTATAAATCATTTTACCATAAAGACACATGTATGCATATGTTCATCACAGCACT
ATTCACAATAGCAAAGACATAGAATCAATCTAAATGCCCACTAACAGTAGACTGATTTTTGTATCATACTTTAAGAACAGTAGACTGAATTTTTAAAATGTGGTGTATATA
TACACCATGGAATACTATCCAGCCATAAAAAAAAAGAATGAGAACATGTCCTTTGCCGCCACATGGATTGAGCTGGAGGACATTATCCTAAGCAAACTAACACAGGAACAG
AAAATCAAATATTGCATGCTATCACTTACAAGTGGGAGATAAACAATGAGAACACATGGACACAAAGAGGAGAACAACAGACACTGGGATCTACTTGAGGGTAGAGGATGG
GAGGAGGGAGAGGATCAGAGAAATACTTACTATGCTTATTACCTGGGTGATGAAATAATCTGTACATGAGACCCCCATGACACAAGTTTACCATATAACAAACCTGTACAG
CCCTGAACCTTAAATAAAAGTTAAAAGAAAAAAAAGTAAATAAAATAATACAAAGTATAGATAAAAAGCAAAATAATAATAATAAAGCATGGGTTTTGGGATTTTTTTTTT
TTTTTTTTTTACAAAAAAAGAAGTCTTTTCTCAAACAACTACAAAGGCACTTAGCTATAACACTGGCCTTGGGGAGCGCACTTTACATGAGGTAGAGTTAATGAGATGCTC
TGGGCATTATCAGAAAGGAGTCCTCTTTTAAAATAAGCAAACATAGAAGGGCCTTACAGGAGAGATCAAATGATGACAAGACTTGGATGTCTTATATTCTCCTTTTAAAAT
TAATTTGTTTAAATTTTTTAAATATGTGAGCAACTTTATGTGCCAGACATCACTTTTCTAGGTGCTGCAGATGCAGATGAACTAGGCAGATAAAGCTCTTGCTTTATGGAG
CTTTTTTCTGGGTGGGGAGTGGGTGTAGGGATTAAGGAGAACACAAAATAATTAATAATGTATCTTATAGTTGCAGCAACTGTATATGCAAAGAAAAGAGAATCAAAGTAA
GAAGAAAGAACAATGGCAGGCAGTGGAAGAGGATACCACTTAAATATGGAGATCAGAGAAAAGACCTCTCTGAAGAGATAACCTTTTGAAAGAGACCTGAAAGAAATAAAG
ATCTGGAGGAAATTTGCCACAGTGAGAGAAAAATACTAAATGTTAAGGCCCCAAACAAGCTTCTTGTGTTTGAGGAACAGCAGATGGGCTGAGGAAAGGTTAATAAGAAAT
GAGGATCCTGTAGGGCTAGCATCATCATGGAAATTTGTTTTGGAATTTATTCTAATCATGATGGGAAGCCTTAAGTGAGGGAAGTGACTTCCTCTGGCTCTGGCTGCTGCA
TGAATAACCGGGCTTGAAAGAGCTAAGAGCAGAAGCAGGGATTTGGCTCTAGCAGTAGTCCAGTTGAGAGATGATGATGTCTTAGACTACCATTGTTGTGGAGATGCTGAA
ATATGACTGAATTCAGGACGGATTTCGGAAATATTGCTATCAAGATTTTTCTGGCAGACTGGACATGA
>chr2_36567640_36570786
TAATCCCAGCTACTCGAGAGGCTCAGGCAGGAGAATCACTTGAACCCGGGAGGCGGAGGTTGCAGTGAGCCAAGATCGCACCATTGCACTCCAGCCTGGGCAATAGAGCGA
GACTCTGTCTCAAAAAAAAAAAAAAGAAATCTCAAACCCCTAGCTAGGATAATCAAAGAGTAGCAAGTAGGAGATCAGTGAACTAGAAGGATAAAGGAAAAGAGAGACCAG
GGCAGTGAGACCAGGAAGAAACAGGAAACGAGCTGTGTAGAGCATACTGTGCATTCTGTTTTATAGCTGCCCTGTAAATTCCAAAAAATAACACACCCTTTTGGAAGGCAA
AATGAATTTTAAAAAGATAAAACCTCAGAGGCAGGTTAAATATACTTTTTAGTAAACGTCACCTCATTTAGAAACACTACATTTACAACCTTGAGAGCAGATGCGGTATTA
TTAGGTGCTTATGGTGCTTAACTGGGCCAGAGGGAAGATTTTCTCTATGCTTAAATTTTATAAGTAGGAGGACAAGGAAAGGGAGAGACAGAAGGGGTAGGGGAGGAGGGA
GACAGAGTGGGAGGGGGAAGGGAGGGAAGCATTTCTTTGATAACATTTCTCAAGGTTAAAGTACCAAAGACATACCAAAGCGCCAACAGAACTAAGTCTCAGGGTTATGAA
TGCTGAATGAAATGAAGGACATTAAAGATTTGTTACTAAATAAATAAGTAAATAATTTTTTAAAAGAAAAGAAAAAACAATTTGTTACAGTTTAATTTAAATAACTGCAAT
AACGCAGTATATCAGAAAACCCAATCCTCCCTCCATTTAATCTACCATTTCCAAGTTTGAAATAAAGAATCCAAGTGTTCAAATTCAAAGTGAAGAACTGGTGAAAATTCT
GAATCTGAAGTTATTTTGTAATTGATTCATCCATTTCCCACTACGTCTTTAGGAAGGAGTTAATAGTGCTATAAAATGCCCCCTCTCAGGATGGAATTTTTGATAGGAGCC
CATTTGTGAGCAGGGAAATGATTAAGCATTACAGTATTTACTTTATTGTTGCCCTCACTACTGACAAATGCCAAAGTAATGTGGCAAGGACGGAGGAAGAGGGTATTCAAT
ACACAGCTTCAACACCAGTATTTACGCTGAGAATACTCACCACTGCCTCGTGGTTGTTTCCTTCCCTGGCATAAGTATGTATTGAAAGTCTCAAAATCAGTCCTTATCTGG
AAACTTTTCTCAGACAAAACCAGTAGCAACAATGTATAAACAGGATATAGATTTATAAAAATTCACCAAAATCTGAAAGACGAAGAAATGGGCCAAGATCCCCAAGGCCCA
TTTACAACATCCTTGCAAAGCTCAGAAAACGAAAATTCAAGCCAAGGATCCTTCCATCCACCTCTAAATAACTCCACATCCTCATTCCAATGCATGCTGGTTCTGTGAGCT
AAGGTCCCTGTTAAGCTTTTGTTTACTCATTTATGAAATGGAAATAATAACAATAATACCTTCTTTATAGAGTTGTTGTGAAGGTTACATGGAATAATCCATGCAAGTACC
TAGCAAAGTGCTCAGCAAATATCAATATTCAAAAAAGTATTGGCTATAATTCCTAAAAATAAAAAGGATAGAATAATATTTTAGACACAACTCCCAAAGAGAAATAACCAC
ACCTTTCTACTTTTCTCCAGAACAGCAAAAACAGCATTTCAAGTTCTTCTAATATAAATAAAATTGCAGCTGAGAAAAAATAAATCCCCGATTATAGTTCCTAGCTGATAG
GACTGAAAACAACATAAAGAGACATTACTATCTATGACTAAGCACAGAATCAGCAAAAAAGCTTAAACAGAAAACAAGTTAACACTTAAATAATTCGGTCTTTCTGAACAA
TAAAAAGAAAAGAGCTAGAGAACACTATGCTACATAAAAGTGAACAAGAATCAGATACAGTGCTGCAGTTTGTTAGTTCTTCTGTGGTATCTTAAATATATCAGCTTCTTC
TACACACAGCATATTCACCAGTTCAACCAGCTTCACAGAAAGCAACATCCAAGACAGGGAAAAGCAAGACAACAAAGGGCTCAGGAAATTTACACTATTCCCGCTATCAAA
CTTGTTTCTCAGCCTCACCTGACACCAACTGGTACAGATTTCTAACTGGCCAGGAAATCATTTTAAAATCTCAATATCAAAGCTCAATGACAGAAAAAAGGTTTGAAAAAG
CACTCAAGGAATGCTTTTCATCTATTTCTGACTCTTACTCTAATCTACTCTTACTTCATTAATATTCTTTATACTCAGGAGGTTCAAATGAAAGCAAAATGAAAACATAAT
TATTGTTCCTGATAAATCACGACACTTTCAATAGCTTGAATATGATTTTCAAACATTATAAAACAGTAGGTTTAATTTTTAATAAATTAAAATAATCAAAATGAGGAAACA
AGTGTAAAAAATTTAGAGTAAAAATATTCAAATAGTTAAGATATTATTTAAGATGTAAAAGTAATATCTTGTTTTAATACTTCAAATAATTTTAATGTGAATTATAAAGCA
GTTATAAAAGCAAATTCTACCAAAAATTTTTTTAAAAAAACAGATCTAAGTAAATTAGAAAATATACATTATACCAAAGCAGATACACACTTGAAAATCTTCAATATTAAA
CAACTGTTATATGAGTTTATTTTTATGGCAGAAAAAATATAATACAAAGATCTTCAAAATTAGCATTAAATAATTTAATTTTTATCTTTGAAGATCTTTTTAAAATTTTTT
ATGTAACTTAATATTAATGTGGAAACTAAACTAATTATTGCCAAATATTTTCAAAACCACTAAAACTAGAATATAATAATTGATCTTGGCAATTTTAGAAATTCCTTCCTG
AAACATAAATACTCTAAGTACAGTCATGTGCTGCTTAAAAATGAGGATACATTCTAAGAAATGAGTCAGGCAACTTTGTCGTATAGACCATGACAGAGTGTACTTACACAA
ACCTACATAATTGTATAGTCTACTCCATACTTAGGCTACATGGTATAGTCTACTGCTCCTAGGCTACAAACCTATATAGCCTGTTACTGTACTGAATAATGTAGACAACAG
TAACACAATGGTAAGTATTTGTGTATCTAAATATAGATA
>chr2_37488663_37489647
GGTCCTCAACATCCTTCTCGAACATTGAGAGGATCTTGGTCATACATCGTAGGGTGCTCAGAGCATTGTCTGCTAGTAGAGGGGTTGGAATGGACAACTGTGCAGAGAGAC
TGCTATTGCTGGAGAATCAATAGGCACAATGGGAGATAAGTACGTCTTCTATACTAAGGAATTCTAGATACTAATGATTTTGCAATAACATGAAAAACAAATCAGAAACAA
ACAGAAAAGAAAATTCTCTCTCTCTCTGGGAAAACCACCGCATTAGGCTTTTTCACCATGATTTTCCATGATTATATATGAAAGATTCTCTAGTATTTAATGGGAAAAAAG
AAAACTTCTGGAGACCCAGGAAGAGTTTTGGTGGAAAAGACTAACAGAGGTTTTAATCTCGAGCTCTGGGAGGTGTCTCGCCTCTTTAAGTAGAAGCAGATTTGATATCAT
TCCTTTAATTAAAACCATCTGATGCACAAAATCCCTTCTCAATTGCCCTAGATAACTTATTTTCCAACTCCACCTTCAAATGGTTTGTCTTCCAATGAAGCGTGTTATCGT
TTATTCAAATGACTGATAACCCAAGAGTCGTGAATAATGGAAAAATGACAAAACTTGCTATACATAATCAGTTGGCAAAGGAAGGAGAAATAACAGCTGCTTAACTGTTAT
AACATATATTTTTAAACTGAGCTTGTAAGTCAGTGTAACTGCCAAGTCACAGATTTTTTTCAGTAATCTCAAGATGGCTTAAAGCCATACAGATAGGAGTTTGTTGGTGGC
TTTCTTCTACCCCGAGCTCTTGTCTTTGGAAATATTGGGCAGGGAGAAAGGGTGCTTTTAGAACCGAGCTGTTCAGGGTCCCAGATCCTCTAATGTAATGCCAGCTGAACC
CAGACAGTGACTTCCACCTCCATGAATGCAGGTAGGCACTGATACAGGAAAAAATTCAATGTTCTCCTGAAAAGTTGATTGGCAGTCAAATTAAGGT
>chr2_37544080_37545238
TGAATCATTCGGCTCTATAAAAGTAAGGGAGATATGTCTAATTCTAGTCAGGATGATGACATGGGGCAAAATGTGCCTCTTTCTGCTGTCATTTCAAACCCATCCGAGTGA
GCCAGAAAGGGAAGTGTTAACCGCACTTAATACTTAATGCTGACTGCATGCTCATGGTCTCTATGGAGAATTCCTGCAAAAGCGATCCAGGAGCACATTTAAAGTCCTCCT
TTTCTTGCTCTATTCTACCTCTCTAGTCTTATGTTCTGAGACCTCCCTGCAGGGGCCTGACATTTTGGCTAAATTATTTCCTACTTTCTAAATCTATTCCCATGCCTGCTG
CTATCCATAACTTAATCAACAATGAAGCTTTACTAACTAGCACACTAATGTCAAAATTTTTTTTTAATTGGTGAAACTGGTGACTTGTTAATTAGCATAACAAATGATGGA
AAAGGGGGCTTACTGGTGAAATTAAAAGTATTCAATATATGTAGATTGGCTAAAATACTTTAAAGACACTGTCTCTACCCTTGCATGAATAGAGTTTCAGAATCTGGCAAG
GTTTGTCCTGTCCCCTTTGAGATGGTGCCAAAGGCTTGCTCCATAATTGTTTCTGTATCCAGCCATTGGTTTCAGATAGGGTTTCTCAACCTCAGCACTATTGACATTTTG
GGCAAGATAATCGTTTGTTGCAAGGGTGTTGTCCTGTGCCTTGTAGGATGTTTAACAGCATTTCTGGCCTCTACCCACTATACACCAGTAGCATACTGCCTTTTTCTCCCC
ATGACAATGAAAAATGTTTCCAGACATTGCCAAATATCCCCTGGGAGCAAAGTCACCCCAGTTGAAAACCACTTGTTTAAGAGGATTTCTGCTTGAATAATCCTGACTAGA
AGAAATAGAATCCTGCCTAGGGTGTGTGGCCATCTTCCTGCAGGAATGTGTCACACAGGGATGGAGAACCTAAAGGATAGCTGTCACTTCCCAAGTTGCAGAGTAGGTCAT
CTGATTAGTTTGTGTCTGCTATATTTATGGATTCTTATGTAGACCATCTCTGTCTGGCATACTAGATCTGAGCCTTGATTTAATTATAACCTACTAGTGAGGTTGATGGTA
GCTAGCCAACCCTCTCCACCACAGACTTCTTTGGTGGCTTCTGTGATTT
>chr2_39780301_39786020
TTGCGACAGGGTCTCCCTCTGTCGCCCAGGCTGGAGCGCAGTGACGTGATCTTGGCTCACTGCAGCCTCCACCTCCTGAGCTCCAGTAATCCTCCCACCTCAGCCTGTCCA
GTAGCTGGGACCACAGGCAAGCCCCACCACACCGGGCTAATTTTTGTATTTTTTGTAGAGAAGGGGTTTCACCATGTTGGCCAGGCTGGTCTCGAACTCCTGAGATCAAGC
GATCCGCCTGCCTCGGCCTCCCAAAGTGCTGGGATTACAGGCACCCAGCCCTCACACACTACCGTTTTGATGAATTCTTTTCTTGCCCTCAGACACATGTTTTCCTTTTCT
GGGCTACTGCCGTAGTTCATTTTAACTTCTCTATACTTTGGGGTTCTGACTGTCAAGTCTGTCTGGGGAGGACAGGAACCCTCTTTAGTTCTCTCTACATTCTGTGCCCAA
GATGTTAAGTATGCAGATAGGATGCATTCCATTCAGTTCAACAAATACTGAACACCTATTCTCCGCCAGTCACCACCCTGTCTTGAGGATTCAAAGATGGGTAAGCAAGGG
TTTGGACTTCAAGGGCTTAGAGGATGGTGAAGTTGAATGACTCACTGAGGACATACCCGGGAAGCTATGACAGCACCGACAAAAAGGAGGCAGGGAGGGCTTCCTGGACAA
AATCGCTCTTGAGTCCAGCATGAAGGATGTGTAAGAGGGAGAAGCAGCAGATGAAAATGAGACGGCGTGTGGGGGGTGGGGAACAGGAAAGCCACGATAGCGGTTAAGTGT
TATTAGAGCATAAAGTATATGAGTGGAGTAGATAGAGATGCGGTAGAGCGGTGGGTAGGGGCCCAGTTATGTCAGTACAACCAAAGGCAGCTGAAAAAATGAAATGACCTA
TTCAGTCCAGCACCGACCAGCAGTGTGCTGGCCTGGGTGAAACCACAGCTGAGCTGAGGCTGCAGTTTTGCAGAGCCAATCGATCTTCCCCTTACTTTCTCCTCTTTCTTC
TGATGTCTTTTCCCCTCCAGGAGCCTTTGGTCAGCAAGGTCGGGGCTACTCTTGTTTCATATGTGGGAGTCATGTGCATTTGTTCCTTTTGAACTGTGCTGCAGTATGTCA
GCTGTACCAATGCCCTTCACAAAATGCTTGCAGTGCGATGGAATGGGGGAGTTCTGCCTCTTTAGGGAGAAATTAGTTTCGTTTTCTGGTAAGAGAGTTGCCTGGAATTCT
CTCCCCCATTACTCAGGTACTCTTTTCTCCATCATCTCTTCTTCTTTAAAAAAGTCTCTTCTGAAAACTATGGATCCCTATAGACAAATTTAGCATATCCAGCTGCAATTT
ACTGTTCGAATATTACATATTTCAACATGTAGGAAATTGGAAGTCGGCAGGAACAATTTTAGAATGGACAGACTTTTAAGTGGAGGTGTTTTAAGAATTTAGGACAAGAAT
ATTTGCTTTGAGATAGCTCCCTATTTTGGTGCCACTGGCAATTCTTTTAGTTCTTAAAGGTGTATGATGTATATACTTATATATTAAAATGCAAGTGCTATAGATTGTGAA
[truncated: 3,838,328 more chars]
